# Supplementary material for: A systematic benchmark of Nanopore long-read RNA sequencing for transcript-level analysis in human cell lines
Source: Nat Methods. 2025 Mar 13;22(4):801–12. doi: 10.1038/s41592-025-02623-4 (PMC11978509; doi:10.1038/s41592-025-02623-4)
Supplement: Supplementary file 4 — Library preparation, RNA extraction and sequencing platforms across samples. [file 41592_2025_2623_MOESM4_ESM.xlsx]

## Sheet: ONT Samples
Sample	Sequencing platform	Sequencing flowcell	Barcoding kit	Sequencing kit	Sequencing protocol	Cell growth	RNA extraction	Cell line	PolyA selection	Spike in concentration	Sequencing depth	Extra notes
SGNex_HN1NPC7_cDNA_replicate1_run1	minion	FLO-MIN106	NA	SQK-LSK208	cDNA	NCC-HN1 is derived from a patient with tongue squamous cell carcinoma (Leong et al., 2014). Cells are cultured in RPMI media supplemented with 10% FBS, 1% Pen-Strep, in a 37°C incubator with 5% CO2.	Total RNA was extracted with Qiagen RNeasy kit according to manufacturer’s instruction.	HN1-NPC7	no		2129901	Poly A enrichment Poly A enrichment was performed using Dynabeads mRNA Purification Kit (Cat. No. 61006), according to manufacturer’s protocol. Briefly, 5 µg of total RNA was added to Dynabeads/Binding Buffer suspension and incubated on a mixer for 5 min at room temperature. The beads were separated on a magnetic rack and supernatant was removed. Beads were washed twice with 200 µL of Washing Buf…
SGNex_MCF7-EV_directRNA_replicate2_run1	minion	FLO-MIN106	NA	SQK-RNA001	directRNA	MCF7 cells were purchased from the American Type Culture Collection (ATCC, Manassas, VA, USA) and maintained in Dulbecco’s Modified Eagle Medium (DMEM; Biowest) supplemented with 10% fetal bovine serum (FBS, South America; Biowest). The cells were incubated at 37 °C in a humidified incubator containing 5% CO2.	Total RNA was extracted from MCF7 cells using the RNeasy Mini Kit (Qiagen) and treated with DNaseI on column.	MCF7	NA		1699983
SGNex_MCF7-EV_directRNA_replicate1_run1	minion	FLO-MIN106	NA	SQK-RNA002	directRNA			MCF7	NA		2297505
SGNex_NCC24_directRNA_replicate1_run1	minion	FLO-MIN106D	NA	SQK-RNA001	directRNA	All cell lines were maintained in a 37oC incubator with 5% CO2 and propagated in media containing 10% FBS, 1% Penicillin Streptomycin and 1% NEAA. SNU719 and NCC24 was cultured in RPMI-1640 medium and IM95 was cultured in DMEM medium supplemented with 10mg/L insulin. Cell lines were tested negative for mycoplasma contamination using the MycoAlert Mycoplasma Dectection kit (Lonza). Cell lines iden…	Total RNA was extracted with Qiagen AllPrep DNA/RNA Mini Kit (80204) according to manufacturer’s instruction.	NCC24	Yes		1148000
SGNex_IM95_directRNA_replicate1_run1	minion	FLO-MIN106D	NA	SQK-RNA001	directRNA			IM95	Yes		545117
SGNex_Hct116_directRNA_replicate6_run1	minion	FLO-MIN106	NA	SQK-RNA001	directRNA			Hct116	Yes		3852	total RNA 1ug without rRNA depletion, primed with NNNNNNNNN adaptor (used 10 N replace 10 T)
SGNex_Myeloma-N104_directRNA_replicate1_run1	minion	FLO-MIN106D	NA	SQK-RNA001	directRNA	These are patient samples.	Total RNA was extracted from CD138+ cells with Qiazol Lysis Reagent (Qiagen). Briefly, cells were homogenized with Qiazol by passing through a 20-gauge needle (0.9mm diameter). Chloroform was then added and shaken vigorously by hand. Phase separation was achieved by centrifuging the samples at 12,000 x g for 15 minutes at 4°C. The upper aqueous phases containing RNA was transferred into a new tub…	Myeloma-N104	No		914696
SGNex_Myeloma-N122_directRNA_replicate1_run1	minion	FLO-MIN106D	NA	SQK-RNA001	directRNA			Myeloma-N122	No		631763
SGNex_Myeloma-N082_directRNA_replicate1_run1	minion	FLO-MIN106D	NA	SQK-RNA001	directRNA			Myeloma-N082	No		368440
SGNex_Hct116_directRNA_replicate1_run1	minion	FLO-MIN106	NA	SQK-RNA001	directRNA	HCT116 was cultured and expanded routinely in McCoy’s 5A media (Thermofisher, Cat: 16600108) supplemented with 10% FBS (Thermofisher. Cat: 10438026), Penicillin-Streptomycin (Thermofisher, Cat: 15140122) and Sodium Pyruvate (Thermofisher, Cat: 11360070), in a humidified environment with 5% CO2 at 37 degrees celsius. Prior to RNA extraction, cells were harvested by trypsinization, washed with PBS,…	Total RNA was extracted with Qiagen AllPrep DNA/RNA Mini Kit (80204) according to manufacturer’s instruction.	Hct116	no		108955
SGNex_Hct116_directRNA_replicate1_run2	minion	FLO-MIN106	NA	SQK-RNA001	directRNA			Hct116	no		893412
SGNex_Hct116_directRNA_replicate1_run3	minion	FLO-MIN106	NA	SQK-RNA001	directRNA			Hct116	yes		1316290
SGNex_Hct116_directcDNA_replicate1_run4	minion	FLO-MIN107	NA	SQK-DCS108	direct-cDNA			Hct116	no		297536
SGNex_Hct116_directcDNA_replicate1_run5	minion	FLO-MIN107	NA	SQK-DCS108	direct-cDNA			Hct116	yes, Dynabead mRNA Purification Kit		523945
SGNex_Hct116_cDNA_replicate1_run6	minion	FLO-MIN106	NA	SQK-PCS108	cDNA PCR			Hct116	no		1171939
SGNex_Hek293T_directRNA_replicate1_run1	minion	FLO-MIN106	NA	SQK-RNA001	directRNA	Tissue culture. ATCC HEK293T CRL-3216 cells were cultivated in a sterile 5% CO2 incubator at 37 °C, and in DMEM supplemented with 10% FBS and 1% penicillin/streptomycin. Cells within passage 3–20 were used for experiments. HEK293T cells were regularly subjected to MycoAlert Plus Mycoplasma kit (Lonza LT07) to verify that they were mycoplasma-free.	RNA isolation. Total RNA was isolated from adherent HEK293T using Trizol-LS (Ambion 10296) according to manufacturer’s instructions and quantified using the Qubit RNA HS assay (ThermoFisher Q32855).	Hek293T	Yes		599445
SGNex_Hek293T_directRNA_replicate2_run1	minion	FLO-MIN106D	NA	SQK-RNA001	directRNA			Hek293T	Yes		1116713
SGNex_Hek293T_directRNA_replicate3_run1	minion	FLO-MIN106D	NA	SQK-RNA002	directRNA			Hek293T	NA		1395996
SGNex_Hek293T_directRNA_replicate4_run1	minion	FLO-MIN106	NA	SQK-RNA002	directRNA			Hek293T	NA		513668
SGNex_Hek293T_directRNA_replicate5_run1	gridion	FLO-PRO002	NA	SQK-RNA004	directRNA			Hek293T	yes		12470494
SGNex_K562_directRNA_replicate1_run1	gridion	FLO-MIN106	NA	SQK-RNA001	directRNA	K562 suspension cells were maintained in RPMI plus 10% FBS and contains 1% of Gibco Penicillin Streptomycin Solution 10,000 U/mL cat no: 15140122, culture in 37C, 5% CO2 incubator.	Total RNA from cultured K562 cells was isolated using Invitrogen™ TRIzol™ Reagent, cat no: 15596018. Spin down the suspension cells, add 1ml trizol in pelleted cells. strong vortex, add 200ul of chloroform into tube, vortex the containing RNA mixture tubes, until it turns into white milky solution, centrifuge at 4C, transfer the supernatant phase to 1.5ml tube, add isopropanol to the aqueous phas…	K562	yes, Dynabead mRNA Purification Kit		695205
SGNex_K562_directcDNA_replicate1_run2	minion	FLO-MIN106	NA	SQK-DCS108	direct-cDNA			K562	yes, Dynabead mRNA Purification Kit		2403750
SGNex_K562_cDNA_replicate1_run3	minion	FLO-MIN106	NA	SQK-PCS108	cDNA			K562	yes, Dynabead mRNA Purification Kit		1393352
SGNex_K562_directcDNA_replicate2_run1	gridion	FLO-MIN106	NA	SQK-DCS108	direct-cDNA			K562	yes, Dynabead mRNA Purification Kit		326683
SGNex_K562_directcDNA_replicate2_run2	gridion	FLO-MIN106	NA	SQK-DCS108	direct-cDNA			K562	yes, Dynabead mRNA Purification Kit		280202
SGNex_K562_cDNAStranded_replicate2_run3	minion	FLO-MIN106	NA	SQK-PCS109	cDNAStranded			K562	yes, Dynabead mRNA Purification Kit		2740227
SGNex_K562_directcDNA_replicate3_run1	minion	FLO-MIN106D	EXP-NBD103	SQK-DCS109	direct-cDNA			K562	yes, Dynabead mRNA Purification Kit		543425
SGNex_K562_cDNAStranded_replicate3_run2	minion	FLO-MIN106D	NA	SQK-PCS109	cDNAStranded			K562	yes, Dynabead mRNA Purification Kit		7866554
SGNex_K562_cDNAStranded_replicate3_run3	gridion	FLO-MIN106	NA	SQK-PCS109	cDNAStranded			K562	yes, Dynabead mRNA Purification Kit		4517199
SGNex_K562_directRNA_replicate4_run1	gridion	FLO-MIN106D	NA	SQK-RNA002	directRNA			K562	yes, Dynabead mRNA Purification Kit	1% RNA sequin Mix A v1.0 @5ng	1165566
SGNex_K562_directRNA_replicate5_run1	gridion	FLO-MIN106D	NA	SQK-RNA002	directRNA			K562	yes, Dynabead mRNA Purification Kit	1% RNA sequin Mix A v1.0 @5ng	1073887
SGNex_K562_directcDNA_replicate4_run2	gridion	FLO-MIN106D	EXP-NBD104	SQK-DCS109	direct-cDNA			K562	yes, Dynabead mRNA Purification Kit	1% RNA sequin Mix A v1.0 @1.5ng	2326020
SGNex_K562_cDNA_replicate3_run4	gridion	FLO-MIN106D	NA	SQK-PCS109	cDNA			K562	yes, Dynabead mRNA Purification Kit		10427472
SGNex_K562_directRNA_replicate6_run1	gridion	FLO-MIN106D	NA	SQK-RNA002	directRNA			K562	yes, Dynabead mRNA Purification Kit		1624792
SGNex_HepG2_directcDNA_replicate1_run1	promethion	FLO-PRO001	NA	SQK-DCS108	direct-cDNA	Human liver cell line HepG2 (ATCC, cat# HB-8065) was grown in Dulbecco's Modified Eagle Medium (DMEM, GIBCO, cat# 11995-065) supplemented with heat-inactivated 10% fetal bovine serum (HyClone, cat# SV30169.03), 1% antibiotics (100 U/ml penicillin, 100 ug/ml streptomycin (GIBCO, cat# 15140-122)), and 1% non-essential amino acids solution (MEM NEAA 100x, GIBCO, cat# 11140-050). Cells were incubated…	mRNAs from HepG2 and A549 cell lines were isolated from whole cells using Isolate II RNA Mini Kit (Bioline, cat# BIO-52072). The procedure was done according to the manufacturer’s instructions and included the following steps: 350 ul of lysis buffer and 3.5 ul 2-mercaptoethanol (supplemented separately, Bio-Rad, cat# 161-0710) added to each cell plate containing approximately 5x106 eukaryotic cul…	HepG2	yes, Dynabead mRNA Purification Kit		583421	cDNA+promethion modification: DCS108 (1) From 25µg of total RNA, we recovered 1.03µg of mRNA (4% recovery); (2) 250ng of mRNA was used as input to the Direct cDNA prep (DCS108) as per minION protocol, up to the final library ready for loading ; (3) In order to run on the PromethION, the SQB buffer from the LSK109 kit was used instead of the RBF in the minION kits; (4)Due to the low starting input…
SGNex_HepG2_directRNA_replicate5_run1	promethion	FLO-PRO002	NA	SQK-RNA002	directRNA			HepG2	yes, Dynabead mRNA Purification Kit		7861846
SGNex_HepG2_directcDNA_replicate1_run2	minion	FLO-MIN106	NA	SQK-DCS108	direct-cDNA			HepG2	yes, Dynabead mRNA Purification Kit		1054854
SGNex_HepG2_directRNA_replicate1_run3	minion	FLO-MIN106	NA	SQK-RNA001	directRNA			HepG2	yes, Dynabead mRNA Purification Kit		1359401
SGNex_HepG2_cDNA_replicate1_run4	minion	FLO-MIN106	NA	SQK-PCS108	cDNA			HepG2	yes, Dynabead mRNA Purification Kit		3373084
SGNex_HepG2_directRNA_replicate2_run1	minion	FLO-MIN106	NA	SQK-RNA001	directRNA			HepG2	yes, Dynabead mRNA Purification Kit		213932
SGNex_HepG2_directRNA_replicate3_run1	gridion	FLO-MIN106	NA	SQK-RNA001	directRNA			HepG2	yes, Dynabead mRNA Purification Kit		135998
SGNex_HepG2_directcDNA_replicate4_run1	minion	FLO-MIN106	NA	SQK-DCS108	direct-cDNA			HepG2	yes, Dynabead mRNA Purification Kit		149321
SGNex_HepG2_directcDNA_replicate4_run2	gridion	FLO-MIN106	NA	SQK-DCS108	direct-cDNA			HepG2	yes, Dynabead mRNA Purification Kit		611543
SGNex_HepG2_cDNAStranded_replicate4_run3	minion	FLO-MIN106	NA	SQK-PCS109	cDNAStranded			HepG2	yes, Dynabead mRNA Purification Kit		1577247
SGNex_HepG2_directRNA_replicate5_run2	minion	FLO-MIN106D	NA	SQK-RNA002	directRNA			HepG2	yes, Dynabead mRNA Purification Kit		2034736
SGNex_HepG2_directcDNA_replicate5_run3	minion	FLO-MIN106D	EXP-NBD103	SQK-DCS109	direct-cDNA			HepG2	yes, Dynabead mRNA Purification Kit		1341340
SGNex_HepG2_cDNAStranded_replicate5_run4	minion	FLO-MIN106D	NA	SQK-PCS109	cDNAStranded			HepG2	yes, Dynabead mRNA Purification Kit		13431424
SGNex_HepG2_directRNA_replicate6_run1	gridion	FLO-MIN106D	NA	SQK-RNA002	directRNA			HepG2	yes, Dynabead mRNA Purification Kit		1656793
SGNex_A549_directcDNA_replicate2_run1	gridion	FLO-MIN106	NA	SQK-DCS108	direct-cDNA	A549 cell line was grown in DMEM (Gibco, #11960044), supplemented with 10% Fetal Bovine Serum (Hyclone, #SV30160.03HI), 1% Penicillin-Streptomycin (Gibco, #15140122), 1% L-glutamine (Gibco, #25030081), 1% Sodium Pyruvate (Gibco, #11360070) and 1% MEM Non-Essential Amino Acids (Gibco, #11140076). The cells were grown to 70% confluence and passaged every 3 days. The cells were trypsinized and harve…		A549	yes, Dynabead mRNA Purification Kit		246339
SGNex_A549_directcDNA_replicate3_run1	minion	FLO-MIN106	NA	SQK-DCS108	direct-cDNA			A549	yes, Dynabead mRNA Purification Kit		78528
SGNex_A549_directcDNA_replicate3_run2	gridion	FLO-MIN106	NA	SQK-DCS108	direct-cDNA			A549	yes, Dynabead mRNA Purification Kit		1881992
SGNex_A549_cDNAStranded_replicate3_run3	minion	FLO-MIN106	NA	SQK-PCS109	cDNAStranded			A549	yes, Dynabead mRNA Purification Kit		2429224
SGNex_A549_directRNA_replicate5_run1	minion	FLO-MIN106D	NA	SQK-RNA002	directRNA			A549	yes, Dynabead mRNA Purification Kit		1936853
SGNex_A549_cDNAStranded_replicate5_run2	minion	FLO-MIN106D	NA	SQK-PCS109	cDNAStranded			A549	yes, Dynabead mRNA Purification Kit		12232845
SGNex_A549_directcDNA_replicate5_run3	gridion	FLO-MIN106D	NA	SQK-DCS109	direct-cDNA			A549	yes, Dynabead mRNA Purification Kit		1158921
SGNex_A549_directRNA_replicate6_run1	gridion	FLO-MIN106D	NA	SQK-RNA002	directRNA			A549	yes, Dynabead mRNA Purification Kit		1435444
SGNex_A549_directRNA_replicate4_run1	promethion	FLO-PRO002	NA	SQK-RNA002	directRNA			A549	yes, Dynabead mRNA Purification Kit		4731906
SGNex_A549_directRNA_replicate1_run1	gridion	FLO-MIN106	NA	SQK-RNA001	directRNA			A549	yes, Dynabead mRNA Purification Kit		536254
SGNex_A549_cDNA_replicate1_run2	minion	FLO-MIN106	NA	SQK-PCS108	cDNA			A549	yes, Dynabead mRNA Purification Kit		2976193
SGNex_A549_directcDNA_replicate1_run3	gridion	FLO-MIN106	NA	SQK-DCS108	direct-cDNA			A549	yes, Dynabead mRNA Purification Kit		2138637
SGNex_H9_directRNA_replicate1_run1	minion	FLO-MIN106	NA	SQK-RNA001	directRNA	H9 (WA-09, passage 35) cells from WiCell was used in this study. hESCs were culture in mTeSR1 (STEMCELL Technologies) media according manufacturer's protocol. Briefly, cells were cultured on 30x diluted Matrigel matrix (Corning) coated dishes under normoxia (37°C, 21% O2, 5% CO2). Cell culture plates were coated with Matrigel for at least 1hr in the incubator before use. Culture medium was refres…	Total RNA was extracted with Qiagen AllPrep DNA/RNA Mini Kit (80204) according to manufacturer’s instruction.	H9	NA		669590
SGNex_H9_directcDNA_replicate1_run2	minion	FLO-MIN106	NA	SQK-DCS108	direct-cDNA			H9	NA		708186
SGNex_H9_cDNA_replicate2_run4	promethion	FLO-PRO002	SQK-PCB109	SQK-PCB109	cDNA	Cell culture: human embryonic stem cells (H9) were cultured in mTeSRTM1 (#05851, stem cell technologies) medium, in the presence of 1X Supplement (#05852, stem cell technologies).	Trizol method (Thermo Fisher).	H9	yes, Dynabead mRNA Purification Kit	1% spike-in of 6ng SIRV-4	25990415
SGNex_H9_cDNA_replicate3_run4	promethion	FLO-PRO002	SQK-PCB109	SQK-PCB109	cDNA			H9	yes, Dynabead mRNA Purification Kit	1% spike-in of 6ng SIRV-4	26661355
SGNex_H9_cDNA_replicate4_run4	promethion	FLO-PRO002	SQK-PCB109	SQK-PCB109	cDNA			H9	yes, Dynabead mRNA Purification Kit	1% spike-in of 6ng SIRV-4	23772988
SGNex_H9_directcDNA_replicate2_run3	promethion	FLO-PRO002	EXP-NBD104	SQK-DCS109	direct-cDNA			H9	yes, Dynabead mRNA Purification Kit	1% spike-in of 6ng SIRV-4	13836184
SGNex_H9_directcDNA_replicate3_run3	promethion	FLO-PRO002	EXP-NBD104	SQK-DCS109	direct-cDNA			H9	yes, Dynabead mRNA Purification Kit	1% spike-in of 6ng SIRV-4	11685830
SGNex_H9_directcDNA_replicate4_run3	promethion	FLO-PRO002	EXP-NBD104	SQK-DCS109	direct-cDNA			H9	yes, Dynabead mRNA Purification Kit	1% spike-in of 6ng SIRV-4	12338217
SGNex_H9_directRNA_replicate2_run1	gridion	FLO-MIN106D	NA	SQK-RNA002	directRNA			H9	yes, Dynabead mRNA Purification Kit	1% spike-in of 6ng SIRV-4	660799	There is a all concatenated version of fastq.gz file in the provided fastq path
SGNex_H9_directRNA_replicate2_run2	gridion	FLO-MIN106D	NA	SQK-RNA002	directRNA			H9	yes, Dynabead mRNA Purification Kit	1% spike-in of 6ng SIRV-4	318657
SGNex_H9_directRNA_replicate3_run1	gridion	FLO-MIN106D	NA	SQK-RNA002	directRNA			H9	yes, Dynabead mRNA Purification Kit	1% spike-in of 6ng SIRV-4	656225
SGNex_H9_directRNA_replicate3_run2	gridion	FLO-MIN106D	NA	SQK-RNA002	directRNA			H9	yes, Dynabead mRNA Purification Kit	1% spike-in of 6ng SIRV-4	296721
SGNex_H9_directRNA_replicate4_run1	gridion	FLO-MIN106D	NA	SQK-RNA002	directRNA			H9	yes, Dynabead mRNA Purification Kit	1% spike-in of 6ng SIRV-4	929959
SGNex_H9_directRNA_replicate4_run2	gridion	FLO-MIN106D	NA	SQK-RNA002	directRNA			H9	yes, Dynabead mRNA Purification Kit	1% spike-in of 6ng SIRV-4	223299
SGNex_HEYA8_cDNA_replicate1_run4	promethion	FLO-PRO002	SQK-PCB109	SQK-PCB109	cDNA	HEYA8: ovarian cancer cell line, grown in RPMI media supplemented with 10% FBS, 1% P/S, 1% sodium pyruvate and 1% L-glut	Using BioLine Isolate II mini kit (Cat# BIO-52072) 1. Wash cells on 10cm dish twice with DPBS 2. Cell lysis o Make a mastermix of 350ul lysis buffer RLY and 3.5ul B-ME per dish o Add 350ul of mastermix to each dish o Scrap cells and collect in new 2ml tube 3. Filter lysate o Place isolate II filter (violet) in a 2ml collection tube o Load lysate and centrifuge 1min, 11,000g 4. Adjust RNA binding …	HEYA8	yes, Dynabead mRNA Purification Kit	1% spike-in of 6ng RNA sequin Mix A, V2, 6ng SIRV-1 E2	27629966
SGNex_HEYA8_cDNA_replicate2_run4	promethion	FLO-PRO002	SQK-PCB109	SQK-PCB109	cDNA			HEYA8	yes, Dynabead mRNA Purification Kit	1% spike-in of 6ng RNA sequin Mix A, V2, 6ng SIRV-1 E2	27155084
SGNex_HEYA8_cDNA_replicate3_run3	promethion	FLO-PRO002	SQK-PCB109	SQK-PCB109	cDNA			HEYA8	yes, Dynabead mRNA Purification Kit	1% spike-in of 6ng RNA sequin Mix A, V2, 6ng SIRV-1 E2	24426092
SGNex_HEYA8_directcDNA_replicate1_run3	promethion	FLO-PRO002	EXP-NBD104	SQK-DCS109	direct-cDNA			HEYA8	yes, Dynabead mRNA Purification Kit	1% spike-in of 6ng RNA sequin Mix A, V2, 6ng SIRV-1 E2	12729254
SGNex_HEYA8_directcDNA_replicate2_run3	promethion	FLO-PRO002	EXP-NBD104	SQK-DCS109	direct-cDNA			HEYA8	yes, Dynabead mRNA Purification Kit	1% spike-in of 6ng RNA sequin Mix A, V2, 6ng SIRV-1 E2	12961301
SGNex_HEYA8_directcDNA_replicate3_run2	promethion	FLO-PRO002	EXP-NBD104	SQK-DCS109	direct-cDNA			HEYA8	yes, Dynabead mRNA Purification Kit	1% spike-in of 6ng RNA sequin Mix A, V2, 6ng SIRV-1 E2	10017902
SGNex_HEYA8_directRNA_replicate1_run1	gridion	FLO-MIN106D	NA	SQK-RNA002	directRNA			HEYA8	yes, Dynabead mRNA Purification Kit	1% spike-in of 6ng RNA sequin Mix A, V2, 6ng SIRV-1 E2	1097491	There is a all concatenated version of fastq.gz file in the provided fastq path
SGNex_HEYA8_directRNA_replicate1_run2	gridion	FLO-MIN106D	NA	SQK-RNA002	directRNA			HEYA8	yes, Dynabead mRNA Purification Kit	1% spike-in of 6ng RNA sequin Mix A, V2, 6ng SIRV-1 E2	265654
SGNex_HEYA8_directRNA_replicate2_run1	gridion	FLO-MIN106D	NA	SQK-RNA002	directRNA			HEYA8	yes, Dynabead mRNA Purification Kit	1% spike-in of 6ng RNA sequin Mix A, V2, 6ng SIRV-1 E2	1007926
SGNex_HEYA8_directRNA_replicate2_run2	gridion	FLO-MIN106D	NA	SQK-RNA002	directRNA			HEYA8	yes, Dynabead mRNA Purification Kit	1% spike-in of 6ng RNA sequin Mix A, V2, 6ng SIRV-1 E2	609092
SGNex_HEYA8_directRNA_replicate3_run1	gridion	FLO-MIN106D	NA	SQK-RNA002	directRNA			HEYA8	yes, Dynabead mRNA Purification Kit	1% spike-in of 6ng RNA sequin Mix A, V2, 6ng SIRV-1 E2	1362327
SGNex_Hct116_directRNA_replicate2_run1	minion	FLO-MIN107	NA	SQK-RNA001	directRNA	Volume used depends on culture plate/flask size Both cell lines cultured at 1X106 cells/ml with 25ml of Complete DMEM media in 150cmsq Flask for 3 days. Cultured media is removed by vacuum pump connected at BSC II. 15ml of PBS was used to wash off excess media coating the cells. Cells are then dissociated with 3.5ml of Trypsin which covered the surface area and neutralized with 7.5ml of same cell…	We are using Direct-zol™ RNA Miniprep kit (ZYR.R2052, Zymo research) for following samples RNA extraction. We have lysed the cell pellets collected from cell culture with 300ul TRIzol™ Reagent (15596018, Ambion) based on cell quantity (≤ 106 ) followed by using the Direct-zol™ RNA Miniprep kit. All the reagents and consumables from the kit are used to perform the remaining extraction steps provid…	Hct116	no		191639
SGNex_Hct116_directRNA_replicate2_run2	minion	FLO-MIN107	NA	SQK-RNA001	directRNA			Hct116	yes, Dynabead mRNA Purification Kit		25333
SGNex_Hct116_directRNA_replicate2_run3	minion	FLO-MIN107	NA	SQK-RNA001	directRNA			Hct116	yes, Dynabead mRNA Purification Kit		340483
SGNex_Hct116_directRNA_replicate2_run4	minion	FLO-MIN106	NA	SQK-RNA001	directRNA			Hct116	no		202247
SGNex_Hct116_directRNA_replicate2_run5	minion	FLO-MIN106	NA	SQK-RNA001	directRNA			Hct116	yes, Dynabead mRNA Purification Kit		164371
SGNex_Hct116_directRNA_replicate2_run6	minion	FLO-MIN106	NA	SQK-RNA001	directRNA			Hct116	no		374321
SGNex_Hct116_directRNA_replicate3_run1	gridion	FLO-MIN106D	NA	SQK-RNA002	directRNA			Hct116	yes, Dynabead mRNA Purification Kit	1% RNA sequin Mix A v1.0 @5ng	1250343
SGNex_Hct116_directcDNA_replicate3_run2	gridion	FLO-MIN106D	NA	SQK-DCS109	direct-cDNA			Hct116	yes, Dynabead mRNA Purification Kit	1% RNA sequin Mix A v1.0 @3ng	6952609
SGNex_Hct116_directcDNA_replicate4_run1	gridion	FLO-MIN106D	NA	SQK-DCS109	direct-cDNA			Hct116	yes, Dynabead mRNA Purification Kit	1% RNA sequin Mix A v1.0 @3ng	7656893
SGNex_Hct116_directcDNA_replicate5_run1	gridion	FLO-MIN106D	NA	SQK-DCS109	direct-cDNA			Hct116	yes, Dynabead mRNA Purification Kit	1% RNA sequin Mix A v1.0 @3ng	6883525
SGNex_Hct116_cDNA_replicate3_run3	gridion	FLO-MIN106D	NA	SQK-PCS109	cDNA			Hct116	yes, Dynabead mRNA Purification Kit	1% RNA sequin Mix A v1.0 @0.1ng	6367425
SGNex_Hct116_cDNA_replicate4_run2	gridion	FLO-MIN106D	NA	SQK-PCS109	cDNA			Hct116	yes, Dynabead mRNA Purification Kit	1% RNA sequin Mix A v1.0 @0.1ng	6932978
SGNex_Hct116_cDNA_replicate3_run5	promethion	FLO-PRO002	NA	SQK-PCS110 (trial)	cDNA			Hct116	yes, Dynabead mRNA Purification Kit	1% RNA sequin Mix A v1.0 @0.04ng (40pg) , 1% SIRV set 4, 1:2000 dilution of 1µl stock at 5.35ng/µl,	135163486
SGNex_Hct116_cDNA_replicate4_run4	promethion	FLO-PRO002	NA	SQK-PCS110 (trial)	cDNA			Hct116	yes, Dynabead mRNA Purification Kit	1% RNA sequin Mix A v1.0 @0.04ng (40pg) , 1% SIRV set 4, 1:2000 dilution of 1µl stock at 5.35ng/µl,	121450765
SGNex_Hct116_cDNA_replicate4_run5	gridion	FLO-MIN106D	NA	SQK-PCS111 (trial)	cDNA			Hct116	yes, Dynabead mRNA Purification Kit		20553192
SGNex_Hct116_directRNA_replicate3_run4	gridion	FLO-MIN106D	NA	SQK-RNA002	directRNA			Hct116	yes, Dynabead mRNA Purification Kit		1185183
SGNex_Hct116_directRNA_replicate4_run3	gridion	FLO-MIN106D	NA	SQK-RNA002	directRNA			Hct116	yes, Dynabead mRNA Purification Kit		1896643
SGNex_MCF7_directRNA_replicate1_run1	minion	FLO-MIN106	NA	SQK-RNA001	directRNA			MCF7	yes, Dynabead mRNA Purification Kit		30520
SGNex_MCF7_directcDNA_replicate1_run2	minion	FLO-MIN106	NA	SQK-DCS108	direct-cDNA			MCF7	yes, Dynabead mRNA Purification Kit		833885
SGNex_MCF7_cDNA_replicate1_run3	minion	FLO-MIN106	NA	SQK-PCS108	cDNA			MCF7	yes, Dynabead mRNA Purification Kit		2849147
SGNex_MCF7_cDNAStranded_replicate2_run1	gridion	FLO-MIN106D	NA	SQK-PCS109	cDNAStranded			MCF7	yes, Dynabead mRNA Purification Kit		3988884
SGNex_MCF7_directRNA_replicate3_run1	minion	FLO-MIN106D	NA	SQK-RNA002	directRNA			MCF7	yes, Dynabead mRNA Purification Kit		1674886
SGNex_MCF7_cDNAStranded_replicate3_run2	gridion	FLO-MIN106D	NA	SQK-PCS109	cDNAStranded			MCF7	yes, Dynabead mRNA Purification Kit	1% RNA sequin Mix A v1.0 @0.05ng	9443897
SGNex_MCF7_directcDNA_replicate3_run3	gridion	FLO-MIN106D	EXP-NBD104	SQK-DCS109	direct-cDNA			MCF7	yes, Dynabead mRNA Purification Kit	1% RNA sequin Mix A v1.0 @1.5ng	1830363
SGNex_MCF7_directRNA_replicate4_run1	gridion	FLO-MIN106D	NA	SQK-RNA002	directRNA			MCF7	yes, Dynabead mRNA Purification Kit	1% RNA sequin Mix A v1.0 @5ng	1380103
SGNex_MCF7_directcDNA_replicate4_run2	gridion	FLO-MIN106D	NA	SQK-DCS109	direct-cDNA			MCF7	yes, Dynabead mRNA Purification Kit	1% RNA sequin Mix A v1.0 @3ng	4948000
SGNex_MCF7_directRNA_replicate2_run2	promethion	FLO-PRO002	NA	SQK-RNA001	directRNA			MCF7	yes, Dynabead mRNA Purification Kit		443509	37ug of total RNA was recovered and 36ug was input to mRNA enrichment. Enrichment yield was ~910ng (2.5%). All enriched mRNA was input to direct RNA prep, without reverse-transcription, similar to the prep by Wan Yue's group. Run started well with 1416/2229 = 63% pore occupancy but it decreased quite quickly within the first 20 hours and became saturated, run aborted.
SGNex_MCF7_directRNA_replicate2_run3	promethion	FLO-PRO002	NA	SQK-RNA002	directRNA			MCF7	yes, Dynabead mRNA Purification Kit		7230921

## Sheet: Illumina Samples
Sample	Cell line	Library preparation	Sequencing protocol	Spike in concentration	Sequencing depth
SGNex_A549_Illumina_replicate1_run1	A549	Short-read RNA-seq data was generated for three selected biological replicates from each of the 5 human cell lines analyzed with Nanopore long reads as part of the SG-NEx core data. 1µg of total RNA of each replicate was spiked with 10ng (1%) RNA sequin Mix A, v1.0 (Garvan Institute of Medical Research), followed by multiplexed library preparation with the TruSeq Stranded mRNA kit (Illumina), acc…	Indexed libraries were analyzed by D1000 ScreenTape Assay (Agilent Technologies) for size and concentration for equimolar pooling. Pooled library was quantified with the KAPA Library Quantification Kit (Roche) and sequenced on two Illumina HiSeq 4000 lanes with the paired-end 2 x 151bp workflow.	1% RNA sequin Mix A v1.0 @ 10ng to1000ng	23474050
SGNex_A549_Illumina_replicate3_run1	A549			1% RNA sequin Mix A v1.0 @ 10ng to1000ng	28037339
SGNex_A549_Illumina_replicate5_run1	A549			1% RNA sequin Mix A v1.0 @ 10ng to1000ng	25473482
SGNex_HepG2_Illumina_replicate2_run1	HepG2			1% RNA sequin Mix A v1.0 @ 10ng to1000ng	24002139
SGNex_HepG2_Illumina_replicate4_run1	HepG2			1% RNA sequin Mix A v1.0 @ 10ng to1000ng	23891475
SGNex_HepG2_Illumina_replicate5_run1	HepG2			1% RNA sequin Mix A v1.0 @ 10ng to1000ng	27058493
SGNex_Hct116_Illumina_replicate3_run1	Hct116			1% RNA sequin Mix A v1.0 @ 10ng to1000ng	25843165
SGNex_Hct116_Illumina_replicate4_run1	Hct116			1% RNA sequin Mix A v1.0 @ 10ng to1000ng	24198262
SGNex_Hct116_Illumina_replicate5_run1	Hct116			1% RNA sequin Mix A v1.0 @ 10ng to1000ng	28972397
SGNex_K562_Illumina_replicate3_run1	K562			1% RNA sequin Mix A v1.0 @ 10ng to1000ng	24120786
SGNex_K562_Illumina_replicate4_run1	K562			1% RNA sequin Mix A v1.0 @ 10ng to1000ng	25114793
SGNex_K562_Illumina_replicate5_run1	K562			1% RNA sequin Mix A v1.0 @ 10ng to1000ng	21973035
SGNex_MCF7_Illumina_replicate2_run1	MCF7			1% RNA sequin Mix A v1.0 @ 10ng to1000ng	24829316
SGNex_MCF7_Illumina_replicate3_run1	MCF7			1% RNA sequin Mix A v1.0 @ 10ng to1000ng	20604845
SGNex_MCF7_Illumina_replicate4_run1	MCF7			1% RNA sequin Mix A v1.0 @ 10ng to1000ng	25466847
SGNex_H9_Illumina_replicate2_run1	H9	Short-read RNA-seq data was generated for three selected biological replicates from H9 and HEYA8 human cell lines analyzed with Nanopore long reads. 0.7µg of total RNA of each replicate was spiked with 7ng (1%) RNA sequin Mix A, v2.0 (Garvan Institute of Medical Research) and 7ng (1%) SIRV set 4 (Lexogen), followed by multiplexed library preparation with the TruSeq Stranded mRNA kit (Illumina), a…		1% Sequin (RNA Mix A, version 2) @8ng to 800ng + 1% SIRV-1 E2 @8ng to 800ng	42081879
SGNex_H9_Illumina_replicate3_run1	H9			1% Sequin (RNA Mix A, version 2) @8ng to 800ng + 1% SIRV-1 E2 @8ng to 800ng	44893289
SGNex_H9_Illumina_replicate4_run1	H9			1% Sequin (RNA Mix A, version 2) @8ng to 800ng + 1% SIRV-1 E2 @8ng to 800ng	51467648
SGNex_HEYA8_Illumina_replicate1_run1	HEYA8			1% SIRV-4 @8ng to 800ng	45738153
SGNex_HEYA8_Illumina_replicate2_run1	HEYA8			1% SIRV-4 @8ng to 800ng	42643778
SGNex_HEYA8_Illumina_replicate3_run1	HEYA8			1% SIRV-4 @8ng to 800ng	38555756

## Sheet: PacBio Samples
Sample	Cell line	Library preparation	Sequencing protocol	Spike in concentration	Sequencing depth	Extra notes
SGNex_MCF7_PacBio-SMRTcell_replicate5_run1	MCF7	300ng of total RNA was spiked in with 6ng (1%) RNA sequin Mix A (V2) and 6ng (1%) SIRV-1 and 4	Prepared libraries are then sequenced on PacBio Sequel II by Genomics WA Telethon Kids using PacBio-SMRTcell	300ng Sample RNA, 1% spike-in of 6ng RNA sequin Mix A, V2, 6ng SIRV-1 4	2329823	Likely 10% of each RNA spike-in was added instead of 1% accidentily
SGNex_HepG2_PacBio-SMRTcell_replicate7_run1	HepG2		PacBio-SMRTcell	300ng Sample RNA, 1% spike-in of 6ng RNA sequin Mix A, V2, 6ng SIRV-1 4	3219563
SGNex_A549_PacBio-SMRTcell_replicate7_run1	A549		PacBio-SMRTcell	300ng Sample RNA, 1% spike-in of 6ng RNA sequin Mix A, V2, 6ng SIRV-1 4	2788118
SGNex_Hct116_PacBio-SMRTcell_replicate7_run1	HCT116		PacBio-SMRTcell	300ng Sample RNA, 1% spike-in of 6ng RNA sequin Mix A, V2, 6ng SIRV-1 4	2409308
SGNex_K562_PacBio-SMRTcell_replicate7_run1	K562		PacBio-SMRTcell	300ng Sample RNA, 1% spike-in of 6ng RNA sequin Mix A, V2, 6ng SIRV-1 4	2225946
SGNex_HEYA8_PacBio-SMRTcell_replicate4_run1	HEYA8		PacBio-SMRTcell	300ng Sample RNA, 1% spike-in of 6ng RNA sequin Mix A, V2, 6ng SIRV-1 4	3426335
1:
2:
3:
4:
5:
6:

## Sheet: m6ACE-seq data
m6ACE-seq protocol
ATCC HCT116 <exact clone name to be confirmed by wai leong> cells were cultivated in a sterile 5% CO2 incubator at 37 °C in McCoy 5a supplemented with 10% FBS and 1% penicillin–streptomycin. Cells within passages 3–20 were used for experiments. HCT116 cells were regularly subjected to testing with the MycoAlert Plus Mycoplasma kit (Lonza, LT07) to verify that they were free of Mycoplasma.
m6ACE library prep and analysis method are as described in "Atlas of quantitative single-base-resolution N6 -methyl-adenine methylomes"
