# Supplementary material for: A systematic benchmark of Nanopore long-read RNA sequencing for transcript-level analysis in human cell lines
Source: Nat Methods. 2025 Mar 13;22(4):801–12. doi: 10.1038/s41592-025-02623-4 (PMC11978509; doi:10.1038/s41592-025-02623-4)
Supplement: Supplementary file 5 — Data resource comparison. [file 41592_2025_2623_MOESM5_ESM.xlsx]

## Sheet: Sheet1_2
data set	species	Mean number of protocols/sample	#spike in	Median number of replicates per sample	short read	m6A data	#reads	#reads (Long read only)	#direct RNA-Seq reads	#runs	#cell lines(tissues)
SG-NEx	human	5	6	3	yes	yes	1403011795	764570868	65288964	132	14
LRGASP	human	4	3	3	yes	no	116844337	116844337	7452735	36	4
LRGASP	mouse	4	3	3	yes	no	64072018	64072018	4325200	9	1
LRGASP	manatee	3	3	1	yes	no	40948571	40948571	0	2	1
GSE172421	human	3	2	3	yes	no	556810914	268042441	0	6	2
ENA-PRJEB27590	mouse	3	1	2	yes	no	540385868	19074452	1145793	16	2
EBI-E-MTAB-7778	human	3	0	5	yes	no	12274271*	12274271	7946130	15	2
GTEx_ONT	human	3	0	3	yes	no	619607380	619607380	0	95	15
SRA-SRR14326969-14326973	human	3	0	3	no	no	74202223	74202223	3357648	5	2
ENA-PRJNA408327	yeast	2	2	29	yes	no	732314763	10924332	35022993	29	1
Nanopore Consortium	human	2	2	7	yes	no	37270822	37270822	12989383	42	1
dbGAP: phs001959.v1.p1	human	2	1	3	no	no	257449641	257449641	0	12	3
Gruenburger et al.	e. coli	2	0	1	no	no	15557708	15557708	1941324	11	2
GSE141641	a. thaliana	2	0	3	yes	no	23516197	23516197	0	3	1
PRJNA497103	yeast	1	3	3	no	no	10100000	10100000	4900000	12	2
ENA-PRJEB31791	c. elegans	1	2	2	no	no	7971618	7971618	7971618	14	7
ENA-PRJEB39347	human	1	1	2	no	no	4072667	4072667	4072667	6	2
ESPRESSO	human	1	1	3	no	no	1082560000	1082560000	4710000	171	33
GEO-GSE151841	mouse	1	1	4	yes for sequin only	no	81000000^	81000000	0	8	2
PRJEB32782	a. thaliana	1	1	1	yes	yes	23546554	23546554	23546554	50	3
PRJEB46978	zebrafish	1	1	2	no	no	3832581	3832581	0	10	3
PRJEB46978	mouse	1	1	2	no	no	770213	770213	0	2	1
PRJEB46978	yeast	1	0	1	no	no	257307	257307	0	1	1
PRJNA634693	yeast	1	1	2	no	no	3044018	3044018	3044018	2	1
PRJNA634693	e. coli	1	0	2	no	no	2933413	2933413	2933413	2	1
E-MTAB-10452	human	1	0	1	yes	no	9600000	9600000	0	6	6
GEO-GSE132971	human	1	0	1	no	yes	6410000	6410000	6410000	4	4
Massaiu et al.	human	1	0	3	no	no	48495343	48495343	0	3	1
		Highest	Highest	Highest	yes	yes	Highest	Highest	Highest	Highest	Highest
		Second/Third (>=4)	Second/Third (>=3)	>=3	no	No	Second/Third highest	Second/Third highest	Second/Third highest	Second/Third highest	Second/Third highest
^approxmately based on supplementary figure, long read only . In the case short read is used, the numbers for short read are not reported
*short read not reported
