# Supplementary material for: A systematic benchmark of Nanopore long-read RNA sequencing for transcript-level analysis in human cell lines
Source: Nat Methods. 2025 Mar 13;22(4):801–12. doi: 10.1038/s41592-025-02623-4 (PMC11978509; doi:10.1038/s41592-025-02623-4)
Supplement: Supplementary file 6 — Genes show significant lower coverage in PCR cDNA. [file 41592_2025_2623_MOESM6_ESM.xlsx]

## Sheet: Supp_table2
geneID	meanCount.cdna	meanCount.drna	score.cdna.drna	score.cdna.drna.p.adjust
ENSG00000002834	861.667	206.37	-3.64539	0.00349578
ENSG00000004487	614.074	93.5	-5.90534	1.3639e-07
ENSG00000005022	10435.4	772.519	-4.75238	4.61938e-05
ENSG00000006007	351.704	68.5283	-3.80452	0.00205208
ENSG00000006016	79.3636	173.098	-5.36219	2.52899e-06
ENSG00000006125	645.667	119.208	-5.369	2.4483e-06
ENSG00000006451	1007.89	56.6111	-6.11197	4.02885e-08
ENSG00000007038	68.9	65.25	-23.5321	9.27564e-120
ENSG00000007520	176.63	66.5094	-7.75614	6.28409e-13
ENSG00000008952	2281.3	81.8113	-6.51405	3.47163e-09
ENSG00000009307	2050.67	571.453	-7.2471	2.55194e-11
ENSG00000011052	521.333	53.0769	4.18372	0.000499147
ENSG00000011260	882.481	89.5472	-5.17161	6.63002e-06
ENSG00000011304	2763.7	314.815	-5.00216	1.49133e-05
ENSG00000017797	297.333	41.3962	-4.38565	0.000223717
ENSG00000022556	450.591	38.7778	-4.50607	0.000135404
ENSG00000026025	11736.1	1163.07	-4.97971	1.65268e-05
ENSG00000039123	454.148	55.9623	-3.60046	0.00401885
ENSG00000049130	866.727	68.6977	-3.6853	0.00308125
ENSG00000049656	380.407	114.426	-4.81146	3.56255e-05
ENSG00000054277	547.154	42.7609	-3.65832	0.00336194
ENSG00000055070	907.519	117.019	-5.47462	1.40437e-06
ENSG00000057019	882.963	108.642	-3.76503	0.00236128
ENSG00000060138	912.333	280.037	-4.32723	0.000284083
ENSG00000063244	459.407	142.566	-3.61684	0.0038061
ENSG00000064115	371.741	72.4902	-3.80309	0.00206143
ENSG00000065054	242.741	57.9804	-3.61986	0.00377863
ENSG00000065548	1544	110.056	-5.60629	7.13168e-07
ENSG00000065978	5207.85	979.796	-28.2399	1.2226e-172
ENSG00000066117	238.889	52.8148	-3.70455	0.0029035
ENSG00000067167	1312.67	223.942	-7.33839	1.3299e-11
ENSG00000067704	437.852	92.3774	-4.86045	2.84878e-05
ENSG00000068796	487.407	40.6226	-4.76785	4.29554e-05
ENSG00000068912	337.333	61.9038	-3.90425	0.00143278
ENSG00000069275	1774.3	222.963	-8.67276	3.95488e-16
ENSG00000070756	7859.85	1431.7	-16.0685	1.17408e-55
ENSG00000070831	2717.19	143.296	-5.15799	7.07611e-06
ENSG00000071539	1090.37	44.82	-3.94762	0.00121395
ENSG00000071564	273.63	92.6852	-3.84365	0.00178409
ENSG00000071626	483.519	158.944	-3.71743	0.00276931
ENSG00000071859	286.154	74.9623	-3.5621	0.00456518
ENSG00000072210	503.174	93.2857	-3.51123	0.00540179
ENSG00000072274	731.259	137.481	-3.60492	0.0039721
ENSG00000072310	154.444	87.4902	-4.46641	0.00015918
ENSG00000073350	247.593	107.653	-4.10983	0.000660039
ENSG00000074416	1291.62	62.6774	-3.90613	0.00142356
ENSG00000074695	568.963	92.2075	-4.73801	4.93e-05
ENSG00000074696	1279.78	116.547	-3.9624	0.00115802
ENSG00000075618	500.519	207.837	-5.29635	3.55855e-06
ENSG00000075624	22747.7	2732.31	-3.78544	0.00219607
ENSG00000076685	247.37	79.1698	-4.78441	4.01993e-05
ENSG00000077097	221.519	74.8654	-3.91736	0.00136245
ENSG00000077380	1278.52	64.2115	-8.15281	2.85113e-14
ENSG00000078140	1140.41	112.302	-4.16461	0.000536438
ENSG00000078369	604.481	242.315	-7.46778	5.3274e-12
ENSG00000078618	821.889	88.3519	-3.87352	0.0016115
ENSG00000078808	321.889	160.377	-4.2233	0.000429319
ENSG00000078898	1318.67	980.667	-8.76917	1.72951e-16
ENSG00000079246	7139.26	298.426	-10.4826	1.43756e-23
ENSG00000079785	1010.67	104.889	-4.25233	0.00038314
ENSG00000080608	899.222	31.3269	-3.73792	0.00257747
ENSG00000080819	468.148	64.5094	-3.62892	0.0036768
ENSG00000080824	13816.2	1231.87	-18.0768	1.81985e-70
ENSG00000081051	1488.93	2047.79	-11.109	1.85744e-26
ENSG00000081154	14916.9	158.87	-6.78386	6.10047e-10
ENSG00000082641	489.407	100.83	-4.48834	0.000144895
ENSG00000082781	337.259	126.75	-4.54331	0.00011684
ENSG00000082898	848.259	147.074	-3.78525	0.00219607
ENSG00000084234	1768.78	273.547	-6.59751	2.03748e-09
ENSG00000084733	1005.81	206.944	-6.48751	4.11986e-09
ENSG00000086061	5302.37	262.315	-7.80523	4.28933e-13
ENSG00000086475	894.852	113.528	-4.03193	0.000885971
ENSG00000087077	814.808	112.041	-3.50659	0.00547443
ENSG00000087460	2435.15	1456.39	-8.63346	5.53664e-16
ENSG00000087510	258.526	52.75	-4.65298	7.21841e-05
ENSG00000088205	1282.52	85.1481	-4.72436	5.20155e-05
ENSG00000088247	600.889	158.231	-7.6083	1.88843e-12
ENSG00000088930	1242.48	108.019	-5.2266	5.04375e-06
ENSG00000090054	550.519	69.6792	-32.6789	2.58431e-231
ENSG00000090060	1499	168.13	-5.63025	6.28297e-07
ENSG00000090621	735.667	145.593	-8.54085	1.19168e-15
ENSG00000091513	445.818	1640.38	-3.94872	0.00121001
ENSG00000091527	579.37	155.759	-4.05261	0.000819039
ENSG00000091542	211.074	59.0392	-5.03248	1.2971e-05
ENSG00000091583	3010.33	2267.36	-10.1296	5.33389e-22
ENSG00000092841	20126.7	719.556	-3.87114	0.00162098
ENSG00000094916	1112.33	67.8113	-4.34579	0.000263649
ENSG00000096063	1111.33	54.7115	-4.4006	0.000209893
ENSG00000096384	21323.7	1663.57	-8.26001	1.2011e-14
ENSG00000099194	1865.74	520.962	-6.779	6.2811e-10
ENSG00000099783	1457.48	219.389	-8.78098	1.58344e-16
ENSG00000099804	203.37	103.37	-4.13459	0.000595391
ENSG00000099821	140.852	56.0196	-3.68919	0.00304866
ENSG00000100075	270.333	186.019	-4.73335	5.01521e-05
ENSG00000100138	7315.74	285.648	-4.04664	0.000836723
ENSG00000100280	376.37	70.9057	-3.73843	0.00257539
ENSG00000100380	3464.93	229.574	-4.22973	0.000417881
ENSG00000100664	1431.37	160.296	-5.20591	5.58339e-06
ENSG00000100665	291	44	-4.479	0.000150859
ENSG00000100934	1987.37	124.83	-4.75967	4.46464e-05
ENSG00000100997	94.1481	69.9808	-3.5919	0.00413521
ENSG00000101057	266.6	137.849	-6.29988	1.3119e-08
ENSG00000101166	1809.63	144.222	-3.57462	0.00437548
ENSG00000101210	257.682	553.787	-9.0557	1.40864e-17
ENSG00000101361	3574.48	187.741	-4.07068	0.000765478
ENSG00000101421	181.407	137.151	-7.66242	1.2553e-12
ENSG00000101474	1245.37	140.981	-3.91127	0.00139543
ENSG00000101972	472.519	53.9057	-3.64736	0.00347693
ENSG00000102172	1729.89	131.667	-3.99477	0.001023
ENSG00000102409	837.5	63.2	-4.63939	7.68047e-05
ENSG00000103035	2238.19	147.111	-3.75326	0.00245399
ENSG00000103257	1360.96	470.167	-5.18575	6.19173e-06
ENSG00000103260	416.846	171.115	-3.81052	0.00201295
ENSG00000103353	340.889	71.3774	-4.77485	4.16535e-05
ENSG00000103495	448.704	237.759	-4.54925	0.000114226
ENSG00000103653	117.259	63.9808	-3.68983	0.00304597
ENSG00000103769	2517.78	175.704	-3.54199	0.00487567
ENSG00000104131	1210	89.037	-6.88882	3.0283e-10
ENSG00000104332	806.273	137.294	-5.95652	1.01556e-07
ENSG00000104341	1967.89	365.111	-5.53542	1.04033e-06
ENSG00000104388	1501.22	119.962	-4.17366	0.000518615
ENSG00000104549	776.593	119.849	-4.25555	0.000378857
ENSG00000104687	1006.78	84.9444	-3.65636	0.00338006
ENSG00000104695	298.444	84.3269	-4.90364	2.36248e-05
ENSG00000104738	849.407	114.434	-3.70515	0.00290015
ENSG00000104760	653.182	933	-6.19841	2.40283e-08
ENSG00000104824	1307.15	199	-4.27505	0.000351007
ENSG00000104960	306.259	142.093	-6.07793	4.94923e-08
ENSG00000105058	2530.63	79.6415	-7.5531	2.84005e-12
ENSG00000105176	248.111	79.1887	-3.86945	0.0016281
ENSG00000105281	1038.11	346.5	-6.77792	6.30006e-10
ENSG00000105323	581.185	168.547	-4.19783	0.000474751
ENSG00000105701	933.259	244.722	-4.68627	6.1973e-05
ENSG00000105722	157.667	70.5	-3.65545	0.00338823
ENSG00000105819	1832.41	86.5472	-4.10726	0.000663336
ENSG00000105887	623	141.667	-9.43873	4.30111e-19
ENSG00000106105	1576.41	226.327	-4.73625	4.96335e-05
ENSG00000106244	3110.52	190.63	-3.54449	0.0048349
ENSG00000106263	633.852	244.722	-5.97373	9.20173e-08
ENSG00000106538	2362.2	148.562	-4.46665	0.00015918
ENSG00000106682	1771.04	313.463	-4.30467	0.000313113
ENSG00000106723	275.231	46.6604	-3.52696	0.00511246
ENSG00000106804	217	122.667	-5.16584	6.80439e-06
ENSG00000106927	1057.55	1353.39	9.41767	5.20608e-19
ENSG00000106991	471.188	138.611	-5.0368	1.27115e-05
ENSG00000107281	173.815	79.1875	-5.14783	7.36505e-06
ENSG00000107485	234.056	480.333	-7.11079	6.70756e-11
ENSG00000108395	292.593	163.769	-4.91462	2.25823e-05
ENSG00000108424	1267.74	226.5	-3.64999	0.00344544
ENSG00000108468	1265.04	129.698	-7.75245	6.42952e-13
ENSG00000108561	4226.19	531.222	-7.0371	1.10787e-10
ENSG00000108604	472.259	141.642	-6.11511	3.96431e-08
ENSG00000108953	7463.85	592.241	-7.8919	2.19007e-13
ENSG00000109062	399.889	218.981	-3.64257	0.00352237
ENSG00000109113	1348.33	132.84	-4.86143	2.8467e-05
ENSG00000109205	187.4	542.5	-4.74287	4.82282e-05
ENSG00000109321	730.72	100.105	-6.60867	1.91863e-09
ENSG00000109472	140	137	-4.96969	1.73651e-05
ENSG00000109606	1070.07	123.463	-3.84552	0.00177499
ENSG00000110092	899.885	233.686	-9.4049	5.76698e-19
ENSG00000110107	304.222	144.352	-4.81538	3.5076e-05
ENSG00000110321	3173.7	573.593	-4.95444	1.86181e-05
ENSG00000110917	442.963	100.833	-6.27638	1.50909e-08
ENSG00000110955	9113.07	809.315	-9.68901	4.15307e-20
ENSG00000111142	2418	107.593	-4.72808	5.12714e-05
ENSG00000111328	578.222	201.358	-5.64494	5.8385e-07
ENSG00000111371	690.481	129.321	-4.44326	0.000176407
ENSG00000111752	840.667	39.1667	-4.1475	0.000568036
ENSG00000111786	702.852	279.204	-5.13044	8.04057e-06
ENSG00000111875	748.481	52.7308	-4.26002	0.000371933
ENSG00000112305	307.444	30.1224	-3.67997	0.00313543
ENSG00000112306	89267.2	3016.37	4.51736	0.000129315
ENSG00000113013	2880.93	333.094	-4.00779	0.00097218
ENSG00000113068	1274.74	78.2308	-3.60186	0.00401067
ENSG00000113161	714.704	60.3704	-3.55774	0.00462673
ENSG00000113249	186.167	45.2	-6.33873	1.03597e-08
ENSG00000113282	767.407	55.4615	-3.71203	0.0028257
ENSG00000113312	1011.22	55.8868	-4.33099	0.000279726
ENSG00000113368	175.667	82.3774	-3.73946	0.00256826
ENSG00000113643	1709.56	92.9259	-7.41378	7.75674e-12
ENSG00000113810	1029.15	88.75	-4.53512	0.00012061
ENSG00000114315	301.037	70.9787	-10.554	6.90593e-24
ENSG00000114353	1308.74	141.943	-4.51745	0.000129315
ENSG00000114650	241.889	49.2453	-4.07636	0.000749126
ENSG00000114867	686.037	207.981	-5.52317	1.09662e-06
ENSG00000115310	1169.37	315.111	-3.66045	0.00334172
ENSG00000115414	675.308	713.619	-4.53469	0.000120639
ENSG00000115484	5521.81	433.889	-7.72015	8.13848e-13
ENSG00000115561	995.852	86.8302	-6.06153	5.42468e-08
ENSG00000115677	1121.11	318.321	-3.72726	0.00266981
ENSG00000115758	1088.37	255.833	-8.58853	8.12898e-16
ENSG00000115884	345.32	125.922	-4.3664	0.000242346
ENSG00000116251	33719.3	1027.94	-5.04703	1.21363e-05
ENSG00000116285	989.962	119.569	-4.17012	0.000525962
ENSG00000116560	1047.78	206.204	-5.8846	1.53267e-07
ENSG00000116649	425.148	195.509	-8.08161	4.95444e-14
ENSG00000116685	201.259	64.8333	-5.29258	3.62338e-06
ENSG00000117133	1110.44	51.9074	-4.59095	9.48263e-05
ENSG00000117519	2107.45	91.9762	-3.67192	0.00321729
ENSG00000117592	6092.22	467.074	-5.92221	1.23935e-07
ENSG00000118523	642.609	362.902	-8.40447	3.64753e-15
ENSG00000118705	5736.11	331.868	-13.0867	8.29365e-37
ENSG00000118816	727	163.963	-4.18458	0.000498756
ENSG00000119326	906.926	66.5	-5.07933	1.04361e-05
ENSG00000119335	4409.93	632.315	-10.3784	4.2035e-23
ENSG00000119729	183.077	60.0851	-4.90859	2.31361e-05
ENSG00000119787	183.296	46.2115	-3.73629	0.00258804
ENSG00000119888	2521.37	300.465	-6.71319	9.71017e-10
ENSG00000120129	124.769	87.3913	-6.21119	2.23141e-08
ENSG00000120254	627.185	75.0377	-4.13656	0.000591491
ENSG00000120705	1267.15	169.185	-4.34596	0.000263649
ENSG00000120742	1775.63	259.611	-7.02445	1.20712e-10
ENSG00000120802	1162	118.759	-5.08009	1.0419e-05
ENSG00000121570	3568.88	189.714	-6.8208	4.80653e-10
ENSG00000121644	322.481	43.9615	-4.07715	0.000747642
ENSG00000121774	681.222	199.759	-7.58812	2.18136e-12
ENSG00000122565	6256.63	333.593	-7.29677	1.78495e-11
ENSG00000122641	1282	58.5	-7.30905	1.63774e-11
ENSG00000122783	329.037	44.9057	-3.536	0.00497191
ENSG00000122786	727.28	50.9048	-3.54627	0.00481239
ENSG00000122862	2780.22	376.389	-7.82135	3.79771e-13
ENSG00000123143	606.741	134.944	-8.06087	5.83285e-14
ENSG00000123179	207.481	116.604	-4.13807	0.000589079
ENSG00000123561	1217.33	718	-3.76633	0.00235471
ENSG00000123689	11001.6	181.556	-5.07428	1.06913e-05
ENSG00000123838	142.286	158.8	-4.87977	2.62833e-05
ENSG00000123975	8804.93	284.796	-5.51353	1.15519e-06
ENSG00000124207	2369.81	180.296	-7.90974	1.91006e-13
ENSG00000124226	861.037	133.547	-3.63577	0.0036086
ENSG00000124535	193.593	66.7963	-3.73943	0.00256826
ENSG00000124541	174.667	62.1698	9.44443	4.11385e-19
ENSG00000124659	100.192	30.7	-4.19627	0.000476876
ENSG00000124766	1245.1	41.4468	-11.0519	3.37074e-26
ENSG00000124767	1723.48	216.736	-4.26776	0.000360387
ENSG00000124795	2332.22	183	-8.1486	2.91191e-14
ENSG00000124882	762	101.182	-5.53327	1.05015e-06
ENSG00000125450	1227.26	46.8269	-4.99749	1.52093e-05
ENSG00000125520	186.111	146.906	-4.52286	0.000126671
ENSG00000125753	472.037	102.115	-3.81398	0.00199241
ENSG00000125835	8350.04	659.315	-3.97991	0.0010847
ENSG00000125868	4823.11	394.5	-4.38328	0.00022542
ENSG00000125912	321.778	66.4444	-3.62729	0.00369259
ENSG00000125977	6878.15	247.444	-5.24685	4.55436e-06
ENSG00000126247	846.444	429.315	-6.19128	2.49592e-08
ENSG00000126457	6099.33	330.963	-4.30764	0.000309442
ENSG00000126461	122.704	65.0189	-3.64424	0.00350356
ENSG00000126698	2443.04	126.815	-5.02271	1.34933e-05
ENSG00000126777	858.481	77.3269	-4.02422	0.000912967
ENSG00000126934	209.037	192.642	-4.03405	0.000880427
ENSG00000127337	699.148	38.6154	-3.50398	0.00551115
ENSG00000127774	1662.41	102.528	-6.63292	1.64933e-09
ENSG00000127947	291.444	52.7755	-3.88406	0.00155522
ENSG00000128595	1363.63	150.132	-4.28476	0.000337155
ENSG00000128989	901.556	112.019	-4.61226	8.64034e-05
ENSG00000129083	648.519	104.815	-3.8179	0.0019684
ENSG00000129128	1219.78	81.3846	-3.53033	0.00505302
ENSG00000129351	1519.96	203.315	-3.86891	0.00162964
ENSG00000129514	167.375	188.941	-5.49977	1.23163e-06
ENSG00000129625	2067	164.849	-4.16249	0.000538329
ENSG00000129911	122.962	48.5962	-4.03136	0.00088691
ENSG00000130182	308.429	63.625	-5.87952	1.57367e-07
ENSG00000130203	389.312	969.405	-7.0729	8.69043e-11
ENSG00000130204	394.296	171.87	-3.6931	0.00301966
ENSG00000130402	2502.15	311.426	-6.48103	4.27111e-09
ENSG00000130429	2544.93	221.352	-5.48674	1.31865e-06
ENSG00000130511	106.038	68.9808	-5.36571	2.4867e-06
ENSG00000130522	96.875	229.66	-5.63117	6.2685e-07
ENSG00000130560	429.111	64.5556	-3.65261	0.00341433
ENSG00000130725	356.407	199.925	-5.54386	9.94234e-07
ENSG00000130726	1242.81	445.722	-12.2942	1.8558e-32
ENSG00000130821	174.259	57.451	-3.58011	0.00429846
ENSG00000130829	182.435	233.114	-5.95076	1.04842e-07
ENSG00000130935	832.519	87.2642	-4.12214	0.000627079
ENSG00000130958	894.926	66.9583	-3.95488	0.00118548
ENSG00000130985	1063.37	190.283	-3.97236	0.00111664
ENSG00000131188	57.3333	52.0392	-3.58813	0.00418642
ENSG00000131473	967.889	178.226	-4.34297	0.000266188
ENSG00000131508	1931	179.189	-4.69689	5.90626e-05
ENSG00000131747	1718.07	139.132	-5.34941	2.69991e-06
ENSG00000131914	1100.73	214.143	-15.3823	5.55832e-51
ENSG00000132153	925.222	71.5	-3.76395	0.00236286
ENSG00000132467	255.538	36.9038	-4.59832	9.18766e-05
ENSG00000132475	14681.3	964.722	-5.46217	1.49554e-06
ENSG00000132646	3276.19	304.685	-3.66261	0.00332125
ENSG00000133193	579.63	45.7358	-4.23396	0.000411998
ENSG00000133315	153.519	48.1111	-4.29406	0.000325331
ENSG00000133706	1051.52	75.537	-4.0819	0.000734595
ENSG00000133818	186.926	72.2157	-4.72691	5.14659e-05
ENSG00000134287	702.519	144	-5.04699	1.21363e-05
ENSG00000134294	1152.52	295.648	-5.52701	1.07902e-06
ENSG00000134323	223	31.8462	-4.49936	0.000138789
ENSG00000134352	24446.7	108	-8.52197	1.39228e-15
ENSG00000134440	3207.56	130.264	-5.23144	4.92605e-06
ENSG00000134697	832.074	50.75	-3.75838	0.00241016
ENSG00000134851	222.815	67.7736	-4.10966	0.000660039
ENSG00000135069	2959.54	460.894	-4.81706	3.49979e-05
ENSG00000135220	711.667	422.75	-6.61613	1.84001e-09
ENSG00000135250	415.481	37.0192	-4.28471	0.000337155
ENSG00000135316	1756.59	164.481	-3.51097	0.00540179
ENSG00000135334	249.481	69.0385	-36.9587	5.10668e-296
ENSG00000135387	815.556	188.481	-3.68105	0.0031258
ENSG00000135624	6590.67	502.611	-8.97589	2.86657e-17
ENSG00000135679	507.037	43.451	-5.64445	5.8385e-07
ENSG00000135829	1152.41	138.509	-4.77626	4.14448e-05
ENSG00000136146	1412.07	49.6731	-3.58399	0.0042396
ENSG00000136238	780.222	333.204	-11.8895	2.36372e-30
ENSG00000136240	951	291.704	-3.65327	0.00340931
ENSG00000136448	1281.3	88.4259	-5.82912	2.08312e-07
ENSG00000136450	1427.67	202.245	-5.75179	3.20836e-07
ENSG00000136628	648.333	114.717	-4.38827	0.000221404
ENSG00000136770	307.704	30.76	-4.79933	3.76213e-05
ENSG00000136868	346.37	62.0943	-4.8797	2.62833e-05
ENSG00000136929	279.167	69.4	-4.73394	5.01029e-05
ENSG00000136930	5043.33	261.426	-12.2062	5.3156e-32
ENSG00000136938	3353.67	286.759	5.04571	1.2189e-05
ENSG00000137309	18071.1	1478.15	-13.8966	1.51468e-41
ENSG00000137710	942.037	104.288	-5.48142	1.3552e-06
ENSG00000137876	4300.74	226.944	-3.57463	0.00437548
ENSG00000138071	1015.96	210.852	-5.68719	4.60611e-07
ENSG00000138095	718.63	148.346	-4.50675	0.000135229
ENSG00000138166	223.846	48.84	-3.59785	0.00405505
ENSG00000138385	3381.67	145.981	-3.56455	0.00453723
ENSG00000138398	714.963	34.75	-4.06962	0.000767904
ENSG00000138777	1343.85	94.8077	-4.15679	0.000551047
ENSG00000139372	355.407	32.3	-4.1523	0.000557874
ENSG00000139514	531.885	66.2075	-3.53045	0.00505302
ENSG00000139644	3205.07	657.151	-10.5816	5.20628e-24
ENSG00000139726	861.259	95.0755	-4.55011	0.000113971
ENSG00000140941	1469.11	157.623	-4.88782	2.54389e-05
ENSG00000141002	1070.04	79.8704	-3.99756	0.00101241
ENSG00000141367	1238.07	376.463	-4.14784	0.000568035
ENSG00000141385	253.037	56.3774	-3.53714	0.0049557
ENSG00000141424	349.63	152.642	-3.98986	0.00104299
ENSG00000141522	1388.74	322.981	-8.95436	3.45492e-17
ENSG00000141551	940.704	107.315	-4.56095	0.000108439
ENSG00000141580	503.185	82.0943	-4.66941	6.67716e-05
ENSG00000141753	445.714	707.128	-7.93711	1.55189e-13
ENSG00000142192	1089.8	218.42	-3.93412	0.00127579
ENSG00000142453	180.741	90.451	-6.97822	1.64734e-10
ENSG00000142627	557.091	67.4792	-3.56216	0.00456518
ENSG00000142634	160.115	108.038	-4.88783	2.54389e-05
ENSG00000142864	4240.59	396.833	-7.34097	1.31145e-11
ENSG00000142871	1419.52	181.935	-4.91308	2.27109e-05
ENSG00000143119	49.4444	80	-3.96066	0.00116495
ENSG00000143153	763.296	114.886	-4.29764	0.000320629
ENSG00000143207	105.885	32.8824	-4.56598	0.000106259
ENSG00000143321	1119.56	372.463	-5.52358	1.09662e-06
ENSG00000143418	525.37	269.604	-3.61922	0.00378069
ENSG00000143799	1674.96	132.302	-5.50341	1.20986e-06
ENSG00000143878	198.222	187.302	-7.4342	6.75803e-12
ENSG00000144028	864.111	108.038	-3.87264	0.00161316
ENSG00000144224	655.63	63.3148	-5.12989	8.04467e-06
ENSG00000144381	10495	957.574	-9.40519	5.76698e-19
ENSG00000144560	237.407	35.9592	-4.23004	0.000417881
ENSG00000145041	184.63	58.9231	-4.61946	8.36148e-05
ENSG00000145192	4555.57	4654.6	-12.2806	2.15934e-32
ENSG00000145386	678.148	89.4706	-3.7541	0.00244877
ENSG00000145423	2226.67	231.143	-6.12029	3.8511e-08
ENSG00000145632	2126.23	135.143	-6.20917	2.25205e-08
ENSG00000145919	660.778	111.094	-3.51061	0.00540349
ENSG00000145920	184.727	367.154	-5.4316	1.75988e-06
ENSG00000146223	1131.63	106.111	-4.13783	0.000589079
ENSG00000146374	369	384.25	-12.8395	2.0085e-35
ENSG00000146678	215.9	436.5	-3.78956	0.00216555
ENSG00000146731	4319.59	302.852	-6.74741	7.74332e-10
ENSG00000146733	1022.93	80.0943	-3.85161	0.00173807
ENSG00000146834	154.296	52.3462	-3.75248	0.00245575
ENSG00000147164	3257.15	46.2885	-4.47562	0.000152997
ENSG00000147257	1336.71	1638.91	-6.88354	3.12831e-10
ENSG00000147649	2168.7	130.13	-5.74885	3.25465e-07
ENSG00000147669	5194.85	127.963	-3.8613	0.00167636
ENSG00000147676	515.222	219.78	-3.73356	0.00261013
ENSG00000147872	959.704	107.913	-5.19201	6.0022e-06
ENSG00000148672	368.148	168	-6.59726	2.03748e-09
ENSG00000149485	793.667	93.2917	-4.16896	0.000527861
ENSG00000149823	214.963	89.1509	-3.9513	0.00120018
ENSG00000150093	1440.56	287.167	-5.35653	2.60254e-06
ENSG00000151655	703	1455.08	-5.72952	3.62553e-07
ENSG00000152518	312.44	179.038	-7.08233	8.15894e-11
ENSG00000152558	855.259	245.963	-6.22657	2.03796e-08
ENSG00000152952	340.577	111.84	-3.60183	0.00401067
ENSG00000153786	113.185	52.3208	-3.8809	0.00157144
ENSG00000153879	375.741	62.3774	-4.15444	0.000554307
ENSG00000155506	682.556	88.7308	-3.53513	0.00498308
ENSG00000155660	2142.26	213.741	-4.80616	3.64339e-05
ENSG00000155876	274.28	85.3654	-6.29097	1.38422e-08
ENSG00000156261	4468.33	284.759	-5.06129	1.13926e-05
ENSG00000156802	653.852	64.5	-4.20429	0.000463501
ENSG00000158195	372	62.434	-3.95528	0.00118512
ENSG00000159069	206.556	76.3774	-4.15265	0.000557844
ENSG00000159140	2243.37	77.0566	-4.81253	3.55083e-05
ENSG00000159335	689.296	325	-5.85682	1.79277e-07
ENSG00000159423	433.778	48.3673	-4.34379	0.000265635
ENSG00000159840	380.704	121.204	-4.59572	9.28553e-05
ENSG00000160014	2084.67	288.833	-3.51115	0.00540179
ENSG00000160113	302.333	124.833	-5.1781	6.41939e-06
ENSG00000160182	3203.73	3403.56	-9.32713	1.182e-18
ENSG00000160256	548.778	51.0926	-5.99975	7.86897e-08
ENSG00000160789	2438.3	306.167	-4.78484	4.01951e-05
ENSG00000160813	162.185	53.717	-5.33384	2.93438e-06
ENSG00000160888	339.111	109.566	-4.14657	0.000568701
ENSG00000160957	163.889	37.0196	-3.64496	0.00349773
ENSG00000161011	5737.37	474.074	-6.48707	4.11986e-09
ENSG00000161013	151.769	139.712	-5.52701	1.07902e-06
ENSG00000161091	197.037	49.1321	-5.49921	1.23215e-06
ENSG00000161944	324.444	845.667	-4.80713	3.63318e-05
ENSG00000161960	11528.7	929.889	-5.29974	3.50218e-06
ENSG00000162434	223.885	66.2308	-3.84486	0.00177751
ENSG00000162545	158.077	145.021	-7.23217	2.83425e-11
ENSG00000162613	900.519	88.7547	-4.21898	0.000436295
ENSG00000163320	339.963	51.7308	-3.53392	0.00500073
ENSG00000163399	998.593	314.945	-5.17965	6.38213e-06
ENSG00000163527	298.185	120.642	-4.84219	3.09768e-05
ENSG00000163581	49.875	82.1429	-6.60099	2.00361e-09
ENSG00000163631	9735.88	24270.8	-22.1884	2.06807e-106
ENSG00000163634	2874.56	250.5	-5.76913	2.91335e-07
ENSG00000163918	1632	43.4151	-3.62022	0.00377752
ENSG00000163938	1891.22	95.1296	-4.56675	0.000106067
ENSG00000164022	1303.96	68.3774	-4.93089	2.08713e-05
ENSG00000164754	1300.48	206.63	-4.77324	4.19038e-05
ENSG00000164889	268.889	92.7885	-3.6467	0.00348193
ENSG00000164924	5771.44	736.648	-4.89373	2.47935e-05
ENSG00000164985	505.148	77.4444	-3.73476	0.00260077
ENSG00000165092	1341.5	2180.43	-5.89452	1.45151e-07
ENSG00000165119	8994.15	568.833	-8.51013	1.51887e-15
ENSG00000165280	1419.33	254.34	-3.87011	0.00162579
ENSG00000165349	515.4	51.25	-3.76409	0.00236286
ENSG00000165458	398.259	57.3019	-3.96784	0.00113494
ENSG00000165689	440.63	52.3585	-4.69795	5.88704e-05
ENSG00000165724	82.037	49.5283	-4.05437	0.000815171
ENSG00000165732	1755.78	136.906	-7.06856	8.92226e-11
ENSG00000166197	1105.89	135	-3.62971	0.00367365
ENSG00000166226	3430	274.296	-5.25398	4.41495e-06
ENSG00000166509	33.6	39.1429	-4.40267	0.000208948
ENSG00000166582	239.32	108.766	-4.24619	0.000392576
ENSG00000166598	4515.78	509.926	-8.72314	2.57883e-16
ENSG00000166913	5387.44	318.204	-6.04258	6.05992e-08
ENSG00000167005	1840.96	122.396	-6.97567	1.66961e-10
ENSG00000167136	40.7308	49.9038	-5.24153	4.67568e-06
ENSG00000167244	1086.13	699.174	-11.4284	5.08374e-28
ENSG00000167286	53.6	31	7.10386	7.01764e-11
ENSG00000167355	2047.56	60.1304	-6.35015	9.69405e-09
ENSG00000167460	1847.41	380.585	-6.45459	5.0466e-09
ENSG00000167470	370.16	65.9412	-4.16246	0.000538329
ENSG00000167513	255.852	113.811	-4.10719	0.000663336
ENSG00000167553	9556.74	581.241	-5.83232	2.05021e-07
ENSG00000167700	305.704	40.3654	-5.81348	2.27298e-07
ENSG00000167969	267.333	165	-3.67446	0.00319645
ENSG00000168209	903.259	238	-4.99032	1.57142e-05
ENSG00000168268	301.963	145.811	-6.81511	4.97796e-10
ENSG00000168385	1888.7	288.889	-4.01705	0.000939928
ENSG00000168488	342.37	107.058	-3.76271	0.00237169
ENSG00000168955	260.75	100.2	-8.88404	6.4075e-17
ENSG00000169230	3320.22	347.463	-4.78318	4.02836e-05
ENSG00000169504	1338.59	189.321	-5.55021	9.64393e-07
ENSG00000169564	414.769	456.019	-19.3438	9.21192e-81
ENSG00000169679	775.556	57.1154	-3.54545	0.00482241
ENSG00000169710	632.185	294.37	-5.38781	2.22915e-06
ENSG00000169750	729.63	71.24	-3.68787	0.00306096
ENSG00000170027	1199.15	154.288	-4.63589	7.79258e-05
ENSG00000170144	5050.52	390.204	-4.6113	8.66426e-05
ENSG00000170293	81.7	32.2326	-4.29933	0.000319215
ENSG00000170312	3376.93	135.519	-4.78485	4.01951e-05
ENSG00000170348	1592.96	204.472	-3.50565	0.00548591
ENSG00000170515	6087.22	293.5	-7.4226	7.33673e-12
ENSG00000170558	340	82.6552	-4.39963	0.000210478
ENSG00000170561	84.0833	37.5882	-4.30158	0.000316635
ENSG00000170689	151.25	47.4242	-3.86107	0.00167636
ENSG00000170759	637.296	100.491	-4.28997	0.000330324
ENSG00000170832	155.538	81.6458	-4.26992	0.000358043
ENSG00000171206	117	62	-3.63081	0.00366631
ENSG00000171234	186.25	133.667	-4.6779	6.43094e-05
ENSG00000171557	720.733	890.769	-7.28144	1.98968e-11
ENSG00000171564	779.375	225.583	-11.5795	8.94634e-29
ENSG00000171865	806.074	40	-4.08013	0.000739191
ENSG00000172216	63.3462	191.296	-5.02527	1.3388e-05
ENSG00000172354	396.222	271.444	-6.80049	5.48549e-10
ENSG00000172380	407.87	49.6596	-4.53711	0.000119694
ENSG00000172466	308.37	34.434	-3.64078	0.00354298
ENSG00000172531	2891.96	269.593	-4.81612	3.5076e-05
ENSG00000173153	361.704	60.5577	-5.82541	2.12314e-07
ENSG00000173456	195.727	51.6604	-5.93281	1.16581e-07
ENSG00000173457	422.778	329.83	-10.3221	7.3933e-23
ENSG00000173511	111	53.0377	-5.00469	1.4752e-05
ENSG00000173692	1020.41	95.8302	-4.28117	0.000342032
ENSG00000173726	3767.63	309.407	-6.41851	6.32411e-09
ENSG00000173801	2496.63	185.708	-7.62224	1.70508e-12
ENSG00000173812	19081	996.852	-6.65691	1.41987e-09
ENSG00000173894	156.185	30.5532	-5.58534	7.97609e-07
ENSG00000174231	670.593	151.759	-4.35661	0.000252609
ENSG00000174684	122.333	43.22	-3.7964	0.00211259
ENSG00000174780	756.222	96.6852	-4.34092	0.00026825
ENSG00000175130	1601.41	249.604	-3.51796	0.00527791
ENSG00000175592	1572.33	151	-3.63128	0.00366367
ENSG00000175602	417.833	75.2292	-5.33183	2.95937e-06
ENSG00000175793	134.55	99.3191	-6.98414	1.59446e-10
ENSG00000175826	477.926	138.852	-14.9165	6.50524e-48
ENSG00000175899	2859	5269.67	-7.93635	1.55189e-13
ENSG00000176153	1035.5	714.348	-88.5066	0
ENSG00000176788	581.643	286.517	-5.68303	4.7053e-07
ENSG00000176845	60.5417	61.16	-3.82968	0.0018813
ENSG00000176890	1896.78	181.093	-6.41882	6.32411e-09
ENSG00000177311	112.333	36.5682	-4.83857	3.14811e-05
ENSG00000177606	176.292	73.62	-4.32007	0.000292987
ENSG00000177733	767.462	238.66	-20.2572	1.32199e-88
ENSG00000177885	923.481	156.415	-4.54824	0.000114358
ENSG00000178605	142.111	41.7736	-3.55935	0.00460334
ENSG00000178719	379.333	200.925	-6.06663	5.27356e-08
ENSG00000178913	671.407	77.1923	-12.4157	4.16265e-33
ENSG00000179010	5407.93	333.519	-9.39197	6.45936e-19
ENSG00000179051	575.519	108.577	-5.61958	6.64379e-07
ENSG00000179195	1312.11	70.9057	-3.73702	0.0025837
ENSG00000179218	7131.56	705.019	6.39518	7.31154e-09
ENSG00000179295	408.846	64.7778	-3.79367	0.00213331
ENSG00000179761	213	67.65	-4.03245	0.000885229
ENSG00000179818	5922.67	43.5625	-3.87956	0.00157812
ENSG00000179918	198.227	139.058	-6.71515	9.62298e-10
ENSG00000180185	205.731	33.6531	-4.95365	1.86526e-05
ENSG00000180210	598.625	605.2	-6.27517	1.51518e-08
ENSG00000180398	1144.89	126.906	-8.26388	1.17115e-14
ENSG00000180921	133.292	81.587	-6.58282	2.23629e-09
ENSG00000181449	1781.58	71.52	-10.4207	2.72855e-23
ENSG00000181467	158.815	40.7593	-5.21038	5.46436e-06
ENSG00000181588	97.68	43.4118	-5.37172	2.41813e-06
ENSG00000181904	222.222	35.5385	-3.62979	0.00367365
ENSG00000182087	115.444	73.0755	-4.54169	0.000117333
ENSG00000182108	109.48	52.6923	-5.8501	1.85463e-07
ENSG00000182307	902.074	60.7222	-7.04705	1.03652e-10
ENSG00000182512	881.593	187.074	-3.60128	0.00401067
ENSG00000182979	117.556	89.7736	-5.37309	2.4062e-06
ENSG00000183087	171.654	34.74	-4.19523	0.000478046
ENSG00000183258	641.222	58.4231	-4.01474	0.000947862
ENSG00000183298	49.8	84.0962	-4.01183	0.000958301
ENSG00000183684	920.444	152.109	-11.0627	3.07441e-26
ENSG00000183726	1378.67	110.093	-3.62724	0.00369259
ENSG00000183971	487.045	87.4524	-3.74918	0.00248228
ENSG00000184007	702.037	164.074	-5.45689	1.53097e-06
ENSG00000184009	32646.5	3001.04	-5.83427	2.0329e-07
ENSG00000184292	95.75	197.235	-4.99503	1.53702e-05
ENSG00000184363	172.815	66.8636	-6.16603	2.89753e-08
ENSG00000184640	951.963	240.736	-4.85578	2.90467e-05
ENSG00000184697	2808.24	170.435	-9.76352	2.01851e-20
ENSG00000184897	83.0833	288.064	-7.21338	3.23783e-11
ENSG00000185122	838.037	120.444	-4.62791	8.05746e-05
ENSG00000185650	760.148	91.0566	-4.69471	5.95824e-05
ENSG00000185651	3152.44	187.944	-4.37596	0.000232736
ENSG00000186834	193.615	60.32	-6.25602	1.69438e-08
ENSG00000187514	33228.6	1822.67	9.12551	7.47909e-18
ENSG00000187555	363.778	86.5769	-4.24111	0.000400311
ENSG00000187634	338.125	40.9545	-4.56322	0.000107468
ENSG00000187713	59.2632	45.6444	-3.75261	0.00245575
ENSG00000187735	1324.33	152	-4.57074	0.000104259
ENSG00000187837	326	113.154	-4.07379	0.000756389
ENSG00000188042	368.826	35.6279	-3.8422	0.00179239
ENSG00000188483	201.56	73.1304	-4.74297	4.82282e-05
ENSG00000188486	365.5	227.87	-11.0293	4.27977e-26
ENSG00000188488	980.316	382.611	-4.88626	2.55866e-05
ENSG00000188566	57.8	34.9783	-6.96059	1.84105e-10
ENSG00000188986	192.333	84.3396	-4.4064	0.000206073
ENSG00000189060	852.125	413.766	-18.0951	1.35028e-70
ENSG00000189241	257.68	57.2115	-3.55722	0.00463111
ENSG00000189334	2301.45	105.1	-4.54296	0.00011684
ENSG00000189403	14438.6	616.741	-4.26801	0.000360387
ENSG00000196136	554.222	1937.27	-4.40115	0.000209712
ENSG00000196230	13503.3	1214.06	-7.48441	4.74791e-12
ENSG00000196365	619.481	100.019	-3.68638	0.00307169
ENSG00000196396	243.778	54.1923	-4.49831	0.00013923
ENSG00000196449	152.963	47.3962	-4.63561	7.79258e-05
ENSG00000196565	17132.5	3303.29	-7.40087	8.50343e-12
ENSG00000196642	374.259	121.519	-3.7659	0.00235592
ENSG00000196924	704.185	353.537	-5.15395	7.16329e-06
ENSG00000196961	255.963	75.537	-3.62943	0.00367365
ENSG00000197111	1971.93	449.704	-3.56549	0.00452583
ENSG00000197249	2866.35	3132.11	-7.14845	5.1536e-11
ENSG00000197451	1051.37	316.315	-8.1406	3.08988e-14
ENSG00000197457	1477.46	80.9375	-3.85953	0.00168478
ENSG00000197744	1967.73	212.962	-4.24194	0.000399463
ENSG00000197746	5760.37	516.17	-8.89076	6.08336e-17
ENSG00000197894	1955.81	152.774	-4.78339	4.02836e-05
ENSG00000197956	51098.6	1120.62	-7.85838	2.84549e-13
ENSG00000198055	142.423	60.3774	-3.66746	0.00326637
ENSG00000198074	2098.55	1918.65	-13.7505	1.13096e-40
ENSG00000198336	253.077	75.5	4.38373	0.000225326
ENSG00000198355	666.667	80.2778	-4.23924	0.000403036
ENSG00000198363	1982.78	213.283	-4.1625	0.000538329
ENSG00000198431	1408.96	276.278	-4.27149	0.0003561
ENSG00000198498	973.63	43.6981	-3.59755	0.0040553
ENSG00000198517	70.9	37.78	-4.18415	0.000498956
ENSG00000198712	9045.73	5092.54	-89.7354	0
ENSG00000198727	3910.43	2650	-40.6322	0
ENSG00000198786	132.542	1622.89	-28.8692	1.99174e-180
ENSG00000198840	355.75	1222.96	-11.816	5.60288e-30
ENSG00000198886	237.63	3533.92	-66.6671	0
ENSG00000198899	296.92	534.531	-17.913	3.29188e-69
ENSG00000198900	1394.89	106.226	-6.26834	1.57141e-08
ENSG00000198938	2457.5	5433.32	-31.8611	7.17095e-220
ENSG00000204055	279.111	166.364	-7.95432	1.35989e-13
ENSG00000204304	161.519	48.9608	-3.86633	0.00164486
ENSG00000204387	4400.78	301.833	-4.26051	0.000371694
ENSG00000204388	965.154	118.113	-15.5039	8.63028e-52
ENSG00000204389	187.043	213	-6.05354	5.68112e-08
ENSG00000204394	328.963	106.907	-4.21134	0.000450626
ENSG00000204463	546.111	181.566	-4.52045	0.000127894
ENSG00000204469	765.556	138.5	-4.96333	1.78649e-05
ENSG00000204531	3988.8	506.385	-14.4969	3.00783e-45
ENSG00000204574	876.593	67.3889	-4.41323	0.000200012
ENSG00000205403	143.882	355.182	-5.25027	4.49327e-06
ENSG00000206053	883.926	150.885	-3.83465	0.00184601
ENSG00000206557	300.5	40.3529	-5.06726	1.1067e-05
ENSG00000211459	17705.9	4876.05	-131.46	0
ENSG00000213246	2325.89	170.17	-6.4587	4.93127e-09
ENSG00000213281	531.296	107.537	-3.62149	0.0037632
ENSG00000213881	327.364	38.04	7.46469	5.4234e-12
ENSG00000213886	145.533	108.118	-4.45977	0.000163914
ENSG00000213923	765.259	67.537	-5.37368	2.40482e-06
ENSG00000213931	6566.76	995.519	-8.42115	3.18729e-15
ENSG00000213934	16018.6	5617.67	-16.5262	6.91184e-59
ENSG00000214078	1051	168.66	-4.87049	2.73917e-05
ENSG00000215861	143.133	72.9231	5.71988	3.82537e-07
ENSG00000216866	460.96	104.667	-5.27167	4.03037e-06
ENSG00000223361	191.654	33.2391	-7.31896	1.52925e-11
ENSG00000224578	357.808	66.9111	-7.52202	3.58352e-12
ENSG00000224631	7965.52	845.981	-39.0487	0
ENSG00000225210	129.13	44.6774	-8.01173	8.65197e-14
ENSG00000225921	2148.37	133.519	-3.65653	0.00338006
ENSG00000227706	1186.5	273.333	-21.3982	6.2158e-99
ENSG00000228474	9210.48	258.796	-5.46201	1.49554e-06
ENSG00000229344	69.0476	36.383	-4.06208	0.000791847
ENSG00000230798	1426.35	32.3103	-10.3443	5.93835e-23
ENSG00000230989	8364.15	297.593	-3.56049	0.00458836
ENSG00000233369	163.346	75.6538	-4.17903	0.000508798
ENSG00000233954	490.25	54.8077	-8.08588	4.8159e-14
ENSG00000234745	1506.48	276.846	-5.53256	1.05137e-06
ENSG00000235123	3755.33	1997.14	-17.5112	4.02599e-66
ENSG00000236362	978.167	301	5.80437	2.39243e-07
ENSG00000237973	230.857	231.148	-5.02346	1.34718e-05
ENSG00000238227	81.88	49.5	-3.69224	0.00302635
ENSG00000239264	311.778	324.315	-4.52763	0.000124134
ENSG00000240563	3869.67	211.143	-5.31977	3.15416e-06
ENSG00000242265	364.474	178.125	-8.77403	1.67031e-16
ENSG00000242372	4158.48	261.889	-4.25247	0.00038314
ENSG00000243649	275.571	154.808	-6.57905	2.28424e-09
ENSG00000244687	1659.96	100.096	-3.50721	0.00546737
ENSG00000244694	243.5	39.5294	53.6853	0
ENSG00000245532	399.63	71.0435	-6.39646	7.27913e-09
ENSG00000246145	246.667	190.5	-4.1912	0.000485165
ENSG00000247077	360.222	63.3654	-3.93412	0.00127579
ENSG00000249353	534.038	177.353	-26.7656	4.9693e-155
ENSG00000249859	2247.74	66.4808	4.81572	3.5076e-05
ENSG00000249992	35.3158	46.0417	-4.10653	0.000664284
ENSG00000250479	590.926	295.593	-6.33436	1.06172e-08
ENSG00000253626	179.583	88.3654	-9.77979	1.73759e-20
ENSG00000253719	113.348	54.8654	-5.58054	8.17568e-07
ENSG00000254285	149.292	51.2093	-13.1114	6.09763e-37
ENSG00000255112	195.2	44.2115	-4.86098	2.84714e-05
ENSG00000255302	597.077	117.51	-8.70793	2.92542e-16
ENSG00000257103	687.407	108.185	-4.00022	0.00100246
ENSG00000260032	306.808	134.717	-8.51228	1.50226e-15
ENSG00000261236	314.074	115.019	-5.60255	7.26587e-07
ENSG00000263001	282	96.7037	-5.21804	5.26949e-06
ENSG00000265992	2451	182.714	-12.4991	1.48826e-33
ENSG00000267280	46.5833	53.5714	-6.21169	2.23141e-08
ENSG00000273729	48.8696	50.28	-4.0407	0.000857008
ENSG00000275113	419.833	129.2	5.50457	1.20524e-06
ENSG00000280789	708.667	75.7037	-3.66102	0.00333809
SIRV1	44500.8	983.091	-7.72292	8.0114e-13
SIRV2	14942	637.818	-5.02509	1.3388e-05
SIRV3	42246.6	737.364	-9.59849	9.62448e-20
SIRV5	69856.8	717.727	-7.47163	5.20293e-12
SIRV6	224532	1615.91	-10.5062	1.13269e-23
SIRV7	23012.7	328	-3.65892	0.00335788
