# Supplementary material for: A systematic benchmark of Nanopore long-read RNA sequencing for transcript-level analysis in human cell lines
Source: Nat Methods. 2025 Mar 13;22(4):801–12. doi: 10.1038/s41592-025-02623-4 (PMC11978509; doi:10.1038/s41592-025-02623-4)
Supplement: Supplementary file 7 — Quantification metrics for spike-in gene and transcripts. [file 41592_2025_2623_MOESM7_ESM.xlsx]

## Sheet: Gene_level_metrics
Method	Protocol	Spike in type	Spearman Correlation	Pearson Correlation	Mean Absolute Error	Root Mean Squared Error	Mean Absolute Relative Difference	Mean Relative Difference	R-squared	Method
NanoCount	PacBio	SIRV-4	ERCC	0.871114	0.918777	1.11519	1.63583	1.07631	0.907395	0.844151
NanoCount	PacBio	SIRV-4	SIRV (E0)	0.414431	0.385426	2.19699	2.60539	0.15697	-0.15697	0.148553
NanoCount	PacBio	SIRV-4	Long SIRV	NA	NA	6.12751	6.61595	0.746468	0.0535324	0
NanoCount	PacBio	sequinMixAV2	Sequin (v2)	0.82824	0.836016	2.29414	2.84971	0.534616	0.207672	0.698923
NanoCount	cDNA	SIRV-1	SIRV (E2)	0.857143	0.895825	0.662387	0.824622	0.0399897	-0.00711749	0.802502
NanoCount	cDNA	SIRV-4	ERCC	0.974999	0.980462	1.3141	1.52575	0.566658	-0.0734277	0.961306
NanoCount	cDNA	SIRV-4	SIRV (E0)	0.8649	0.927153	0.624424	0.753313	0.0431762	0.0174983	0.859613
NanoCount	cDNA	SIRV-4	Long SIRV	NA	NA	4.79515	5.93238	0.660664	0.660664	0
NanoCount	cDNA	sequinMixAV1	Sequin (v1)	0.928244	0.943802	1.53251	1.92242	0.651623	0.0396895	0.890763
NanoCount	cDNA	sequinMixAV2	Sequin (v2)	0.936197	0.935252	1.31568	2.0494	0.338765	0.279204	0.874696
NanoCount	directRNA	SIRV-1	SIRV (E2)	0.857143	0.88561	0.475632	0.499294	0.0283555	-0.0204646	0.784306
NanoCount	directRNA	SIRV-4	ERCC	0.72961	0.805602	4.93944	5.70256	1.61851	1.61851	0.648994
NanoCount	directRNA	SIRV-4	SIRV (E0)	0.991031	0.973895	0.0766489	0.124245	0.00453602	0.00212177	0.948472
NanoCount	directRNA	SIRV-4	Long SIRV	NA	NA	5.15419	6.98996	0.612661	0.612661	0
NanoCount	directRNA	sequinMixAV1	Sequin (v1)	0.838336	0.836263	7.71663	8.52629	1.35233	1.35233	0.699335
NanoCount	directRNA	sequinMixAV2	Sequin (v2)	0.860178	0.854263	9.50347	10.2223	1.30938	1.30938	0.729766
NanoCount	directcDNA	SIRV-1	SIRV (E2)	0.785714	0.888067	0.942692	1.11296	0.0573602	0.0512089	0.788664
NanoCount	directcDNA	SIRV-4	ERCC	0.961211	0.965636	0.956457	1.32919	0.647302	0.473502	0.932453
NanoCount	directcDNA	SIRV-4	SIRV (E0)	0.8649	0.911147	1.59361	1.72697	0.106294	0.106294	0.83019
NanoCount	directcDNA	SIRV-4	Long SIRV	NA	NA	5.45314	6.69851	0.66374	0.66374	0
NanoCount	directcDNA	sequinMixAV1	Sequin (v1)	0.954936	0.968009	1.07422	1.46411	0.637678	0.453746	0.937041
NanoCount	directcDNA	sequinMixAV2	Sequin (v2)	0.945193	0.936135	1.39344	2.16553	0.490825	0.405469	0.876348
Bambu	PacBio	SIRV-4	ERCC	0.887087	0.918082	1.15425	1.66442	1.02337	0.858462	0.842875
Bambu	PacBio	SIRV-4	SIRV (E0)	0.414431	0.390207	1.74211	2.22586	0.125478	-0.124039	0.152261
Bambu	PacBio	SIRV-4	Long SIRV	NA	NA	5.74145	5.90885	0.467292	-0.467292	0
Bambu	PacBio	sequinMixAV2	Sequin (v2)	0.85304	0.85385	2.12437	2.66254	0.459553	0.140062	0.72906
Bambu	cDNA	SIRV-1	SIRV (E2)	0.892857	0.907039	0.622299	0.810859	0.037593	-0.00606087	0.822719
Bambu	cDNA	SIRV-4	ERCC	0.982445	0.984142	1.28731	1.49284	0.498136	-0.189798	0.968536
Bambu	cDNA	SIRV-4	SIRV (E0)	0.936975	0.957916	0.570183	0.705062	0.0394936	0.0167497	0.917603
Bambu	cDNA	SIRV-4	Long SIRV	NA	NA	1.63412	1.94111	0.158736	0.145472	0
Bambu	cDNA	sequinMixAV1	Sequin (v1)	0.933083	0.947672	1.67397	2.06892	0.640951	-0.0599423	0.898083
Bambu	cDNA	sequinMixAV2	Sequin (v2)	0.937322	0.935648	1.20746	1.92653	0.289041	0.211127	0.875437
Bambu	directRNA	SIRV-1	SIRV (E2)	0.857143	0.896809	0.463646	0.486737	0.0276488	-0.0205075	0.804266
Bambu	directRNA	SIRV-4	ERCC	0.727965	0.803992	4.87421	5.65274	1.59945	1.59945	0.646402
Bambu	directRNA	SIRV-4	SIRV (E0)	0.991031	0.979184	0.0822874	0.132146	0.00489353	0.00461592	0.958801
Bambu	directRNA	SIRV-4	Long SIRV	NA	NA	2.91856	3.82502	0.262224	0.262224	0
Bambu	directRNA	sequinMixAV1	Sequin (v1)	0.864279	0.864207	7.44087	8.16219	1.31244	1.31244	0.746854
Bambu	directRNA	sequinMixAV2	Sequin (v2)	0.860887	0.851232	9.34784	10.0915	1.28596	1.28596	0.724596
Bambu	directcDNA	SIRV-1	SIRV (E2)	0.964286	0.959553	0.481049	0.538736	0.0283772	0.0283772	0.920741
Bambu	directcDNA	SIRV-4	ERCC	0.959213	0.973207	0.734238	1.11711	0.477237	0.306084	0.947133
Bambu	directcDNA	SIRV-4	SIRV (E0)	0.936975	0.973324	0.703013	0.728669	0.0449715	0.0449715	0.947359
Bambu	directcDNA	SIRV-4	Long SIRV	NA	NA	0.720127	0.844543	0.0577902	0.0456581	0
Bambu	directcDNA	sequinMixAV1	Sequin (v1)	0.957144	0.972579	1.03123	1.40627	0.428659	0.0992082	0.94591
Bambu	directcDNA	sequinMixAV2	Sequin (v2)	0.951618	0.94712	0.857087	1.65149	0.228336	0.147051	0.897037
RSEM	Illumina	SIRV-1	SIRV (E2)	0.821429	0.897481	3.46465	3.49043	0.229303	-0.229303	0.805473
RSEM	Illumina	SIRV-4	ERCC	0.912029	0.953781	1.5974	1.98193	1.05564	0.69665	0.909698
RSEM	Illumina	SIRV-4	SIRV (E0)	0.72075	0.843827	2.39685	2.41645	0.164991	-0.164991	0.712044
RSEM	Illumina	SIRV-4	Long SIRV	NA	NA	1.81719	2.09171	0.20421	0.20421	0
RSEM	Illumina	sequinMixAV1	Sequin (v1)	0.887823	0.932414	1.97452	2.42945	0.804662	-0.239277	0.869396
RSEM	Illumina	sequinMixAV2	Sequin (v2)	0.891119	0.907716	2.09458	2.56773	0.56017	0.115654	0.823949
Salmon (LR)	PacBio	SIRV-4	ERCC	0.883494	0.915206	1.15148	1.66983	1.02054	0.838059	0.837601
Salmon (LR)	PacBio	SIRV-4	SIRV (E0)	0.414431	0.386098	1.96718	2.41938	0.141064	-0.141064	0.149072
Salmon (LR)	PacBio	SIRV-4	Long SIRV	NA	NA	6.66201	6.90121	0.787224	0.0127759	0
Salmon (LR)	PacBio	sequinMixAV2	Sequin (v2)	0.837666	0.843241	2.19427	2.75104	0.478313	0.154098	0.711055
Salmon (LR)	cDNA	SIRV-1	SIRV (E2)	0.892857	0.905826	0.638832	0.818769	0.0386347	-0.00611733	0.820521
Salmon (LR)	cDNA	SIRV-4	ERCC	0.983258	0.984305	1.27432	1.48389	0.492437	-0.183749	0.968857
Salmon (LR)	cDNA	SIRV-4	SIRV (E0)	0.936975	0.95418	0.566412	0.706653	0.0392787	0.0170901	0.910459
Salmon (LR)	cDNA	SIRV-4	Long SIRV	NA	NA	3.57644	5.39815	0.525116	0.513359	0
Salmon (LR)	cDNA	sequinMixAV1	Sequin (v1)	0.933973	0.947131	1.65834	2.06019	0.619271	-0.0871585	0.897058
Salmon (LR)	cDNA	sequinMixAV2	Sequin (v2)	0.937256	0.935561	1.19199	1.92214	0.286754	0.210352	0.875274
Salmon (LR)	directRNA	SIRV-1	SIRV (E2)	0.857143	0.891054	0.466943	0.49243	0.0278442	-0.0204252	0.793977
Salmon (LR)	directRNA	SIRV-4	ERCC	0.727965	0.803921	4.86434	5.64514	1.59829	1.59829	0.646289
Salmon (LR)	directRNA	SIRV-4	SIRV (E0)	0.991031	0.97552	0.0695947	0.126607	0.00413364	0.00312272	0.95164
Salmon (LR)	directRNA	SIRV-4	Long SIRV	NA	NA	5.04129	6.9497	0.602521	0.602237	0
Salmon (LR)	directRNA	sequinMixAV1	Sequin (v1)	0.854811	0.853332	7.55166	8.31485	1.33095	1.33095	0.728176
Salmon (LR)	directRNA	sequinMixAV2	Sequin (v2)	0.860991	0.851242	9.34281	10.0878	1.2855	1.2855	0.724613
Salmon (LR)	directcDNA	SIRV-1	SIRV (E2)	0.892857	0.91156	0.574932	0.668043	0.0340317	0.0323782	0.830941
Salmon (LR)	directcDNA	SIRV-4	ERCC	0.968213	0.97768	0.715266	1.0562	0.514331	0.374918	0.955858
Salmon (LR)	directcDNA	SIRV-4	SIRV (E0)	0.991031	0.970051	0.760437	0.79416	0.0488169	0.0488169	0.941
Salmon (LR)	directcDNA	SIRV-4	Long SIRV	NA	NA	3.41704	5.88734	0.468774	0.46615	0
Salmon (LR)	directcDNA	sequinMixAV1	Sequin (v1)	0.957115	0.971911	0.969006	1.35713	0.425464	0.0915553	0.944611
Salmon (LR)	directcDNA	sequinMixAV2	Sequin (v2)	0.953668	0.948488	0.818524	1.61856	0.217779	0.138229	0.89963
Salmon (SR)	Illumina	SIRV-1	SIRV (E2)	0.607143	0.592363	3.41728	3.51272	0.226318	-0.226318	0.350894
Salmon (SR)	Illumina	SIRV-4	ERCC	0.954587	0.957082	1.64481	2.03549	0.61683	-0.234969	0.916005
Salmon (SR)	Illumina	SIRV-4	SIRV (E0)	0.594619	0.824881	2.65832	2.69077	0.181014	-0.181014	0.680428
Salmon (SR)	Illumina	SIRV-4	Long SIRV	NA	NA	3.80562	5.03352	0.603369	0.603369	0
Salmon (SR)	Illumina	sequinMixAV1	Sequin (v1)	0.908945	0.905294	2.70559	3.14433	0.821143	-0.690591	0.819558
Salmon (SR)	Illumina	sequinMixAV2	Sequin (v2)	0.901472	0.910265	2.00305	2.50232	0.43741	-0.0456061	0.828582

## Sheet: Transcript_level_metrics
Method	Protocol	Spike in type	Spearman Correlation	Pearson Correlation	Mean Absolute Error	Root Mean Squared Error	Mean Absolute Relative Difference	Mean Relative Difference	R-squared
NanoCount	PacBio	ERCC	0.871114	0.918777	1.11519	1.63583	1.07631	0.907395	0.844151
NanoCount	PacBio	SIRV (E0)	NA	NA	3.66012	4.28481	0.494866	0.285705	0
NanoCount	PacBio	Long SIRV	NA	NA	6.12751	6.61595	0.746468	0.0535324	0
NanoCount	PacBio	Sequin (v2)	0.800662	0.801064	2.46742	2.97693	0.717132	0.375923	0.641704
NanoCount	cDNA	SIRV (E2)	0.666267	0.697622	1.56714	2.04051	0.142403	0.00593263	0.486676
NanoCount	cDNA	ERCC	0.974999	0.980462	1.3141	1.52575	0.566658	-0.0734277	0.961306
NanoCount	cDNA	SIRV (E0)	NA	NA	1.4259	1.86566	0.135433	0.0751077	0
NanoCount	cDNA	Long SIRV	NA	NA	4.79515	5.93238	0.660664	0.660664	0
NanoCount	cDNA	Sequin (v1)	0.902665	0.932517	1.37156	1.97236	0.959359	0.373026	0.869588
NanoCount	cDNA	Sequin (v2)	0.946164	0.944402	1.22787	1.78066	0.411	0.327722	0.891895
NanoCount	directRNA	SIRV (E2)	0.834314	0.792568	1.05099	1.69023	0.0961848	-0.0264122	0.628163
NanoCount	directRNA	ERCC	0.72961	0.805602	4.93944	5.70256	1.61851	1.61851	0.648994
NanoCount	directRNA	SIRV (E0)	NA	NA	0.583529	1.10311	0.0457432	0.02371	0
NanoCount	directRNA	Long SIRV	NA	NA	5.15419	6.98996	0.612661	0.612661	0
NanoCount	directRNA	Sequin (v1)	0.770683	0.794825	6.77449	7.74163	1.48857	1.48857	0.631747
NanoCount	directRNA	Sequin (v2)	0.804724	0.78266	9.41867	10.1845	1.40085	1.40085	0.612557
NanoCount	directcDNA	SIRV (E2)	0.641318	0.671598	1.80491	2.16515	0.155361	0.0654338	0.451044
NanoCount	directcDNA	ERCC	0.961211	0.965636	0.956457	1.32919	0.647302	0.473502	0.932453
NanoCount	directcDNA	SIRV (E0)	NA	NA	2.08059	2.42155	0.180954	0.171458	0
NanoCount	directcDNA	Long SIRV	NA	NA	5.45314	6.69851	0.66374	0.66374	0
NanoCount	directcDNA	Sequin (v1)	0.931507	0.960643	0.985269	1.49762	0.895366	0.702917	0.922835
NanoCount	directcDNA	Sequin (v2)	0.94036	0.929486	1.40183	2.05092	0.581103	0.459351	0.863945
Bambu	PacBio	ERCC	0.887285	0.918107	1.15436	1.66433	1.02339	0.858528	0.842921
Bambu	PacBio	SIRV (E0)	NA	NA	4.07646	4.65824	0.58534	0.376754	0
Bambu	PacBio	Long SIRV	NA	NA	5.71318	5.88359	0.465427	-0.465427	0
Bambu	PacBio	Sequin (v2)	0.830235	0.82594	2.25462	2.75754	0.634335	0.306384	0.682176
Bambu	cDNA	SIRV (E2)	0.682689	0.586557	2.17785	3.29374	0.260423	0.152336	0.344049
Bambu	cDNA	ERCC	0.983116	0.983955	1.24507	1.46456	0.502413	-0.106592	0.968168
Bambu	cDNA	SIRV (E0)	NA	NA	1.97501	3.21607	0.2358	0.176744	0
Bambu	cDNA	Long SIRV	NA	NA	1.69289	2.01302	0.165228	0.152675	0
Bambu	cDNA	Sequin (v1)	0.895845	0.943256	1.40878	1.96342	0.93357	0.239237	0.889732
Bambu	cDNA	Sequin (v2)	0.95054	0.94866	1.13659	1.6521	0.371013	0.279356	0.899955
Bambu	directRNA	SIRV (E2)	0.656061	0.415021	2.21132	4.27089	0.296028	0.194131	0.172242
Bambu	directRNA	ERCC	0.727965	0.803992	4.87421	5.65274	1.59945	1.59945	0.646402
Bambu	directRNA	SIRV (E0)	NA	NA	2.02316	4.79285	0.266582	0.244079	0
Bambu	directRNA	Long SIRV	NA	NA	2.92962	3.82772	0.263089	0.263089	0
Bambu	directRNA	Sequin (v1)	0.780192	0.803451	6.71066	7.65006	1.47888	1.47888	0.645534
Bambu	directRNA	Sequin (v2)	0.773504	0.759792	9.57568	10.4059	1.42827	1.42827	0.577284
Bambu	directcDNA	SIRV (E2)	0.639917	0.51827	1.9516	3.43876	0.211282	0.161635	0.268603
Bambu	directcDNA	ERCC	0.968047	0.979793	0.710706	0.994728	0.47955	0.311951	0.959995
Bambu	directcDNA	SIRV (E0)	NA	NA	1.96356	3.54809	0.215627	0.206357	0
Bambu	directcDNA	Long SIRV	NA	NA	0.764066	0.902228	0.0615675	0.0515031	0
Bambu	directcDNA	Sequin (v1)	0.942535	0.967625	0.891669	1.38775	0.730021	0.411597	0.936297
Bambu	directcDNA	Sequin (v2)	0.963175	0.959813	0.858425	1.37272	0.320922	0.21707	0.921242
RSEM	Illumina	SIRV (E2)	0.780679	0.643331	3.59302	4.10383	0.480188	-0.0395683	0.413875
RSEM	Illumina	ERCC	0.912029	0.953781	1.5974	1.98193	1.05564	0.69665	0.909698
RSEM	Illumina	SIRV (E0)	NA	NA	2.9829	3.82138	0.359624	0.00857032	0
RSEM	Illumina	Long SIRV	NA	NA	1.81719	2.09171	0.20421	0.20421	0
RSEM	Illumina	Sequin (v1)	0.873618	0.931327	1.57438	2.17832	0.948604	-0.164398	0.867371
RSEM	Illumina	Sequin (v2)	0.899521	0.90669	1.99037	2.42129	0.613669	0.104049	0.822086
Salmon (LR)	PacBio	ERCC	0.883494	0.915206	1.15148	1.66983	1.02054	0.838059	0.837601
Salmon (LR)	PacBio	SIRV (E0)	NA	NA	3.82294	4.40011	0.523643	0.305681	0
Salmon (LR)	PacBio	Long SIRV	NA	NA	6.66201	6.90121	0.787224	0.0127759	0
Salmon (LR)	PacBio	Sequin (v2)	0.815944	0.813125	2.34307	2.84522	0.652555	0.315696	0.661172
Salmon (LR)	cDNA	SIRV (E2)	0.766151	0.695329	1.72935	2.57095	0.201345	0.0824753	0.483482
Salmon (LR)	cDNA	ERCC	0.983258	0.984305	1.27432	1.48389	0.492437	-0.183749	0.968857
Salmon (LR)	cDNA	SIRV (E0)	NA	NA	1.60375	2.58345	0.177308	0.117702	0
Salmon (LR)	cDNA	Long SIRV	NA	NA	3.57644	5.39815	0.525116	0.513359	0
Salmon (LR)	cDNA	Sequin (v1)	0.910165	0.94427	1.41987	1.98131	0.915696	0.244696	0.891646
Salmon (LR)	cDNA	Sequin (v2)	0.952366	0.950517	1.05689	1.58399	0.336172	0.247057	0.903483
Salmon (LR)	directRNA	SIRV (E2)	0.640067	0.601167	1.86506	2.91896	0.221371	0.0888516	0.361401
Salmon (LR)	directRNA	ERCC	0.727965	0.803921	4.86434	5.64514	1.59829	1.59829	0.646289
Salmon (LR)	directRNA	SIRV (E0)	NA	NA	1.94642	4.33771	0.235759	0.20667	0
Salmon (LR)	directRNA	Long SIRV	NA	NA	5.04129	6.9497	0.602521	0.602237	0
Salmon (LR)	directRNA	Sequin (v1)	0.758809	0.777693	6.79251	7.82773	1.48722	1.48713	0.604806
Salmon (LR)	directRNA	Sequin (v2)	0.800007	0.785847	9.50217	10.2712	1.42142	1.42142	0.617555
Salmon (LR)	directcDNA	SIRV (E2)	0.711507	0.594566	1.81759	2.92088	0.203421	0.11704	0.353509
Salmon (LR)	directcDNA	ERCC	0.968213	0.97768	0.715266	1.0562	0.514331	0.374918	0.955858
Salmon (LR)	directcDNA	SIRV (E0)	NA	NA	1.8356	3.28923	0.198579	0.185076	0
Salmon (LR)	directcDNA	Long SIRV	NA	NA	3.41704	5.88734	0.468774	0.46615	0
Salmon (LR)	directcDNA	Sequin (v1)	0.95186	0.970095	0.987017	1.40615	0.737462	0.302811	0.941085
Salmon (LR)	directcDNA	Sequin (v2)	0.961321	0.957156	0.919305	1.44119	0.337176	0.215296	0.916148
Salmon (SR)	Illumina	SIRV (E2)	0.771521	0.72816	3.23502	3.67703	0.336816	-0.291638	0.530218
Salmon (SR)	Illumina	ERCC	0.954587	0.957082	1.64481	2.03549	0.61683	-0.234969	0.916005
Salmon (SR)	Illumina	SIRV (E0)	NA	NA	2.38026	2.78149	0.217841	-0.169081	0
Salmon (SR)	Illumina	Long SIRV	NA	NA	3.80562	5.03352	0.603369	0.603369	0
Salmon (SR)	Illumina	Sequin (v1)	0.871888	0.869587	2.21754	2.93669	1.00303	-0.782607	0.756181
Salmon (SR)	Illumina	Sequin (v2)	0.912492	0.914287	1.87471	2.3457	0.472537	-0.118164	0.83592
