# Supplementary material for: A systematic benchmark of Nanopore long-read RNA sequencing for transcript-level analysis in human cell lines
Source: Nat Methods. 2025 Mar 13;22(4):801–12. doi: 10.1038/s41592-025-02623-4 (PMC11978509; doi:10.1038/s41592-025-02623-4)
Supplement: Supplementary file 8 — List of selected highly expressed gene candidates tested for qPCR and dPCR experimental validation. [file 41592_2025_2623_MOESM8_ESM.xlsx]

## Sheet: candidateTable_dPCR_24Jun2024
Candidate Id	gene_name	tx_name	repRatio_byisoform_all	gc_perc	srEst	lrEst	variable	uniqueSeq	BoundaryPositionBefore	BoundaryPositionAfter	BoundaryPositionBefore2	BoundaryPositionAfter2	UniqueLength	sequence_id	nChar	completeSeq	nCharComplete	start	end	strand	chrname	Comment
Candidate 1	ENSG00000186468	ENST00000512493	NA	0.48	1149.58	0.1	sr	GAAAATGATGAAGTTCTGGTTGCTGGATTTGGTCGCAAAGGTCATGCTGTTGGTGATATTCCTGGAGTCCGCTTTAAGagttttcatggatacagtggcatggttgaaatgaagctgtgagccttctgct	82275295	82276178				C1_SR	130	CTCTTTCGCTCAGGCCCGTGGCGCCGACAGGATGGGCAAGTGTCGTGGACTTCGTACTGCTAGGAAGCTCCGTAGTCACCGACGAGACCAGAAGTGGCATGATAAACAGTATAAGAAAGCTCATTTGGGCACAGCCCTAAAGGCCAACCCTTTTGGAGGTGCTTCTCATGCAAAAGGAATCGTGCTGGAAAAAGTAGGAGTTGAAGCCAAACAGCCAAATTCTGCCATTAGGAAGTGTGTAAGGGTCCAGCTGATCAAGAATGGCAAGAAAATCACAGCCTTTGTACCCAATGACGGTTGCTTGAACTTTATTGAGGAAAATGATGAAGTTCTGGTTGCTGGATTTGGTCGCAAAGGTCATGCTGTTGGTGATATTCCTGGAGTCCGCTTTAAGagTTT…	446	82275244	82276255	-	5
Candidate 1	ENSG00000186468	ENST00000296674	0.31	0.45	7.64	8069.38	lr	GAAAATGATGAAGTTCTGGTTGCTGGATTTGGTCGCAAAGGTCATGCTGTTGGTGATATTCCTGGAGTCCGCTTTAAGgttgtcaaagtagccaatgtttctcttttggccctatacaaaggcaagaaggaaagaccaagatcataaatattaatggtgaaaacactgtagtaataaattttcatatgccaaaaa	82276177	82276178			118	C1_LR	195	CTCTTTCGCTCAGGCCCGTGGCGCCGACAGGATGGGCAAGTGTCGTGGACTTCGTACTGCTAGGAAGCTCCGTAGTCACCGACGAGACCAGAAGTGGCATGATAAACAGTATAAGAAAGCTCATTTGGGCACAGCCCTAAAGGCCAACCCTTTTGGAGGTGCTTCTCATGCAAAAGGAATCGTGCTGGAAAAAGTAGGAGTTGAAGCCAAACAGCCAAATTCTGCCATTAGGAAGTGTGTAAGGGTCCAGCTGATCAAGAATGGCAAGAAAATCACAGCCTTTGTACCCAATGACGGTTGCTTGAACTTTATTGAGGAAAATGATGAAGTTCTGGTTGCTGGATTTGGTCGCAAAGGTCATGCTGTTGGTGATATTCCTGGAGTCCGCTTTAAGgttgt…	511	82276061	82276255	-	5
Candidate 2	ENSG00000144713	ENST00000435983	NA	0.52	669.84	1.05	sr	CCTTCTCTCTTCCTCGGCGCTGCCTACGGAGGTGGCAGCCATCTCCTTCTCGcttgctccgtagctggcgattggaagacactctgcgacagtgttcagtccctgggcaggaaagcctccttccaggattcttcctcacctggggccgcttcttccccaaaagGCATCATGGCCGCCCTCAGACCCCTTGTGAAGCCCAAGATCGTCAAAAAGAGAACCAAGAAGTTCATCCGGCACCAGTCAGACCGATATGTCAAAATTAAG	12840353	12841494			111	C2_SR	264	CCTTCTCTCTTCCTCGGCGCTGCCTACGGAGGTGGCAGCCATCTCCTTCTCGcttgctccgtagctggcgattggaagacactctgcgacagtgttcagtccctgggcaggaaagcctccttccaggattcttcctcacctggggccgcttcttccccaaaagGCATCATGGCCGCCCTCAGACCCCTTGTGAAGCCCAAGATCGTCAAAAAGAGAACCAAGAAGTTCATCCGGCACCAGTCAGACCGATATGTCAAAATTAAGCGTAACTGGCGGAAACCCAGAGGCATTGACAACAGGGTTCGTAGAAGATTCAAGGGCCAGATCTTGATGCCCAACATTGGTTATGGAAGCAACAAAAAAACAAAGCACATGCTGCCCAGTGGCTTCCGGAAGTTC…	620	12840142	12841545	-	3
Candidate 2	ENSG00000144713	ENST00000429711	NA	0.47	36	3334.93	lr	GGACCCAGGGGTTACGACCCATCAGCCCTTGCGCGCCACCGTCCCTTCTCTCTTCCTCGGCGCTGCCTACGGAGGTGGCAGCCATCTCCTTCTCGGCATCATGGCCGCCCTCAGACCCCTTGTGAAGCCCAAGATCGTCAAAAAGAGAACCAAGAAGTTCATCCGGCACCAGTCAGACCGATATGTCAAAATTAAG	12840242	12841494				C2_LR	196	GGACCCAGGGGTTACGACCCATCAGCCCTTGCGCGCCACCGTCCCTTCTCTCTTCCTCGGCGCTGCCTACGGAGGTGGCAGCCATCTCCTTCTCggCATCATGGCCGCCCTCAGACCCCTTGTGAAGCCCAAGATCGTCAAAAAGAGAACCAAGAAGTTCATCCGGCACCAGTCAGACCGATATGTCAAAATTAAGCGTAACTGGCGGAAACCCAGAGGCATTGACAACAGGGTTCGTAGAAGATTCAAGGGCCAGATCTTGATGCCCAACATTGGTTATGGAAGCAACAAAAAAACAAAGCACATGCTGCCCAGTGGCTTCCGGAAGTTCCTGGTCCACAACGTCAAGGAGCTGGAAGTGCTGCTGATGTGCAACAAATCTTACTGTGCCGAGATCGC…	552	12840142	12841588	-	3
Candidate 3	ENSG00000071082	ENST00000456292	NA	0.48	1052.46	0	sr	atggctcccgcaaagaagggtggcgagaagaaaaagggccgttctgccatcaacgaagtggtaacccgagaatacaccatcaacattcacaagcgcatccatggagtgggcttcaagaagcgtgcacctcgggcactcaaagagattcggaaatttgccatgaaggagatgggaactccagatgtgcgcattgacaccaggctcaacaaagctgtctgggccaaaggaataagGAATGTGCCATACCGAATCCGTGTGCGGCTGTCCAGAAAACGTAATGAGGATGAAGATTCACCAAATAAGCTATATACTTTGGTTACCTATGTACCTGTTACCACTTTCAAAA	101002702	101004158	101004283	101005959		C3_SR	346	ATGGCTCCCGCAAAGAAGGGTGGCGAGAAGAAAAAGGGCCGTTCTGCCATCAACGAAGTGGTAACCCGAGAATACACCATCAACATTCACAAGCGCATCCATGGAGTGGGCTTCAAGAAGCGTGCACCTCGGGCACTCAAAGAGATTCGGAAATTTGCCATGAAGGAGATGGGAACTCCAGATGTGCGCATTGACACCAGGCTCAACAAAGCTGTCTGGGCCAAAGGAATAAGGAATGTGCCATACCGAATCCGTGTGCGGCTGTCCAGAAAACGTAATGAGGATGAAGATTCACCAAATAAGCTATATACTTTGGTTACCTATGTACCTGTTACCACTTTCAAAA	346	101002702	101006071	+	2	No unique sequences exist for this isoform, hence common sequences are used instead, LR/SR ratio need to be >50% to represent a higher expression from LR isoform
Candidate 3	ENSG00000071082	ENST00000264258	0.03	0.47	14.56	2547.3	lr	GAATGTGCCATACCGAATCCGTGTGCGGCTGTCCAGAAAACGTAATGAGGATGAAGATTCACCAAATAAGCTATATACTTTGGTTACCTATGTACCTGTTACCACTTTCAAAAatctacagacagtcaatgtggatgagaactaatcgctgatcgtcagatcaaataaagttataaaattgcctt	101006071	101006350			72	C3_LR	185	cttcctttccaacttggacgctgcagaaTGGCTCCCGCAAAGAAGGGTGGCGAGAAGAAAAAGGGCCGTTCTGCCATCAACGAAGTGGTAACCCGAGAATACACCATCAACATTCACAAGCGCATCCATGGAGTGGGCTTCAAGAAGCGTGCACCTCGGGCACTCAAAGAGATTCGGAAATTTGCCATGAAGGAGATGGGAACTCCAGATGTGCGCATTGACACCAGGCTCAACAAAGCTGTCTGGGCCAAAGGAATAAGGAATGTGCCATACCGAATCCGTGTGCGGCTGTCCAGAAAACGTAATGAGGATGAAGATTCACCAAATAAGCTATATACTTTGGTTACCTATGTACCTGTTACCACTTTCAAAAATCTACAGACAGTCAATGTGGATGAG…	447	101002289	101002808	+	2
Candidate 4	ENSG00000149273	ENST00000524851	NA	0.52	1344.9	5.63	sr	ctttatgctgaaaaggtggccactagaggtctgtgtgccattgcccaggcagagtctctgcgttacaaactcctaggagggcttgctgtgcggagggcctgctatggtgtgctgcggttcatcatggagagtggggccaaaggctgcgaggttgtggtgtctgggaaactccgaggacagagggctaaatccatgaagtttgtggatggcctgatgatccacagcggagaccctgttaactactacgttgacactgctgtgcgccacgtgttgctcagacaggGTGTGCTGGGCATCAAGGTGAAGATCATGCTGCCCTGGGACCCAACTGGTAAGATTGGCCCTAAGAAGCCCCTGCCTGACCACGTGAGCATTGTGGAACCCAAAGATGAGATACTG…	75404207	75404672	75402446	75404020		C4_SR	480	GCAAGATGGCAGTGCAAATATCCAAGAAGAGGAAGTTTGTCGCTGATGGCATCTTCAAAGCTGAACTGAATGAGTTTCTTACTCGGGAGCTGGCTGAAGATGGCTACTCTGGAGTTGAGGTGCGAGTTACACCAACCAGGACAGAAATCATTATCTTAGCCACCAGAACACAGAATGTTCTTGGTGAGAAGGGCCGGCGGATTCGGGAACTGACTGCTGTAGTTCAGAAGAGGTTTGGCTTTCCAGAGGGCAGTGTAGAGCTTTATGCTGAAAAGGTGGCCACTAGAGGTCTGTGTGCCATTGCCCAGGCAGAGTCTCTGCGTTACAAACTCCTAGGAGGGCTTGCTGTGCGGAGGGCCTGCTATGGTGTGCTGCGGTTCATCATGGAGAGTGGGGCCA…	740	75402352	75404868	+	11	No unique sequences exist for this isoform, hence common sequences are used instead, LR/SR ratio need to be >50% to represent a higher expression from LR isoform
Candidate 4	ENSG00000149273	ENST00000531188	0.11	0.45	13.1	4620.14	lr	GTGTGCTGGGCATCAAGGTGAAGATCATGCTGCCCTGGGACCCAACTGGTAAGATTGGCCCTAAGAAGCCCCTGCCTGACCACGTGAGCATTGTGGAACCCAAAGATGAGATACTGCCCACCACCCCCATCTCAGAACAGAAGGGTGGGAAGCCAGAGCCGCCTGCCATGCCCCAGCCAGTCCCCACAGCATAACAGggtctccttggcagctgtattctggagtctggatgttgctctctaaagacctttaataaaattttgtacaaagacacaa	75404868	75405614			79	C4_LR	276	CCTTTCCTTTCAGCGGAGCGCGGCGGCAAGATGGCAGTGCAAATATCCAAGAAGAGGAAGTTTGTCGCTGATGGCATCTTCAAAGCTGAACTGAATGAGTTTCTTACTCGGGAGCTGGCTGAAGATGGCTACTCTGGAGTTGAGGTGCGAGTTACACCAACCAGGACAGAAATCATTATCTTAGCCACCAGAACACAGAATGTTCTTGGTGAGAAGGGCCGGCGGATTCGGGAACTGACTGCTGTAGTTCAGAAGAGGTTTGGCTTTCCAGAGGGCAGTGTAGAGCTTTATGCTGAAAAGGTGGCCACTAGAGGTCTGTGTGCCATTGCCCAGGCAGAGTCTCTGCGTTACAAACTCCTAGGAGGGCTTGCTGTGCGGAGGGCCTGCTATGGTGTGCTG…	844	75404672	75405692	+	11
Candidate 5	ENSG00000196262	ENST00000451562	NA	0.48	1673.85	1.74	sr	ctgtttgcagacaaggtcccaaagacagcagaaaattttcgtgctctgagcactggagagaaaggatttggttataagggttcctgctttcacagaattattccagggtttatgtgtcagGGTGGTGACTTCACACGCCATAATGGCACTGGTGGCAAGTCCATCTATGGGGAGAAATTTGAAGATGAGAACTTCATCCTAAAGCATACGGGTCCTGGCATCTTGTCCATGGCAAATGCTGGACCCAACACAAATGGTTCCCAGTTTTTCATCTGCACTGCCAAGACTGAGTG	44799480	44799702	44799277	44799392		C5_SR	293	CGTTTTGCAGACGCCACCGCCGAGGAAAACCGTGTACTATTAGCCATGGTCAACCCCACCGTGTTCTTCGACATTGCCGTCGACGGCGAGCCCTTGGGCCGCGTCTCCTTTGAGCTGTTTGCAGACAAGGTCCCAAAGACAGCAGAAAATTTTCGTGCTCTGAGCACTGGAGAGAAAGGATTTGGTTATAAGGGTTCCTGCTTTCACAGAATTATTCCAGGGTTTATGTGTCAGGGTGGTGACTTCACACGCCATAATGGCACTGGTGGCAAGTCCATCTATGGGGAGAAATTTGAAGATGAGAACTTCATCCTAAAGCATACGGGTCCTGGCATCTTGTCCATGGCAAATGCTGGACCCAACACAAATGGTTCCCAGTTTTTCATCTGCACTGCCAAG…	407	44799247	44799874	+	7	No unique sequences exist for this isoform, hence common sequences are used instead, LR/SR ratio need to be >50% to represent a higher expression from LR isoform
Candidate 5	ENSG00000196262	ENST00000468812	0.12	0.46	31.63	4495.03	lr	GGTGGTGACTTCACACGCCATAATGGCACTGGTGGCAAGTCCATCTATGGGGAGAAATTTGAAGATGAGAACTTCATCCTAAAGCATACGGGTCCTGGCATCTTGTCCATGGCAAATGCTGGACCCAACACAAATGGTTCCCAGTTTTTCATCTGCACTGCCAAGACTGAGTGgttggatggcaagcatgtggtgtttggcaaagtgaaagaaggcatgaatattgtggaggccatggagcgctttgggtccaggaatggcaagaccagcaagaagatcaccattgctgactgtggacaactcgaataagtttgacttgtgttttatcttaaccaccagatcattccttctgtagctcaggagagcacccctccaccccatttgctcgcagtatcctag…	44799874	44801287			344	C5_LR	517	CGTTTTGCAGACGCCACCGCCGAGGAAAACCGTGTACTATTAGCCATGGTCAACCCCACCGTGTTCTTCGACATTGCCGTCGACGGCGAGCCCTTGGGCCGCGTCTCCTTTGAGCTGTTTGCAGACAAGGTCCCAAAGACAGCAGAAAATTTTCGTGCTCTGAGCACTGGAGAGAAAGGATTTGGTTATAAGGGTTCCTGCTTTCACAGAATTATTCCAGGGTTTATGTGTCAGGGTGGTGACTTCACACGCCATAATGGCACTGGTGGCAAGTCCATCTATGGGGAGAAATTTGAAGATGAGAACTTCATCCTAAAGCATACGGGTCCTGGCATCTTGTCCATGGCAAATGCTGGACCCAACACAAATGGTTCCCAGTTTTTCATCTGCACTGCCAAG…	751	44799702	44801630	+	7
Candidate 6	ENSG00000111640	ENST00000396859	NA	0.57	881.82	0.88	sr	CCGAGCCACATCGCTCAGACACCATGGGGAAGGTGAAGGTCGGAGTCAACGGATTTGGTCGTATTGGGCGCCTGGTCACCAGGGCTGCTTTTAACTCTGGTAAAGTGGATATTGTTGCCATCAATGACCCCTTCATTGACCTCAACTACATGGTTTACATGTTCCAATATGATTCCACCCATGGCAAATTCCATGGCACCGTCAAGGCTGAGAACGGGAAGCTTGTCATCAATGGAAATCCCATCACCATCTTCCAGGA	6534861	6536494	6536593	6536684		C6_SR	259	CCGAGCCACATCGCTCAGACACCATGGGGAAGGTGAAGGTCGGAGTCAACGGATTTGGTCGTATTGGGCGCCTGGTCACCAGGGCTGCTTTTAACTCTGGTAAAGTGGATATTGTTGCCATCAATGACCCCTTCATTGACCTCAACTACATGGTTTACATGTTCCAATATGATTCCACCCATGGCAAATTCCATGGCACCGTCAAGGCTGAGAACGGGAAGCTTGTCATCAATGGAAATCCCATCACCATCTTCCAGGAGCGAGATCCCTCCAAAATCAAGTGGGGCGATGCTGGCGCTGAGTACGTCGTGGAGTCCACTGGCGTCTTCACCACCATGGAGAAGGCTGGGGCTCATTTGCAGGGGGGAGCCAAAAGGGTCATCATCTCTGCCCCCTCTG…	1200	6534810	6536790	+	12	No unique sequences exist for this isoform, hence common sequences are used instead, LR/SR ratio need to be >50% to represent a higher expression from LR isoform
Candidate 6	ENSG00000111640	ENST00000229239	NA	0.59	359.29	3782.4	lr	gctctctgctcctcctgttcgacagtcagccgcatcttcttttgcgtcgccagCCGAGCCACATCGCTCAGACACCATGGGGAAGGTGAAGGTCGGAGTCAACGG	6534569	6534810			53	C6_LR	105	gctctctgctcctcctgttcgacagtcagccgcatcttcttttgcgtcgccagcCGAGCCACATCGCTCAGACACCATGGGGAAGGTGAAGGTCGGAGTCAACGGATTTGGTCGTATTGGGCGCCTGGTCACCAGGGCTGCTTTTAACTCTGGTAAAGTGGATATTGTTGCCATCAATGACCCCTTCATTGACCTCAACTACATGGTTTACATGTTCCAATATGATTCCACCCATGGCAAATTCCATGGCACCGTCAAGGCTGAGAACGGGAAGCTTGTCATCAATGGAAATCCCATCACCATCTTCCAGGAGCGAGATCCCTCCAAAATCAAGTGGGGCGATGCTGGCGCTGAGTACGTCGTGGAGTCCACTGGCGTCTTCACCACCATGGAGAAGGC…	1253	6534517	6534861	+	12
Candidate 7	ENSG00000197756	ENST00000456586	NA	0.52	1730.08	0	sr	gggccttcggagcgcgcggccagccctgggcactggtttcgttgggttgaatttagggaaaactagGCCAAACGTACCAAGAAAGTCGGGATCGTCGGTAAATACGGGACCCGCTATGGGGCCTCCCTCCGGAAAATGGTGAAGAAAATTGAAATCAGCCAGCACGCCAAGTACACTTGCTCTTTCTGTGGCAAA	216499151	216499270			66	C7_SR	195	gggccttcggagcgcgcggccagccctgggcactggtttcgttgggttgaatttagggaaaactaggCCAAACGTACCAAGAAAGTCGGGATCGTCGGTAAATACGGGACCCGCTATGGGGCCTCCCTCCGGAAAATGGTGAAGAAAATTGAAATCAGCCAGCACGCCAAGTACACTTGCTCTTTCTGTGGCAAAACCAAGATGAAGAGACGAGCTGTGGGGATCTGGCACTGTGGTTCCTGCATGAAGACAGTGGCTGGCGGTGCCTGGACGTACAATACCACTTCCGCTGTCACGGTAAAGTCCGCCATCAGAAGACTGAAGGAGTTGAAAGACCAGTAGACGCTCCTCTACTCTTTGAGACATCACTGGCCTATAATAAATGGGTTAATTTATGTA…	401	216499086	216499398	+	2
Candidate 7	ENSG00000197756	ENST00000491306	0.1	0.45	33.35	3624.75	lr	ctttctgggctcggacctaggtcgcggcgacatgGCCAAACGTACCAAGAAAGTCGGGATCGTCGGTAAATACGGGACCCGCTATGGGGCCTCCCTCCGGAAAATGGTGAAGAAAATTGAAATCAGCCAGCACGCCAAGTACACTTGCTCTTTCTGTGGCAAA	216498877	216499270			34	C7_LR	163	ctttctgggctcggacctaggtcgcggcgacatggCCAAACGTACCAAGAAAGTCGGGATCGTCGGTAAATACGGGACCCGCTATGGGGCCTCCCTCCGGAAAATGGTGAAGAAAATTGAAATCAGCCAGCACGCCAAGTACACTTGCTCTTTCTGTGGCAAAACCAAGATGAAGAGACGAGCTGTGGGGATCTGGCACTGTGGTTCCTGCATGAAGACAGTGGCTGGCGGTGCCTGGACGTACAATACCACTTCCGCTGTCACGGTAAAGTCCGCCATCAGAAGACTGAAGGAGTTGAAAGACCAGTAGACGCTCCTCTACTCTTTGAGACATCACTGGCCTATAATAAATGGGTTAATTTATGTAAC	369	216498844	216499398	+	2
Candidate 8	ENSG00000167526	ENST00000563270	NA	0.62	3395.6	0	sr	CCTTTCCGCTCGGCTGTTTTCCTGCGCAGGAGACGTAAGGCCCGGCAAGCCAAGGCGCGCCGCATCGCCCCGCGCCCCGCGTCGGGTCCCATCCGGCCCATCGTGCGCTGCCCCACGGTTCGGTACCACACGAAGGTGCGCGCCGGCCGCGGCTTCAGCCTGGAGGAGCTCAGG	89560712	89561227				C8_SR	174	CCTTTCCGCTCGGCTGTTTTCCTGCGCAGGAgaCGTAAGGCCCGGCAAGCCAAGGCGCGCCGCATCGCCCCGCGCCCCGCGTCGGGTCCCATCCGGCCCATCGTGCGCTGCCCCACGGTTCGGTACCACACGAAGGTGCGCGCCGGCCGCGGCTTCAGCCTGGAGGAGCTCAGGGTGGCCGGCATTCACAAGAAGGTGGCCCGGACCATCGGCATTTCTGTGGATCCGAGGAGGCGGAACAAGTCCACGGAGTCCCTGCAGGCCAACGTGCAGCGGCTGAAGGAGTACCGCTCCAAACTCATCCTCTTCCCCAGGAAGCCCTCGGCCCCCAAGAAGGGAGACAGTTCTGCTGAAGAACTGAAACTGGCCACCCAGCTGACCGGACCGGTCATGCCCGTC…	554	89560681	89561368	+	16
Candidate 8	ENSG00000167526	ENST00000311528	0.18	0.56	2.41	3401.07	lr	CCAGAGTGCATTGCGGGGCCGCTTCCTTTCCGCTCGGCTGTTTTCCTGCGCAGGAGccgcagggccgtaggcagccatggcgcccagccggaatggcatggtcttgaagccccacttccacaaggactggcagcggcgcgtggccacgtggttcaaccagccggcccgtaagatccgcagACGTAAGGCCCGGCAAGCCAAGGCGCGCCGCATCGCCCCGCGCCCCGCGTCGGGTCCCATCCGGCCCATCGTGCGCTGCCCCACGGTTCGGTACCACACGAAGGTGCGCGCCGGCCGCGGCTTCAGCCTGGAGGAGCTCAGG	89560712	89560940	89561063	89561227	124	C8_LR	322	CCAGAGTGCATTGCGGGGCCGCTTCCTTTCCGCTCGGCTGTTTTCCTGCGCAGGAgccgcagggccgtaggcagccatggcgcccagccggaatggcatggtcttgaagccccacttccacaaggactggcagcggcgcgtggccacgtggttcaaccagccggcccgtaagatccgcagaCGTAAGGCCCGGCAAGCCAAGGCGCGCCGCATCGCCCCGCGCCCCGCGTCGGGTCCCATCCGGCCCATCGTGCGCTGCCCCACGGTTCGGTACCACACGAAGGTGCGCGCCGGCCGCGGCTTCAGCCTGGAGGAGCTCAGGGTGGCCGGCATTCACAAGAAGGTGGCCCGGACCATCGGCATTTCTGTGGATCCGAGGAGGCGGAACAAGTCCACGGA…	2212	89560657	89561368	+	16
Candidate 9	ENSG00000164587	ENST00000521466	NA	0.52	350.59	0	sr	gttaacgcactgggtcgtgctcattggtctgatttgaagataggaacatttaacttcgtacacccaagacttacacttgaaAAATGGCACCTCGAAAGGGGAAGGAAAAGAAGGAAGAACAGGTCATCAGCCTCGGACCTCAGGTGGCTGAAGGAGAGAATGTATTTGGTGTCTGCCATATCTTTGCATCCTTCAATGACACTTTTGTCCATGTCACTGATCTTTCTGGCAA	150447735	150448833			81	C9_SR	232	gttaacgcactgggtcgtgctcattggtctgatttgaagataggaacatttaacttcgtacacccaagacttacacttgaaaAATGGCACCTCGAAAGGGGAAGGAAAAGAAGGAAGAACAGGTCATCAGCCTCGGACCTCAGGTGGCTGAAGGAGAGAATGTATTTGGTGTCTGCCATATCTTTGCATCCTTCAATGACACTTTTGTCCATGTCACTGATCTTTCTGGCAAGGAAACCATCTGCCGTGTGACTGGTGGGATGAAGGTAAAGGCAGACCGAGATGAATCCTCACCATATGCTGCTATGTTGGCTGCCCAGGATGTGGCCCAGAGGTGCAAGGAGCTGGGTATCACCGCCCTACACATCAAACTCCGGGCCACAGGAGGAAATAGGACCA…	592	150447585	150448913	-	5
Candidate 9	ENSG00000164587	ENST00000401695	0.08	0.5	112.17	3046.33	lr	ctcccactctctctttccggtgtggagtctggagacgacgtgcagAAATGGCACCTCGAAAGGGGAAGGAAAAGAAGGAAGAACAGGTCATCAGCCTCGGACCTCAGGTGGCTGAAGGAGAGAATGTATTTGGTGTCTGCCATATCTTTGCATCCTTCAATGACACTTTTGTCCATGTCACTGATCTTTCTGGCAA	150447735	150449703			45	C9_LR	196	ctcccactctctctttccggtgtggagtctggagacgacgtgcagaAATGGCACCTCGAAAGGGGAAGGAAAAGAAGGAAGAACAGGTCATCAGCCTCGGACCTCAGGTGGCTGAAGGAGAGAATGTATTTGGTGTCTGCCATATCTTTGCATCCTTCAATGACACTTTTGTCCATGTCACTGATCTTTCTGGCAAGGAAACCATCTGCCGTGTGACTGGTGGGATGAAGGTAAAGGCAGACCGAGATGAATCCTCACCATATGCTGCTATGTTGGCTGCCCAGGATGTGGCCCAGAGGTGCAAGGAGCTGGGTATCACCGCCCTACACATCAAACTCCGGGCCACAGGAGGAAATAGGACCAAGACCCCTGGACCTGGGGCCCAGTCGGCCCTCAGAG…	564	150447585	150449747	-	5
Candidate 10	ENSG00000137154	ENST00000315377	NA	0.48	876.94	4.63	sr	aagatgaaggtaggtgatggtggcgagtgttagactgggtttggggaacgtgaatcgagtcccagaacgcggcattgcctcagttccagcactccaggatcctggctttagCTGAACATCTCCTTCCCAGCCACTGGCTGCCAGAAACTCATTGAAGTGGACGATGAACGCAAACTTCGTACTTTCTATGAGAAGCGTATGGCCACAGAAGTTGCTGCTGACGCTCTGGGTGAAGAATGGAAG	19379618	19380088			111	C10_SR	243	aagatgaaggtaggtgatggtggcgagtgttagactgggtttggggaacgtgaatcgagtcccagaacgcggcattgcctcagttccagcactccaggatcctggctttagcTGAACATCTCCTTCCCAGCCACTGGCTGCCAGAAACTCATTGAAGTGGACGATGAACGCAAACTTCGTACTTTCTATGAGAAGCGTATGGCCACAGAAGTTGCTGCTGACGCTCTGGGTGAAGAATGGAAGGGTTATGTGGTCCGAATCAGTGGTGGGAACGACAAACAAGGTTTCCCCATGAAGCAGGGTGTCTTGACCCATGGCCGTGTCCGCCTGCTACTGAGTAAGGGGCATTCCTGTTACAGACCAAGGAGAACTGGAGAAAGAAAGAGAAAATCAGTTCGT…	863	19379487	19380198	-	9
Candidate 10	ENSG00000137154	ENST00000380394	NA	0.43	460.75	2589.31	lr	ctcttttccgtggcgcctcggaggcgttcagctgcttcaagatgaagCTGAACATCTCCTTCCCAGCCACTGGCTGCCAGAAACTCATTGAAGTGGACGATGAACGCAAACTTCGTACTTTCTATGAGAAGCGTATGGCCACAGAAGTTGCTGCTGACGCTCTGGGTGAAGAATGGAAG	19379618	19380190			47	C10_LR	179	ctcttttccgtggcgcctcggaggcgttcagctgcttcaagatgaagcTGAACATCTCCTTCCCAGCCACTGGCTGCCAGAAACTCATTGAAGTGGACGATGAACGCAAACTTCGTACTTTCTATGAGAAGCGTATGGCCACAGAAGTTGCTGCTGACGCTCTGGGTGAAGAATGGAAGGGTTATGTGGTCCGAATCAGTGGTGGGAACGACAAACAAGGTTTCCCCATGAAGCAGGGTGTCTTGACCCATGGCCGTGTCCGCCTGCTACTGAGTAAGGGGCATTCCTGTTACAGACCAAGGAGAACTGGAGAAAGAAAGAGAAAATCAGTTCGTGGTTGCATTGTGGATGCAAATCTGAGCGTTCTCAACTTGGTTATTGTAAAAAAAGGAGAGAAGG…	829	19379487	19380236	-	9
Candidate 11	ENSG00000167996	ENST00000620041	NA	0.51	1475.8	4.15	sr	AGACGTTCTTCGCCGAGAGTCGTCGGGGTTTCCTGCTTCAACAGTGCTTGGACGGAACCCGGCGCTCGTTCCCCACCCCGGCCGCCGCCGCCGCCTCTCCTTAGTCGCCGCCATGACGACCGCGTCCACCTCGCAGGTGCGCCAGAACTACCACCAGGACTCAGAGGCCGCCATCAACCGCCAGATCAACCTGGAGCTCTACGCCTCCTACGTTTACCTGTCCATG	61967453	61967548				C11_SR	226	AGACGTTCTTCGCCGAGAGTCGTCGGGGTTTCCTGCTTCAACAGTGCTTGGACGGAACCCGGCGCTCGTTCCCCACCCCGGCCgcCGCCGCCGCCTCTCCTTAGTCGCCGCCATGACGACCGCGTCCACCTCGCAGGTGCGCCAGAACTACCACCAGGACTCAGAGGCCGCCATCAACCGCCAGATCAACCTGGAGCTCTACGCCTCCTACGTTTACCTGTCCATGTCTTACTACTTTGACCGCGATGATGTGGCTTTGAAGAACTTTGCCAAATACTTTCTTCACCAATCTCATGAGGAGAGGGAACATGCTGAGAAACTGATGAAGCTGCAGAACCAACGAGGTGGCCGAATCTTCCTTCAGGATATCAAGAAACCAGACTGTGATGACTGGGAGAG…	825	61967312	61967631	-	11
Candidate 11	ENSG00000167996	ENST00000273550	NA	0.5	59.68	2549.22	lr	GCCAGACGTTCTTCGCCGAGAGTCGTCGGGGTTTCCTGCTTCAACAGTGCTTGGACGGAACCCGGCGCTCGTTCCCCACCCCGGCCGgccgcccatagccagccctccgtcacctcttcaccgcaccctcggactgccccaaggcccccgccgccgctccagcgccgcgcagccaccgccgCCGCCGCCGCCTCTCCTTAGTCGCCGCCATGACGACCGCGTCCACCTCGCAGGTGCGCCAGAACTACCACCAGGACTCAGAGGCCGCCATCAACCGCCAGATCAACCTGGAGCTCTACGCCTCCTACGTTTACCTGTCCATG	61967453	61967454	61967547	61967548	94	C11_LR	323	GCCAGACGTTCTTCGCCGAGAGTCGTCGGGGTTTCCTGCTTCAACAGTGCTTGGACGGAACCCGGCGCTCGTTCCCCACCCCGGCCggccgcccatagccagccctccgtcacctcttcaccgcaccctcggactgccccaaggcccccgccgccgctccagcgccgcgcagccaccgccgcCGCCGCCGCCTCTCCTTAGTCGCCGCCATGACGACCGCGTCCACCTCGCAGGTGCGCCAGAACTACCACCAGGACTCAGAGGCCGCCATCAACCGCCAGATCAACCTGGAGCTCTACGCCTCCTACGTTTACCTGTCCATGTCTTACTACTTTGACCGCGATGATGTGGCTTTGAAGAACTTTGCCAAATACTTTCTTCACCAATCTCATGAGGAGA…	922	61967312	61967634	-	11
Candidate 12	ENSG00000147604	ENST00000396466	NA	0.44	1317.83	0.16	sr	gcgaggacagggcaccttctccctgAGAGAAGAAGAAGGAGGTTCCTGCTGTGCCAGAAACCCTTAAGAAAAAGCGAAGGAATTTCGCAGAGCTGAAGATCAAGCGCCTGAGAAAGAAGTTTGCCCAAAAGATG	73292797	73295765			25	C12_SR	134	gcgaggacagggcaccttctccctgaGAGAAGAAGAAGGAGGTTCCTGCTGTGCCAGAAACCCTTAAGAAAAAGCGAAGGAATTTCGCAGAGCTGAAGATCAAGCGCCTGAGAAAGAAGTTTGCCCAAAAGATGCTTCGAAAGGCAAGGAGGAAGCTTATCTATGAAAAAGCAAAGCACTATCACAAGGAATATAGGCAGATGTACAGAACTGAAATTCGAATGGCGAGGATGGCAAGAAAAGCTGGCAACTTCTATGTACCTGCAGAACCCAAATTGGCGTTTGTCATCAGAATCAGAGGTATCAATGGAGTGAGCCCAAAGGTTCGAAAGGTGTTGCAGCTTCTTCGCCTTCGTCAAATCTTCAATGGAACCTTTGTGAAGCTCAACAAGGCTTCGA…	762	73292689	73295789	-	8
Candidate 12	ENSG00000147604	ENST00000352983	NA	0.43	386.95	1871.57	lr	cctctttttccggctggaaccatggagggtgtagaAGAGAAGAAGAAGGAGGTTCCTGCTGTGCCAGAAACCCTTAAGAAAAAGCGAAGGAATTTCGCAGAGCTGAAGATCAAGCGCCTGAGAAAGAAGTTTGCCCAAAAGATG	73292797	73293599			35	C12_LR	144	cctctttttccggctggaaccatggagggtgtagaaGAGAAGAAGAAGGAGGTTCCTGCTGTGCCAGAAACCCTTAAGAAAAAGCGAAGGAATTTCGCAGAGCTGAAGATCAAGCGCCTGAGAAAGAAGTTTGCCCAAAAGATGCTTCGAAAGGCAAGGAGGAAGCTTATCTATGAAAAAGCAAAGCACTATCACAAGGAATATAGGCAGATGTACAGAACTGAAATTCGAATGGCGAGGATGGCAAGAAAAGCTGGCAACTTCTATGTACCTGCAGAACCCAAATTGGCGTTTGTCATCAGAATCAGAGGTATCAATGGAGTGAGCCCAAAGGTTCGAAAGGTGTTGCAGCTTCTTCGCCTTCGTCAAATCTTCAATGGAACCTTTGTGAAGCTCAAC…	836	73292689	73293633	-	8
Candidate 13	ENSG00000145592	ENST00000504562	NA	0.5	1398.75	19.62	sr	gatggtgagttgtgactgtggtgtttgtgaatcgcgttccatcctcgtcctttgtgcctctctgtttgctgtgcttggggggctggcaagattccggataaggggaactggtgggctggaaagaggcatgcggtggccctcaagagccagaagaatgactgctaactgACGAAGGGAACGTCATCGTTTGGAAAGCGTCGCAATAAGACGCACACGTTGTGCCGCCGCTGTGGCTCTAAGGCCTACCACCTTCAGAAGTCGACCTGTGGCAAATGTGGCTACCCTGCCAAGCGCAAGAGAAAGT	40834606	40835019			168	C13_SR	304	gatggtgagttgtgactgtggtgtttgtgaatcgcgttccatcctcgtcctttgtgcctctctgtttgctgtgcttggggggctggcaagattccggataaggggaactggtgggctggaaagaggcatgcggtggccctcaagagccagaagaatgactgctaactgaCGAAGGGAACGTCATCGTTTGGAAAGCGTCGCAATAAGACGCACACGTTGTGCCGCCGCTGTGGCTCTAAGGCCTACCACCTTCAGAAGTCGACCTGTGGCAAATGTGGCTACCCTGCCAAGCGCAAGAGAAAGTATAACTGGAGTGCCAAGGCTAAAAGACGAAATACCACCGGAACTGGTCGAATGAGGCACCTAAAAATTGTATACCGCAGATTCAGGCATGGATTC…	505	40834471	40835186	-	5
Candidate 13	ENSG00000145592	ENST00000274242	0.17	0.43	10.39	1874.93	lr	ctcttccggtctttctggtctcggccgcagaagcgagatgACGAAGGGAACGTCATCGTTTGGAAAGCGTCGCAATAAGACGCACACGTTGTGCCGCCGCTGTGGCTCTAAGGCCTACCACCTTCAGAAGTCGACCTGTGGCAAATGTGGCTACCCTGCCAAGCGCAAGAGAAAGT	40834606	40835183			40	C13_LR	176	ctcttccggtctttctggtctcggccgcagaagcgagatgACGAAGGGAACGTCATCGTTTGGAAAGCGTCGCAATAAGACGCACACGTTGTGCCGCCGCTGTGGCTCTAAGGCCTACCACCTTCAGAAGTCGACCTGTGGCAAATGTGGCTACCCTGCCAAGCGCAAGAGAAAGTATAACTGGAGTGCCAAGGCTAAAAGACGAAATACCACCGGAACTGGTCGAATGAGGCACCTAAAAATTGTATACCGCAGATTCAGGCATGGATTCCGTGAAGGAACAACACCTAAACCCAAGAGGGCAGCTGTTGCAGCATCCAGTTCATCTTAAGAATGTCAACGATTAGTCATGCAATAAATGTTCTGGTTTTAAAAAA	377	40834471	40835222	-	5
			splicing position
			genomic coordinate, first exon
			genomic coordinate, second exon
			genomic coordinate, third exon
		unique sequences are lower-case and highlighted with underscore
		splicing junctions that should be covered in primer sequences are highlighted with bold and bigger font size

## Sheet: Explanation_columns
Column_name	Description
gene_name	Ensembl gene id
tx_name	Ensembl transcript id
repRatio_byisoform_all	Overlapping percentage with repeat elements
gc_perc	GC content
srEst	expression level estimated in short read samples
lrEst	expression level estimated in long read samples
variable	Identified as dominant isoform in long read (lr) or short read (sr)
uniqueSeq	Sequences that can be used for primer design, note that letters in small alphabet are denoted as the unique part, in the case if only the junction is unique, the bases just before and after the junction is used as unique sequences
nChar	The length of the uniqueSeq
completeSeq	The full sequences that can be observed for the transcript
nCharComplete	The length of the full sequence
start	The genomic coordinate of the start of the uniqueSeq
end	The genomic coordinate of the end of the uniqueSeq
strand	The strand
chrname	The chromosome name

## Sheet: dPCR_results
	Long Reads Assays		Short Reads Assays
Candidates	Long Primers	Average conc. (cop/ul)	Short Primers	Average conc. (cop/ul)	Ratio Diff. Concentration
1	LF4 – LR3	3405.2	SF1 – SR1	1.26	2702.5
2	LF6 – LR5	6619.2	SF1 – SR4	6.272	1055.4
	LF1-LR3	0.436			0.1
3	LF3 – LR2	6506.8	SF2 – SR2	4195.6	1.6
4	LF2 – LR1	9762	SF2 – SR2	6362	1.5
5	LF2 – LR2	3183.6	SF3 – SR3	3130.4	1.02
6	LF1 – LR4	4928.4	SF1 – SR1	5100	0.97
7	LF1 – LR1	6544	SF2 – SR3	0.228	28701.8
8	LF1 – LR1	9949.6	SF3 – SR1	4.664	2133.3
9	LF4 – LR6	5726.4	SF3 – SR5	0	-
10	LF5 – LR5	3812	SF1 – SR3	0	-
11	LF4 – LR2	4531.2	SF2 – SR5	6.608	685.7
12	LF5 – LR2	2565.6	SF1 – SR3	0.628	4085.4
13	LF3 – LR2	3560.4	SF4 – SR5	0	-
