# Supplementary material for: A systematic benchmark of Nanopore long-read RNA sequencing for transcript-level analysis in human cell lines
Source: Nat Methods. 2025 Mar 13;22(4):801–12. doi: 10.1038/s41592-025-02623-4 (PMC11978509; doi:10.1038/s41592-025-02623-4)
Supplement: Supplementary file 9 — Expression levels of isoform switching events. [file 41592_2025_2623_MOESM9_ESM.xlsx]

## Sheet: spliced_output_1vsall_bambu
alt_cellLine	gene	ref_cellLine	alt_tx	ref_tx	queryId	subjectId	strand	alternativeFirstExon	alternativeTSS	internalFirstExon.query	internalFirstExon.subject	alternativeLastExon	alternativeTES	internalLastExon.query	internalLastExon.subject	intronRetention.subject	intronRetention.query	exonSkipping.query	exonSkipping.subject	exon5Prime	exon3Prime	ref_fullLengthSupport	stageR_gene_padj	stageR_tx_padj	padj	log2fold_1_0	alt_fullLengthSupport	ref_estTx	ref_isoRank	ref_nIsoRank	alt_estTx	alt_isoRank	alt_nIsoRank	ref_fullLengthEstTx	alt_fullLengthEstTx	ref_estGene	alt_estGene
A549	BambuGene13275	HEYA8	BambuTx690	BambuTx5537	BambuTx5537	BambuTx690	+	FALSE	0	FALSE	FALSE	FALSE	53	FALSE	FALSE	0	0	0	0	1	1	6052	0	2.00299e-20	2.38958e-18	5.57255	268	43.1957	1	4	11.9215	1	2	39.6336	11.5358	97.4335	19.235
A549	BambuGene36277	Hct116	BambuTx4465	BambuTx1598	BambuTx1598	BambuTx4465	-	FALSE	0	FALSE	FALSE	FALSE	270	FALSE	FALSE	1	1	0	0	0	0	362	0.00100781	0	0.000647779	2.74791	61	4.93863	1	3	3.85198	1	2	0.808573	1.53056	5.67115	3.85198
A549	BambuGene48896	K562	BambuTx6781	BambuTx3996	BambuTx3996	BambuTx6781	+	TRUE	0	FALSE	FALSE	FALSE	0	FALSE	FALSE	0	0	0	0	0	0	66	1.47189e-11	0	1.17184e-11	2.33491	0	29.5843	1	2	1.69199	1	2	3.03106	0	29.5843	3.38398
A549	ENSG00000002822	HEYA8	ENST00000406869	BambuTx6257	BambuTx6257	ENST00000406869	-	TRUE	0	FALSE	FALSE	FALSE	1	FALSE	FALSE	0	0	0	0	0	0	2470	0	8.62702e-20	9.9109e-18	5.05149	0	37.1694	1	3	2.11176	1	2	25.0103	0	48.3928	7.91026
A549	ENSG00000002822	K562	ENST00000406869	BambuTx6912	BambuTx6912	ENST00000406869	-	TRUE	0	FALSE	FALSE	FALSE	0	FALSE	FALSE	0	0	0	0	0	0	98	4.10123e-13	7.67619e-15	3.14828e-13	6.42571	0	13.11	1	4	2.11176	1	2	2.17115	0	27.6337	7.91026
A549	ENSG00000003147	H9	ENST00000402384	ENST00000406470	ENST00000406470	ENST00000402384	-	TRUE	0	FALSE	FALSE	FALSE	-3	FALSE	FALSE	0	0	0	0	0	0	455	0.00156116	0.000691987	0.00256473	2.26085	5	16.5419	1	4	0.504768	1	2	4.79333	0	20.2738	1.51938
A549	ENSG00000003402	K562	ENST00000341222	ENST00000309955	ENST00000309955	ENST00000341222	+	FALSE	63	FALSE	FALSE	TRUE	0	FALSE	FALSE	0	0	0	0	0	0	2	0	1.40249e-08	2.14457e-07	2.18836	206	17.7566	1	3	16.4618	1	2	0	10.1353	34.4963	43.5065
A549	ENSG00000005187	HepG2	ENST00000289416	ENST00000614721	ENST00000614721	ENST00000289416	+	TRUE	0	FALSE	FALSE	TRUE	0	FALSE	FALSE	0	0	0	0	0	0	994	0	1.69975e-26	3.2325e-24	5.66623	26	124.483	1	3	4.14401	1	2	42.9918	1.14016	127.063	7.31028
A549	ENSG00000005187	MCF7	ENST00000289416	ENST00000440284	ENST00000440284	ENST00000289416	+	FALSE	-338	FALSE	FALSE	TRUE	0	TRUE	FALSE	0	0	0	0	0	0	5	0.0205035	0.00490856	0.0131465	2.27314	26	0.451588	1	3	4.14401	1	2	0	1.14016	1.20423	7.31028
A549	ENSG00000005238	HEYA8	ENST00000378561	BambuTx5231	BambuTx5231	ENST00000378561	-	TRUE	0	FALSE	TRUE	FALSE	2	FALSE	FALSE	0	0	0	0	0	0	88	2.70603e-05	1.23881e-06	1.90944e-05	2.4841	1	2.86596	1	3	2.97737	1	2	0.793763	0	9.31865	5.22353
A549	ENSG00000006015	HepG2	ENST00000358607	ENST00000595077	ENST00000595077	ENST00000358607	+	TRUE	0	TRUE	FALSE	FALSE	0	FALSE	FALSE	0	1	0	0	0	0	70	5.22653e-11	2.64769e-12	3.50439e-11	4.02969	284	4.53891	1	3	22.4549	1	2	3.83348	12.8293	10.5452	39.9384
A549	ENSG00000010244	HEYA8	ENST00000394673	ENST00000394670	ENST00000394670	ENST00000394673	+	FALSE	21	FALSE	FALSE	FALSE	11543	FALSE	FALSE	0	0	0	1	0	0	5295	5.0992e-10	1.43907e-10	7.763e-09	2.25667	1074	100.927	1	2	86.7115	1	2	56.5064	45.118	119.814	168.622
A549	ENSG00000018408	K562	ENST00000465804	ENST00000474080	ENST00000474080	ENST00000465804	-	TRUE	0	FALSE	TRUE	TRUE	0	FALSE	FALSE	0	0	0	0	0	0	0	0	1.02636e-18	2.08855e-16	5.72854	0	1.95235	1	2	102.216	1	2	0	0	2.12749	126.313
A549	ENSG00000020256	HEYA8	ENST00000216923	ENST00000371523	ENST00000371523	ENST00000216923	-	TRUE	0	FALSE	FALSE	TRUE	0	FALSE	FALSE	0	0	0	0	0	0	481	3.2356e-11	6.25709e-13	2.48825e-11	3.47236	42	9.88317	1	5	6.22409	1	2	5.03437	1.23353	19.9474	13.8355
A549	ENSG00000024526	H9	ENST00000370966	ENST00000456315	ENST00000456315	ENST00000370966	-	FALSE	-107	FALSE	FALSE	FALSE	0	FALSE	FALSE	0	0	0	1	0	0	358	6.51982e-05	0	4.28384e-05	2.08377	90	20.435	1	2	23.04	1	2	3.39754	3.55906	22.0985	32.6104
A549	ENSG00000027869	HEYA8	ENST00000368198	ENST00000368199	ENST00000368199	ENST00000368198	-	FALSE	28	FALSE	FALSE	FALSE	0	FALSE	FALSE	0	0	0	0	0	0	642	1.56051e-09	0.00029724	0.00143947	2.4198	0	11.3039	1	3	1.02104	1	2	7.14633	0	14.5964	2.04208
A549	ENSG00000027869	HEYA8	ENST00000392306	ENST00000368199	ENST00000368199	ENST00000392306	-	FALSE	14	FALSE	FALSE	FALSE	1	FALSE	FALSE	0	0	0	0	1	0	642	1.56051e-09	0.00029724	0.00143947	2.4198	0	11.3039	1	3	1.02104	1	3	7.14633	0	14.5964	2.04208
A549	ENSG00000036054	HEYA8	ENST00000344949	ENST00000394144	ENST00000394144	ENST00000344949	+	FALSE	-11	FALSE	FALSE	FALSE	-13	FALSE	FALSE	0	0	0	1	0	0	790	1.05679e-12	5.03589e-15	8.44346e-13	2.04306	26	11.8145	1	3	6.96574	1	2	7.96987	0.535186	25.32	14.5905
A549	ENSG00000042493	HepG2	ENST00000263867	BambuTx3148	BambuTx3148	ENST00000263867	-	TRUE	0	FALSE	FALSE	FALSE	-5	FALSE	FALSE	0	0	0	0	0	0	311	0	1.31818e-18	1.22129e-16	7.04173	72	20.0774	1	3	19.6043	1	2	11.8015	3.33398	20.0774	31.5685
A549	ENSG00000049323	HEYA8	ENST00000404525	ENST00000418533	ENST00000418533	ENST00000404525	+	FALSE	42	FALSE	FALSE	FALSE	-3	FALSE	FALSE	0	0	1	0	0	0	0	0.00117965	0	0.000895932	2.18866	0	0.768555	1	4	2.99155	1	2	0	0	2.02229	6.77259
A549	ENSG00000049759	HEYA8	ENST00000382850	BambuTx3061	BambuTx3061	ENST00000382850	+	TRUE	0	FALSE	FALSE	FALSE	-4134	FALSE	FALSE	0	0	0	0	0	0	918	5.05167e-13	1.42643e-10	2.48392e-09	5.85332	13	15.7591	1	5	8.02083	1	2	9.27483	0	51.819	24.8799
A549	ENSG00000050405	HEYA8	ENST00000341247	ENST00000552783	ENST00000552783	ENST00000341247	-	TRUE	0	TRUE	FALSE	FALSE	-2	FALSE	FALSE	0	0	0	0	0	0	128	0.000722152	0.00115989	0.00174565	2.1774	6	44.1436	1	3	0.809719	1	4	0.516048	0	55.2024	4.56866
A549	ENSG00000050405	MCF7	ENST00000341247	ENST00000394943	ENST00000394943	ENST00000341247	-	FALSE	-40	FALSE	FALSE	FALSE	0	FALSE	FALSE	0	0	0	0	0	0	2	6.66391e-07	0.0204425	0.0165099	2.40441	6	4.30513	1	5	0.809719	1	4	0	0	10.1642	4.56866
A549	ENSG00000050426	Hct116	ENST00000262055	ENST00000547008	ENST00000547008	ENST00000262055	+	FALSE	-23	FALSE	FALSE	FALSE	-52	FALSE	FALSE	0	0	3	0	0	0	727	4.16062e-11	7.02536e-12	2.91176e-11	2.16195	26	4.16491	1	5	3.36057	1	2	2.90115	0.648593	17.4399	10.2986
A549	ENSG00000054282	K562	ENST00000497459	BambuTx262	BambuTx262	ENST00000497459	+	TRUE	0	FALSE	FALSE	FALSE	2	FALSE	FALSE	0	0	0	0	0	0	3	0.00353872	0.00262228	0.00230846	2.32829	407	6.32057	1	5	24.7509	1	5	0	17.3436	14.0187	45.1536
A549	ENSG00000061656	H9	ENST00000374273	ENST00000498203	ENST00000498203	ENST00000374273	+	TRUE	0	TRUE	FALSE	FALSE	-115	FALSE	FALSE	0	0	2	0	0	0	0	0.00385961	0	0.00318656	2.79904	0	1.10492	1	2	0.190162	1	2	0	0	1.95015	0.625263
A549	ENSG00000064687	Hct116	ENST00000435683	ENST00000525073	ENST00000525073	ENST00000435683	+	TRUE	0	TRUE	FALSE	FALSE	-3	FALSE	FALSE	0	0	0	0	1	0	0	4.24793e-09	2.2099e-08	2.72105e-07	2.84947	0	28.1122	1	3	1.13634	1	3	0	0	33.8539	2.15408
A549	ENSG00000067606	HEYA8	ENST00000378567	ENST00000505322	ENST00000505322	ENST00000378567	+	TRUE	0	TRUE	FALSE	FALSE	-2	FALSE	FALSE	0	0	0	0	0	0	0	3.73485e-08	0	3.0958e-08	3.97463	43	3.03841	1	3	5.37269	1	3	0	1.65505	3.03841	5.46561
A549	ENSG00000069424	MCF7	ENST00000352527	ENST00000378097	ENST00000378097	ENST00000352527	+	TRUE	0	FALSE	FALSE	FALSE	1	FALSE	FALSE	0	0	0	1	0	0	3	0.034582	0.0315014	0.0218362	2.36989	30	2.6544	1	4	14.2677	1	2	0	1.01769	9.25428	18.9267
A549	ENSG00000070061	HepG2	ENST00000374647	BambuTx3484	BambuTx3484	ENST00000374647	-	TRUE	0	FALSE	FALSE	FALSE	-1115	FALSE	FALSE	0	0	0	0	0	0	1399	0	0	2.751e-31	3.99915	65	111.172	1	2	27.984	1	2	50.9328	2.1821	214.959	27.984
A549	ENSG00000070366	HEYA8	ENST00000263073	BambuTx5678	BambuTx5678	ENST00000263073	-	TRUE	0	FALSE	FALSE	FALSE	-2	FALSE	FALSE	0	0	0	0	0	0	385	1.77006e-08	2.625e-10	1.30276e-08	3.96568	2	13.704	1	4	5.81656	1	2	3.61654	0	24.0161	10.9265
A549	ENSG00000070882	H9	ENST00000313367	BambuTx6264	BambuTx6264	ENST00000313367	-	FALSE	11	FALSE	FALSE	FALSE	-1	FALSE	FALSE	0	0	1	0	0	0	33	0.0280418	0.00831765	0.0170817	2.03563	10	3.72455	1	3	4.54583	1	2	0.260019	0.2236	5.52462	7.86606
A549	ENSG00000071127	HEYA8	ENST00000382452	ENST00000499869	ENST00000499869	ENST00000382452	-	FALSE	-89	FALSE	FALSE	FALSE	1	FALSE	FALSE	0	0	0	0	0	1	0	0.0125249	0.00291613	0.0078416	2.65506	212	168.011	1	3	85.7465	1	2	0	4.39737	189.798	171.842
A549	ENSG00000071564	H9	ENST00000344749	ENST00000262965	ENST00000262965	ENST00000344749	-	FALSE	0	FALSE	FALSE	FALSE	0	FALSE	FALSE	0	0	1	3	0	0	71	1.10665e-05	0.0181201	0.00918421	2.16594	0	38.1837	1	6	5.9114	1	3	1.75799	0	113.922	29.4084
A549	ENSG00000072422	HEYA8	ENST00000357917	ENST00000337910	ENST00000337910	ENST00000357917	-	TRUE	0	FALSE	FALSE	FALSE	0	FALSE	FALSE	0	0	0	0	0	0	14	0.0379472	0	0.0224924	2.07368	10	1.45392	1	2	4.33523	1	2	0.0740733	0	1.98547	9.56459
A549	ENSG00000072818	H9	ENST00000575415	ENST00000158762	ENST00000158762	ENST00000575415	+	TRUE	0	FALSE	TRUE	FALSE	2	FALSE	FALSE	0	0	0	0	0	0	132	0.0144959	0	0.00898598	2.26474	4	5.37592	1	4	0.0879853	1	5	1.21419	0	6.66572	0.732266
A549	ENSG00000073008	K562	ENST00000425690	ENST00000187830	ENST00000187830	ENST00000425690	+	FALSE	-116	FALSE	FALSE	FALSE	0	FALSE	FALSE	0	0	0	0	1	0	0	0.0337679	0.0225339	0.0216373	2.35736	127	2.21522	1	4	17.8061	1	3	0	7.06048	5.61702	43.4426
A549	ENSG00000073060	H9	ENST00000261693	ENST00000339570	ENST00000339570	ENST00000261693	-	FALSE	70	FALSE	FALSE	FALSE	777	FALSE	FALSE	0	0	1	0	0	0	655	0	0	2.65592e-28	2.97321	383	15.9133	1	2	44.3741	1	2	6.51195	10.7203	18.9869	51.7582
A549	ENSG00000073712	H9	ENST00000341590	ENST00000343279	ENST00000343279	ENST00000341590	-	FALSE	-105	FALSE	FALSE	FALSE	-7	FALSE	FALSE	0	0	0	1	0	0	560	4.39648e-13	5.15859e-15	3.26371e-13	3.3249	89	20.9635	1	3	16.6219	1	2	5.29076	2.37226	52.8862	22.162
A549	ENSG00000073803	K562	ENST00000448876	ENST00000265026	ENST00000265026	ENST00000448876	+	TRUE	0	FALSE	FALSE	TRUE	0	FALSE	FALSE	0	0	0	0	0	0	0	0	0	2.49693e-14	4.45238	270	0.393019	1	3	16.5674	1	2	0	7.97481	0.943569	17.0676
A549	ENSG00000076928	HEYA8	ENST00000337665	ENST00000347545	ENST00000347545	ENST00000337665	+	TRUE	0	FALSE	FALSE	FALSE	0	FALSE	FALSE	0	0	1	0	0	0	39	4.52201e-05	7.17267e-06	3.14242e-05	3.04402	15	3.83198	1	5	14.1839	1	2	0.396641	0.495999	23.0753	38.9506
A549	ENSG00000077044	HEYA8	ENST00000430834	BambuTx5892	BambuTx5892	ENST00000430834	+	TRUE	0	FALSE	TRUE	FALSE	-8	FALSE	FALSE	0	0	1	0	0	0	188	0	1.03968e-20	4.03114e-18	2.85995	0	18.5438	1	5	20.408	1	3	1.90143	0	36.977	48.4985
A549	ENSG00000079462	Hct116	ENST00000538771	ENST00000262890	ENST00000262890	ENST00000538771	-	FALSE	-206	FALSE	FALSE	FALSE	0	FALSE	FALSE	0	1	0	0	0	0	17958	2.141e-08	0.000150795	0.000612416	2.57221	937	77.7313	1	4	115.791	1	2	65.4174	34.0554	120.509	152.454
A549	ENSG00000079462	MCF7	ENST00000538771	ENST00000262890	ENST00000262890	ENST00000538771	-	FALSE	-206	FALSE	FALSE	FALSE	0	FALSE	FALSE	0	1	0	0	0	0	1296	7.34274e-06	2.57018e-05	0.000281256	2.68802	937	73.4751	1	4	115.791	1	2	39.9395	34.0554	100.258	152.454
A549	ENSG00000080503	H9	ENST00000635739	ENST00000302401	ENST00000302401	ENST00000635739	+	TRUE	0	FALSE	FALSE	FALSE	0	FALSE	FALSE	0	0	0	1	0	0	0	9.05963e-05	3.07494e-05	5.98758e-05	2.98032	0	0.65133	1	5	2.1349	1	4	0	0	3.83529	13.6294
A549	ENSG00000080503	HEYA8	ENST00000635739	ENST00000357248	ENST00000357248	ENST00000635739	+	TRUE	0	FALSE	FALSE	FALSE	-4	FALSE	FALSE	0	0	1	0	0	0	10	0.000715159	0.00027253	0.000475442	2.41378	0	4.8927	1	6	2.1349	1	4	0.0869851	0	23.7963	13.6294
A549	ENSG00000081692	HepG2	ENST00000366758	ENST00000620518	ENST00000620518	ENST00000366758	-	FALSE	-128	FALSE	FALSE	FALSE	-35	FALSE	FALSE	0	0	0	0	0	0	90	0.00241135	0.00143705	0.00244588	2.62361	62	2.94313	1	3	5.82769	1	3	1.77817	2.68317	16.1494	19.5031
A549	ENSG00000081692	HepG2	ENST00000615711	ENST00000620518	ENST00000620518	ENST00000615711	-	FALSE	-128	FALSE	FALSE	FALSE	-31	FALSE	FALSE	0	0	0	0	0	0	90	0.00241135	0.00143705	0.00244588	2.62361	62	2.94313	1	3	5.82769	1	3	1.77817	2.68317	16.1494	19.5031
A549	ENSG00000082014	K562	ENST00000262188	ENST00000470588	ENST00000470588	ENST00000262188	-	TRUE	0	TRUE	FALSE	FALSE	-35	FALSE	FALSE	0	2	0	0	0	0	0	0.00181986	0.000441685	0.00120456	3.73072	53	2.69706	1	3	4.63761	1	4	0	2.27688	3.45949	7.44054
A549	ENSG00000088002	H9	ENST00000201586	BambuTx4399	BambuTx4399	ENST00000201586	+	TRUE	0	FALSE	FALSE	FALSE	-2	FALSE	FALSE	0	0	0	0	0	0	82	0.0374958	0	0.022905	5.06825	211	1.10508	1	2	17.2939	1	2	0.586161	11.3363	1.3566	20.5256
A549	ENSG00000088002	Hct116	ENST00000201586	BambuTx4399	BambuTx4399	ENST00000201586	+	TRUE	0	FALSE	FALSE	FALSE	-2	FALSE	FALSE	0	0	0	0	0	0	438	0.00978706	0	0.00633864	3.97053	211	2.17141	1	2	17.2939	1	2	1.39925	11.3363	2.5441	20.5256
A549	ENSG00000088002	K562	ENST00000201586	BambuTx4399	BambuTx4399	ENST00000201586	+	TRUE	0	FALSE	FALSE	FALSE	-2	FALSE	FALSE	0	0	0	0	0	0	18	0.043455	0	0.0257986	6.41699	211	1.17789	1	2	17.2939	1	2	0.877449	11.3363	1.19341	20.5256
A549	ENSG00000088305	H9	ENST00000348286	ENST00000328111	ENST00000328111	ENST00000348286	+	FALSE	39	FALSE	FALSE	FALSE	0	FALSE	FALSE	0	0	0	3	0	0	562	0	1.37355e-17	6.04069e-16	3.33395	2	304.967	1	4	0.383309	1	2	6.11046	0	351.75	1.66699
A549	ENSG00000089006	HepG2	ENST00000377768	BambuTx3205	BambuTx3205	ENST00000377768	-	FALSE	-186	FALSE	FALSE	FALSE	-4	FALSE	FALSE	0	0	0	0	0	1	606	0	1.6816e-53	3.7976e-51	7.9538	690	138.07	1	5	82.3519	1	2	21.107	27.9455	393.422	144.533
A549	ENSG00000089127	MCF7	ENST00000452357	ENST00000202917	ENST00000202917	ENST00000452357	+	FALSE	73	FALSE	FALSE	TRUE	0	FALSE	TRUE	0	0	0	0	0	0	774	1.10303e-07	0	7.35353e-08	3.26019	208	3.18528	1	2	14.0823	1	2	1.13649	9.08738	3.41787	21.4974
A549	ENSG00000090097	K562	BambuTx1767	ENST00000461554	ENST00000461554	BambuTx1767	-	FALSE	-60	FALSE	FALSE	FALSE	0	FALSE	FALSE	0	0	0	2	0	1	1	0.000156766	9.86688e-06	0.000107636	2.55546	8	0.521641	1	2	1.85419	1	3	0	0	2.88064	8.41267
A549	ENSG00000090989	H9	BambuTx3298	ENST00000381295	ENST00000381295	BambuTx3298	+	FALSE	65	FALSE	FALSE	FALSE	-5	FALSE	FALSE	0	0	0	1	0	0	216	0.00671065	0.00261698	0.0042365	2.1006	41	5.68393	1	4	5.24301	1	3	2.20305	1.50552	9.58592	14.4469
A549	ENSG00000090989	Hct116	BambuTx3298	ENST00000381295	ENST00000381295	BambuTx3298	+	FALSE	65	FALSE	FALSE	FALSE	-5	FALSE	FALSE	0	0	0	1	0	0	189	0.000391009	0.000105966	0.000256196	2.32972	41	3.77189	1	4	5.24301	1	3	0.890434	1.50552	6.15526	14.4469
A549	ENSG00000091073	MCF7	ENST00000430490	ENST00000468546	ENST00000468546	ENST00000430490	+	TRUE	0	TRUE	FALSE	FALSE	0	FALSE	FALSE	0	0	0	0	0	0	29	0.0224407	0.0225715	0.0175189	2.04	55	4.46973	1	4	14.149	1	4	0	2.2856	14.7744	32.2936
A549	ENSG00000092929	H9	ENST00000207549	BambuTx5082	BambuTx5082	ENST00000207549	-	TRUE	0	FALSE	FALSE	FALSE	0	FALSE	FALSE	0	0	0	0	0	0	46	4.77566e-08	0	3.31102e-08	3.27924	22	4.40609	1	2	11.8185	1	2	0.376818	0.6708	4.40609	12.6088
A549	ENSG00000095794	K562	ENST00000374726	ENST00000356917	ENST00000356917	ENST00000374726	+	TRUE	0	FALSE	FALSE	TRUE	0	FALSE	FALSE	0	0	0	0	0	0	81	3.14906e-06	5.05919e-07	2.18506e-06	2.71957	135	7.54201	1	6	11.4693	1	2	3.46744	6.1027	32.8298	33.3998
A549	ENSG00000097021	HepG2	ENST00000545482	ENST00000377845	ENST00000377845	ENST00000545482	-	TRUE	0	FALSE	FALSE	FALSE	0	FALSE	FALSE	0	0	0	0	0	0	449	0	2.96578e-18	1.33954e-16	7.09354	348	30.9653	1	4	28.3231	1	2	14.2862	15.0469	58.173	57.4743
A549	ENSG00000099810	Hct116	BambuTx4687	ENST00000380172	ENST00000380172	BambuTx4687	+	FALSE	104	FALSE	FALSE	TRUE	0	FALSE	FALSE	0	0	0	0	0	0	9653	0.0426109	0	0.025594	3.08748	105	115.79	1	3	13.2478	1	3	44.0423	4.52072	123.119	13.7991
A549	ENSG00000100290	HEYA8	ENST00000216115	BambuTx1697	BambuTx1697	ENST00000216115	+	TRUE	0	FALSE	FALSE	FALSE	0	FALSE	FALSE	0	0	0	0	0	0	263	2.36226e-07	0	2.23409e-07	3.20383	11	8.40378	1	2	0.934243	1	2	2.11539	0.625263	12.1425	0.934243
A549	ENSG00000101639	HepG2	ENST00000506447	ENST00000325971	ENST00000325971	ENST00000506447	+	FALSE	0	FALSE	FALSE	FALSE	14	FALSE	FALSE	0	0	1	0	0	0	0	0.00133346	0.000380123	0.000845758	2.71707	1	1.07808	1	3	1.82318	1	3	0	0	1.33363	4.77737
A549	ENSG00000101940	HepG2	ENST00000218056	BambuTx8680	BambuTx8680	ENST00000218056	+	TRUE	0	FALSE	TRUE	FALSE	-7	FALSE	FALSE	0	0	0	0	0	1	36	3.27485e-09	1.55887e-10	2.05574e-09	2.61872	138	11.8969	1	3	13.3769	1	3	0	5.38726	22.6718	21.6877
A549	ENSG00000102316	Hct116	BambuTx2659	ENST00000375058	ENST00000375058	BambuTx2659	+	TRUE	0	FALSE	FALSE	FALSE	-8	FALSE	FALSE	0	0	0	0	0	0	828	1.33577e-10	1.13092e-11	9.51042e-11	2.25193	60	6.70509	1	4	22.6201	1	2	3.14918	2.92795	17.5596	38.9073
A549	ENSG00000103253	HEYA8	ENST00000389701	ENST00000389703	ENST00000389703	ENST00000389701	+	FALSE	134	FALSE	FALSE	FALSE	0	FALSE	FALSE	1	0	0	0	0	0	117	1.84796e-07	0.00154972	0.00219288	2.28381	1	2.58338	1	5	5.76746	1	3	0.865125	0	7.08797	12.269
A549	ENSG00000103423	MCF7	ENST00000355296	ENST00000576180	ENST00000576180	ENST00000355296	+	TRUE	0	TRUE	FALSE	FALSE	-3	FALSE	FALSE	0	0	0	1	0	0	10	0.00812841	0.0249226	0.0379317	2.0593	305	20.062	1	4	37.3443	1	2	0	15.3247	50.5085	59.8688
A549	ENSG00000104231	HepG2	ENST00000220669	BambuTx2421	BambuTx2421	ENST00000220669	-	TRUE	0	FALSE	FALSE	FALSE	1	FALSE	FALSE	0	0	1	0	0	0	183	1.94145e-06	4.40589e-07	1.29641e-06	2.26143	74	13.8312	1	4	7.24315	1	4	6.21132	2.76071	33.3409	21.2407
A549	ENSG00000104231	K562	ENST00000220669	BambuTx2421	BambuTx2421	ENST00000220669	-	TRUE	0	FALSE	FALSE	FALSE	1	FALSE	FALSE	0	0	1	0	0	0	215	6.05469e-05	0.000876284	0.00119613	2.10042	74	19.9647	1	4	7.24315	1	4	8.89447	2.76071	54.2793	21.2407
A549	ENSG00000104312	K562	ENST00000220751	BambuTx4047	BambuTx4047	ENST00000220751	+	FALSE	-38	FALSE	FALSE	FALSE	-454	FALSE	FALSE	0	0	2	0	0	0	70	0	1.1529e-27	4.6921e-25	6.26798	121	6.87901	1	2	13.6645	1	2	3.6365	5.37827	20.493	22.6975
A549	ENSG00000104450	HEYA8	ENST00000251809	BambuTx4674	BambuTx4674	ENST00000251809	+	FALSE	31	FALSE	FALSE	TRUE	0	TRUE	FALSE	0	0	1	0	0	0	30	1.20923e-05	4.65865e-07	8.67884e-06	2.37252	3	0.555277	1	4	4.91968	1	2	0.0434926	0	1.88894	15.2633
A549	ENSG00000105088	H9	BambuTx10091	ENST00000264833	ENST00000264833	BambuTx10091	-	TRUE	0	FALSE	FALSE	FALSE	0	FALSE	FALSE	0	0	0	0	0	0	1020	0.00072172	0	0.000464001	2.01406	0	46.3112	1	3	1.74043	1	2	9.81545	0	53.6187	3.31719
A549	ENSG00000105223	H9	BambuTx1287	ENST00000409735	ENST00000409735	BambuTx1287	+	FALSE	4	FALSE	FALSE	FALSE	-1	FALSE	FALSE	0	0	0	0	1	0	143	1.02632e-10	5.5494e-12	7.09517e-11	2.16733	207	44.5695	1	3	65.4672	1	2	1.57743	11.4101	99.4574	131.226
A549	ENSG00000105379	HepG2	ENST00000309244	ENST00000354232	ENST00000354232	ENST00000309244	-	TRUE	0	TRUE	FALSE	FALSE	2	FALSE	FALSE	0	0	0	0	0	0	8711	4.13385e-11	0	2.74486e-11	3.20831	3077	493.544	1	4	184.479	1	2	287.765	110.098	649.234	188.989
A549	ENSG00000105976	MCF7	ENST00000397752	BambuTx9903	BambuTx9903	ENST00000397752	+	TRUE	0	FALSE	FALSE	FALSE	-2	FALSE	FALSE	0	0	0	1	0	0	16	0.0011645	9.69393e-05	0.000798643	2.21658	62	9.59059	1	4	43.2962	1	3	0	0.4472	15.3955	83.7233
A549	ENSG00000106333	HEYA8	BambuTx5213	ENST00000223061	ENST00000223061	BambuTx5213	+	TRUE	0	FALSE	FALSE	FALSE	0	FALSE	FALSE	0	0	0	0	0	0	1164	3.9406e-05	8.74302e-06	9.27153e-05	3.22081	1	16.4831	1	2	0.891769	1	3	11.9334	0	16.5989	1.92092
A549	ENSG00000106443	Hct116	ENST00000634607	ENST00000473050	ENST00000473050	ENST00000634607	+	TRUE	0	TRUE	FALSE	FALSE	-7	FALSE	FALSE	0	0	0	0	0	0	271	6.12137e-06	1.38067e-06	4.15634e-06	2.29813	0	0.669416	1	3	13.4527	1	2	0.322293	0	4.35684	23.6034
A549	ENSG00000106853	H9	ENST00000407693	ENST00000309195	ENST00000309195	ENST00000407693	-	TRUE	0	FALSE	FALSE	FALSE	0	FALSE	FALSE	0	0	0	0	0	0	1419	0.000666416	0.000282323	0.000700225	2.48193	2629	22.8213	1	2	231.154	1	2	9.94432	114.282	28.6406	362.542
A549	ENSG00000106853	Hct116	ENST00000407693	ENST00000309195	ENST00000309195	ENST00000407693	-	TRUE	0	FALSE	FALSE	FALSE	0	FALSE	FALSE	0	0	0	0	0	0	2878	0.00504037	0.00216787	0.00317253	2.07826	2629	18.0058	1	2	231.154	1	2	11.0009	114.282	25.8956	362.542
A549	ENSG00000107104	HepG2	ENST00000619269	ENST00000382293	ENST00000382293	ENST00000619269	+	TRUE	0	FALSE	FALSE	FALSE	-3	FALSE	FALSE	0	0	0	0	0	0	49	3.32044e-05	0.0144167	0.00856217	2.4097	0	26.1022	1	5	3.17284	1	4	2.48453	0	49.6905	10.6919
A549	ENSG00000107281	K562	ENST00000371601	ENST00000371600	ENST00000371600	ENST00000371601	-	TRUE	0	TRUE	FALSE	FALSE	0	FALSE	FALSE	0	0	0	0	0	0	7	0.00036224	0	0.000244171	2.14787	323	2.00376	1	2	29.4193	1	2	0	15.0981	2.30936	36.3829
A549	ENSG00000107554	H9	ENST00000324109	ENST00000543621	ENST00000543621	ENST00000324109	-	TRUE	0	FALSE	FALSE	FALSE	0	FALSE	FALSE	0	0	0	0	0	0	118	5.62381e-09	1.41911e-10	3.76739e-09	4.95978	1	9.11955	1	3	8.64629	1	2	1.10492	0	14.0247	11.3849
A549	ENSG00000107872	H9	ENST00000224862	BambuTx2836	BambuTx2836	ENST00000224862	+	FALSE	-1017	FALSE	FALSE	FALSE	0	FALSE	FALSE	1	0	0	0	0	0	305	7.60456e-11	2.34007e-06	2.18059e-05	2.18782	9	5.81246	1	2	5.33758	1	2	2.20985	0.206881	15.3092	11.3844
A549	ENSG00000107872	H9	ENST00000369956	BambuTx2836	BambuTx2836	ENST00000369956	+	FALSE	-999	FALSE	FALSE	FALSE	0	FALSE	FALSE	1	0	0	0	0	0	305	7.60456e-11	2.34007e-06	2.18059e-05	2.18782	9	5.81246	1	2	5.33758	1	2	2.20985	0.206881	15.3092	11.3844
A549	ENSG00000108433	K562	ENST00000640051	ENST00000638892	ENST00000638892	ENST00000640051	+	FALSE	-10	FALSE	FALSE	FALSE	-1	FALSE	FALSE	0	0	1	0	1	0	0	0.0028364	0.00115972	0.0018526	2.11261	153	17.5295	1	4	12.7151	1	2	0	5.87249	36.9257	38.2238
A549	ENSG00000108509	H9	ENST00000381311	ENST00000572192	ENST00000572192	ENST00000381311	-	TRUE	0	TRUE	FALSE	FALSE	-142	FALSE	FALSE	0	0	0	0	0	0	22	5.51669e-05	1.66438e-05	3.62449e-05	2.58049	0	2.42455	1	4	4.66907	1	3	0.243441	0	6.02659	13.7361
A549	ENSG00000108511	HEYA8	ENST00000225648	ENST00000484302	ENST00000484302	ENST00000225648	-	FALSE	20	FALSE	FALSE	FALSE	2	FALSE	FALSE	0	1	0	0	0	0	2	2.89974e-08	0.0130892	0.0231869	2.44733	1	17.8311	1	3	4.31427	1	2	0	0	36.9245	7.54558
A549	ENSG00000108846	K562	ENST00000285238	ENST00000427699	ENST00000427699	ENST00000285238	+	FALSE	0	FALSE	FALSE	TRUE	0	TRUE	FALSE	0	1	0	0	0	0	0	0.00850184	0.00325712	0.0054396	2.291	131	0.292939	1	3	61.564	1	3	0	3.38481	0.999447	113.776
A549	ENSG00000109670	HEYA8	ENST00000296555	ENST00000263981	ENST00000263981	ENST00000296555	-	TRUE	0	FALSE	FALSE	FALSE	-4	FALSE	FALSE	0	0	0	0	0	0	242	4.83867e-08	8.65772e-10	3.4429e-08	3.2738	0	9.06402	1	5	2.6556	1	4	1.81114	0	10.6981	4.5296
A549	ENSG00000111247	K562	ENST00000352618	BambuTx7534	BambuTx7534	ENST00000352618	+	FALSE	36	FALSE	FALSE	FALSE	0	FALSE	FALSE	0	0	1	0	0	0	52	0	6.05789e-11	3.27049e-09	2.3434	103	27.8471	1	4	15.256	1	2	1.77293	5.48023	44.4392	22.0013
A549	ENSG00000111321	H9	ENST00000228918	ENST00000546296	ENST00000546296	ENST00000228918	+	TRUE	0	FALSE	FALSE	TRUE	0	TRUE	FALSE	0	0	0	0	0	0	0	8.67988e-12	2.50134e-13	6.44318e-12	6.10554	685	0.779761	1	3	71.1225	1	2	0	29.1326	2.88511	122.387
A549	ENSG00000111817	K562	ENST00000452085	ENST00000430252	ENST00000430252	ENST00000452085	+	TRUE	0	FALSE	FALSE	TRUE	0	TRUE	FALSE	0	0	0	0	0	0	0	0.00105635	0.000224025	0.000700508	2.31186	0	0.702949	1	4	2.0407	1	3	0	0	1.57525	7.28099
A549	ENSG00000112031	K562	ENST00000367231	ENST00000461949	ENST00000461949	ENST00000367231	-	TRUE	0	TRUE	FALSE	FALSE	0	FALSE	FALSE	0	0	0	1	0	0	2	0.00126086	0.000553861	0.000835332	2.58898	48	6.37419	1	4	6.77721	1	4	0	1.93552	21.9895	21.2362
A549	ENSG00000113648	HEYA8	ENST00000511689	ENST00000312469	ENST00000312469	ENST00000511689	-	FALSE	-411	FALSE	FALSE	FALSE	-510	FALSE	FALSE	0	0	1	1	0	0	1764	0	2.72971e-18	3.84866e-16	2.07426	436	50.8056	1	5	123.648	1	2	16.2571	17.7249	140.787	157.716
A549	ENSG00000114126	K562	ENST00000489671	ENST00000486111	ENST00000486111	ENST00000489671	-	TRUE	0	FALSE	FALSE	FALSE	-7074	FALSE	FALSE	0	0	0	0	0	0	53	0.000429089	0.000515607	0.00227519	2.03054	25	38.1308	1	3	8.96562	1	2	2.07065	1.14016	59.7165	9.9958
A549	ENSG00000114473	HEYA8	ENST00000455191	ENST00000478903	ENST00000478903	ENST00000455191	-	TRUE	0	TRUE	FALSE	FALSE	-1	FALSE	FALSE	0	0	0	0	0	0	1017	0.000126421	0	8.7573e-05	2.31195	12	13.2141	1	4	1.75368	1	3	9.7275	0.363546	17.5475	2.454
A549	ENSG00000115109	HEYA8	ENST00000452780	ENST00000263713	ENST00000263713	ENST00000452780	+	TRUE	0	FALSE	TRUE	FALSE	1	FALSE	FALSE	0	0	0	0	0	0	5	0.0135923	0.037272	0.0223188	2.30036	0	0.422921	1	4	4.0829	1	4	0	0	0.911875	8.11134
A549	ENSG00000115355	MCF7	ENST00000263630	ENST00000426576	ENST00000426576	ENST00000263630	-	TRUE	0	TRUE	FALSE	TRUE	0	TRUE	FALSE	0	0	0	1	0	0	0	0.00264843	0.000842953	0.0017572	2.89012	1	0.324712	1	5	8.48529	1	3	0	0	0.876287	23.4684
A549	ENSG00000115414	H9	ENST00000498719	ENST00000323926	ENST00000323926	ENST00000498719	-	TRUE	0	FALSE	TRUE	FALSE	412	FALSE	FALSE	0	0	0	0	0	0	102	0	3.01376e-16	3.45028e-15	4.43281	28	5.05594	1	7	15.8476	1	3	0.728045	0.574185	22.0305	43.1094
A549	ENSG00000117335	HEYA8	ENST00000360212	ENST00000367041	ENST00000367041	ENST00000360212	+	FALSE	58	FALSE	FALSE	FALSE	7	FALSE	FALSE	0	0	0	2	0	0	1491	5.87266e-11	2.55705e-12	4.48107e-11	2.67823	0	36.1406	1	5	18.6311	1	4	14.9442	0	107.54	69.5098
A549	ENSG00000118707	Hct116	ENST00000373872	BambuTx1571	BambuTx1571	ENST00000373872	+	TRUE	0	FALSE	FALSE	FALSE	0	FALSE	FALSE	0	0	0	0	0	0	56	9.44512e-05	0.00460685	0.00585249	2.1082	4	1.42382	1	4	1.07154	1	2	0.120663	0	4.22766	3.21462
A549	ENSG00000118707	Hct116	ENST00000373874	BambuTx1571	BambuTx1571	ENST00000373874	+	FALSE	23	FALSE	FALSE	FALSE	0	FALSE	FALSE	0	0	0	0	0	1	56	9.44512e-05	0.00460685	0.00585249	2.1082	4	1.42382	1	4	1.07154	1	3	0.120663	0	4.22766	3.21462
A549	ENSG00000119403	HEYA8	ENST00000312189	ENST00000373896	ENST00000373896	ENST00000312189	-	FALSE	140	FALSE	FALSE	TRUE	0	FALSE	TRUE	0	0	0	0	0	0	85	1.52683e-08	2.69599e-08	7.53376e-07	2.22244	1034	18.3847	1	3	74.4343	1	2	0.735612	32.5872	29.4559	107.739
A549	ENSG00000119640	HepG2	ENST00000238618	ENST00000555463	ENST00000555463	ENST00000238618	-	TRUE	0	FALSE	FALSE	FALSE	-16	FALSE	FALSE	0	0	0	0	0	0	39	1.95115e-10	1.5552e-11	1.3008e-10	3.78087	255	2.54904	1	4	15.0593	1	2	1.34099	8.9391	6.17766	26.5957
A549	ENSG00000119655	MCF7	ENST00000555619	ENST00000553490	ENST00000553490	ENST00000555619	-	FALSE	-173	FALSE	FALSE	FALSE	-149	FALSE	FALSE	0	0	0	0	0	0	331	0	0	0	5.79652	1739	33.4456	1	4	98.4772	1	2	7.88658	73.4923	80.9801	100.38
A549	ENSG00000120896	HepG2	ENST00000523965	ENST00000240123	ENST00000240123	ENST00000523965	+	TRUE	0	FALSE	TRUE	FALSE	293	FALSE	FALSE	0	0	0	0	0	0	5	0	1.11737e-18	5.60756e-17	2.85928	119	7.0301	1	3	31.6804	1	2	0	4.93468	14.601	62.9812
A549	ENSG00000121310	K562	BambuTx114	ENST00000539680	ENST00000539680	BambuTx114	-	TRUE	0	TRUE	FALSE	FALSE	7	FALSE	FALSE	0	2	0	0	0	0	60	1.18846e-08	5.39111e-10	8.56548e-09	3.16141	12	2.70384	1	5	1.09629	1	4	1.78495	0.641997	2.70384	3.50643
A549	ENSG00000121410	HepG2	ENST00000596924	ENST00000263100	ENST00000263100	ENST00000596924	-	TRUE	0	FALSE	TRUE	FALSE	-1672	FALSE	FALSE	0	0	0	0	0	0	280	0.000317079	0	0.00020806	3.45621	110	40.5527	1	3	4.96198	1	2	10.5762	3.5038	44.736	10.7242
A549	ENSG00000122507	H9	ENST00000355070	BambuTx4928	BambuTx4928	ENST00000355070	+	TRUE	0	FALSE	FALSE	FALSE	-436	FALSE	FALSE	0	0	0	0	0	0	1127	0.000375346	0	0.000245519	3.43628	6	18.9771	1	5	1.7726	1	2	9.61787	0	29.163	2.56665
A549	ENSG00000123119	MCF7	ENST00000521366	ENST00000417640	ENST00000417640	ENST00000521366	+	TRUE	0	FALSE	TRUE	FALSE	1561	FALSE	FALSE	0	0	0	0	0	0	64	1.00988e-06	0	6.89677e-07	3.30188	0	100.558	1	2	0.603925	1	3	1.20423	0	104.768	0.727347
A549	ENSG00000123358	H9	ENST00000394825	BambuTx2902	BambuTx2902	ENST00000394825	+	TRUE	0	FALSE	FALSE	FALSE	-3	FALSE	FALSE	0	0	0	0	0	0	67	0.00414507	0.000710432	0.00261466	2.74596	108	4.11795	1	4	17.3403	1	4	0.467856	3.20689	11.8668	32.7947
A549	ENSG00000123358	HEYA8	ENST00000394825	BambuTx2902	BambuTx2902	ENST00000394825	+	TRUE	0	FALSE	FALSE	FALSE	-3	FALSE	FALSE	0	0	0	0	0	0	37	0.000619708	5.77401e-05	0.000414102	3.08257	108	3.19686	1	4	17.3403	1	4	0.348163	3.20689	8.21964	32.7947
A549	ENSG00000123737	Hct116	ENST00000243498	BambuTx1926	BambuTx1926	ENST00000243498	+	FALSE	-24	FALSE	FALSE	FALSE	106	FALSE	FALSE	0	0	1	0	0	0	5939	0	3.09956e-195	1.19901e-192	4.58863	333	45.7571	1	3	28.2244	1	2	23.9145	14.804	64.9563	46.1328
A549	ENSG00000123815	HEYA8	ENST00000593724	BambuTx5786	BambuTx5786	ENST00000593724	-	TRUE	0	FALSE	TRUE	FALSE	0	FALSE	FALSE	0	0	0	0	0	0	53	5.75221e-06	5.59121e-07	4.11457e-06	2.15085	12	1.37822	1	3	9.00714	1	2	0.401464	0.418162	3.62333	26.2755
A549	ENSG00000124243	K562	ENST00000371608	ENST00000463943	ENST00000463943	ENST00000371608	+	FALSE	-77	FALSE	FALSE	FALSE	-5499	FALSE	FALSE	0	0	0	1	0	0	0	6.05563e-05	6.33456e-06	7.43118e-05	2.40692	339	2.16526	1	3	21.8869	1	2	0	14.5231	3.38627	41.7923
A549	ENSG00000125637	K562	ENST00000464559	ENST00000245796	ENST00000245796	ENST00000464559	+	TRUE	0	FALSE	TRUE	FALSE	325	FALSE	FALSE	1	0	0	0	0	0	2	0.00909481	0.0017921	0.00579559	2.06453	37	2.14883	1	3	1.99178	1	2	0	0.955637	7.48227	4.7863
A549	ENSG00000125731	HEYA8	BambuTx5090	ENST00000595369	ENST00000595369	BambuTx5090	-	TRUE	0	TRUE	FALSE	TRUE	0	TRUE	FALSE	0	0	0	0	0	0	0	2.12046e-05	1.8321e-06	1.51326e-05	3.06757	10	0.0740733	1	3	2.0809	1	3	0	0.413762	0.0740733	8.59423
A549	ENSG00000125779	HepG2	ENST00000316562	BambuTx1541	BambuTx1541	ENST00000316562	+	TRUE	0	FALSE	FALSE	FALSE	-73	FALSE	FALSE	0	0	0	0	0	1	239	1.72895e-13	8.65724e-15	1.32549e-13	2.41492	159	18.6217	1	5	20.3112	1	2	10.1415	7.41429	65.7892	39.4197
A549	ENSG00000125843	K562	ENST00000379573	ENST00000615891	ENST00000615891	ENST00000379573	+	FALSE	-25	FALSE	FALSE	FALSE	3535	FALSE	FALSE	0	0	0	0	0	0	9	0.00821819	0.00155088	0.00526321	2.02264	2	0.891027	1	4	7.49452	1	3	0.181579	0	2.52952	18.8359
A549	ENSG00000126790	Hct116	ENST00000247194	BambuTx797	BambuTx797	ENST00000247194	-	FALSE	-379	FALSE	FALSE	FALSE	-63	FALSE	FALSE	0	0	0	0	0	0	508	0	3.03346e-22	2.20021e-20	2.67377	443	1.52633	1	3	32.1893	1	2	1.00293	17.9863	2.28969	39.6649
A549	ENSG00000129353	HEYA8	ENST00000335757	ENST00000407327	ENST00000407327	ENST00000335757	+	TRUE	0	FALSE	FALSE	FALSE	-9	FALSE	FALSE	0	0	0	0	0	0	823	0.000549646	9.87027e-05	0.000368865	3.23601	7	11.5882	1	3	1.85725	1	2	7.77113	0.187575	19.0737	5.44096
A549	ENSG00000129484	K562	ENST00000429687	ENST00000250416	ENST00000250416	ENST00000429687	+	FALSE	-33	FALSE	FALSE	FALSE	-1	FALSE	FALSE	0	0	0	0	0	0	85	0	1.1428e-12	9.59727e-11	3.44994	209	14.8763	1	3	27.1776	1	2	2.9796	8.91855	16.5006	27.1776
A549	ENSG00000129991	K562	ENST00000585806	ENST00000344887	ENST00000344887	ENST00000585806	-	TRUE	0	FALSE	TRUE	FALSE	-3	FALSE	FALSE	0	0	0	0	0	0	0	2.53376e-11	1.96226e-13	1.95884e-11	5.4266	62	27.1664	1	2	3.6603	1	2	0	2.81227	54.4883	4.42556
A549	ENSG00000130511	H9	ENST00000270061	ENST00000599699	ENST00000599699	ENST00000270061	+	TRUE	0	TRUE	FALSE	FALSE	0	FALSE	FALSE	0	0	0	0	0	0	548	3.85932e-08	3.75632e-09	2.61678e-08	2.95075	36	7.19042	1	4	6.04959	1	4	5.33598	0.794087	15.8952	18.9328
A549	ENSG00000130529	HepG2	ENST00000595071	ENST00000599628	ENST00000599628	ENST00000595071	+	TRUE	0	FALSE	FALSE	TRUE	0	FALSE	FALSE	0	0	0	0	0	0	15	9.65601e-10	2.21807e-11	6.31071e-10	2.75935	0	3.3119	1	4	2.68908	1	2	0.514805	0	4.46147	6.35613
A549	ENSG00000131016	K562	ENST00000402676	ENST00000253332	ENST00000253332	ENST00000402676	+	TRUE	0	TRUE	FALSE	FALSE	-1784	FALSE	FALSE	0	0	0	0	0	0	0	0.000260899	1.85415e-05	0.00017582	4.8408	0	0.374438	1	3	42.035	1	2	0	0	0.760052	72.0271
A549	ENSG00000132294	Hct116	ENST00000254624	BambuTx2463	BambuTx2463	ENST00000254624	+	FALSE	-5	FALSE	FALSE	FALSE	-115	FALSE	FALSE	0	0	0	0	0	1	130	2.96439e-08	1.32191e-09	2.08317e-08	2.01572	76	12.0566	1	3	23.4679	1	2	1.08596	2.05328	32.6763	32.9779
A549	ENSG00000132470	HepG2	ENST00000450894	ENST00000200181	ENST00000200181	ENST00000450894	+	FALSE	61	FALSE	FALSE	FALSE	3	FALSE	FALSE	0	0	0	1	0	0	0	0.00372503	0.00205695	0.0023596	3.91671	9	2.2127	1	4	10.4895	1	2	0	0	4.0009	13.2448
A549	ENSG00000133678	K562	ENST00000372281	ENST00000467529	ENST00000467529	ENST00000372281	+	TRUE	0	FALSE	FALSE	FALSE	0	FALSE	FALSE	0	0	0	0	0	0	5	0.00530403	0.000885437	0.003437	2.15442	54	0.37949	1	4	5.26961	1	2	0	2.15408	1.68902	12.3967
A549	ENSG00000134046	H9	ENST00000256429	ENST00000583046	ENST00000583046	ENST00000256429	-	FALSE	-171	FALSE	FALSE	TRUE	0	FALSE	FALSE	0	0	0	0	0	0	487	0	0	1.08546e-197	11.1439	510	15.8142	1	3	55.0258	1	2	10.4014	28.7063	33.1398	57.699
A549	ENSG00000134283	H9	ENST00000358314	ENST00000449194	ENST00000449194	ENST00000358314	+	FALSE	-11	FALSE	FALSE	FALSE	8	FALSE	FALSE	0	0	1	0	0	0	616	2.56236e-08	3.94346e-09	1.76053e-08	2.80298	128	11.4012	1	6	13.2446	1	4	6.55692	4.17403	41.6774	48.151
A549	ENSG00000134285	K562	ENST00000550765	ENST00000553027	ENST00000553027	ENST00000550765	-	FALSE	647	FALSE	FALSE	FALSE	441	FALSE	FALSE	0	5	0	0	0	0	7	8.56222e-12	3.89838e-10	1.74792e-08	3.85914	425	1.04487	1	3	27.3962	1	2	0.239434	16.6751	1.31466	33.5028
A549	ENSG00000134490	MCF7	ENST00000383233	ENST00000475185	ENST00000475185	ENST00000383233	-	TRUE	0	FALSE	FALSE	FALSE	4	FALSE	FALSE	0	0	0	0	0	0	9	0.0278611	0.00772907	0.0177762	2.40443	1	1.38815	1	4	0.604045	1	3	0	0	6.13401	3.23692
A549	ENSG00000135480	Hct116	ENST00000331817	BambuTx622	BambuTx622	ENST00000331817	+	TRUE	0	FALSE	FALSE	FALSE	0	FALSE	FALSE	0	0	0	0	0	0	1131	5.8352e-05	0.00757142	0.015169	2.48741	15638	3.4879	1	2	1623.21	1	2	2.5441	669.912	8.43479	1634.54
A549	ENSG00000135480	MCF7	ENST00000331817	BambuTx622	BambuTx622	ENST00000331817	+	TRUE	0	FALSE	FALSE	FALSE	0	FALSE	FALSE	0	0	0	0	0	0	180	9.61189e-05	0.00172182	0.0063259	3.56148	15638	9.92995	1	2	1623.21	1	2	6.15019	669.912	18.8068	1634.54
A549	ENSG00000135549	H9	ENST00000368452	BambuTx4006	BambuTx4006	ENST00000368452	+	TRUE	0	FALSE	FALSE	FALSE	0	FALSE	FALSE	0	0	0	0	0	0	2605	0	0.000133122	0.000371573	6.0369	7	41.8749	1	5	0.314705	1	3	26.4086	0.203659	63.8901	0.766619
A549	ENSG00000135549	K562	ENST00000368452	BambuTx4006	BambuTx4006	ENST00000368452	+	TRUE	0	FALSE	FALSE	FALSE	0	FALSE	FALSE	0	0	0	0	0	0	43	0.000272819	0.000185711	0.000608768	3.49344	7	5.71685	1	5	0.314705	1	3	1.62176	0.203659	9.35023	0.766619
A549	ENSG00000135951	MCF7	ENST00000483914	ENST00000498097	ENST00000498097	ENST00000483914	-	TRUE	0	TRUE	FALSE	FALSE	0	FALSE	FALSE	0	0	0	0	0	0	2	0.00372497	0.021187	0.0168582	2.11732	24	1.85087	1	3	0.962919	1	6	0	0.874934	9.8403	3.61065
A549	ENSG00000136068	HEYA8	ENST00000295956	ENST00000358537	ENST00000358537	ENST00000295956	+	FALSE	0	FALSE	FALSE	FALSE	0	FALSE	FALSE	0	0	1	0	0	0	290	7.40793e-09	1.9106e-10	5.48735e-09	3.54179	40	105.803	1	4	141.148	1	2	3.78229	1.05709	135.797	191.902
A549	ENSG00000137094	MCF7	ENST00000312316	ENST00000541010	ENST00000541010	ENST00000312316	+	TRUE	0	TRUE	FALSE	FALSE	-3	FALSE	FALSE	0	0	0	0	0	0	1	0.0428128	0	0.0270853	2.06693	19	1.78591	1	3	0.763143	1	2	0	0.363546	2.11063	1.60731
A549	ENSG00000137936	MCF7	ENST00000260502	ENST00000370247	ENST00000370247	ENST00000260502	-	TRUE	0	FALSE	FALSE	FALSE	5	FALSE	FALSE	0	0	0	0	0	0	8	0.0260391	0.00691396	0.016658	2.61642	69	1.42252	1	3	11.9349	1	2	0	2.25897	7.00789	16.334
A549	ENSG00000138190	K562	ENST00000260762	ENST00000371552	ENST00000371552	ENST00000260762	+	TRUE	0	FALSE	FALSE	FALSE	3	FALSE	FALSE	0	0	0	0	0	0	1	9.8014e-06	1.92464e-06	2.72997e-05	2.05226	89	18.1327	1	3	20.5805	1	2	0	3.48822	21.6873	21.9017
A549	ENSG00000138621	HepG2	ENST00000342932	ENST00000563393	ENST00000563393	ENST00000342932	+	TRUE	0	TRUE	FALSE	FALSE	-988	FALSE	FALSE	0	0	0	0	0	0	46	0.000703791	0.00225467	0.00344331	2.59365	33	2.99186	1	4	11.0354	1	2	1.6773	0.942775	7.14415	15.5564
A549	ENSG00000138835	HEYA8	ENST00000490241	ENST00000613049	ENST00000613049	ENST00000490241	+	TRUE	0	FALSE	TRUE	FALSE	5	FALSE	FALSE	0	0	0	0	0	0	1539	2.85583e-05	3.99123e-06	2.00641e-05	2.62699	2	16.5764	1	3	2.05292	1	5	12.2484	0	44.9997	11.6752
A549	ENSG00000139146	MCF7	ENST00000337682	ENST00000539409	ENST00000539409	ENST00000337682	-	FALSE	-256	FALSE	FALSE	FALSE	0	FALSE	FALSE	0	0	3	0	0	0	0	0.0211096	0.0146606	0.0271203	2.14765	160	14.7273	1	4	14.0624	1	2	0	5.77355	27.1649	29.5569
A549	ENSG00000139637	K562	ENST00000267103	ENST00000548845	ENST00000548845	ENST00000267103	+	FALSE	-32	FALSE	FALSE	FALSE	13	FALSE	FALSE	0	1	0	0	0	0	3	2.52299e-08	0.00326338	0.00543974	2.00044	891	0.367569	1	4	49.8848	1	2	0	40.502	2.50228	76.2636
A549	ENSG00000139880	HEYA8	ENST00000485922	ENST00000397359	ENST00000397359	ENST00000485922	-	TRUE	0	FALSE	TRUE	FALSE	5	FALSE	FALSE	0	0	0	0	0	0	2	0.0103422	0.00225059	0.00650295	2.81601	0	1.03119	1	3	0.234695	1	3	0	0	2.76593	2.1821
A549	ENSG00000140682	K562	ENST00000394863	ENST00000564176	ENST00000564176	ENST00000394863	+	FALSE	-112	FALSE	FALSE	FALSE	0	FALSE	FALSE	0	5	0	0	0	0	0	0.001939	0.000242632	0.00128371	3.51445	150	0.815118	1	4	12.3913	1	2	0	6.81036	1.37526	24.8549
A549	ENSG00000141349	Hct116	ENST00000269097	BambuTx1086	BambuTx1086	ENST00000269097	+	FALSE	-139	FALSE	FALSE	FALSE	40	FALSE	FALSE	0	0	1	0	0	0	2948	5.43751e-13	9.89831e-15	3.67584e-13	2.16063	1119	25.1081	1	4	58.7777	1	2	11.6588	49.2623	45.9721	99.618
A549	ENSG00000141376	Hct116	ENST00000588874	ENST00000589222	ENST00000589222	ENST00000588874	+	TRUE	0	FALSE	FALSE	FALSE	1	FALSE	FALSE	0	0	0	2	0	0	1	0.0203578	0.0234527	0.0123054	2.15651	1	2.51581	1	2	6.96122	1	4	0	0	5.3402	17.209
A549	ENSG00000141376	MCF7	ENST00000588874	ENST00000592702	ENST00000592702	ENST00000588874	+	TRUE	0	FALSE	FALSE	FALSE	1	FALSE	FALSE	0	0	0	1	0	0	0	0	7.65113e-10	1.5201e-08	3.77405	1	602.472	1	6	6.96122	1	4	0	0	915.254	17.209
A549	ENSG00000143537	H9	ENST00000271836	ENST00000360674	ENST00000360674	ENST00000271836	+	FALSE	20	FALSE	FALSE	FALSE	-17	FALSE	FALSE	0	0	1	0	0	0	141	2.70048e-06	0.000234971	0.000278739	2.01752	99	2.91331	1	5	18.6186	1	2	1.17199	4.17403	12.7454	42.5626
A549	ENSG00000143919	K562	ENST00000378494	ENST00000454433	ENST00000454433	ENST00000378494	+	FALSE	-141	FALSE	FALSE	TRUE	0	FALSE	FALSE	0	0	0	3	0	0	0	3.04015e-07	7.06777e-09	2.14907e-07	2.31683	1	1.17789	1	3	6.57456	1	2	0	0	4.30585	9.40682
A549	ENSG00000143951	HEYA8	ENST00000272321	BambuTx4422	BambuTx4422	ENST00000272321	-	FALSE	-281	FALSE	FALSE	TRUE	0	FALSE	FALSE	0	0	0	0	0	0	337	0.0232543	0	0.0143024	2.24006	1	3.53566	1	3	0.154898	1	3	2.83387	0	4.86932	2.14775
A549	ENSG00000144401	H9	ENST00000411432	ENST00000406927	ENST00000406927	ENST00000411432	-	TRUE	0	FALSE	FALSE	FALSE	-3628	FALSE	FALSE	0	0	0	0	0	0	1497	0	0.00470253	0.00324255	2.58467	132	14.374	1	6	13.7974	1	3	8.70128	5.56907	37.5347	29.9508
A549	ENSG00000144744	MCF7	ENST00000361055	ENST00000415609	ENST00000415609	ENST00000361055	-	FALSE	-27	FALSE	FALSE	FALSE	0	FALSE	FALSE	0	0	2	0	0	0	1	0.0095256	0.00480989	0.0129812	2.17799	98	18.8006	1	3	17.1507	1	2	0	4.31813	33.6077	30.4567
A549	ENSG00000145287	HepG2	ENST00000411416	ENST00000311507	ENST00000311507	ENST00000411416	-	TRUE	0	FALSE	FALSE	FALSE	640	FALSE	FALSE	0	0	0	0	0	0	77	0.00947372	0.00220333	0.00580696	2.11562	39	3.60364	1	2	2.22656	1	3	3.10566	1.32907	3.60364	3.36396
A549	ENSG00000145623	K562	ENST00000274276	ENST00000502536	ENST00000502536	ENST00000274276	+	FALSE	141	FALSE	FALSE	TRUE	0	TRUE	FALSE	0	0	0	0	0	1	3	2.07828e-05	1.83051e-06	1.44549e-05	2.63752	24	0.128573	1	4	23.0356	1	1	0	0.311585	1.03056	33.7155
A549	ENSG00000145819	HEYA8	ENST00000378004	ENST00000486650	ENST00000486650	ENST00000378004	+	TRUE	0	FALSE	FALSE	FALSE	-2526	FALSE	FALSE	0	0	1	0	0	0	0	0.00271382	0	0.00196573	2.15553	15	0.190577	1	3	15.2837	1	2	0	0.833494	0.696845	16.9987
A549	ENSG00000145868	MCF7	ENST00000340253	ENST00000513826	ENST00000513826	ENST00000340253	+	TRUE	0	TRUE	FALSE	FALSE	-1	FALSE	FALSE	0	0	1	0	0	0	0	0.000275277	0.000616127	0.0030691	2.01301	6	6.2919	1	3	4.67445	1	2	0	0	8.73172	9.00329
A549	ENSG00000146540	Hct116	ENST00000357429	ENST00000397100	ENST00000397100	ENST00000357429	-	FALSE	0	FALSE	FALSE	FALSE	-1	FALSE	FALSE	0	0	0	0	0	1	1160	0	5.28911e-20	1.58487e-18	3.66528	222	18.4416	1	5	42.7957	1	2	0.503261	10.3801	44.6489	85.0947
A549	ENSG00000147010	H9	ENST00000379716	ENST00000397821	ENST00000397821	ENST00000379716	-	TRUE	0	FALSE	FALSE	FALSE	32	FALSE	FALSE	0	0	0	0	0	0	130	0.000412936	0	0.000271052	2.0029	207	13.0535	1	2	31.8775	1	2	0.837373	9.93855	13.1857	55.3228
A549	ENSG00000147202	H9	ENST00000324765	BambuTx5248	BambuTx5248	ENST00000324765	+	TRUE	0	FALSE	FALSE	TRUE	0	FALSE	FALSE	0	0	0	0	0	0	4154	0	1.76454e-05	0.000123681	7.17154	0	60.5169	1	4	5.98344	1	2	41.9871	0	73.8445	7.86426
A549	ENSG00000147687	Hct116	ENST00000276692	BambuTx5	BambuTx5	ENST00000276692	-	FALSE	0	FALSE	FALSE	FALSE	0	FALSE	FALSE	0	0	1	0	0	0	5718	0	0	0	5.5149	546	39.398	1	5	39.8235	1	2	17.9764	20.9844	89.8821	56.7752
A549	ENSG00000147804	HepG2	ENST00000532718	ENST00000301305	ENST00000301305	ENST00000532718	-	TRUE	0	FALSE	TRUE	FALSE	0	FALSE	FALSE	0	0	0	0	0	0	890	0	5.14814e-25	2.32524e-23	8.5041	378	96.1086	1	3	22.7111	1	2	24.8453	20.4961	140.536	51.3738
A549	ENSG00000148120	Hct116	BambuTx3474	BambuTx2547	BambuTx2547	BambuTx3474	+	TRUE	0	FALSE	FALSE	FALSE	2	FALSE	FALSE	0	0	1	0	0	0	320	0.000172125	0.000119694	0.000113207	2.03285	340	2.65935	1	5	51.8804	1	5	0.898821	19.8211	8.32773	160.531
A549	ENSG00000148180	HepG2	BambuTx2566	ENST00000373818	ENST00000373818	BambuTx2566	+	TRUE	0	FALSE	FALSE	FALSE	0	FALSE	FALSE	0	0	0	0	0	0	2034	6.0569e-11	1.03957e-12	4.03905e-11	3.72056	67	321.164	1	4	10.7686	1	2	108.109	2.72234	337.197	21.8078
A549	ENSG00000148200	HEYA8	ENST00000487099	BambuTx6428	BambuTx6428	ENST00000487099	-	FALSE	41	FALSE	FALSE	TRUE	0	FALSE	FALSE	0	0	0	0	0	0	125	1.26385e-11	0	1.58396e-11	3.35365	0	1.34311	1	2	2.54874	1	2	0.92596	0	2.42658	3.42048
A549	ENSG00000148339	HepG2	ENST00000373068	ENST00000373064	ENST00000373064	ENST00000373068	+	TRUE	0	FALSE	FALSE	FALSE	1	FALSE	FALSE	0	0	0	0	0	0	46	0.000831062	0.000218044	0.00053234	2.95485	18	3.86104	1	4	2.73495	1	3	1.54442	0.641997	14.601	6.52718
A549	ENSG00000149016	Hct116	ENST00000308436	BambuTx474	BambuTx474	ENST00000308436	-	FALSE	-80	FALSE	FALSE	FALSE	-7	FALSE	FALSE	0	0	0	0	1	0	1556	0	3.43561e-47	1.13915e-44	3.09004	22	13.3643	1	3	4.52875	1	2	6.30208	0.962995	21.5434	10.445
A549	ENSG00000149016	Hct116	ENST00000476907	BambuTx474	BambuTx474	ENST00000476907	-	FALSE	-620	FALSE	FALSE	FALSE	-4	FALSE	FALSE	0	0	0	0	1	0	1556	0	3.43561e-47	1.13915e-44	3.09004	22	13.3643	1	3	4.52875	1	2	6.30208	0.962995	21.5434	10.445
A549	ENSG00000149182	Hct116	ENST00000524782	BambuTx464	BambuTx464	ENST00000524782	-	FALSE	-203	FALSE	FALSE	FALSE	0	FALSE	FALSE	0	0	0	1	0	0	922	6.68363e-11	1.77113e-12	4.78e-11	2.26903	60	17.0049	1	4	15.0169	1	2	4.38989	2.78616	26.6728	17.0774
A549	ENSG00000149269	MCF7	BambuTx523	ENST00000356341	ENST00000356341	BambuTx523	-	TRUE	0	FALSE	FALSE	FALSE	313	FALSE	FALSE	0	0	0	0	0	0	43	2.09488e-05	6.56981e-07	1.47436e-05	2.37786	72	8.806	1	2	14.9604	1	2	0.876287	3.46682	10.4553	21.6786
A549	ENSG00000149591	K562	ENST00000392951	ENST00000532870	ENST00000532870	ENST00000392951	+	TRUE	0	TRUE	FALSE	FALSE	221	FALSE	FALSE	0	0	0	0	0	0	8	0.00032405	0.00240057	0.00725346	3.5808	45	0.106276	1	3	2.62959	1	2	0.0641076	1.78376	1.7068	2.8629
A549	ENSG00000149809	K562	ENST00000279263	ENST00000530650	ENST00000530650	ENST00000279263	+	FALSE	-48	FALSE	FALSE	FALSE	-126	FALSE	FALSE	0	2	0	0	0	0	43	0.000104736	0.000577463	0.00107768	2.50447	56	3.33938	1	6	4.38484	1	2	1.46298	2.20927	9.87374	9.14745
A549	ENSG00000150722	H9	ENST00000495820	ENST00000479855	ENST00000479855	ENST00000495820	+	TRUE	0	FALSE	FALSE	FALSE	-7	FALSE	FALSE	0	0	0	0	0	0	251	1.29756e-11	9.21548e-10	1.97817e-08	5.02246	8	2.80292	1	3	0.175971	1	3	2.50771	0.175971	2.97267	0.630181
A549	ENSG00000151725	HepG2	ENST00000281453	ENST00000510146	ENST00000510146	ENST00000281453	-	FALSE	-3	FALSE	FALSE	FALSE	-384	FALSE	FALSE	0	0	1	0	0	0	14	9.83114e-10	0	6.75626e-10	2.02732	207	1.36096	1	2	32.0281	1	2	0.340198	9.76991	1.48716	34.8444
A549	ENSG00000152422	H9	ENST00000511817	ENST00000282268	ENST00000282268	ENST00000511817	+	FALSE	95	FALSE	FALSE	FALSE	-29	FALSE	FALSE	0	0	0	0	1	0	30	4.61181e-07	7.82648e-08	3.06785e-07	3.59196	24	2.47599	1	2	9.85255	1	2	0.0779761	0.418923	8.95989	21.0852
A549	ENSG00000152422	HepG2	ENST00000511817	ENST00000282268	ENST00000282268	ENST00000511817	+	FALSE	95	FALSE	FALSE	FALSE	-29	FALSE	FALSE	0	0	0	0	1	0	1	0.00218742	0.0014191	0.00138736	2.8338	24	2.29162	1	2	9.85255	1	2	0	0.418923	4.86699	21.0852
A549	ENSG00000152556	K562	ENST00000359794	ENST00000547587	ENST00000547587	ENST00000359794	+	TRUE	0	TRUE	FALSE	FALSE	-300	FALSE	FALSE	0	0	0	0	0	0	5	0.0134302	0.00298263	0.00846133	2.17516	92	3.32209	1	4	10.0518	1	3	0	2.29823	11.0282	24.6958
A549	ENSG00000152952	K562	ENST00000282903	ENST00000461497	ENST00000461497	ENST00000282903	-	TRUE	0	TRUE	FALSE	FALSE	0	FALSE	FALSE	0	0	0	0	0	0	0	0.00364319	0.000548896	0.00237844	2.53756	288	0.380026	1	4	42.5481	1	3	0	10.6137	0.918461	107.648
A549	ENSG00000153046	H9	ENST00000328908	BambuTx4911	BambuTx4911	ENST00000328908	+	TRUE	0	FALSE	FALSE	FALSE	-3	FALSE	FALSE	0	0	0	0	0	0	1414	0	6.67481e-30	1.20355e-27	8.36385	0	43.2611	1	3	8.4883	1	3	14.116	0	76.9429	24.1932
A549	ENSG00000153046	H9	ENST00000343762	BambuTx4911	BambuTx4911	ENST00000343762	+	TRUE	0	FALSE	FALSE	FALSE	-7	FALSE	FALSE	0	0	0	0	0	0	1414	0	6.67481e-30	1.20355e-27	8.36385	0	43.2611	1	3	8.4883	1	2	14.116	0	76.9429	24.1932
A549	ENSG00000153113	K562	ENST00000395812	ENST00000309190	ENST00000309190	ENST00000395812	+	TRUE	0	FALSE	FALSE	FALSE	0	FALSE	FALSE	0	0	0	1	0	0	48	0	0.0124733	0.0106221	3.82031	25	39.5635	1	2	27.4405	1	5	1.62494	0.556481	56.4472	116.435
A549	ENSG00000153814	HepG2	ENST00000283928	ENST00000427814	ENST00000427814	ENST00000283928	-	TRUE	0	TRUE	FALSE	FALSE	0	FALSE	FALSE	0	0	0	0	0	0	0	0.00618353	0	0.0038659	2.26063	19	2.4335	1	2	2.28032	1	2	0	0.744081	2.4335	4.53941
A549	ENSG00000153814	K562	ENST00000283928	ENST00000427814	ENST00000427814	ENST00000283928	-	TRUE	0	TRUE	FALSE	FALSE	0	FALSE	FALSE	0	0	0	0	0	0	0	0.0049056	0	0.00321902	3.35005	19	3.48944	1	2	2.28032	1	2	0	0.744081	3.48944	4.53941
A549	ENSG00000154118	H9	BambuTx999	ENST00000284262	ENST00000284262	BambuTx999	+	TRUE	0	FALSE	TRUE	FALSE	-828	FALSE	FALSE	0	0	0	0	0	0	26	0.00492909	0	0.00310331	2.12266	9	9.27549	1	2	0.284837	1	3	0.0808938	0	12.5459	0.710778
A549	ENSG00000155111	H9	ENST00000368911	ENST00000468997	ENST00000468997	ENST00000368911	-	FALSE	-191	FALSE	FALSE	TRUE	0	FALSE	FALSE	0	0	0	0	0	0	59	7.95594e-06	9.26584e-07	5.30396e-06	2.01195	2	2.49049	1	2	2.08459	1	2	0.62803	0	4.80892	6.4721
A549	ENSG00000156253	HepG2	ENST00000493196	ENST00000286777	ENST00000286777	ENST00000493196	-	FALSE	-26	FALSE	FALSE	FALSE	-1375	FALSE	FALSE	0	0	1	0	0	0	176	6.7802e-14	9.41398e-16	3.27075e-14	2.03377	82	12.4855	1	3	8.97212	1	2	4.34792	2.8629	22.439	16.4221
A549	ENSG00000158555	HEYA8	ENST00000533805	ENST00000529721	ENST00000529721	ENST00000533805	-	TRUE	0	FALSE	TRUE	FALSE	1	FALSE	FALSE	0	0	1	0	0	0	93	0.00197222	0	0.00149356	3.31697	1	2.28449	1	4	0.368731	1	3	0.961846	0	4.79523	2.54697
A549	ENSG00000159685	K562	ENST00000290913	BambuTx3942	BambuTx3942	ENST00000290913	+	TRUE	0	FALSE	FALSE	FALSE	-8	FALSE	FALSE	0	0	0	0	0	0	2702	0	0	1.86429e-41	10.8286	171	101.336	1	3	17.1253	1	2	46.0249	7.64113	111.297	17.1253
A549	ENSG00000160972	HepG2	BambuTx3452	ENST00000528430	ENST00000528430	BambuTx3452	+	TRUE	0	TRUE	FALSE	FALSE	-1	FALSE	FALSE	0	0	0	0	0	0	696	2.66694e-07	2.16997e-08	1.77394e-07	3.7407	48	52.5713	1	2	6.26061	1	3	29.2063	1.98567	58.3413	17.174
A549	ENSG00000161642	K562	ENST00000394313	ENST00000338010	ENST00000338010	ENST00000394313	-	TRUE	0	FALSE	TRUE	FALSE	-4	FALSE	FALSE	0	0	0	0	0	0	30	0.00398876	0.00694571	0.005671	2.40686	0	7.36794	1	2	2.59996	1	3	1.30547	0	19.1384	7.48844
A549	ENSG00000162144	Hct116	ENST00000294072	ENST00000447532	ENST00000447532	ENST00000294072	-	FALSE	-386	FALSE	FALSE	FALSE	-93	FALSE	FALSE	0	0	0	0	1	0	1992	6.6934e-07	4.03738e-08	4.68538e-07	2.62817	303	10.6285	1	3	45.7007	1	2	7.7595	12.1418	20.3528	47.9581
A549	ENSG00000162144	MCF7	ENST00000294072	ENST00000447532	ENST00000447532	ENST00000294072	-	FALSE	-386	FALSE	FALSE	FALSE	-93	FALSE	FALSE	0	0	0	0	1	0	197	0.000795389	5.78967e-05	0.000547749	2.0983	303	11.3795	1	3	45.7007	1	2	6.00717	12.1418	21.5891	47.9581
A549	ENSG00000162458	Hct116	ENST00000375766	ENST00000375771	ENST00000375771	ENST00000375766	+	TRUE	0	FALSE	FALSE	FALSE	0	FALSE	FALSE	0	0	0	0	0	0	5	0.000545882	7.7615e-05	0.000356369	3.65797	26	0.125366	1	4	10.9469	1	2	0	0.472412	0.250731	13.8019
A549	ENSG00000163584	K562	ENST00000463836	ENST00000475836	ENST00000475836	ENST00000463836	-	FALSE	0	FALSE	FALSE	FALSE	5	FALSE	FALSE	0	0	0	0	0	0	299	3.83212e-06	2.52058e-07	2.67787e-06	2.28155	495	26.2404	1	4	190.96	1	2	11.4237	11.4452	72.3614	393.081
A549	ENSG00000163681	MCF7	ENST00000295951	ENST00000295952	ENST00000295952	ENST00000295951	+	TRUE	0	TRUE	FALSE	FALSE	-1	FALSE	FALSE	0	0	0	0	0	0	0	0.0166534	0.00369509	0.0107656	2.0286	0	13.8843	1	3	6.62169	1	2	0	0	16.7918	14.348
A549	ENSG00000164305	MCF7	ENST00000523916	BambuTx9887	BambuTx9887	ENST00000523916	-	FALSE	-51	FALSE	FALSE	FALSE	0	FALSE	FALSE	0	0	1	0	0	0	17	2.67997e-10	2.07563e-12	2.14437e-10	4.93339	54	2.33596	1	5	9.33305	1	2	0.487068	2.29986	4.22125	13.5838
A549	ENSG00000164406	HepG2	ENST00000483190	ENST00000296877	ENST00000296877	ENST00000483190	+	FALSE	1122	FALSE	FALSE	FALSE	348	FALSE	FALSE	1	0	0	0	0	0	463	0.000644834	0	0.000411506	3.86531	11	22.439	1	2	0.00139303	1	2	16.7706	0.00139303	23.9349	1.01687
A549	ENSG00000164828	HEYA8	ENST00000457861	BambuTx3391	BambuTx3391	ENST00000457861	+	TRUE	0	FALSE	TRUE	TRUE	0	FALSE	FALSE	0	0	0	3	0	0	215	0	3.97644e-06	2.00641e-05	2.75894	0	12.8504	1	3	13.7172	1	3	1.57362	0	68.2354	44.7231
A549	ENSG00000165233	HepG2	ENST00000375464	ENST00000468781	ENST00000468781	ENST00000375464	+	FALSE	-60	FALSE	FALSE	FALSE	-75	FALSE	FALSE	0	0	1	0	0	0	121	2.45244e-08	1.45246e-09	1.58079e-08	2.21943	264	8.3849	1	4	20.7949	1	2	3.72679	10.4577	21.587	45.303
A549	ENSG00000165629	HEYA8	ENST00000356708	ENST00000335698	ENST00000335698	ENST00000356708	+	FALSE	-48	FALSE	FALSE	FALSE	0	FALSE	FALSE	0	0	1	0	0	0	9937	0	7.95957e-47	1.23446e-43	2.73095	3523	117.312	1	3	239.42	1	2	89.1084	153.157	216.488	307.388
A549	ENSG00000165752	H9	ENST00000298630	BambuTx408	BambuTx408	ENST00000298630	-	TRUE	0	FALSE	FALSE	TRUE	0	FALSE	FALSE	0	0	0	0	0	0	103	0.011333	0.0153181	0.00707127	2.2227	86	5.12138	1	5	9.59359	1	3	0.545832	2.46257	19.2357	35.2054
A549	ENSG00000165752	K562	ENST00000298630	ENST00000368619	ENST00000368619	ENST00000298630	-	TRUE	0	FALSE	FALSE	TRUE	0	FALSE	FALSE	0	0	0	0	0	0	70	6.42081e-06	1.40534e-06	4.47371e-06	2.2093	86	4.02165	1	6	9.59359	1	3	2.61425	2.46257	11.6583	35.2054
A549	ENSG00000165806	K562	ENST00000621345	ENST00000614447	ENST00000614447	ENST00000621345	+	TRUE	0	FALSE	FALSE	FALSE	0	FALSE	FALSE	0	0	0	1	0	1	0	0.000183631	0.000141825	0.000851921	3.18031	69	2.94169	1	3	6.18778	1	4	0	3.24113	8.35972	14.6274
A549	ENSG00000166479	Hct116	ENST00000299608	BambuTx1187	BambuTx1187	ENST00000299608	-	FALSE	-194	FALSE	FALSE	FALSE	-2	FALSE	FALSE	0	0	1	0	0	0	392	3.06747e-09	0	2.1738e-09	2.50347	118	12.4458	1	4	24.0881	1	3	2.69646	3.88336	14.3623	26.8604
A549	ENSG00000167306	HepG2	ENST00000592688	BambuTx3060	BambuTx3060	ENST00000592688	-	TRUE	0	FALSE	TRUE	FALSE	30	FALSE	FALSE	0	0	0	0	0	0	21	0.0097688	0.00461432	0.0059975	2.2131	102	8.31493	1	4	4.6357	1	4	0.869274	4.31389	17.8456	11.0177
A549	ENSG00000167395	Hct116	ENST00000300850	BambuTx958	BambuTx958	ENST00000300850	+	TRUE	0	FALSE	FALSE	FALSE	-684	FALSE	FALSE	0	0	1	0	0	0	524	4.95133e-13	9.29975e-15	3.48141e-13	3.62064	1	2.15237	1	3	2.04829	1	2	1.09747	0	5.39293	4.39107
A549	ENSG00000167680	HEYA8	BambuTx3074	ENST00000586582	ENST00000586582	BambuTx3074	-	TRUE	0	FALSE	FALSE	FALSE	0	FALSE	FALSE	0	0	0	0	0	0	14	9.08111e-06	0	7.04646e-06	3.16677	20	5.41299	1	2	7.42424	1	2	0.0745905	0.744081	7.91966	7.42424
A549	ENSG00000167711	HepG2	ENST00000382061	ENST00000324015	ENST00000324015	ENST00000382061	+	TRUE	0	FALSE	FALSE	FALSE	-3	FALSE	FALSE	0	0	0	0	0	0	1419	0.00361643	0	0.00228234	15.7003	0	230.455	1	2	3.76647	1	2	65.8399	0	318.019	3.76647
A549	ENSG00000168056	H9	ENST00000322147	ENST00000532661	ENST00000532661	ENST00000322147	-	TRUE	0	TRUE	FALSE	FALSE	-390	FALSE	FALSE	0	0	0	0	0	0	57	0.00198737	0.000889507	0.00126241	2.15175	0	2.41472	1	5	8.41031	1	4	0.416444	0	6.86189	27.9442
A549	ENSG00000168071	H9	ENST00000472524	ENST00000356786	ENST00000356786	ENST00000472524	+	TRUE	0	FALSE	TRUE	FALSE	3	FALSE	FALSE	1	0	0	0	0	0	0	0.000553051	0	0.000416254	2.12187	70	0.560841	1	5	4.62155	1	2	0	3.02716	3.31477	8.63795
A549	ENSG00000168255	HepG2	ENST00000486319	ENST00000379340	ENST00000379340	ENST00000486319	-	FALSE	-110	FALSE	FALSE	FALSE	1	FALSE	FALSE	0	0	0	1	0	0	51	0.000121459	4.827e-05	7.96066e-05	2.80261	58	4.86154	1	4	2.5349	1	4	1.49593	1.48816	8.07471	10.6947
A549	ENSG00000168591	Hct116	ENST00000357984	BambuTx1089	BambuTx1089	ENST00000357984	+	FALSE	14	FALSE	FALSE	FALSE	1	FALSE	FALSE	0	0	0	2	0	0	123	3.28416e-06	6.89801e-07	2.23295e-06	2.25322	20	2.43194	1	5	4.77967	1	4	0.345846	0.563078	7.32459	20.0334
A549	ENSG00000169220	HEYA8	BambuTx2052	ENST00000408923	ENST00000408923	BambuTx2052	+	TRUE	0	FALSE	TRUE	FALSE	5	FALSE	FALSE	1	0	0	0	0	0	0	4.41036e-05	6.88893e-06	3.07506e-05	2.73048	22	1.69435	1	4	3.65909	1	2	0	0.84899	2.12341	9.41623
A549	ENSG00000169696	HepG2	ENST00000306739	BambuTx3050	BambuTx3050	ENST00000306739	+	TRUE	0	FALSE	FALSE	FALSE	0	FALSE	FALSE	0	0	0	0	0	0	784	0	1.3755e-172	1.65671e-169	11.2623	97	128.543	1	5	18.1773	1	2	40.009	3.83118	177.477	24.7291
A549	ENSG00000169764	H9	ENST00000394417	ENST00000337130	ENST00000337130	ENST00000394417	+	TRUE	0	FALSE	FALSE	FALSE	0	FALSE	FALSE	0	0	0	0	0	0	27716	0	2.83347e-34	2.55455e-31	2.25258	702	470.047	1	2	77.3129	1	2	287.01	31.9708	579.583	95.1298
A549	ENSG00000169851	Hct116	ENST00000361762	ENST00000511884	ENST00000511884	ENST00000361762	+	FALSE	-1939	FALSE	FALSE	TRUE	0	FALSE	FALSE	0	0	0	0	0	0	0	0.000872889	0	0.000561634	2.68312	4	26.6076	1	2	0.187575	1	2	0	0	40.447	0.351941
A549	ENSG00000170291	MCF7	ENST00000573657	ENST00000574255	ENST00000574255	ENST00000573657	+	TRUE	0	FALSE	TRUE	FALSE	7	FALSE	FALSE	0	0	0	0	0	0	12	4.70261e-08	0.000133018	0.000435435	2.05135	607	22.0775	1	5	38.6614	1	5	0.379763	27.227	40.3003	97.8766
A549	ENSG00000170633	MCF7	ENST00000361234	ENST00000554484	ENST00000554484	ENST00000361234	+	TRUE	0	TRUE	FALSE	FALSE	-2	FALSE	FALSE	0	0	0	0	0	0	12	0.00139717	0.00947157	0.0097584	2.16589	169	18.5406	1	6	14.2438	1	2	0.273235	6.25658	33.7783	24.8893
A549	ENSG00000171055	Hct116	ENST00000405912	ENST00000451623	ENST00000451623	ENST00000405912	-	FALSE	24	FALSE	FALSE	FALSE	-10	FALSE	FALSE	0	0	1	0	0	0	252	6.38148e-10	5.97999e-11	4.4273e-10	2.11385	241	3.07763	1	4	18.8554	1	3	1.44795	9.74014	8.90033	52.4606
A549	ENSG00000171132	HEYA8	ENST00000306156	BambuTx5820	BambuTx5820	ENST00000306156	+	TRUE	0	FALSE	FALSE	FALSE	0	FALSE	FALSE	0	0	0	0	0	0	291	0.000131589	0	9.64794e-05	2.96862	0	12.8447	1	4	4.13813	1	2	2.85945	0	16.9834	7.86086
A549	ENSG00000171298	K562	BambuTx3048	ENST00000574376	ENST00000574376	BambuTx3048	+	FALSE	-27	FALSE	FALSE	TRUE	0	FALSE	FALSE	0	0	0	0	0	0	12	2.11426e-07	9.19112e-09	1.51019e-07	2.73259	43	0.882591	1	3	13.2922	1	3	0	2.27184	3.01847	31.3397
A549	ENSG00000171421	K562	ENST00000505059	ENST00000382647	ENST00000382647	ENST00000505059	-	FALSE	-1	FALSE	FALSE	FALSE	-4	FALSE	FALSE	0	0	0	0	0	1	17	2.66138e-08	4.2757e-10	1.88514e-08	4.5636	1136	19.0514	1	3	78.7647	1	2	0	42.3581	53.8577	123.015
A549	ENSG00000171608	HEYA8	ENST00000536656	BambuTx3545	BambuTx3545	ENST00000536656	+	TRUE	0	FALSE	FALSE	FALSE	-189	FALSE	FALSE	0	1	0	0	2	0	100	3.44799e-05	5.38808e-05	0.000393243	2.29449	0	7.98555	1	2	0.855232	1	2	1.11337	0	13.3463	2.2648
A549	ENSG00000171608	HEYA8	ENST00000628140	BambuTx3545	BambuTx3545	ENST00000628140	+	TRUE	0	FALSE	FALSE	FALSE	-189	FALSE	FALSE	0	0	0	0	1	0	100	3.44799e-05	5.38808e-05	0.000393243	2.29449	0	7.98555	1	2	0.855232	1	2	1.11337	0	13.3463	2.2648
A549	ENSG00000172456	H9	ENST00000303721	BambuTx4755	BambuTx4755	ENST00000303721	+	TRUE	0	FALSE	FALSE	FALSE	-3	FALSE	FALSE	0	0	0	0	0	0	104	0.000400894	8.69329e-05	0.000262564	3.01218	2	2.68661	1	4	0.22907	1	3	0.949623	0	4.97497	1.68922
A549	ENSG00000172456	K562	ENST00000303721	BambuTx3735	BambuTx3735	ENST00000303721	+	TRUE	0	FALSE	FALSE	FALSE	-2	FALSE	FALSE	0	0	0	0	0	0	155	2.31562e-09	5.95232e-11	1.73273e-09	5.03342	2	23.8226	1	5	0.22907	1	3	3.88516	0	38.494	1.68922
A549	ENSG00000172731	HepG2	ENST00000357631	BambuTx2824	BambuTx2824	ENST00000357631	-	TRUE	0	FALSE	FALSE	FALSE	1	FALSE	FALSE	0	0	0	0	0	0	74	9.11385e-13	2.36372e-06	5.89842e-06	3.74711	14	19.8762	1	4	11.0572	1	3	3.7179	0.508437	41.3427	16.1915
A549	ENSG00000172819	HEYA8	ENST00000425354	ENST00000338561	ENST00000338561	ENST00000425354	-	TRUE	0	FALSE	FALSE	FALSE	-761	FALSE	FALSE	0	0	0	0	0	0	780	0.000516788	4.5568e-05	0.000348566	2.08931	22	8.29433	1	3	5.3723	1	2	7.23103	0.311585	13.7818	6.29218
A549	ENSG00000172889	K562	ENST00000371698	ENST00000406555	ENST00000406555	ENST00000371698	+	TRUE	0	FALSE	FALSE	FALSE	0	FALSE	FALSE	0	0	0	0	0	0	131	8.40472e-10	0	6.35375e-10	4.18496	127	60.4704	1	3	45.8655	1	2	8.60272	6.92478	92.6557	46.8322
A549	ENSG00000173894	HEYA8	ENST00000310942	ENST00000571484	ENST00000571484	ENST00000310942	+	FALSE	-31	FALSE	FALSE	TRUE	0	TRUE	FALSE	0	0	0	0	0	0	111	2.16028e-08	0	1.79745e-08	2.0174	24	1.35122	1	2	13.0285	1	2	0.842862	0.548793	3.354	14.0795
A549	ENSG00000174720	H9	ENST00000344442	ENST00000509622	ENST00000509622	ENST00000344442	+	FALSE	-163	FALSE	FALSE	FALSE	0	FALSE	FALSE	0	0	0	0	0	1	11	2.74362e-06	4.17677e-07	1.84589e-06	3.18925	78	15.2921	1	5	26.1008	1	2	0	0.955968	70.7243	53.9944
A549	ENSG00000175309	HEYA8	ENST00000476487	ENST00000308158	ENST00000308158	ENST00000476487	-	TRUE	0	FALSE	TRUE	TRUE	0	FALSE	TRUE	1	0	0	0	0	0	364	0.00227578	0	0.00148197	2.06497	0	6.96126	1	2	1.09024	1	4	3.49389	0	9.10976	3.37847
A549	ENSG00000175449	K562	ENST00000380005	ENST00000311364	ENST00000311364	ENST00000380005	+	TRUE	0	FALSE	FALSE	FALSE	-942	FALSE	FALSE	0	0	1	0	0	0	286	1.60637e-09	1.9735e-11	1.20015e-09	2.49334	17	23.1183	1	4	2.10121	1	2	5.48708	0.659988	57.4833	3.09591
A549	ENSG00000175832	Hct116	ENST00000319349	ENST00000393664	ENST00000393664	ENST00000319349	-	TRUE	0	TRUE	FALSE	FALSE	-2	FALSE	FALSE	0	0	0	0	0	0	207	0.00122739	0.000205457	0.000786952	2.97779	71	15.9019	1	3	18.1003	1	3	1.51909	2.8599	22.4433	31.2453
A549	ENSG00000175832	HepG2	ENST00000319349	ENST00000538265	ENST00000538265	ENST00000319349	-	TRUE	0	FALSE	FALSE	FALSE	0	FALSE	FALSE	0	0	1	0	0	0	2	8.1476e-07	1.1434e-06	1.07033e-05	2.2936	71	108.544	1	4	18.1003	1	3	0	2.8599	170.705	31.2453
A549	ENSG00000175866	MCF7	ENST00000575841	ENST00000575245	ENST00000575245	ENST00000575841	+	TRUE	0	FALSE	TRUE	TRUE	0	FALSE	FALSE	0	0	0	6	0	0	0	0.000104015	1.31087e-05	7.18834e-05	2.34819	0	3.80953	1	4	1.99549	1	4	0	0	11.5273	7.40767
A549	ENSG00000176155	HEYA8	ENST00000584717	ENST00000327026	ENST00000327026	ENST00000584717	-	TRUE	0	FALSE	FALSE	TRUE	0	FALSE	FALSE	0	0	0	0	0	0	0	0.0129748	0	0.00830623	2.85675	158	0.312939	1	3	8.71655	1	3	0	7.92064	1.5577	11.6284
A549	ENSG00000176155	K562	ENST00000584717	ENST00000327026	ENST00000327026	ENST00000584717	-	TRUE	0	FALSE	FALSE	TRUE	0	FALSE	FALSE	0	0	0	0	0	0	0	7.21622e-05	0	5.22569e-05	3.93535	158	1.73882	1	3	8.71655	1	3	0	7.92064	4.64528	11.6284
A549	ENSG00000176485	K562	ENST00000415826	ENST00000323646	ENST00000323646	ENST00000415826	-	TRUE	0	TRUE	FALSE	FALSE	1279	FALSE	FALSE	0	0	0	0	0	0	51	7.66088e-10	0	5.7617e-10	2.19963	707	3.52339	1	2	93.73	1	2	2.13996	26.8971	3.98378	121.363
A549	ENSG00000176731	MCF7	ENST00000619594	ENST00000612977	ENST00000612977	ENST00000619594	-	FALSE	10	FALSE	FALSE	FALSE	-411	FALSE	FALSE	0	0	0	1	0	0	805	5.15881e-09	0.000113122	0.000381923	2.82563	2347	53.8519	1	4	113.508	1	2	25.8308	91.1157	121.572	179.071
A549	ENSG00000176973	HepG2	ENST00000530349	BambuTx2868	BambuTx2868	ENST00000530349	+	TRUE	0	FALSE	TRUE	FALSE	-2	FALSE	FALSE	0	0	0	0	0	0	23	0.000109274	2.11693e-05	7.14875e-05	4.66794	163	14.1599	1	2	13.8989	1	2	0.644992	9.4377	21.7396	26.2363
A549	ENSG00000177106	H9	ENST00000318562	ENST00000527832	ENST00000527832	ENST00000318562	+	TRUE	0	TRUE	FALSE	FALSE	-5	FALSE	FALSE	0	0	0	0	0	0	30	0.00150067	0.00107389	0.00147364	2.39092	112	18.9321	1	2	18.5324	1	2	0.28301	5.18875	22.8817	42.5252
A549	ENSG00000177106	K562	ENST00000318562	ENST00000527832	ENST00000527832	ENST00000318562	+	TRUE	0	TRUE	FALSE	FALSE	-5	FALSE	FALSE	0	0	0	0	0	0	4	1.43976e-05	1.77155e-06	1.00137e-05	2.10369	112	6.10981	1	2	18.5324	1	2	0	5.18875	8.06575	42.5252
A549	ENSG00000178209	H9	ENST00000345136	ENST00000354958	ENST00000354958	ENST00000345136	-	TRUE	0	FALSE	FALSE	FALSE	-6	FALSE	FALSE	0	0	0	0	0	0	0	0.000607889	0.000284542	0.000392853	2.37077	0	7.98604	1	5	51.347	1	2	0	0	18.9869	120.11
A549	ENSG00000178761	Hct116	ENST00000357635	BambuTx892	BambuTx892	ENST00000357635	-	FALSE	-298	FALSE	FALSE	FALSE	-5	FALSE	FALSE	1	0	0	0	0	0	210	2.7449e-06	5.64118e-07	1.87716e-06	2.47479	21	1.66555	1	3	1.99445	1	2	0.749332	0.648593	5.44316	10.34
A549	ENSG00000178761	HepG2	ENST00000357635	ENST00000569524	ENST00000569524	ENST00000357635	-	FALSE	-238	FALSE	FALSE	FALSE	-5	FALSE	FALSE	0	0	1	0	0	0	53	2.32599e-07	2.76157e-08	1.53989e-07	2.2811	21	6.91204	1	6	1.99445	1	2	2.7527	0.648593	18.8343	10.34
A549	ENSG00000179222	Hct116	ENST00000326587	ENST00000375772	ENST00000375772	ENST00000326587	+	TRUE	0	FALSE	FALSE	FALSE	-3	FALSE	FALSE	0	0	0	0	0	0	1160	0	2.07742e-13	3.43927e-12	5.04598	201	41.095	1	4	35.1962	1	2	3.59529	8.41372	43.8989	49.6142
A549	ENSG00000179528	HepG2	ENST00000341396	ENST00000377566	ENST00000377566	ENST00000341396	-	TRUE	0	FALSE	FALSE	FALSE	65	FALSE	FALSE	0	0	0	0	0	0	170	6.72709e-05	0	4.34264e-05	2.09052	21	9.72216	1	4	0.826452	1	2	7.37543	0.826452	12.8701	1.32867
A549	ENSG00000179743	H9	BambuTx2743	ENST00000317122	ENST00000317122	BambuTx2743	-	TRUE	0	FALSE	FALSE	TRUE	0	FALSE	FALSE	0	0	0	0	0	0	0	0.0177869	0	0.0109498	2.03146	38	10.216	1	2	6.84658	1	3	0	0.556481	11.2286	15.5304
A549	ENSG00000179743	K562	BambuTx2743	ENST00000317122	ENST00000317122	BambuTx2743	-	TRUE	0	FALSE	FALSE	TRUE	0	FALSE	FALSE	0	0	0	0	0	0	0	0.0472296	0	0.0279464	2.33841	38	19.1011	1	2	6.84658	1	3	0	0.556481	26.5194	15.5304
A549	ENSG00000179743	MCF7	BambuTx2743	ENST00000317122	ENST00000317122	BambuTx2743	-	TRUE	0	FALSE	FALSE	TRUE	0	FALSE	FALSE	0	0	0	0	0	0	0	0.00603381	0	0.00402014	2.22879	38	12.5642	1	2	6.84658	1	3	0	0.556481	13.0951	15.5304
A549	ENSG00000180900	HEYA8	ENST00000377533	ENST00000356994	ENST00000356994	ENST00000377533	-	TRUE	0	FALSE	FALSE	FALSE	6	FALSE	FALSE	0	0	0	1	0	0	0	0.00022881	5.02352e-05	0.000156682	2.48445	0	6.6389	1	5	13.3074	1	3	0	0	38.5517	33.3011
A549	ENSG00000182220	HepG2	ENST00000636580	ENST00000636574	ENST00000636574	ENST00000636580	+	FALSE	-95	FALSE	FALSE	FALSE	-213	FALSE	FALSE	0	0	0	0	1	0	0	0.00164418	0.00853832	0.0171114	3.14063	886	57.7259	1	5	78.6682	1	2	0	40.8281	73.5985	81.2885
A549	ENSG00000182606	H9	ENST00000341421	BambuTx3261	BambuTx3261	ENST00000341421	+	TRUE	0	FALSE	FALSE	TRUE	0	FALSE	TRUE	0	0	0	0	0	0	8	2.33102e-05	3.08972e-06	1.53899e-05	2.68755	11	10.0012	1	4	4.97146	1	2	0.0404469	0.418923	16.6869	13.2448
A549	ENSG00000182606	HEYA8	ENST00000341421	BambuTx3261	BambuTx3261	ENST00000341421	+	TRUE	0	FALSE	FALSE	TRUE	0	FALSE	TRUE	0	0	0	0	0	0	22	0.00268098	0.000764159	0.00173393	2.34841	11	15.2324	1	4	4.97146	1	2	0.217038	0.418923	27.5813	13.2448
A549	ENSG00000182718	HepG2	ENST00000451270	BambuTx2967	BambuTx2967	ENST00000451270	-	TRUE	0	FALSE	FALSE	FALSE	-5	FALSE	FALSE	0	0	0	0	0	0	909	0	1.27166e-59	7.65821e-57	12.6668	22874	56.4961	1	4	2605.48	1	2	31.6777	858.898	58.1652	3200.4
A549	ENSG00000183765	MCF7	ENST00000328354	ENST00000382565	ENST00000382565	ENST00000328354	-	FALSE	-10	FALSE	FALSE	TRUE	0	FALSE	FALSE	0	0	0	0	0	0	0	0	1.01894e-33	1.05269e-30	7.13128	51	23.1882	1	4	8.40933	1	2	0	1.46489	62.2554	12.8119
A549	ENSG00000184083	HepG2	ENST00000375180	ENST00000477084	ENST00000477084	ENST00000375180	-	FALSE	26	FALSE	FALSE	TRUE	0	FALSE	FALSE	0	0	0	0	0	0	73	0.0321865	0	0.0195482	2.08129	0	2.4335	1	2	2.06637	1	2	1.62233	0	2.4335	5.0677
A549	ENSG00000184381	H9	ENST00000402064	ENST00000332509	ENST00000332509	ENST00000402064	-	FALSE	-27	FALSE	FALSE	FALSE	5	FALSE	FALSE	0	0	0	1	0	0	24	0.000881441	0	0.000566202	2.27573	1	2.3812	1	2	0.275341	1	2	0.0779761	0	3.20596	0.801022
A549	ENSG00000184470	HepG2	ENST00000462330	ENST00000400521	ENST00000400521	ENST00000462330	-	TRUE	0	FALSE	FALSE	FALSE	0	FALSE	FALSE	0	0	0	0	0	0	22	0.00491745	0.00388207	0.0030753	2.50203	87	8.31645	1	4	8.01473	1	4	0.621132	4.42301	12.1675	21.2752
A549	ENSG00000184702	H9	ENST00000431044	ENST00000455784	ENST00000455784	ENST00000431044	+	TRUE	0	FALSE	FALSE	TRUE	0	TRUE	FALSE	0	0	0	0	0	0	0	2.07016e-06	0.0205236	0.0200361	2.75762	0	1.34194	1	3	1.83606	1	3	0	0	4.28868	4.99028
A549	ENSG00000185480	K562	BambuTx664	ENST00000327680	ENST00000327680	BambuTx664	+	FALSE	-59	FALSE	FALSE	FALSE	0	FALSE	FALSE	0	0	0	4	0	0	11	9.64263e-07	0.0273473	0.0247329	2.01399	58	7.2402	1	3	11.444	1	3	0	2.1821	15.0101	29.2549
A549	ENSG00000186193	Hct116	BambuTx7002	ENST00000409687	ENST00000409687	BambuTx7002	-	FALSE	43	FALSE	FALSE	FALSE	3	FALSE	FALSE	0	1	0	0	0	0	93	1.09047e-08	4.43987e-10	7.66167e-09	-2.68451	66	19.8754	1	2	6.85311	1	3	0.50882	1.46489	76.6151	39.3124
A549	ENSG00000187091	H9	ENST00000463876	ENST00000334661	ENST00000334661	ENST00000463876	-	TRUE	0	FALSE	FALSE	FALSE	0	FALSE	FALSE	0	0	0	0	0	0	348	4.96474e-10	5.31224e-09	9.67538e-08	5.50942	20	6.93616	1	3	2.08397	1	2	3.20596	0.942775	10.9081	2.41339
A549	ENSG00000188002	HEYA8	BambuTx1945	BambuTx3318	BambuTx3318	BambuTx1945	-	FALSE	-6	FALSE	FALSE	TRUE	0	FALSE	FALSE	0	0	0	0	0	0	1	1.77252e-05	1.45147e-06	1.26466e-05	3.42523	52	0.0575641	1	6	4.96555	1	3	0	2.47049	0.0575641	12.6651
A549	ENSG00000188352	K562	ENST00000605086	BambuTx2492	BambuTx2492	ENST00000605086	+	TRUE	0	FALSE	FALSE	TRUE	0	FALSE	FALSE	0	0	0	0	0	0	22	0.000165676	3.14709e-05	0.000113038	2.02935	0	0.704366	1	3	7.44691	1	3	0	0	1.46298	27.0393
A549	ENSG00000188643	HEYA8	ENST00000368706	ENST00000368705	ENST00000368705	ENST00000368706	-	TRUE	0	FALSE	FALSE	FALSE	-476	FALSE	FALSE	0	0	0	0	0	0	82469	1.95865e-10	1.51545e-12	1.49227e-10	2.28233	2699	711.386	1	3	202.4	1	2	698.658	104.653	1301.59	224.155
A549	ENSG00000188690	K562	ENST00000368797	ENST00000368786	ENST00000368786	ENST00000368797	-	TRUE	0	TRUE	FALSE	FALSE	-5	FALSE	FALSE	0	0	0	0	0	0	0	0	6.54266e-18	4.27354e-16	5.40368	0	18.1071	1	5	26.828	1	2	0	0	29.7979	39.4871
A549	ENSG00000189171	HEYA8	ENST00000476133	ENST00000392623	ENST00000392623	ENST00000476133	-	TRUE	0	FALSE	FALSE	FALSE	-17	FALSE	FALSE	0	0	0	0	0	0	23625	2.94681e-13	1.19837e-15	2.3232e-13	2.31617	0	253.09	1	2	43.0543	1	2	121.575	0	382.437	83.9292
A549	ENSG00000196154	HepG2	ENST00000368716	ENST00000368715	ENST00000368715	ENST00000368716	-	TRUE	0	FALSE	FALSE	FALSE	0	FALSE	FALSE	0	0	0	0	0	0	90	7.5047e-07	6.58048e-06	2.59013e-05	4.41425	15110	3.24466	1	4	786.998	1	2	2.89168	443.624	10.2961	1402.22
A549	ENSG00000196204	MCF7	ENST00000404006	BambuTx4614	BambuTx4614	ENST00000404006	+	FALSE	-2	FALSE	FALSE	FALSE	4	FALSE	FALSE	0	0	0	0	1	0	21	0	0.000398344	0.000996939	2.502	0	4.6523	1	4	1.88114	1	2	0.35392	0	11.4184	8.95666
A549	ENSG00000196295	HepG2	ENST00000580440	BambuTx6268	BambuTx6268	ENST00000580440	-	TRUE	0	FALSE	FALSE	TRUE	0	FALSE	FALSE	0	0	0	0	0	0	11	0.0130377	0.0065784	0.00795512	2.07303	24	0.621132	1	5	1.7799	1	3	0	0.936806	1.49593	4.68553
A549	ENSG00000196459	HepG2	ENST00000359680	ENST00000380579	ENST00000380579	ENST00000359680	-	FALSE	-79	FALSE	FALSE	FALSE	-3	FALSE	FALSE	0	0	0	1	0	0	0	0.000136375	0	8.9611e-05	2.10934	0	3.41622	1	2	6.72559	1	2	0	0	5.94863	12.7263
A549	ENSG00000196878	HEYA8	ENST00000391911	ENST00000356082	ENST00000356082	ENST00000391911	-	TRUE	0	FALSE	TRUE	FALSE	5	FALSE	FALSE	0	0	0	0	0	0	1518	2.79115e-06	0	2.01094e-06	2.19898	2	124.943	1	2	1.48033	1	2	14.559	0	133.393	3.48822
A549	ENSG00000196924	H9	ENST00000360319	ENST00000422373	ENST00000422373	ENST00000360319	-	TRUE	0	FALSE	TRUE	FALSE	-6	FALSE	FALSE	0	0	0	0	0	0	1	1.8066e-07	2.07398e-08	1.22813e-07	3.75243	26	57.8639	1	4	130.066	1	2	0	0	190.303	430.957
A549	ENSG00000197122	HEYA8	ENST00000373567	ENST00000373578	ENST00000373578	ENST00000373567	+	TRUE	0	FALSE	FALSE	FALSE	0	FALSE	FALSE	0	0	0	0	0	0	54	9.01744e-05	0.000562041	0.00104049	3.36618	0	16.8801	1	3	25.5543	1	4	0.422754	0	18.034	65.9278
A549	ENSG00000197122	HepG2	ENST00000373567	BambuTx3217	BambuTx3217	ENST00000373567	+	TRUE	0	FALSE	FALSE	FALSE	-634	FALSE	FALSE	0	0	0	0	0	0	219	0	1.30374e-16	3.20466e-15	3.51893	0	39.6117	1	4	25.5543	1	4	6.83245	0	65.435	65.9278
A549	ENSG00000197530	H9	ENST00000514234	ENST00000483015	ENST00000483015	ENST00000514234	+	TRUE	0	TRUE	FALSE	FALSE	-15	FALSE	FALSE	0	0	0	0	0	0	1	0.000397103	0.00017134	0.00025962	3.43425	0	2.6007	1	6	0.860573	1	2	0	0	13.911	4.09154
A549	ENSG00000197620	H9	ENST00000423421	ENST00000450602	ENST00000450602	ENST00000423421	+	TRUE	0	FALSE	FALSE	FALSE	0	FALSE	FALSE	0	0	0	0	0	0	124	2.30547e-13	3.72587e-11	1.12911e-09	2.15804	61	2.49512	1	3	4.00543	1	2	1.18668	2.375	4.80893	8.30301
A549	ENSG00000197879	H9	ENST00000438665	ENST00000359786	ENST00000359786	ENST00000438665	-	TRUE	0	FALSE	FALSE	FALSE	88	FALSE	FALSE	0	0	0	0	0	0	112	0.00244066	0.000376997	0.0015391	2.61295	162	9.22253	1	3	97.4442	1	2	0.878996	7.32661	23.0809	140.284
A549	ENSG00000198081	HEYA8	ENST00000357006	ENST00000615385	ENST00000615385	ENST00000357006	-	TRUE	0	FALSE	FALSE	FALSE	-1	FALSE	FALSE	0	0	0	0	0	0	60	1.711e-09	1.68242e-11	1.32116e-09	2.8927	5	3.3912	1	3	4.18369	1	2	0.614995	0	11.4297	6.40701
A549	ENSG00000198467	HEYA8	ENST00000378292	BambuTx2504	BambuTx2504	ENST00000378292	-	FALSE	-1069	FALSE	FALSE	FALSE	-16	FALSE	FALSE	0	0	0	1	0	0	66	0.00258894	0.0109238	0.0203201	5.44945	1386	1.46734	1	3	96.5432	1	3	0.441129	60.8251	2.05762	186.404
A549	ENSG00000198467	K562	ENST00000378292	BambuTx2504	BambuTx2504	ENST00000378292	-	FALSE	-1069	FALSE	FALSE	FALSE	-16	FALSE	FALSE	0	0	0	1	0	0	12	6.46729e-06	2.37141e-07	4.49697e-06	7.04026	1386	2.28058	1	3	96.5432	1	3	0	60.8251	2.84291	186.404
A549	ENSG00000198556	HEYA8	BambuTx4643	ENST00000379724	ENST00000379724	BambuTx4643	+	FALSE	-29	FALSE	FALSE	TRUE	0	FALSE	FALSE	0	0	0	0	0	0	170	4.97986e-08	3.80316e-05	0.000175025	2.51502	11	1.36111	1	4	0.761267	1	4	0.944925	0.516185	3.34897	3.26071
A549	ENSG00000198624	MCF7	ENST00000355417	ENST00000521308	ENST00000521308	ENST00000355417	-	FALSE	-52	FALSE	FALSE	FALSE	0	FALSE	FALSE	0	0	1	0	0	0	0	0.00528188	0	0.00360859	2.30263	5	1.55731	1	3	0.747533	1	2	0	0	1.90578	1.79142
A549	ENSG00000198794	H9	ENST00000361900	ENST00000425597	ENST00000425597	ENST00000361900	+	FALSE	66	FALSE	FALSE	FALSE	1	FALSE	FALSE	0	0	1	0	0	0	293	0.00784922	0.00674357	0.00872275	2.34441	0	12.7397	1	3	2.17071	1	3	2.72146	0	32.3763	8.04054
A549	ENSG00000204131	H9	ENST00000623354	ENST00000631375	ENST00000631375	ENST00000623354	+	TRUE	0	FALSE	TRUE	TRUE	0	TRUE	FALSE	0	0	0	0	0	0	0	2.35789e-07	0	2.78322e-07	2.31912	0	3.55884	1	2	1.21251	1	2	0	0	4.64742	1.56446
A549	ENSG00000204444	HepG2	ENST00000375920	ENST00000375916	ENST00000375916	ENST00000375920	+	TRUE	0	FALSE	FALSE	FALSE	0	FALSE	FALSE	0	0	0	0	0	0	3462	0	0	1.12757e-33	6.03795	22	184.004	1	2	1.60731	1	2	130.636	0.766619	185.392	1.60731
A549	ENSG00000205220	HEYA8	ENST00000570985	ENST00000358514	ENST00000358514	ENST00000570985	-	TRUE	0	FALSE	TRUE	FALSE	4	FALSE	FALSE	0	0	0	0	0	0	2596	4.20075e-08	0	3.03185e-08	2.64776	627	28.617	1	2	38.8658	1	2	25.6227	26.2837	30.755	45.7747
A549	ENSG00000206573	HepG2	ENST00000522525	ENST00000519043	ENST00000519043	ENST00000522525	-	TRUE	0	FALSE	FALSE	TRUE	0	FALSE	TRUE	0	0	0	0	0	0	0	1.29646e-07	2.27838e-08	8.48716e-08	2.82056	31	10.8915	1	5	4.90923	1	2	0	1.47647	18.1033	10.0302
A549	ENSG00000213096	HepG2	ENST00000339642	BambuTx3087	BambuTx3087	ENST00000339642	+	TRUE	0	FALSE	FALSE	TRUE	0	FALSE	FALSE	0	0	0	0	0	0	12	0.01279	0	0.00781758	2.23226	46	2.32142	1	4	2.05328	1	5	0.579516	1.6271	4.69345	7.09377
A549	ENSG00000213722	MCF7	ENST00000375787	ENST00000375789	ENST00000375789	ENST00000375787	-	TRUE	0	TRUE	FALSE	FALSE	0	FALSE	FALSE	0	0	0	0	0	0	375	0.001854	0.000533012	0.0012436	2.16842	6	23.4041	1	3	10.7897	1	2	10.9012	0	50.2768	17.8964
A549	ENSG00000213889	H9	ENST00000396737	ENST00000396735	ENST00000396735	ENST00000396737	+	TRUE	0	FALSE	FALSE	FALSE	0	FALSE	FALSE	0	0	0	0	0	0	265	0.000229274	0	0.00015712	2.29629	63	8.99556	1	3	4.01371	1	2	1.24762	2.44669	14.6418	5.28998
A549	ENSG00000213928	H9	ENST00000396864	BambuTx5576	BambuTx5576	ENST00000396864	+	FALSE	-212	FALSE	FALSE	FALSE	0	FALSE	FALSE	0	0	0	1	0	0	70	0.0051491	0	0.00394624	3.03737	21	1.26812	1	4	1.60256	1	2	0.195015	0.648593	1.94145	3.58754
A549	ENSG00000214087	MCF7	ENST00000397498	BambuTx1153	BambuTx1153	ENST00000397498	-	FALSE	-161	FALSE	FALSE	FALSE	-5	FALSE	FALSE	0	0	0	1	1	0	26	5.07458e-09	1.00202e-10	3.42612e-09	2.33621	0	4.64456	1	3	19.5727	1	2	0.87284	0	15.2747	34.161
A549	ENSG00000214944	HEYA8	ENST00000296799	ENST00000513042	ENST00000513042	ENST00000296799	+	TRUE	0	FALSE	FALSE	FALSE	805	FALSE	FALSE	0	0	0	0	0	0	0	0.00723475	0.00141994	0.00461964	2.27203	0	11.1329	1	4	2.24689	1	3	0	0	20.7817	16.3158
A549	ENSG00000221926	H9	ENST00000336708	BambuTx6625	BambuTx6625	ENST00000336708	-	TRUE	0	FALSE	TRUE	FALSE	1	FALSE	FALSE	0	0	1	1	0	0	76	0.00632773	0.00242549	0.00399768	4.36149	0	1.73644	1	4	113.495	1	4	0.325024	0	5.42048	218.657
A549	ENSG00000223482	Hct116	ENST00000446751	ENST00000433920	ENST00000433920	ENST00000446751	-	FALSE	0	FALSE	FALSE	TRUE	0	FALSE	FALSE	0	0	0	0	0	0	459	0	8.44603e-22	1.30688e-20	2.28914	38	5.12938	1	6	3.58882	1	3	1.64906	1.28399	13.1697	18.537
A549	ENSG00000226419	Hct116	ENST00000428411	ENST00000416193	ENST00000416193	ENST00000428411	+	FALSE	46	FALSE	FALSE	TRUE	0	FALSE	FALSE	0	0	0	0	0	1	1040	3.29314e-14	2.64398e-16	1.15786e-14	2.80494	1	3.33109	1	3	1.35459	1	2	2.29259	0	5.12938	2.29986
A549	ENSG00000230798	Hct116	ENST00000431294	ENST00000449386	ENST00000449386	ENST00000431294	-	TRUE	0	FALSE	FALSE	FALSE	0	FALSE	FALSE	0	0	0	0	0	0	217	9.65189e-06	3.01907e-06	6.53663e-06	2.10096	23	0.888679	1	3	1.10735	1	5	0.647995	0.84899	1.25366	2.65948
A549	ENSG00000230798	MCF7	ENST00000431294	ENST00000449386	ENST00000449386	ENST00000431294	-	TRUE	0	FALSE	FALSE	FALSE	0	FALSE	FALSE	0	0	0	0	0	0	73	0.0275513	0.0302076	0.0175484	2.51946	23	4.03003	1	3	1.10735	1	5	2.65834	0.84899	7.78655	2.65948
A549	ENSG00000232527	HEYA8	ENST00000452399	BambuTx5327	BambuTx5327	ENST00000452399	-	FALSE	22	FALSE	FALSE	TRUE	0	FALSE	FALSE	0	0	0	0	0	0	1153	0.000509022	0	0.000343563	2.35792	3	15.3833	1	2	0.377738	1	3	10.6555	0	20.3815	0.761445
A549	ENSG00000233611	MCF7	BambuTx1523	BambuTx1522	BambuTx1522	BambuTx1523	+	FALSE	0	FALSE	FALSE	TRUE	0	FALSE	FALSE	0	0	1	0	0	0	14	3.71067e-05	2.12618e-06	3.8402e-05	3.68098	53	1.38815	1	3	2.91786	1	2	0.301059	2.29548	1.7696	5.68198
A549	ENSG00000235169	HepG2	BambuTx34	ENST00000444870	ENST00000444870	BambuTx34	+	FALSE	-59	FALSE	FALSE	FALSE	26	FALSE	FALSE	0	0	0	0	0	0	257	1.10252e-12	0	7.85257e-13	2.33784	7	22.7126	1	2	0.335637	1	2	10.1415	0	26.6727	0.996408
A549	ENSG00000235437	HepG2	BambuTx2662	ENST00000609143	ENST00000609143	BambuTx2662	-	FALSE	-15	FALSE	FALSE	FALSE	-2	FALSE	FALSE	0	0	1	0	0	0	16	0.00209136	0.00166889	0.00200207	2.76161	35	2.26115	1	5	2.25055	1	5	0.670494	1.53324	4.34792	6.57776
A549	ENSG00000237441	HEYA8	ENST00000491168	ENST00000497454	ENST00000497454	ENST00000491168	-	TRUE	0	FALSE	TRUE	FALSE	0	FALSE	FALSE	0	0	0	1	0	0	473	1.46851e-07	5.72857e-09	1.05768e-07	3.16869	0	12.092	1	3	2.09189	1	2	4.51853	0	22.7849	5.01218
A549	ENSG00000240356	HepG2	BambuTx1439	BambuTx1437	BambuTx1437	BambuTx1439	-	FALSE	-6	FALSE	FALSE	FALSE	81	FALSE	FALSE	0	0	0	0	0	0	39	0.00020305	0.000102266	0.00019931	2.72249	109	2.94441	1	4	6.29293	1	2	1.49593	5.70526	7.43579	14.8976
A549	ENSG00000245694	HepG2	ENST00000502066	ENST00000613942	ENST00000613942	ENST00000502066	-	TRUE	0	TRUE	FALSE	TRUE	0	FALSE	FALSE	0	0	1	0	0	0	0	0.000100097	2.87548e-05	6.53462e-05	2.15196	340	0.579516	1	3	22.8044	1	3	0	15.6834	1.15903	33.167
A549	ENSG00000245694	K562	ENST00000502066	ENST00000613942	ENST00000613942	ENST00000502066	-	TRUE	0	TRUE	FALSE	TRUE	0	FALSE	FALSE	0	0	1	0	0	0	0	1.37494e-07	0.0036268	0.00485891	3.70605	340	22.2947	1	3	22.8044	1	3	0	15.6834	87.9811	33.167
A549	ENSG00000247828	HEYA8	BambuTx1983	ENST00000504922	ENST00000504922	BambuTx1983	+	FALSE	-23	FALSE	FALSE	TRUE	0	FALSE	FALSE	0	0	0	0	0	0	372	2.31482e-05	5.14933e-06	1.65088e-05	2.01272	23	3.36841	1	6	0.914206	1	6	1.71784	0.439927	8.00709	2.56242
A549	ENSG00000249859	Hct116	BambuTx4051	BambuTx2457	BambuTx2457	BambuTx4051	+	TRUE	0	FALSE	FALSE	FALSE	0	FALSE	FALSE	0	0	0	0	0	0	5316	0	1.38293e-05	2.45772e-05	2.93802	0	61.6466	1	4	2.14853	1	3	21.4007	0	155.516	5.91633
A549	ENSG00000249859	K562	BambuTx4051	BambuTx4050	BambuTx4050	BambuTx4051	+	FALSE	12	FALSE	FALSE	FALSE	0	FALSE	FALSE	0	0	0	1	0	0	1501	0	7.24284e-19	3.83201e-17	26.9627	0	78.7502	1	6	2.14853	1	3	48.6391	0	131.472	5.91633
A549	ENSG00000250644	MCF7	ENST00000636615	BambuTx9732	BambuTx9732	ENST00000636615	-	FALSE	-86	FALSE	FALSE	FALSE	22	FALSE	FALSE	0	0	0	1	0	0	72	9.72386e-09	0	6.7686e-09	2.71421	20	37.1683	1	2	1.20785	1	2	1.78591	0.80197	48.2766	2.02083
A549	ENSG00000256269	K562	ENST00000278715	ENST00000392841	ENST00000392841	ENST00000278715	+	TRUE	0	FALSE	FALSE	FALSE	2	FALSE	FALSE	0	0	0	0	0	0	1177	0	7.57977e-46	5.72896e-43	4.30626	397	86.6701	1	5	39.1312	1	2	32.5631	17.7969	133.034	42.2564
A549	ENSG00000256940	H9	BambuTx489	ENST00000538355	ENST00000538355	BambuTx489	+	TRUE	0	FALSE	FALSE	FALSE	-36	FALSE	FALSE	0	0	0	0	0	0	201	1.13779e-11	4.37715e-09	8.22141e-08	3.44473	120	2.02179	1	2	5.47358	1	3	1.86056	5.33971	2.50771	10.3835
A549	ENSG00000270276	Hct116	ENST00000612061	ENST00000579512	ENST00000579512	ENST00000612061	-	FALSE	62	FALSE	FALSE	TRUE	0	TRUE	FALSE	0	0	0	0	0	0	40	0.00122553	0.00200579	0.0052574	2.24069	46	0.557914	1	3	2.29453	1	2	0	0.916696	1.11583	4.83245
A549	ENSG00000272398	Hct116	ENST00000606017	ENST00000619133	ENST00000619133	ENST00000606017	-	TRUE	0	FALSE	TRUE	FALSE	2	FALSE	FALSE	0	0	0	0	1	0	143	2.95498e-08	0	2.08317e-08	2.23303	3858	1.33899	1	2	323.849	1	2	0.445017	172.162	2.79851	341.332
H9	BambuGene13275	HEYA8	BambuTx690	BambuTx5537	BambuTx5537	BambuTx690	+	FALSE	0	FALSE	FALSE	FALSE	53	FALSE	FALSE	0	0	0	0	1	1	6052	0	2.00299e-20	2.38958e-18	5.57255	825	43.1957	1	4	6.13084	1	2	39.6336	5.93322	97.4335	15.0162
H9	BambuGene36277	Hct116	BambuTx4465	BambuTx1598	BambuTx1598	BambuTx4465	-	FALSE	0	FALSE	FALSE	FALSE	270	FALSE	FALSE	1	1	0	0	0	0	362	0.00100781	0	0.000647779	2.74791	207	4.93863	1	3	1.68474	1	2	0.808573	1.46499	5.67115	2.09343
H9	BambuGene48896	K562	BambuTx6781	BambuTx3996	BambuTx3996	BambuTx6781	+	TRUE	0	FALSE	FALSE	FALSE	0	FALSE	FALSE	0	0	0	0	0	0	66	1.47189e-11	0	1.17184e-11	2.33491	0	29.5843	1	2	0.552462	1	2	3.03106	0	29.5843	1.10492
H9	ENSG00000002330	HEYA8	ENST00000394532	ENST00000309032	ENST00000309032	ENST00000394532	-	FALSE	30	FALSE	FALSE	FALSE	-4	FALSE	FALSE	1	0	0	0	0	0	1920	0.000323571	0	0.00021933	2.12369	906	29.4025	1	2	13.2338	1	3	18.0282	8.91802	31.0668	19.8969
H9	ENSG00000002822	HEYA8	ENST00000406869	BambuTx6257	BambuTx6257	ENST00000406869	-	TRUE	0	FALSE	FALSE	FALSE	1	FALSE	FALSE	0	0	0	0	0	0	2470	0	8.62702e-20	9.9109e-18	5.05149	23	37.1694	1	3	5.23401	1	2	25.0103	0	48.3928	9.31535
H9	ENSG00000002822	K562	ENST00000406869	BambuTx6912	BambuTx6912	ENST00000406869	-	TRUE	0	FALSE	FALSE	FALSE	0	FALSE	FALSE	0	0	0	0	0	0	98	4.10123e-13	7.67619e-15	3.14828e-13	6.42571	23	13.11	1	4	5.23401	1	2	2.17115	0	27.6337	9.31535
H9	ENSG00000003147	HEYA8	ENST00000406470	ENST00000402384	ENST00000402384	ENST00000406470	-	TRUE	0	FALSE	FALSE	FALSE	3	FALSE	FALSE	0	0	0	0	0	0	182	0.000171533	1.93227e-05	0.000177587	2.04038	455	9.10006	1	2	16.5419	1	4	1.56429	4.79333	11.2033	20.2738
H9	ENSG00000003402	K562	ENST00000341222	ENST00000309955	ENST00000309955	ENST00000341222	+	FALSE	63	FALSE	FALSE	TRUE	0	FALSE	FALSE	0	0	0	0	0	0	2	0	1.40249e-08	2.14457e-07	2.18836	194	17.7566	1	3	2.65483	1	2	0	1.18668	34.4963	7.54471
H9	ENSG00000005187	HepG2	ENST00000289416	ENST00000614721	ENST00000614721	ENST00000289416	+	TRUE	0	FALSE	FALSE	TRUE	0	FALSE	FALSE	0	0	0	0	0	0	994	0	1.69975e-26	3.2325e-24	5.66623	43	124.483	1	3	1.0122	1	2	42.9918	0.376818	127.063	2.27074
H9	ENSG00000005187	MCF7	ENST00000289416	ENST00000440284	ENST00000440284	ENST00000289416	+	FALSE	-338	FALSE	FALSE	TRUE	0	TRUE	FALSE	0	0	0	0	0	0	5	0.0205035	0.00490856	0.0131465	2.27314	43	0.451588	1	3	1.0122	1	2	0	0.376818	1.20423	2.27074
H9	ENSG00000005238	HEYA8	ENST00000378561	BambuTx5231	BambuTx5231	ENST00000378561	-	TRUE	0	FALSE	TRUE	FALSE	2	FALSE	FALSE	0	0	0	0	0	0	88	2.70603e-05	1.23881e-06	1.90944e-05	2.4841	0	2.86596	1	3	0.897308	1	2	0.793763	0	9.31865	2.99022
H9	ENSG00000006015	HepG2	ENST00000358607	ENST00000595077	ENST00000595077	ENST00000358607	+	TRUE	0	TRUE	FALSE	FALSE	0	FALSE	FALSE	0	1	0	0	0	0	70	5.22653e-11	2.64769e-12	3.50439e-11	4.02969	3190	4.53891	1	3	38.7058	1	2	3.83348	23.7337	10.5452	67.4004
H9	ENSG00000018408	K562	ENST00000465804	ENST00000474080	ENST00000474080	ENST00000465804	-	TRUE	0	FALSE	TRUE	TRUE	0	FALSE	FALSE	0	0	0	0	0	0	0	0	1.02636e-18	2.08855e-16	5.72854	0	1.95235	1	2	5.80801	1	2	0	0	2.12749	14.1372
H9	ENSG00000020256	HEYA8	ENST00000216923	ENST00000371523	ENST00000371523	ENST00000216923	-	TRUE	0	FALSE	FALSE	TRUE	0	FALSE	FALSE	0	0	0	0	0	0	481	3.2356e-11	6.25709e-13	2.48825e-11	3.47236	199	9.88317	1	5	4.67338	1	2	5.03437	1.80035	19.9474	18.3314
H9	ENSG00000027869	HEYA8	ENST00000368198	ENST00000368199	ENST00000368199	ENST00000368198	-	FALSE	28	FALSE	FALSE	FALSE	0	FALSE	FALSE	0	0	0	0	0	0	642	1.56051e-09	0.00029724	0.00143947	2.4198	1	11.3039	1	3	1.49501	1	2	7.14633	0	14.5964	3.09828
H9	ENSG00000036054	HEYA8	ENST00000344949	ENST00000394144	ENST00000394144	ENST00000344949	+	FALSE	-11	FALSE	FALSE	FALSE	-13	FALSE	FALSE	0	0	0	1	0	0	790	1.05679e-12	5.03589e-15	8.44346e-13	2.04306	175	11.8145	1	3	4.68281	1	2	7.96987	1.0255	25.32	10.4658
H9	ENSG00000042493	HepG2	ENST00000409724	BambuTx3148	BambuTx3148	ENST00000409724	-	TRUE	0	FALSE	FALSE	FALSE	140	FALSE	FALSE	0	0	0	0	0	0	311	0	1.31818e-18	1.22129e-16	7.04173	0	20.0774	1	3	13.465	1	3	11.8015	0	20.0774	30.3879
H9	ENSG00000049323	HEYA8	ENST00000404525	ENST00000418533	ENST00000418533	ENST00000404525	+	FALSE	42	FALSE	FALSE	FALSE	-3	FALSE	FALSE	0	0	1	0	0	0	0	0.00117965	0	0.000895932	2.18866	0	0.768555	1	4	2.41733	1	2	0	0	2.02229	11.2208
H9	ENSG00000049759	HEYA8	ENST00000382850	BambuTx3061	BambuTx3061	ENST00000382850	+	TRUE	0	FALSE	FALSE	FALSE	-4134	FALSE	FALSE	0	0	0	0	0	0	918	5.05167e-13	1.42643e-10	2.48392e-09	5.85332	35	15.7591	1	5	9.78949	1	2	9.27483	0.512748	51.819	24.9327
H9	ENSG00000050405	HepG2	ENST00000552783	ENST00000341247	ENST00000341247	ENST00000552783	-	TRUE	0	FALSE	TRUE	FALSE	2	FALSE	FALSE	0	0	0	0	1	0	42	2.27174e-11	0.00390283	0.00381244	2.9399	44	19.2467	1	4	15.1934	1	3	2.57997	0	30.4867	24.8969
H9	ENSG00000050405	MCF7	ENST00000552783	ENST00000394943	ENST00000394943	ENST00000552783	-	TRUE	0	FALSE	TRUE	FALSE	2	FALSE	FALSE	0	0	0	0	0	0	2	6.66391e-07	0.0204425	0.0165099	2.40441	44	4.30513	1	5	15.1934	1	3	0	0	10.1642	24.8969
H9	ENSG00000050426	Hct116	ENST00000262055	ENST00000547008	ENST00000547008	ENST00000262055	+	FALSE	-23	FALSE	FALSE	FALSE	-52	FALSE	FALSE	0	0	3	0	0	0	727	4.16062e-11	7.02536e-12	2.91176e-11	2.16195	200	4.16491	1	5	4.77005	1	2	2.90115	2.09343	17.4399	15.4712
H9	ENSG00000054282	Hct116	BambuTx7443	ENST00000497459	ENST00000497459	BambuTx7443	+	TRUE	0	FALSE	FALSE	FALSE	-2	FALSE	FALSE	0	0	0	0	0	0	7631	3.66937e-10	4.95053e-08	1.32452e-07	2.53168	385	33.072	1	5	2.20985	1	5	21.5717	1.60298	46.7387	7.95356
H9	ENSG00000054282	K562	BambuTx7443	BambuTx262	BambuTx262	BambuTx7443	+	TRUE	0	FALSE	FALSE	FALSE	0	FALSE	FALSE	0	0	0	0	0	0	3	0.00353872	0.00262228	0.00230846	2.32829	385	6.32057	1	5	2.20985	1	5	0	1.60298	14.0187	7.95356
H9	ENSG00000060491	A549	ENST00000370461	BambuTx7095	BambuTx7095	ENST00000370461	+	TRUE	0	FALSE	TRUE	FALSE	0	FALSE	FALSE	2	0	0	0	0	0	20	1.45826e-05	1.76348e-06	1.42111e-05	4.71633	5	11.5107	1	3	8.57801	1	2	0.187575	0	21.9787	14.8155
H9	ENSG00000064687	Hct116	ENST00000524383	ENST00000525073	ENST00000525073	ENST00000524383	+	TRUE	0	FALSE	FALSE	FALSE	241	FALSE	FALSE	0	0	0	0	0	0	0	4.24793e-09	2.2099e-08	2.72105e-07	2.84947	45	28.1122	1	3	3.90091	1	4	0	0.260019	33.8539	7.79148
H9	ENSG00000064687	K562	ENST00000524383	ENST00000435683	ENST00000435683	ENST00000524383	+	TRUE	0	FALSE	FALSE	FALSE	244	FALSE	FALSE	0	0	0	0	0	0	0	0.00392212	0.00107669	0.00400316	3.2615	45	6.8056	1	3	3.90091	1	4	0	0.260019	11.0698	7.79148
H9	ENSG00000065357	MCF7	BambuTx632	ENST00000402956	ENST00000402956	BambuTx632	+	FALSE	-6	FALSE	FALSE	FALSE	4	FALSE	FALSE	0	0	1	0	0	0	0	0.000133672	0.0273639	0.0260244	2.14517	95	1.61494	1	2	1.56606	1	3	0	0.455034	5.25772	5.3304
H9	ENSG00000067606	HEYA8	ENST00000378567	ENST00000505322	ENST00000505322	ENST00000378567	+	TRUE	0	TRUE	FALSE	FALSE	-2	FALSE	FALSE	0	0	0	0	0	0	0	3.73485e-08	0	3.0958e-08	3.97463	353	3.03841	1	3	10.6504	1	3	0	3.38025	3.03841	13.2183
H9	ENSG00000069424	MCF7	ENST00000352527	ENST00000352527	ENST00000352527	ENST00000352527	+	FALSE	0	FALSE	FALSE	FALSE	0	FALSE	FALSE	0	0	0	0	0	0	1	0.034582	1	0.341626	-0.494595	14	2.6544	1	2	1.85576	1	2	0	0.0808938	9.25428	3.22298
H9	ENSG00000070061	HepG2	ENST00000374647	BambuTx3484	BambuTx3484	ENST00000374647	-	TRUE	0	FALSE	FALSE	FALSE	-1115	FALSE	FALSE	0	0	0	0	0	0	1399	0	0	2.751e-31	3.99915	250	111.172	1	2	18.9869	1	2	50.9328	2.14369	214.959	18.9869
H9	ENSG00000070366	HEYA8	ENST00000263073	BambuTx5678	BambuTx5678	ENST00000263073	-	TRUE	0	FALSE	FALSE	FALSE	-2	FALSE	FALSE	0	0	0	0	0	0	385	1.77006e-08	2.625e-10	1.30276e-08	3.96568	14	13.704	1	4	8.0515	1	2	3.61654	0.0732496	24.0161	11.2458
H9	ENSG00000071127	HEYA8	ENST00000382452	ENST00000499869	ENST00000499869	ENST00000382452	-	FALSE	-89	FALSE	FALSE	FALSE	1	FALSE	FALSE	0	0	0	0	0	1	0	0.0125249	0.00291613	0.0078416	2.65506	1515	168.011	1	3	137.081	1	2	0	0	189.798	150.338
H9	ENSG00000073008	K562	ENST00000425690	ENST00000187830	ENST00000187830	ENST00000425690	+	FALSE	-116	FALSE	FALSE	FALSE	0	FALSE	FALSE	0	0	0	0	1	0	0	0.0337679	0.0225339	0.0216373	2.35736	61	2.21522	1	4	2.20305	1	3	0	0.390029	5.61702	5.20073
H9	ENSG00000073803	K562	ENST00000448876	ENST00000265026	ENST00000265026	ENST00000448876	+	TRUE	0	FALSE	FALSE	TRUE	0	FALSE	FALSE	0	0	0	0	0	0	0	0	0	2.49693e-14	4.45238	2523	0.393019	1	3	26.107	1	2	0	8.97067	0.943569	26.3699
H9	ENSG00000076928	HEYA8	ENST00000337665	ENST00000347545	ENST00000347545	ENST00000337665	+	TRUE	0	FALSE	FALSE	FALSE	0	FALSE	FALSE	0	0	1	0	0	0	39	4.52201e-05	7.17267e-06	3.14242e-05	3.04402	26	3.83198	1	5	4.12903	1	2	0.396641	0.13001	23.0753	12.9652
H9	ENSG00000077044	HEYA8	ENST00000264057	BambuTx5892	BambuTx5892	ENST00000264057	+	TRUE	0	FALSE	FALSE	FALSE	-4	FALSE	FALSE	0	0	0	0	0	0	188	0	1.03968e-20	4.03114e-18	2.85995	36	18.5438	1	5	4.33925	1	3	1.90143	0.161788	36.977	6.60914
H9	ENSG00000079462	Hct116	ENST00000538771	ENST00000262890	ENST00000262890	ENST00000538771	-	FALSE	-206	FALSE	FALSE	FALSE	0	FALSE	FALSE	0	1	0	0	0	0	17958	2.141e-08	0.000150795	0.000612416	2.57221	4551	77.7313	1	4	108.523	1	2	65.4174	45.1906	120.509	131.486
H9	ENSG00000079462	MCF7	ENST00000538771	ENST00000262890	ENST00000262890	ENST00000538771	-	FALSE	-206	FALSE	FALSE	FALSE	0	FALSE	FALSE	0	1	0	0	0	0	1296	7.34274e-06	2.57018e-05	0.000281256	2.68802	4551	73.4751	1	4	108.523	1	2	39.9395	45.1906	100.258	131.486
H9	ENSG00000080503	HEYA8	ENST00000302401	ENST00000357248	ENST00000357248	ENST00000302401	+	TRUE	0	FALSE	FALSE	FALSE	-4	FALSE	FALSE	0	0	1	0	0	0	10	0.000715159	0.00027253	0.000475442	2.41378	0	4.8927	1	6	0.65133	1	5	0.0869851	0	23.7963	3.83529
H9	ENSG00000081692	HepG2	ENST00000366758	ENST00000620518	ENST00000620518	ENST00000366758	-	FALSE	-128	FALSE	FALSE	FALSE	-35	FALSE	FALSE	0	0	0	0	0	0	90	0.00241135	0.00143705	0.00244588	2.62361	219	2.94313	1	3	3.42121	1	3	1.77817	2.18413	16.1494	8.96725
H9	ENSG00000081692	HepG2	ENST00000615711	ENST00000620518	ENST00000620518	ENST00000615711	-	FALSE	-128	FALSE	FALSE	FALSE	-31	FALSE	FALSE	0	0	0	0	0	0	90	0.00241135	0.00143705	0.00244588	2.62361	219	2.94313	1	3	3.42121	1	3	1.77817	2.18413	16.1494	8.96725
H9	ENSG00000082014	K562	ENST00000392811	ENST00000470588	ENST00000470588	ENST00000392811	-	TRUE	0	TRUE	FALSE	FALSE	-35	FALSE	FALSE	0	2	0	0	0	0	0	0.00181986	0.000441685	0.00120456	3.73072	29	2.69706	1	3	2.20305	1	3	0	0.311904	3.45949	4.60059
H9	ENSG00000082458	HEYA8	ENST00000542398	ENST00000374355	ENST00000374355	ENST00000542398	+	TRUE	0	FALSE	FALSE	FALSE	2	FALSE	FALSE	0	0	0	0	0	0	2	0.0273586	0.0245545	0.0166042	2.12473	433	0.0775344	1	4	9.48929	1	3	0	4.22873	0.20646	20.7416
H9	ENSG00000088002	MCF7	BambuTx4399	ENST00000201586	ENST00000201586	BambuTx4399	+	TRUE	0	FALSE	FALSE	FALSE	2	FALSE	FALSE	0	0	0	0	0	0	1007	9.1773e-07	0	3.47418e-06	2.1979	82	78.4033	1	2	1.10508	1	2	29.2241	0.586161	78.7426	1.3566
H9	ENSG00000088305	HepG2	ENST00000328111	ENST00000348286	ENST00000348286	ENST00000328111	+	FALSE	-39	FALSE	FALSE	FALSE	0	FALSE	FALSE	0	0	3	0	0	0	4	0.0278548	0.0169103	0.0169823	3.4819	562	1.36079	1	2	304.967	1	4	0	6.11046	1.48716	351.75
H9	ENSG00000089006	HepG2	ENST00000377768	BambuTx3205	BambuTx3205	ENST00000377768	-	FALSE	-186	FALSE	FALSE	FALSE	-4	FALSE	FALSE	0	0	0	0	0	1	606	0	1.6816e-53	3.7976e-51	7.9538	2686	138.07	1	5	57.0187	1	2	21.107	29.4337	393.422	86.7937
H9	ENSG00000090097	K562	ENST00000355852	ENST00000461554	ENST00000461554	ENST00000355852	-	FALSE	-12	FALSE	FALSE	FALSE	-4	FALSE	FALSE	0	0	0	1	0	0	1	0.000156766	9.86688e-06	0.000107636	2.55546	66	0.521641	1	2	4.4197	1	3	0	0.439498	2.88064	8.65534
H9	ENSG00000091073	MCF7	BambuTx2300	ENST00000468546	ENST00000468546	BambuTx2300	+	TRUE	0	TRUE	FALSE	FALSE	0	FALSE	FALSE	0	0	0	0	0	0	29	0.0224407	0.0225715	0.0175189	2.04	143	4.46973	1	4	5.89339	1	3	0	1.3566	14.7744	14.2837
H9	ENSG00000091592	HEYA8	ENST00000568641	ENST00000571451	ENST00000571451	ENST00000568641	-	TRUE	0	FALSE	FALSE	TRUE	0	FALSE	FALSE	0	0	0	0	0	0	3	0.0402709	0.0270441	0.0389261	2.07498	308	1.58758	1	2	6.74442	1	2	0	4.90773	6.40525	14.1916
H9	ENSG00000091844	MCF7	ENST00000206262	ENST00000367225	ENST00000367225	ENST00000206262	-	TRUE	0	TRUE	FALSE	FALSE	6263	FALSE	FALSE	0	0	0	0	0	0	52	1.33982e-12	1.24041e-07	3.64059e-06	2.38269	417	9.6897	1	2	3.20596	1	3	1.27052	2.26131	10.6176	7.17847
H9	ENSG00000095794	K562	ENST00000374726	ENST00000356917	ENST00000356917	ENST00000374726	+	TRUE	0	FALSE	FALSE	TRUE	0	FALSE	FALSE	0	0	0	0	0	0	81	3.14906e-06	5.05919e-07	2.18506e-06	2.71957	489	7.54201	1	6	6.69643	1	2	3.46744	2.65119	32.8298	20.2902
H9	ENSG00000097021	HepG2	ENST00000545482	ENST00000377845	ENST00000377845	ENST00000545482	-	TRUE	0	FALSE	FALSE	FALSE	0	FALSE	FALSE	0	0	0	0	0	0	449	0	2.96578e-18	1.33954e-16	7.09354	5955	30.9653	1	4	72.925	1	2	14.2862	46.4864	58.173	89.4467
H9	ENSG00000100290	HEYA8	ENST00000216115	BambuTx1697	BambuTx1697	ENST00000216115	+	TRUE	0	FALSE	FALSE	FALSE	0	FALSE	FALSE	0	0	0	0	0	0	263	2.36226e-07	0	2.23409e-07	3.20383	164	8.40378	1	2	2.42682	1	2	2.11539	1.5583	12.1425	2.42682
H9	ENSG00000101639	HepG2	ENST00000506447	ENST00000325971	ENST00000325971	ENST00000506447	+	FALSE	0	FALSE	FALSE	FALSE	14	FALSE	FALSE	0	0	1	0	0	0	0	0.00133346	0.000380123	0.000845758	2.71707	6	1.07808	1	3	2.41272	1	3	0	0	1.33363	4.67489
H9	ENSG00000101940	HepG2	ENST00000376729	BambuTx8680	BambuTx8680	ENST00000376729	+	TRUE	0	FALSE	FALSE	FALSE	-3681	FALSE	FALSE	0	0	0	0	0	1	36	3.27485e-09	1.55887e-10	2.05574e-09	2.61872	215	11.8969	1	3	3.80851	1	3	0	1.18668	22.6718	7.64165
H9	ENSG00000102103	A549	ENST00000477997	ENST00000376563	ENST00000376563	ENST00000477997	+	FALSE	40	FALSE	FALSE	FALSE	-1	FALSE	FALSE	0	0	0	0	0	0	700	0	2.24539e-62	5.36808e-60	3.34786	2849	52.5719	1	3	35.4518	1	3	27.9888	14.4268	65.0822	57.2792
H9	ENSG00000102181	HEYA8	ENST00000346693	ENST00000370377	ENST00000370377	ENST00000346693	-	FALSE	76	FALSE	FALSE	FALSE	0	FALSE	FALSE	0	0	1	0	0	1	447	7.33721e-08	1.48658e-06	1.29162e-05	2.38966	0	13.3774	1	3	2.58176	1	3	4.30117	0	14.2975	4.89863
H9	ENSG00000103253	HEYA8	ENST00000389701	ENST00000389703	ENST00000389703	ENST00000389701	+	FALSE	134	FALSE	FALSE	FALSE	0	FALSE	FALSE	1	0	0	0	0	0	117	1.84796e-07	0.00154972	0.00219288	2.28381	2	2.58338	1	5	8.92656	1	3	0.865125	0	7.08797	16.1383
H9	ENSG00000103423	MCF7	ENST00000355296	ENST00000576180	ENST00000576180	ENST00000355296	+	TRUE	0	TRUE	FALSE	FALSE	-3	FALSE	FALSE	0	0	0	1	0	0	10	0.00812841	0.0249226	0.0379317	2.0593	1139	20.062	1	4	18.1279	1	2	0	11.6083	50.5085	34.2527
H9	ENSG00000104231	HepG2	ENST00000220669	BambuTx2421	BambuTx2421	ENST00000220669	-	TRUE	0	FALSE	FALSE	FALSE	1	FALSE	FALSE	0	0	1	0	0	0	183	1.94145e-06	4.40589e-07	1.29641e-06	2.26143	860	13.8312	1	4	12.3598	1	4	6.21132	6.41191	33.3409	24.0447
H9	ENSG00000104231	K562	ENST00000220669	BambuTx2421	BambuTx2421	ENST00000220669	-	TRUE	0	FALSE	FALSE	FALSE	1	FALSE	FALSE	0	0	1	0	0	0	215	6.05469e-05	0.000876284	0.00119613	2.10042	860	19.9647	1	4	12.3598	1	4	8.89447	6.41191	54.2793	24.0447
H9	ENSG00000104312	K562	ENST00000220751	BambuTx4047	BambuTx4047	ENST00000220751	+	FALSE	-38	FALSE	FALSE	FALSE	-454	FALSE	FALSE	0	0	2	0	0	0	70	0	1.1529e-27	4.6921e-25	6.26798	608	6.87901	1	2	10.3501	1	2	3.6365	6.02909	20.493	13.8797
H9	ENSG00000104450	HEYA8	ENST00000251809	BambuTx4674	BambuTx4674	ENST00000251809	+	FALSE	31	FALSE	FALSE	TRUE	0	TRUE	FALSE	0	0	1	0	0	0	30	1.20923e-05	4.65865e-07	8.67884e-06	2.37252	1	0.555277	1	4	0.192876	1	2	0.0434926	0	1.88894	0.889832
H9	ENSG00000105379	HepG2	ENST00000309244	ENST00000354232	ENST00000354232	ENST00000309244	-	TRUE	0	TRUE	FALSE	FALSE	2	FALSE	FALSE	0	0	0	0	0	0	8711	4.13385e-11	0	2.74486e-11	3.20831	5531	493.544	1	4	47.3401	1	2	287.765	25.2642	649.234	48.6571
H9	ENSG00000105976	MCF7	ENST00000397752	BambuTx9903	BambuTx9903	ENST00000397752	+	TRUE	0	FALSE	FALSE	FALSE	-2	FALSE	FALSE	0	0	0	1	0	0	16	0.0011645	9.69393e-05	0.000798643	2.21658	23	9.59059	1	4	2.34234	1	3	0	0.209343	15.3955	6.59247
H9	ENSG00000106333	Hct116	ENST00000223061	BambuTx5213	BambuTx5213	ENST00000223061	+	TRUE	0	FALSE	FALSE	FALSE	0	FALSE	FALSE	0	0	0	0	0	0	8	4.73674e-06	2.02854e-06	1.52865e-05	2.53195	516	1.74083	1	3	13.6999	1	2	0	5.40106	2.65458	18.7519
H9	ENSG00000106443	Hct116	ENST00000403050	ENST00000473050	ENST00000473050	ENST00000403050	+	TRUE	0	FALSE	FALSE	TRUE	0	FALSE	FALSE	0	0	0	0	0	0	271	6.12137e-06	1.38067e-06	4.15634e-06	2.29813	0	0.669416	1	3	24.2912	1	3	0.322293	0	4.35684	32.6037
H9	ENSG00000107104	HepG2	ENST00000382297	ENST00000382293	ENST00000382293	ENST00000382297	+	TRUE	0	FALSE	FALSE	FALSE	-2	FALSE	FALSE	0	0	0	0	0	0	49	3.32044e-05	0.0144167	0.00856217	2.4097	51	26.1022	1	5	2.15333	1	4	2.48453	0.38988	49.6905	5.78818
H9	ENSG00000107554	HEYA8	ENST00000543621	ENST00000324109	ENST00000324109	ENST00000543621	-	TRUE	0	FALSE	FALSE	FALSE	0	FALSE	FALSE	0	0	0	0	0	0	50	3.82732e-09	4.31862e-11	2.85012e-09	2.70623	118	33.354	1	2	9.11955	1	3	0.495624	1.10492	33.354	14.0247
H9	ENSG00000108433	K562	ENST00000640051	ENST00000638892	ENST00000638892	ENST00000640051	+	FALSE	-10	FALSE	FALSE	FALSE	-1	FALSE	FALSE	0	0	1	0	1	0	0	0.0028364	0.00115972	0.0018526	2.11261	357	17.5295	1	4	7.06981	1	2	0	2.69042	36.9257	21.2693
H9	ENSG00000108846	K562	ENST00000503337	ENST00000427699	ENST00000427699	ENST00000503337	+	TRUE	0	FALSE	FALSE	TRUE	0	FALSE	FALSE	0	0	0	0	0	0	0	0.00850184	0.00325712	0.0054396	2.291	0	0.292939	1	3	0.219749	1	3	0	0	0.999447	0.283128
H9	ENSG00000109323	A549	ENST00000514430	ENST00000507358	ENST00000507358	ENST00000514430	-	FALSE	53	FALSE	FALSE	TRUE	0	FALSE	FALSE	0	0	0	0	0	0	68	5.11693e-05	2.71109e-06	3.24072e-05	2.31056	0	3.21462	1	3	15.5369	1	2	2.29823	0	7.33913	23.6139
H9	ENSG00000109670	HEYA8	ENST00000281708	ENST00000263981	ENST00000263981	ENST00000281708	-	TRUE	0	FALSE	FALSE	FALSE	-4	FALSE	FALSE	0	0	0	0	0	0	242	4.83867e-08	8.65772e-10	3.4429e-08	3.2738	9	9.06402	1	5	4.93654	1	2	1.81114	0	10.6981	6.41191
H9	ENSG00000111247	K562	ENST00000352618	BambuTx7534	BambuTx7534	ENST00000352618	+	FALSE	36	FALSE	FALSE	FALSE	0	FALSE	FALSE	0	0	1	0	0	0	52	0	6.05789e-11	3.27049e-09	2.3434	868	27.8471	1	4	21.9222	1	2	1.77293	8.49934	44.4392	44.3808
H9	ENSG00000111817	K562	ENST00000331677	ENST00000430252	ENST00000430252	ENST00000331677	+	TRUE	0	FALSE	FALSE	TRUE	0	TRUE	FALSE	0	0	1	0	0	0	0	0.00105635	0.000224025	0.000700508	2.31186	0	0.702949	1	4	8.3109	1	4	0	0	1.57525	33.6625
H9	ENSG00000112031	K562	ENST00000367233	ENST00000461949	ENST00000461949	ENST00000367233	-	TRUE	0	TRUE	FALSE	FALSE	0	FALSE	FALSE	0	0	0	0	0	0	2	0.00126086	0.000553861	0.000835332	2.58898	300	6.37419	1	4	5.16189	1	2	0	2.93081	21.9895	18.0927
H9	ENSG00000112739	HepG2	ENST00000480058	ENST00000337659	ENST00000337659	ENST00000480058	+	FALSE	-59	FALSE	FALSE	TRUE	0	TRUE	FALSE	0	0	0	0	0	0	95	0.000962237	0.000129692	0.000612577	2.18793	0	50.2601	1	4	35.5778	1	2	3.07991	0	75.8451	83.5778
H9	ENSG00000113648	HEYA8	ENST00000511689	ENST00000312469	ENST00000312469	ENST00000511689	-	FALSE	-411	FALSE	FALSE	FALSE	-510	FALSE	FALSE	0	0	1	1	0	0	1764	0	2.72971e-18	3.84866e-16	2.07426	1174	50.8056	1	5	51.776	1	2	16.2571	11.9381	140.787	79.5356
H9	ENSG00000114473	HEYA8	ENST00000455191	ENST00000478903	ENST00000478903	ENST00000455191	-	TRUE	0	TRUE	FALSE	FALSE	-1	FALSE	FALSE	0	0	0	0	0	0	1017	0.000126421	0	8.7573e-05	2.31195	74	13.2141	1	4	2.04469	1	3	9.7275	0.390029	17.5475	4.4197
H9	ENSG00000114993	A549	ENST00000272430	ENST00000233330	ENST00000233330	ENST00000272430	-	TRUE	0	FALSE	FALSE	FALSE	-7	FALSE	FALSE	0	0	0	0	0	0	59	3.25616e-07	0.00487475	0.012578	2.10989	742	6.97528	1	3	14.4312	1	3	2.61672	7.19955	12.0304	22.0985
H9	ENSG00000114993	K562	ENST00000272430	ENST00000233330	ENST00000233330	ENST00000272430	-	TRUE	0	FALSE	FALSE	FALSE	-7	FALSE	FALSE	0	0	0	0	0	0	7	0.00113224	0.000121987	0.000750467	2.22757	742	2.08158	1	3	14.4312	1	3	0	7.19955	2.52839	22.0985
H9	ENSG00000115109	K562	ENST00000263713	ENST00000452780	ENST00000452780	ENST00000263713	+	TRUE	0	TRUE	FALSE	FALSE	-1	FALSE	FALSE	0	0	0	0	1	0	0	0.00546008	0.00276855	0.00354839	2.68559	15	2.70521	1	4	4.37263	1	4	0	0.0779761	5.29485	17.6328
H9	ENSG00000115355	MCF7	ENST00000263630	ENST00000426576	ENST00000426576	ENST00000263630	-	TRUE	0	TRUE	FALSE	TRUE	0	TRUE	FALSE	0	0	0	1	0	0	0	0.00264843	0.000842953	0.0017572	2.89012	0	0.324712	1	5	8.29203	1	3	0	0	0.876287	24.6188
H9	ENSG00000116670	HepG2	BambuTx50	ENST00000376692	ENST00000376692	BambuTx50	-	TRUE	0	FALSE	FALSE	FALSE	-1	FALSE	FALSE	0	0	0	0	0	0	364	0.0312192	0.00988589	0.0189803	2.70223	3725	28.0063	1	2	71.4937	1	4	13.6649	39.5975	28.0063	179.198
H9	ENSG00000117335	HEYA8	ENST00000354848	ENST00000367041	ENST00000367041	ENST00000354848	+	FALSE	0	FALSE	FALSE	FALSE	0	FALSE	FALSE	0	0	1	1	0	0	1491	5.87266e-11	2.55705e-12	4.48107e-11	2.67823	584	36.1406	1	5	11.948	1	4	14.9442	5.8334	107.54	29.6076
H9	ENSG00000118707	Hct116	ENST00000373872	BambuTx1571	BambuTx1571	ENST00000373872	+	TRUE	0	FALSE	FALSE	FALSE	0	FALSE	FALSE	0	0	0	0	0	0	56	9.44512e-05	0.00460685	0.00585249	2.1082	137	1.42382	1	4	14.143	1	2	0.120663	1.5583	4.22766	22.6341
H9	ENSG00000119403	HEYA8	ENST00000312189	ENST00000373896	ENST00000373896	ENST00000312189	-	FALSE	140	FALSE	FALSE	TRUE	0	FALSE	TRUE	0	0	0	0	0	0	85	1.52683e-08	2.69599e-08	7.53376e-07	2.22244	483	18.3847	1	3	7.54103	1	2	0.735612	3.76664	29.4559	13.8167
H9	ENSG00000119640	HepG2	ENST00000238618	ENST00000555463	ENST00000555463	ENST00000238618	-	TRUE	0	FALSE	FALSE	FALSE	-16	FALSE	FALSE	0	0	0	0	0	0	39	1.95115e-10	1.5552e-11	1.3008e-10	3.78087	2008	2.54904	1	4	15.7983	1	2	1.34099	7.87558	6.17766	20.8016
H9	ENSG00000119655	MCF7	ENST00000555619	ENST00000553490	ENST00000553490	ENST00000555619	-	FALSE	-173	FALSE	FALSE	FALSE	-149	FALSE	FALSE	0	0	0	0	0	0	331	0	0	0	5.79652	20286	33.4456	1	4	192.967	1	2	7.88658	165.179	80.9801	197.903
H9	ENSG00000120896	HepG2	ENST00000523965	ENST00000240123	ENST00000240123	ENST00000523965	+	TRUE	0	FALSE	TRUE	FALSE	293	FALSE	FALSE	0	0	0	0	0	0	5	0	1.11737e-18	5.60756e-17	2.85928	626	7.0301	1	3	26.4761	1	2	0	6.4059	14.601	31.0073
H9	ENSG00000121310	K562	ENST00000358358	ENST00000539680	ENST00000539680	ENST00000358358	-	TRUE	0	TRUE	FALSE	FALSE	8	FALSE	FALSE	0	2	0	0	0	0	60	1.18846e-08	5.39111e-10	8.56548e-09	3.16141	72	2.70384	1	5	1.89058	1	2	1.78495	0.195015	2.70384	10.2735
H9	ENSG00000121410	HepG2	ENST00000596924	ENST00000263100	ENST00000263100	ENST00000596924	-	TRUE	0	FALSE	TRUE	FALSE	-1672	FALSE	FALSE	0	0	0	0	0	0	280	0.000317079	0	0.00020806	3.45621	1384	40.5527	1	3	17.1412	1	2	10.5762	16.2395	44.736	22.4571
H9	ENSG00000123737	Hct116	ENST00000243498	BambuTx1926	BambuTx1926	ENST00000243498	+	FALSE	-24	FALSE	FALSE	FALSE	106	FALSE	FALSE	0	0	1	0	0	0	5939	0	3.09956e-195	1.19901e-192	4.58863	2789	45.7571	1	3	42.9335	1	2	23.9145	29.2243	64.9563	67.6409
H9	ENSG00000123815	HEYA8	ENST00000324464	BambuTx5786	BambuTx5786	ENST00000324464	-	TRUE	0	FALSE	FALSE	FALSE	-1	FALSE	FALSE	0	0	0	0	0	0	53	5.75221e-06	5.59121e-07	4.11457e-06	2.15085	171	1.37822	1	3	4.65933	1	4	0.401464	1.62792	3.62333	16.0531
H9	ENSG00000124243	K562	ENST00000371608	ENST00000463943	ENST00000463943	ENST00000371608	+	FALSE	-77	FALSE	FALSE	FALSE	-5499	FALSE	FALSE	0	0	0	1	0	0	0	6.05563e-05	6.33456e-06	7.43118e-05	2.40692	2428	2.16526	1	3	25.1587	1	2	0	18.6995	3.38627	49.923
H9	ENSG00000125637	K562	ENST00000464559	ENST00000245796	ENST00000245796	ENST00000464559	+	TRUE	0	FALSE	TRUE	FALSE	325	FALSE	FALSE	1	0	0	0	0	0	2	0.00909481	0.0017921	0.00579559	2.06453	3	2.14883	1	3	0.0992488	1	2	0	0	7.48227	0.251212
H9	ENSG00000125731	HEYA8	BambuTx5090	ENST00000595369	ENST00000595369	BambuTx5090	-	TRUE	0	TRUE	FALSE	TRUE	0	TRUE	FALSE	0	0	0	0	0	0	0	2.12046e-05	1.8321e-06	1.51326e-05	3.06757	47	0.0740733	1	3	2.26785	1	3	0	0.406981	0.0740733	10.9081
H9	ENSG00000125779	HepG2	ENST00000336066	BambuTx1541	BambuTx1541	ENST00000336066	+	TRUE	0	FALSE	FALSE	FALSE	-73	FALSE	FALSE	0	0	0	0	0	0	239	1.72895e-13	8.65724e-15	1.32549e-13	2.41492	183	18.6217	1	5	12.739	1	3	10.1415	2.30278	65.7892	33.2271
H9	ENSG00000125843	K562	ENST00000379573	ENST00000615891	ENST00000615891	ENST00000379573	+	FALSE	-25	FALSE	FALSE	FALSE	3535	FALSE	FALSE	0	0	0	0	0	0	9	0.00821819	0.00155088	0.00526321	2.02264	15	0.891027	1	4	1.39465	1	3	0.181579	0	2.52952	2.42838
H9	ENSG00000126790	Hct116	ENST00000247194	BambuTx797	BambuTx797	ENST00000247194	-	FALSE	-379	FALSE	FALSE	FALSE	-63	FALSE	FALSE	0	0	0	0	0	0	508	0	3.03346e-22	2.20021e-20	2.67377	196	1.52633	1	3	3.32623	1	2	1.00293	1.10492	2.28969	4.67489
H9	ENSG00000127481	A549	ENST00000375254	ENST00000375225	ENST00000375225	ENST00000375254	-	TRUE	0	TRUE	FALSE	FALSE	-4	FALSE	FALSE	0	0	0	0	0	0	411	6.3637e-05	3.77094e-06	4.06703e-05	2.11572	2	27.1995	1	4	33.1477	1	2	17.7576	0	44.7511	37.5143
H9	ENSG00000129353	HEYA8	ENST00000335757	ENST00000407327	ENST00000407327	ENST00000335757	+	TRUE	0	FALSE	FALSE	FALSE	-9	FALSE	FALSE	0	0	0	0	0	0	823	0.000549646	9.87027e-05	0.000368865	3.23601	452	11.5882	1	3	10.6842	1	2	7.77113	3.11659	19.0737	34.9726
H9	ENSG00000129484	K562	ENST00000429687	ENST00000250416	ENST00000250416	ENST00000429687	+	FALSE	-33	FALSE	FALSE	FALSE	-1	FALSE	FALSE	0	0	0	0	0	0	85	0	1.1428e-12	9.59727e-11	3.44994	1290	14.8763	1	3	23.6006	1	2	2.9796	10.9081	16.5006	24.1873
H9	ENSG00000129991	K562	ENST00000585806	ENST00000344887	ENST00000344887	ENST00000585806	-	TRUE	0	FALSE	TRUE	FALSE	-3	FALSE	FALSE	0	0	0	0	0	0	0	2.53376e-11	1.96226e-13	1.95884e-11	5.4266	2916	27.1664	1	2	22.6926	1	2	0	18.6995	54.4883	41.9871
H9	ENSG00000130529	HepG2	ENST00000595071	ENST00000599628	ENST00000599628	ENST00000595071	+	TRUE	0	FALSE	FALSE	TRUE	0	FALSE	FALSE	0	0	0	0	0	0	15	9.65601e-10	2.21807e-11	6.31071e-10	2.75935	0	3.3119	1	4	14.1389	1	2	0.514805	0	4.46147	18.5264
H9	ENSG00000130731	HepG2	ENST00000301686	ENST00000338401	ENST00000338401	ENST00000301686	-	FALSE	40	FALSE	FALSE	FALSE	1	FALSE	FALSE	0	0	3	0	0	0	905	0	8.69601e-16	1.23222e-14	2.06734	2663	40.882	1	4	34.9953	1	4	38.5102	22.0305	69.1072	90.3249
H9	ENSG00000131016	K562	ENST00000402676	ENST00000253332	ENST00000253332	ENST00000402676	+	TRUE	0	TRUE	FALSE	FALSE	-1784	FALSE	FALSE	0	0	0	0	0	0	0	0.000260899	1.85415e-05	0.00017582	4.8408	0	0.374438	1	3	39.7773	1	2	0	0	0.760052	43.5434
H9	ENSG00000132294	Hct116	ENST00000254624	BambuTx2463	BambuTx2463	ENST00000254624	+	FALSE	-5	FALSE	FALSE	FALSE	-115	FALSE	FALSE	0	0	0	0	0	1	130	2.96439e-08	1.32191e-09	2.08317e-08	2.01572	190	12.0566	1	3	9.94432	1	2	1.08596	1.56012	32.6763	11.0492
H9	ENSG00000132694	HEYA8	BambuTx9804	ENST00000368194	ENST00000368194	BambuTx9804	-	FALSE	-427	FALSE	FALSE	FALSE	1	FALSE	FALSE	0	0	0	1	0	0	6	0.000691623	0.000131111	0.000461092	2.43285	4	2.62469	1	3	5.43634	1	4	0.0193836	0	7.07752	11.0152
H9	ENSG00000132780	Hct116	ENST00000350030	ENST00000351223	ENST00000351223	ENST00000350030	+	FALSE	-5	FALSE	FALSE	FALSE	-647	FALSE	FALSE	0	0	1	0	0	0	12730	1.74135e-11	1.18156e-12	1.21077e-11	2.62073	5106	100.431	1	3	253.149	1	2	53.6949	33.3475	117.635	425.721
H9	ENSG00000133678	K562	ENST00000372281	ENST00000467529	ENST00000467529	ENST00000372281	+	TRUE	0	FALSE	FALSE	FALSE	0	FALSE	FALSE	0	0	0	0	0	0	5	0.00530403	0.000885437	0.003437	2.15442	974	0.37949	1	4	15.2157	1	2	0	8.30678	1.68902	21.0226
H9	ENSG00000134285	K562	ENST00000550765	ENST00000553027	ENST00000553027	ENST00000550765	-	FALSE	647	FALSE	FALSE	FALSE	441	FALSE	FALSE	0	5	0	0	0	0	7	8.56222e-12	3.89838e-10	1.74792e-08	3.85914	3394	1.04487	1	3	31.1659	1	2	0.239434	23.2034	1.31466	42.851
H9	ENSG00000134490	MCF7	ENST00000383233	ENST00000475185	ENST00000475185	ENST00000383233	-	TRUE	0	FALSE	FALSE	FALSE	4	FALSE	FALSE	0	0	0	0	0	0	9	0.0278611	0.00772907	0.0177762	2.40443	11	1.38815	1	4	0.826828	1	3	0	0	6.13401	2.26503
H9	ENSG00000135480	Hct116	ENST00000331817	BambuTx622	BambuTx622	ENST00000331817	+	TRUE	0	FALSE	FALSE	FALSE	0	FALSE	FALSE	0	0	0	0	0	0	1131	5.8352e-05	0.00757142	0.015169	2.48741	521	3.4879	1	2	9.34977	1	2	2.5441	4.2706	8.43479	9.34977
H9	ENSG00000135480	MCF7	ENST00000331817	BambuTx622	BambuTx622	ENST00000331817	+	TRUE	0	FALSE	FALSE	FALSE	0	FALSE	FALSE	0	0	0	0	0	0	180	9.61189e-05	0.00172182	0.0063259	3.56148	521	9.92995	1	2	9.34977	1	2	6.15019	4.2706	18.8068	9.34977
H9	ENSG00000135951	MCF7	ENST00000465216	ENST00000498097	ENST00000498097	ENST00000465216	-	TRUE	0	FALSE	FALSE	FALSE	0	FALSE	FALSE	0	0	0	0	0	0	2	0.00372497	0.021187	0.0168582	2.11732	100	1.85087	1	3	0.935713	1	4	0	0.585997	9.8403	5.72043
H9	ENSG00000136068	HEYA8	ENST00000295956	ENST00000358537	ENST00000358537	ENST00000295956	+	FALSE	0	FALSE	FALSE	FALSE	0	FALSE	FALSE	0	0	1	0	0	0	290	7.40793e-09	1.9106e-10	5.48735e-09	3.54179	67	105.803	1	4	22.4091	1	2	3.78229	0.878996	135.797	33.5425
H9	ENSG00000137094	MCF7	ENST00000312316	ENST00000541010	ENST00000541010	ENST00000312316	+	TRUE	0	TRUE	FALSE	FALSE	-3	FALSE	FALSE	0	0	0	0	0	0	1	0.0428128	0	0.0270853	2.06693	570	1.78591	1	3	17.3313	1	2	0	6.04545	2.11063	24.3083
H9	ENSG00000137936	MCF7	ENST00000260502	ENST00000260502	ENST00000260502	ENST00000260502	-	FALSE	0	FALSE	FALSE	FALSE	0	FALSE	FALSE	0	0	0	0	0	0	10	0.0260391	0.00875625	0.0193213	-1.17112	56	1.42252	1	2	3.96123	1	2	0.162356	0.659247	7.00789	4.22532
H9	ENSG00000138190	K562	ENST00000260762	ENST00000371552	ENST00000371552	ENST00000260762	+	TRUE	0	FALSE	FALSE	FALSE	3	FALSE	FALSE	0	0	0	0	0	0	1	9.8014e-06	1.92464e-06	2.72997e-05	2.05226	101	18.1327	1	3	3.69366	1	2	0	0.715054	21.6873	4.22873
H9	ENSG00000138621	HepG2	ENST00000342932	ENST00000563393	ENST00000563393	ENST00000342932	+	TRUE	0	TRUE	FALSE	FALSE	-988	FALSE	FALSE	0	0	0	0	0	0	46	0.000703791	0.00225467	0.00344331	2.59365	225	2.99186	1	4	8.45444	1	2	1.6773	1.01369	7.14415	15.0494
H9	ENSG00000138835	HEYA8	ENST00000462403	ENST00000613049	ENST00000613049	ENST00000462403	+	FALSE	-434	FALSE	FALSE	FALSE	5	FALSE	FALSE	0	0	0	0	0	0	1539	2.85583e-05	3.99123e-06	2.00641e-05	2.62699	175	16.5764	1	3	2.1928	1	4	12.2484	1.45609	44.9997	10.6212
H9	ENSG00000139146	MCF7	ENST00000337682	ENST00000539409	ENST00000539409	ENST00000337682	-	FALSE	-256	FALSE	FALSE	FALSE	0	FALSE	FALSE	0	0	3	0	0	0	0	0.0211096	0.0146606	0.0271203	2.14765	6905	14.7273	1	4	104.217	1	2	0	70.1816	27.1649	179.608
H9	ENSG00000139637	K562	ENST00000267103	ENST00000548845	ENST00000548845	ENST00000267103	+	FALSE	-32	FALSE	FALSE	FALSE	13	FALSE	FALSE	0	1	0	0	0	0	3	2.52299e-08	0.00326338	0.00543974	2.00044	4635	0.367569	1	4	49.3505	1	2	0	45.1906	2.50228	62.5518
H9	ENSG00000139793	HEYA8	BambuTx742	ENST00000343600	ENST00000343600	BambuTx742	+	FALSE	36	FALSE	FALSE	FALSE	-1	FALSE	FALSE	0	0	1	0	0	0	477	0.00338661	0.00154627	0.00219007	2.03636	1	17.2942	1	3	0.28407	1	2	4.09098	0	35.6328	0.623809
H9	ENSG00000139880	HEYA8	ENST00000487137	ENST00000397359	ENST00000397359	ENST00000487137	-	FALSE	0	FALSE	FALSE	FALSE	0	FALSE	FALSE	0	0	0	1	0	0	2	0.0103422	0.00225059	0.00650295	2.81601	9	1.03119	1	3	1.11878	1	4	0	0.0732496	2.76593	6.62796
H9	ENSG00000140682	K562	ENST00000394863	ENST00000564176	ENST00000564176	ENST00000394863	+	FALSE	-112	FALSE	FALSE	FALSE	0	FALSE	FALSE	0	5	0	0	0	0	0	0.001939	0.000242632	0.00128371	3.51445	185	0.815118	1	4	3.60024	1	2	0	1.5583	1.37526	6.95552
H9	ENSG00000141349	Hct116	ENST00000269097	BambuTx1086	BambuTx1086	ENST00000269097	+	FALSE	-139	FALSE	FALSE	FALSE	40	FALSE	FALSE	0	0	1	0	0	0	2948	5.43751e-13	9.89831e-15	3.67584e-13	2.16063	7842	25.1081	1	4	91.5458	1	2	11.6588	84.156	45.9721	107.306
H9	ENSG00000141376	Hct116	ENST00000588874	ENST00000589222	ENST00000589222	ENST00000588874	+	TRUE	0	FALSE	FALSE	FALSE	1	FALSE	FALSE	0	0	0	2	0	0	1	0.0203578	0.0234527	0.0123054	2.15651	0	2.51581	1	2	4.71593	1	4	0	0	5.3402	7.77786
H9	ENSG00000141376	MCF7	ENST00000588874	ENST00000592702	ENST00000592702	ENST00000588874	+	TRUE	0	FALSE	FALSE	FALSE	1	FALSE	FALSE	0	0	0	1	0	0	0	0	7.65113e-10	1.5201e-08	3.77405	0	602.472	1	6	4.71593	1	4	0	0	915.254	7.77786
H9	ENSG00000141526	K562	ENST00000582743	ENST00000581287	ENST00000581287	ENST00000582743	+	TRUE	0	TRUE	FALSE	FALSE	607	FALSE	FALSE	0	0	0	0	0	0	10	7.31054e-07	2.19203e-05	0.000117146	2.20337	289	2.82153	1	2	4.61195	1	3	0.0642863	2.8052	3.52212	9.59106
H9	ENSG00000143919	K562	ENST00000378494	ENST00000454433	ENST00000454433	ENST00000378494	+	FALSE	-141	FALSE	FALSE	TRUE	0	FALSE	FALSE	0	0	0	3	0	0	0	3.04015e-07	7.06777e-09	2.14907e-07	2.31683	0	1.17789	1	3	15.3787	1	2	0	0	4.30585	16.9068
H9	ENSG00000143951	HEYA8	ENST00000272321	BambuTx4422	BambuTx4422	ENST00000272321	-	FALSE	-281	FALSE	FALSE	TRUE	0	FALSE	FALSE	0	0	0	0	0	0	337	0.0232543	0	0.0143024	2.24006	166	3.53566	1	3	3.31477	1	3	2.83387	1.01369	4.86932	6.79508
H9	ENSG00000144744	MCF7	ENST00000361055	ENST00000415609	ENST00000415609	ENST00000361055	-	FALSE	-27	FALSE	FALSE	FALSE	0	FALSE	FALSE	0	0	2	0	0	0	1	0.0095256	0.00480989	0.0129812	2.17799	1748	18.8006	1	3	32.8514	1	2	0	12.8238	33.6077	49.9493
H9	ENSG00000145287	HepG2	ENST00000411416	ENST00000311507	ENST00000311507	ENST00000411416	-	TRUE	0	FALSE	FALSE	FALSE	640	FALSE	FALSE	0	0	0	0	0	0	77	0.00947372	0.00220333	0.00580696	2.11562	72	3.60364	1	2	1.16267	1	3	3.10566	0.460555	3.60364	1.2943
H9	ENSG00000145623	K562	ENST00000274276	ENST00000274276	ENST00000274276	ENST00000274276	+	FALSE	0	FALSE	FALSE	FALSE	0	FALSE	FALSE	0	0	0	0	0	0	1	2.07828e-05	0.00487823	0.00734895	-1.60556	0	0.128573	1	1	0.83215	1	1	0	0	1.03056	2.37337
H9	ENSG00000145781	Hct116	ENST00000632434	ENST00000274458	ENST00000274458	ENST00000632434	+	FALSE	35	FALSE	FALSE	FALSE	1	FALSE	FALSE	0	0	0	0	0	0	3361	1.75193e-05	0	1.17981e-05	2.25429	2281	38.975	1	2	27.6231	1	3	13.2989	12.8238	40.0563	41.2406
H9	ENSG00000145819	HEYA8	ENST00000378004	ENST00000486650	ENST00000486650	ENST00000378004	+	TRUE	0	FALSE	FALSE	FALSE	-2526	FALSE	FALSE	0	0	1	0	0	0	0	0.00271382	0	0.00196573	2.15553	8	0.190577	1	3	4.72877	1	2	0	0	0.696845	5.74296
H9	ENSG00000145868	MCF7	ENST00000340253	ENST00000513826	ENST00000513826	ENST00000340253	+	TRUE	0	TRUE	FALSE	FALSE	-1	FALSE	FALSE	0	0	1	0	0	0	0	0.000275277	0.000616127	0.0030691	2.01301	93	6.2919	1	3	6.47824	1	2	0	0.545832	8.73172	12.4664
H9	ENSG00000146540	Hct116	ENST00000357429	ENST00000397100	ENST00000397100	ENST00000357429	-	FALSE	0	FALSE	FALSE	FALSE	-1	FALSE	FALSE	0	0	0	0	0	1	1160	0	5.28911e-20	1.58487e-18	3.66528	2320	18.4416	1	5	40.3491	1	2	0.503261	16.0298	44.6489	52.0032
H9	ENSG00000147687	Hct116	ENST00000276692	BambuTx5	BambuTx5	ENST00000276692	-	FALSE	0	FALSE	FALSE	FALSE	0	FALSE	FALSE	0	0	1	0	0	0	5718	0	0	0	5.5149	2909	39.398	1	5	35.5783	1	2	17.9764	19.8886	89.8821	42.074
H9	ENSG00000147804	HepG2	ENST00000532718	ENST00000301305	ENST00000301305	ENST00000532718	-	TRUE	0	FALSE	TRUE	FALSE	0	FALSE	FALSE	0	0	0	0	0	0	890	0	5.14814e-25	2.32524e-23	8.5041	336	96.1086	1	3	3.20596	1	2	24.8453	2.41726	140.536	6.15469
H9	ENSG00000148180	HepG2	BambuTx2566	ENST00000373818	ENST00000373818	BambuTx2566	+	TRUE	0	FALSE	FALSE	FALSE	0	FALSE	FALSE	0	0	0	0	0	0	2034	6.0569e-11	1.03957e-12	4.03905e-11	3.72056	789	321.164	1	4	19.5921	1	2	108.109	6.67374	337.197	24.0991
H9	ENSG00000148200	HEYA8	ENST00000487099	BambuTx6428	BambuTx6428	ENST00000487099	-	FALSE	41	FALSE	FALSE	TRUE	0	FALSE	FALSE	0	0	0	0	0	0	125	1.26385e-11	0	1.58396e-11	3.35365	124	1.34311	1	2	84.5941	1	2	0.92596	1.03941	2.42658	85.8278
H9	ENSG00000148339	HepG2	ENST00000373068	ENST00000373064	ENST00000373064	ENST00000373068	+	TRUE	0	FALSE	FALSE	FALSE	1	FALSE	FALSE	0	0	0	0	0	0	46	0.000831062	0.000218044	0.00053234	2.95485	74	3.86104	1	4	2.33617	1	3	1.54442	0.659247	14.601	7.73447
H9	ENSG00000149016	Hct116	ENST00000308436	BambuTx474	BambuTx474	ENST00000308436	-	FALSE	-80	FALSE	FALSE	FALSE	-7	FALSE	FALSE	0	0	0	0	1	0	1556	0	3.43561e-47	1.13915e-44	3.09004	124	13.3643	1	3	5.30505	1	2	6.30208	1.1305	21.5434	12.1594
H9	ENSG00000149016	Hct116	ENST00000476907	BambuTx474	BambuTx474	ENST00000476907	-	FALSE	-620	FALSE	FALSE	FALSE	-4	FALSE	FALSE	0	0	0	0	1	0	1556	0	3.43561e-47	1.13915e-44	3.09004	124	13.3643	1	3	5.30505	1	2	6.30208	1.1305	21.5434	12.1594
H9	ENSG00000149182	Hct116	ENST00000524782	BambuTx464	BambuTx464	ENST00000524782	-	FALSE	-203	FALSE	FALSE	FALSE	0	FALSE	FALSE	0	0	0	1	0	0	922	6.68363e-11	1.77113e-12	4.78e-11	2.26903	1022	17.0049	1	4	22.8954	1	2	4.38989	6.41191	26.6728	27.107
H9	ENSG00000149591	K562	ENST00000392951	ENST00000532870	ENST00000532870	ENST00000392951	+	TRUE	0	TRUE	FALSE	FALSE	221	FALSE	FALSE	0	0	0	0	0	0	8	0.00032405	0.00240057	0.00725346	3.5808	3684	0.106276	1	3	31.9616	1	2	0.0641076	28.8536	1.7068	50.2424
H9	ENSG00000149809	K562	ENST00000279263	ENST00000530650	ENST00000530650	ENST00000279263	+	FALSE	-48	FALSE	FALSE	FALSE	-126	FALSE	FALSE	0	2	0	0	0	0	43	0.000104736	0.000577463	0.00107768	2.50447	1455	3.33938	1	6	19.5313	1	2	1.46298	15.9361	9.87374	27.7589
H9	ENSG00000151725	HepG2	ENST00000281453	ENST00000510146	ENST00000510146	ENST00000281453	-	FALSE	-3	FALSE	FALSE	FALSE	-384	FALSE	FALSE	0	0	1	0	0	0	14	9.83114e-10	0	6.75626e-10	2.02732	4329	1.36096	1	2	69.7393	1	2	0.340198	46.7566	1.48716	73.3961
H9	ENSG00000152061	HEYA8	ENST00000489615	ENST00000251507	ENST00000251507	ENST00000489615	+	TRUE	0	FALSE	FALSE	TRUE	0	FALSE	FALSE	0	0	0	0	0	0	2	4.49015e-05	0.000732784	0.00126276	3.93798	5	10.0591	1	4	36.0618	1	3	0	0	14.3268	56.2212
H9	ENSG00000152284	HepG2	ENST00000282111	BambuTx9953	BambuTx9953	ENST00000282111	+	TRUE	0	FALSE	FALSE	FALSE	-1	FALSE	FALSE	0	0	0	0	0	0	6	6.59934e-05	0	4.37099e-05	2.15739	326	2.04088	1	2	55.363	1	2	0	4.60059	2.17318	95.056
H9	ENSG00000152556	K562	ENST00000359794	ENST00000547587	ENST00000547587	ENST00000359794	+	TRUE	0	TRUE	FALSE	FALSE	-300	FALSE	FALSE	0	0	0	0	0	0	5	0.0134302	0.00298263	0.00846133	2.17516	1218	3.32209	1	4	25.5171	1	3	0	11.9723	11.0282	47.5118
H9	ENSG00000152952	HEYA8	ENST00000360060	ENST00000282903	ENST00000282903	ENST00000360060	-	FALSE	0	FALSE	FALSE	FALSE	4	FALSE	FALSE	0	0	0	1	0	0	2096	5.23877e-13	9.85481e-14	1.35857e-11	2.25591	196	79.1178	1	3	9.23097	1	2	21.1853	1.92596	126.709	13.2591
H9	ENSG00000152952	K562	ENST00000360060	ENST00000461497	ENST00000461497	ENST00000360060	-	TRUE	0	TRUE	FALSE	FALSE	4	FALSE	FALSE	0	0	0	1	0	0	0	0.00364319	0.000548896	0.00237844	2.53756	196	0.380026	1	4	9.23097	1	2	0	1.92596	0.918461	13.2591
H9	ENSG00000153814	HepG2	ENST00000283928	ENST00000427814	ENST00000427814	ENST00000283928	-	TRUE	0	TRUE	FALSE	FALSE	0	FALSE	FALSE	0	0	0	0	0	0	0	0.00618353	0	0.0038659	2.26063	306	2.4335	1	2	5.10798	1	2	0	3.05641	2.4335	6.62955
H9	ENSG00000153814	K562	ENST00000283928	ENST00000427814	ENST00000427814	ENST00000283928	-	TRUE	0	TRUE	FALSE	FALSE	0	FALSE	FALSE	0	0	0	0	0	0	0	0.0049056	0	0.00321902	3.35005	306	3.48944	1	2	5.10798	1	2	0	3.05641	3.48944	6.62955
H9	ENSG00000156171	A549	ENST00000484310	ENST00000539140	ENST00000539140	ENST00000484310	-	FALSE	13	FALSE	FALSE	FALSE	-2	FALSE	FALSE	0	0	0	0	0	0	92	0	2.80104e-06	1.16799e-05	4.30996	219	10.7256	1	4	6.12517	1	4	4.99704	2.32371	23.63	25.9304
H9	ENSG00000156253	HepG2	ENST00000493196	ENST00000286777	ENST00000286777	ENST00000493196	-	FALSE	-26	FALSE	FALSE	FALSE	-1375	FALSE	FALSE	0	0	1	0	0	0	176	6.7802e-14	9.41398e-16	3.27075e-14	2.03377	202	12.4855	1	3	4.73363	1	2	4.34792	1.6375	22.439	7.14478
H9	ENSG00000158555	HEYA8	ENST00000336898	ENST00000529721	ENST00000529721	ENST00000336898	-	TRUE	0	FALSE	FALSE	FALSE	0	FALSE	FALSE	0	0	0	1	0	0	93	0.00197222	0	0.00149356	3.31697	3	2.28449	1	4	0.154419	1	2	0.961846	0	4.79523	1.04672
H9	ENSG00000159685	K562	ENST00000290913	BambuTx3942	BambuTx3942	ENST00000290913	+	TRUE	0	FALSE	FALSE	FALSE	-8	FALSE	FALSE	0	0	0	0	0	0	2702	0	0	1.86429e-41	10.8286	3064	101.336	1	3	46.264	1	2	46.0249	24.9203	111.297	46.264
H9	ENSG00000162144	A549	ENST00000447532	ENST00000294072	ENST00000294072	ENST00000447532	-	FALSE	386	FALSE	FALSE	FALSE	93	FALSE	FALSE	0	0	0	0	0	0	303	9.50352e-07	2.38511e-08	5.70211e-07	2.55905	497	45.7007	1	2	4.67489	1	3	12.1418	4.67489	47.9581	14.2778
H9	ENSG00000162144	HEYA8	ENST00000447532	ENST00000294072	ENST00000294072	ENST00000447532	-	FALSE	386	FALSE	FALSE	FALSE	93	FALSE	FALSE	0	0	0	0	0	0	634	4.40218e-05	2.28496e-06	3.06819e-05	2.08725	497	11.6961	1	2	4.67489	1	3	5.72719	4.67489	12.2464	14.2778
H9	ENSG00000162458	Hct116	ENST00000375766	ENST00000375771	ENST00000375771	ENST00000375766	+	TRUE	0	FALSE	FALSE	FALSE	0	FALSE	FALSE	0	0	0	0	0	0	5	0.000545882	7.7615e-05	0.000356369	3.65797	354	0.125366	1	4	27.7917	1	2	0	3.72631	0.250731	34.7203
H9	ENSG00000163584	K562	ENST00000463836	ENST00000475836	ENST00000475836	ENST00000463836	-	FALSE	0	FALSE	FALSE	FALSE	5	FALSE	FALSE	0	0	0	0	0	0	299	3.83212e-06	2.52058e-07	2.67787e-06	2.28155	4048	26.2404	1	4	151.649	1	2	11.4237	11.6625	72.3614	379.906
H9	ENSG00000163681	MCF7	ENST00000295951	ENST00000295952	ENST00000295952	ENST00000295951	+	TRUE	0	TRUE	FALSE	FALSE	-1	FALSE	FALSE	0	0	0	0	0	0	0	0.0166534	0.00369509	0.0107656	2.0286	0	13.8843	1	3	5.95423	1	2	0	0	16.7918	12.8238
H9	ENSG00000163704	Hct116	ENST00000412055	ENST00000295984	ENST00000295984	ENST00000412055	-	FALSE	-20	FALSE	FALSE	FALSE	0	FALSE	FALSE	1	0	0	0	0	0	0	5.69133e-05	0	4.28198e-05	2.64401	13	1.64671	1	2	3.56005	1	2	0	0.0808938	2.59198	4.74673
H9	ENSG00000164305	MCF7	ENST00000523916	BambuTx9887	BambuTx9887	ENST00000523916	-	FALSE	-51	FALSE	FALSE	FALSE	0	FALSE	FALSE	0	0	1	0	0	0	17	2.67997e-10	2.07563e-12	2.14437e-10	4.93339	2027	2.33596	1	5	32.4475	1	2	0.487068	17.6788	4.22125	44.0609
H9	ENSG00000164406	HepG2	BambuTx2011	ENST00000296877	ENST00000296877	BambuTx2011	+	TRUE	0	FALSE	FALSE	FALSE	348	FALSE	FALSE	0	0	0	0	0	0	463	0.000644834	0	0.000411506	3.86531	19	22.439	1	2	0.380774	1	3	16.7706	0.0650049	23.9349	1.17296
H9	ENSG00000164828	HEYA8	ENST00000457861	BambuTx3391	BambuTx3391	ENST00000457861	+	TRUE	0	FALSE	TRUE	TRUE	0	FALSE	FALSE	0	0	0	3	0	0	215	0	3.97644e-06	2.00641e-05	2.75894	0	12.8504	1	3	17.6244	1	3	1.57362	0	68.2354	57.2792
H9	ENSG00000165233	HepG2	ENST00000375464	ENST00000468781	ENST00000468781	ENST00000375464	+	FALSE	-60	FALSE	FALSE	FALSE	-75	FALSE	FALSE	0	0	1	0	0	0	121	2.45244e-08	1.45246e-09	1.58079e-08	2.21943	876	8.3849	1	4	10.2677	1	2	3.72679	8.54661	21.587	19.8274
H9	ENSG00000165629	HEYA8	ENST00000356708	ENST00000335698	ENST00000335698	ENST00000356708	+	FALSE	-48	FALSE	FALSE	FALSE	0	FALSE	FALSE	0	0	1	0	0	0	9937	0	7.95957e-47	1.23446e-43	2.73095	19031	117.312	1	3	213.722	1	2	89.1084	175.683	216.488	243.083
H9	ENSG00000165752	K562	BambuTx408	ENST00000368619	ENST00000368619	BambuTx408	-	FALSE	-31	FALSE	FALSE	TRUE	0	FALSE	FALSE	0	1	0	0	0	0	70	6.42081e-06	1.40534e-06	4.47371e-06	2.2093	103	4.02165	1	6	5.12138	1	5	2.61425	0.545832	11.6583	19.2357
H9	ENSG00000165806	K562	ENST00000369318	ENST00000614447	ENST00000614447	ENST00000369318	+	FALSE	208	FALSE	FALSE	FALSE	4	FALSE	FALSE	0	0	0	1	0	1	0	0.000183631	0.000141825	0.000851921	3.18031	74	2.94169	1	3	1.37887	1	2	0	0.586161	8.35972	3.20597
H9	ENSG00000165916	Hct116	ENST00000298852	ENST00000619920	ENST00000619920	ENST00000298852	-	FALSE	36	FALSE	FALSE	FALSE	0	FALSE	FALSE	0	0	0	0	0	0	24839	2.82807e-05	0.00452698	0.00998303	2.74926	6090	86.6331	1	3	67.1036	1	3	48.8578	28.996	173.217	102.591
H9	ENSG00000166479	Hct116	ENST00000299608	BambuTx1187	BambuTx1187	ENST00000299608	-	FALSE	-194	FALSE	FALSE	FALSE	-2	FALSE	FALSE	0	0	1	0	0	0	392	3.06747e-09	0	2.1738e-09	2.50347	290	12.4458	1	4	8.52073	1	3	2.69646	1.56012	14.3623	9.34977
H9	ENSG00000167306	A549	ENST00000285039	ENST00000592688	ENST00000592688	ENST00000285039	-	TRUE	0	TRUE	FALSE	FALSE	-3477	FALSE	FALSE	0	0	0	0	0	0	102	0.000991931	0.00392137	0.00626622	2.4917	0	4.6357	1	4	1.5583	1	2	4.31389	0	11.0177	3.20596
H9	ENSG00000167306	HepG2	ENST00000285039	BambuTx3060	BambuTx3060	ENST00000285039	-	FALSE	42	FALSE	FALSE	FALSE	-3447	FALSE	FALSE	0	0	1	0	0	0	21	0.0097688	0.00461432	0.0059975	2.2131	0	8.31493	1	4	1.5583	1	2	0.869274	0	17.8456	3.20596
H9	ENSG00000167395	Hct116	ENST00000394979	BambuTx958	BambuTx958	ENST00000394979	+	TRUE	0	FALSE	TRUE	FALSE	-507	FALSE	FALSE	0	0	0	0	0	0	524	4.95133e-13	9.29975e-15	3.48141e-13	3.62064	201	2.15237	1	3	4.4197	1	3	1.09747	1.83999	5.39293	9.3607
H9	ENSG00000167680	HEYA8	BambuTx3074	ENST00000586582	ENST00000586582	BambuTx3074	-	TRUE	0	FALSE	FALSE	FALSE	0	FALSE	FALSE	0	0	0	0	0	0	14	9.08111e-06	0	7.04646e-06	3.16677	31	5.41299	1	2	20.5415	1	2	0.0745905	0.219749	7.91966	22.2232
H9	ENSG00000167711	HepG2	ENST00000382061	ENST00000324015	ENST00000324015	ENST00000382061	+	TRUE	0	FALSE	FALSE	FALSE	-3	FALSE	FALSE	0	0	0	0	0	0	1419	0.00361643	0	0.00228234	15.7003	0	230.455	1	2	1.61788	1	2	65.8399	0	318.019	1.61788
H9	ENSG00000168255	HEYA8	ENST00000511313	ENST00000486319	ENST00000486319	ENST00000511313	-	FALSE	66	FALSE	FALSE	TRUE	0	FALSE	TRUE	0	0	0	0	0	0	180	1.95396e-06	2.1922e-07	1.3934e-06	2.46187	90	2.5238	1	4	1.49101	1	3	1.91361	0.292999	5.72874	5.52542
H9	ENSG00000168255	HepG2	ENST00000511313	ENST00000379340	ENST00000379340	ENST00000511313	-	FALSE	-44	FALSE	FALSE	TRUE	0	FALSE	TRUE	0	0	0	1	0	0	51	0.000121459	4.827e-05	7.96066e-05	2.80261	90	4.86154	1	4	1.49101	1	3	1.49593	0.292999	8.07471	5.52542
H9	ENSG00000168591	Hct116	BambuTx4342	BambuTx1089	BambuTx1089	BambuTx4342	+	TRUE	0	FALSE	TRUE	FALSE	0	FALSE	FALSE	0	0	0	0	1	0	123	3.28416e-06	6.89801e-07	2.23295e-06	2.25322	47	2.43194	1	5	1.16111	1	4	0.345846	0.195015	7.32459	6.62955
H9	ENSG00000168899	Hct116	ENST00000306384	BambuTx5833	BambuTx5833	ENST00000306384	+	TRUE	0	FALSE	FALSE	FALSE	-19	FALSE	FALSE	0	0	0	0	0	0	21	0.0286219	0	0.0178485	3.49764	320	0.445017	1	3	3.01149	1	2	0	1.6375	0.518396	3.11904
H9	ENSG00000168899	MCF7	ENST00000306384	BambuTx5833	BambuTx5833	ENST00000306384	+	TRUE	0	FALSE	FALSE	FALSE	-19	FALSE	FALSE	0	0	0	0	0	0	17	0.0210306	0	0.0142157	3.48692	320	4.34015	1	3	3.01149	1	2	0.379763	1.6375	5.08208	3.11904
H9	ENSG00000169696	HepG2	ENST00000306739	BambuTx3050	BambuTx3050	ENST00000306739	+	TRUE	0	FALSE	FALSE	FALSE	0	FALSE	FALSE	0	0	0	0	0	0	784	0	1.3755e-172	1.65671e-169	11.2623	358	128.543	1	5	11.702	1	2	40.009	3.43673	177.477	18.4614
H9	ENSG00000169851	Hct116	ENST00000361762	ENST00000511884	ENST00000511884	ENST00000361762	+	FALSE	-1939	FALSE	FALSE	TRUE	0	FALSE	FALSE	0	0	0	0	0	0	0	0.000872889	0	0.000561634	2.68312	37	26.6076	1	2	1.05657	1	2	0	0.202235	40.447	1.60298
H9	ENSG00000170291	MCF7	ENST00000396628	ENST00000574255	ENST00000574255	ENST00000396628	+	TRUE	0	FALSE	TRUE	TRUE	0	TRUE	FALSE	0	0	0	0	0	0	12	4.70261e-08	0.000133018	0.000435435	2.05135	1377	22.0775	1	5	23.4664	1	3	0.379763	14.2402	40.3003	42.074
H9	ENSG00000170633	MCF7	ENST00000361234	ENST00000554484	ENST00000554484	ENST00000361234	+	TRUE	0	TRUE	FALSE	FALSE	-2	FALSE	FALSE	0	0	0	0	0	0	12	0.00139717	0.00947157	0.0097584	2.16589	1249	18.5406	1	6	16.7097	1	2	0.273235	7.32975	33.7783	29.833
H9	ENSG00000171055	Hct116	ENST00000405912	ENST00000451623	ENST00000451623	ENST00000405912	-	FALSE	24	FALSE	FALSE	FALSE	-10	FALSE	FALSE	0	0	1	0	0	0	252	6.38148e-10	5.97999e-11	4.4273e-10	2.11385	494	3.07763	1	4	7.21854	1	3	1.44795	4.98098	8.90033	25.6476
H9	ENSG00000171132	HEYA8	ENST00000306156	BambuTx5820	BambuTx5820	ENST00000306156	+	TRUE	0	FALSE	FALSE	FALSE	0	FALSE	FALSE	0	0	0	0	0	0	291	0.000131589	0	9.64794e-05	2.96862	2	12.8447	1	4	0.0904403	1	2	2.85945	0	16.9834	0.167475
H9	ENSG00000171298	K562	ENST00000390015	ENST00000574376	ENST00000574376	ENST00000390015	+	FALSE	-3	FALSE	FALSE	TRUE	0	TRUE	FALSE	0	0	0	0	0	0	12	2.11426e-07	9.19112e-09	1.51019e-07	2.73259	107	0.882591	1	3	3.9068	1	3	0	0.687598	3.01847	12.3059
H9	ENSG00000171421	K562	ENST00000508987	ENST00000382647	ENST00000382647	ENST00000508987	-	FALSE	-57	FALSE	FALSE	FALSE	-3	FALSE	FALSE	0	0	0	0	0	1	17	2.66138e-08	4.2757e-10	1.88514e-08	4.5636	2760	19.0514	1	3	45.1851	1	3	0	24.0447	53.8577	88.4249
H9	ENSG00000171940	K562	ENST00000302342	ENST00000371471	ENST00000371471	ENST00000302342	-	TRUE	0	FALSE	TRUE	FALSE	8	FALSE	FALSE	0	0	0	0	0	0	1	0.0144657	0.00329497	0.00903726	2.32631	1	16.4794	1	2	8.28694	1	3	0	0	19.3604	26.2966
H9	ENSG00000172456	K562	BambuTx4755	BambuTx3735	BambuTx3735	BambuTx4755	+	TRUE	0	FALSE	FALSE	FALSE	1	FALSE	FALSE	0	0	0	0	0	0	155	2.31562e-09	5.95232e-11	1.73273e-09	5.03342	104	23.8226	1	5	2.68661	1	4	3.88516	0.949623	38.494	4.97497
H9	ENSG00000172731	HepG2	ENST00000357631	BambuTx2824	BambuTx2824	ENST00000357631	-	TRUE	0	FALSE	FALSE	FALSE	1	FALSE	FALSE	0	0	0	0	0	0	74	9.11385e-13	2.36372e-06	5.89842e-06	3.74711	96	19.8762	1	4	2.70133	1	3	3.7179	0.512748	41.3427	10.1369
H9	ENSG00000172819	HEYA8	ENST00000425354	ENST00000338561	ENST00000338561	ENST00000425354	-	TRUE	0	FALSE	FALSE	FALSE	-761	FALSE	FALSE	0	0	0	0	0	0	780	0.000516788	4.5568e-05	0.000348566	2.08931	114	8.29433	1	3	14.0763	1	2	7.23103	1.04672	13.7818	16.6136
H9	ENSG00000172889	K562	ENST00000371698	ENST00000406555	ENST00000406555	ENST00000371698	+	TRUE	0	FALSE	FALSE	FALSE	0	FALSE	FALSE	0	0	0	0	0	0	131	8.40472e-10	0	6.35375e-10	4.18496	1036	60.4704	1	3	38.4715	1	2	8.60272	7.40773	92.6557	41.0181
H9	ENSG00000173894	HEYA8	ENST00000310942	ENST00000571484	ENST00000571484	ENST00000310942	+	FALSE	-31	FALSE	FALSE	TRUE	0	TRUE	FALSE	0	0	0	0	0	0	111	2.16028e-08	0	1.79745e-08	2.0174	398	1.35122	1	2	33.5195	1	2	0.842862	3.82083	3.354	35.0892
H9	ENSG00000175449	K562	ENST00000380005	ENST00000311364	ENST00000311364	ENST00000380005	+	TRUE	0	FALSE	FALSE	FALSE	-942	FALSE	FALSE	0	0	1	0	0	0	286	1.60637e-09	1.9735e-11	1.20015e-09	2.49334	96	23.1183	1	4	1.60298	1	2	5.48708	0.233928	57.4833	3.64027
H9	ENSG00000175600	HEYA8	ENST00000335693	BambuTx6273	BambuTx6273	ENST00000335693	+	TRUE	0	FALSE	FALSE	FALSE	0	FALSE	FALSE	0	0	0	0	0	0	3594	1.22436e-09	0	9.39223e-10	3.15769	6	25.9122	1	3	2.75228	1	2	23.6275	0	29.1486	3.83529
H9	ENSG00000175707	K562	ENST00000320567	BambuTx77	BambuTx77	ENST00000320567	-	TRUE	0	FALSE	FALSE	FALSE	-4	FALSE	FALSE	0	0	0	0	0	0	18	1.00949e-06	9.45949e-05	0.000618639	2.14692	680	1.62494	1	3	12.3644	1	2	0.830309	4.67489	1.87459	16.641
H9	ENSG00000175832	Hct116	ENST00000319349	ENST00000393664	ENST00000393664	ENST00000319349	-	TRUE	0	TRUE	FALSE	FALSE	-2	FALSE	FALSE	0	0	0	0	0	0	207	0.00122739	0.000205457	0.000786952	2.97779	838	15.9019	1	3	44.9529	1	3	1.51909	8.25117	22.4433	73.8561
H9	ENSG00000175832	HepG2	ENST00000319349	ENST00000538265	ENST00000538265	ENST00000319349	-	TRUE	0	FALSE	FALSE	FALSE	0	FALSE	FALSE	0	0	1	0	0	0	2	8.1476e-07	1.1434e-06	1.07033e-05	2.2936	838	108.544	1	4	44.9529	1	3	0	8.25117	170.705	73.8561
H9	ENSG00000175866	MCF7	ENST00000428708	ENST00000575245	ENST00000575245	ENST00000428708	+	FALSE	-7	FALSE	FALSE	FALSE	0	FALSE	FALSE	0	0	0	2	0	0	0	0.000104015	1.31087e-05	7.18834e-05	2.34819	78	3.80953	1	4	2.6363	1	2	0	0.808938	11.5273	6.78392
H9	ENSG00000176155	HEYA8	ENST00000584717	ENST00000327026	ENST00000327026	ENST00000584717	-	TRUE	0	FALSE	FALSE	TRUE	0	FALSE	FALSE	0	0	0	0	0	0	0	0.0129748	0	0.00830623	2.85675	96	0.312939	1	3	1.05162	1	3	0	0.780058	1.5577	2.6695
H9	ENSG00000176155	K562	ENST00000584717	ENST00000327026	ENST00000327026	ENST00000584717	-	TRUE	0	FALSE	FALSE	TRUE	0	FALSE	FALSE	0	0	0	0	0	0	0	7.21622e-05	0	5.22569e-05	3.93535	96	1.73882	1	3	1.05162	1	3	0	0.780058	4.64528	2.6695
H9	ENSG00000176485	K562	ENST00000415826	ENST00000323646	ENST00000323646	ENST00000415826	-	TRUE	0	TRUE	FALSE	FALSE	1279	FALSE	FALSE	0	0	0	0	0	0	51	7.66088e-10	0	5.7617e-10	2.19963	3130	3.52339	1	2	77.2244	1	2	2.13996	26.5182	3.98378	92.5279
H9	ENSG00000176720	Hct116	BambuTx3649	ENST00000318407	ENST00000318407	BambuTx3649	+	FALSE	29	FALSE	FALSE	FALSE	7	FALSE	FALSE	0	1	0	0	0	0	87	0.000829978	0	0.000535534	2.44786	107	20.5175	1	2	4.85826	1	2	0.890434	0.779761	20.5175	14.364
H9	ENSG00000176720	MCF7	BambuTx3649	ENST00000318407	ENST00000318407	BambuTx3649	+	FALSE	29	FALSE	FALSE	FALSE	7	FALSE	FALSE	0	1	0	0	0	0	110	0.00462103	0	0.00309306	2.75714	107	24.5157	1	2	4.85826	1	2	1.34334	0.779761	24.5157	14.364
H9	ENSG00000176731	MCF7	ENST00000619594	ENST00000612977	ENST00000612977	ENST00000619594	-	FALSE	10	FALSE	FALSE	FALSE	-411	FALSE	FALSE	0	0	0	1	0	0	805	5.15881e-09	0.000113122	0.000381923	2.82563	13119	53.8519	1	4	118.928	1	2	25.8308	83.3548	121.572	158.004
H9	ENSG00000176973	HepG2	ENST00000530349	BambuTx2868	BambuTx2868	ENST00000530349	+	TRUE	0	FALSE	TRUE	FALSE	-2	FALSE	FALSE	0	0	0	0	0	0	23	0.000109274	2.11693e-05	7.14875e-05	4.66794	138	14.1599	1	2	7.48935	1	2	0.644992	3.38647	21.7396	15.0811
H9	ENSG00000178761	Hct116	ENST00000357635	BambuTx892	BambuTx892	ENST00000357635	-	FALSE	-298	FALSE	FALSE	FALSE	-5	FALSE	FALSE	1	0	0	0	0	0	210	2.7449e-06	5.64118e-07	1.87716e-06	2.47479	157	1.66555	1	3	3.98805	1	2	0.749332	1.3752	5.44316	12.7699
H9	ENSG00000178761	HepG2	ENST00000357635	ENST00000569524	ENST00000569524	ENST00000357635	-	FALSE	-238	FALSE	FALSE	FALSE	-5	FALSE	FALSE	0	0	1	0	0	0	53	2.32599e-07	2.76157e-08	1.53989e-07	2.2811	157	6.91204	1	6	3.98805	1	2	2.7527	1.3752	18.8343	12.7699
H9	ENSG00000179222	Hct116	ENST00000326587	ENST00000375772	ENST00000375772	ENST00000326587	+	TRUE	0	FALSE	FALSE	FALSE	-3	FALSE	FALSE	0	0	0	0	0	0	1160	0	2.07742e-13	3.43927e-12	5.04598	1773	41.095	1	4	42.7223	1	2	3.59529	19.5803	43.8989	81.0314
H9	ENSG00000181885	HEYA8	ENST00000360325	ENST00000397317	ENST00000397317	ENST00000360325	-	TRUE	0	FALSE	TRUE	FALSE	-234	FALSE	FALSE	0	0	0	0	0	0	103	0.00602163	0.00110501	0.00385576	2.13436	9395	0.934845	1	2	94.3406	1	2	0.416445	71.6816	2.59361	99.6195
H9	ENSG00000181885	K562	ENST00000360325	ENST00000397317	ENST00000397317	ENST00000360325	-	TRUE	0	FALSE	TRUE	FALSE	-234	FALSE	FALSE	0	0	0	0	0	0	42	0.000286674	4.48991e-05	0.000344775	2.4077	9395	2.74993	1	2	94.3406	1	2	1.79097	71.6816	5.64727	99.6195
H9	ENSG00000182220	HepG2	ENST00000636580	ENST00000636574	ENST00000636574	ENST00000636580	+	FALSE	-95	FALSE	FALSE	FALSE	-213	FALSE	FALSE	0	0	0	0	1	0	0	0.00164418	0.00853832	0.0171114	3.14063	3851	57.7259	1	5	54.3183	1	2	0	20.1736	73.5985	61.2892
H9	ENSG00000182287	HEYA8	ENST00000380291	ENST00000329235	ENST00000329235	ENST00000380291	-	FALSE	127	FALSE	FALSE	TRUE	0	FALSE	FALSE	0	0	0	0	0	0	504	0.00420442	0.00204586	0.00270498	2.34524	898	20.4248	1	2	89.4051	1	4	5.78066	8.84066	22.4869	332.407
H9	ENSG00000182287	HepG2	ENST00000380291	ENST00000329235	ENST00000329235	ENST00000380291	-	FALSE	127	FALSE	FALSE	TRUE	0	FALSE	FALSE	0	0	0	0	0	0	204	7.85924e-05	2.19247e-05	5.09789e-05	3.45285	898	25.4664	1	2	89.4051	1	4	8.97559	8.84066	27.2847	332.407
H9	ENSG00000182621	HEYA8	ENST00000629992	ENST00000439627	ENST00000439627	ENST00000629992	+	TRUE	0	FALSE	FALSE	TRUE	0	FALSE	FALSE	0	0	0	0	0	0	0	6.16784e-06	0.00105627	0.00222731	5.21454	0	4.99288	1	4	0.808938	1	3	0	0	5.67074	3.07648
H9	ENSG00000182621	K562	ENST00000629992	ENST00000439627	ENST00000439627	ENST00000629992	+	TRUE	0	FALSE	FALSE	TRUE	0	FALSE	FALSE	0	0	0	0	0	0	0	0.00193917	0.00048604	0.00128447	4.9767	0	4.62744	1	4	0.808938	1	3	0	0	7.22449	3.07648
H9	ENSG00000182718	HepG2	ENST00000451270	BambuTx2967	BambuTx2967	ENST00000451270	-	TRUE	0	FALSE	FALSE	FALSE	-5	FALSE	FALSE	0	0	0	0	0	0	909	0	1.27166e-59	7.65821e-57	12.6668	4149	56.4961	1	4	62.696	1	2	31.6777	24.9327	58.1652	80.0849
H9	ENSG00000183765	MCF7	ENST00000328354	ENST00000382565	ENST00000382565	ENST00000328354	-	FALSE	-10	FALSE	FALSE	TRUE	0	FALSE	FALSE	0	0	0	0	0	0	0	0	1.01894e-33	1.05269e-30	7.13128	1330	23.1882	1	4	33.7705	1	2	0	14.0247	62.2554	41.3861
H9	ENSG00000183963	HEYA8	ENST00000619644	ENST00000333137	ENST00000333137	ENST00000619644	+	TRUE	0	FALSE	FALSE	FALSE	1	FALSE	FALSE	0	0	1	1	0	0	305	3.94738e-05	4.6388e-05	0.000115479	2.00213	0	11.4537	1	3	1.5583	1	5	2.96243	0	21.1974	9.1232
H9	ENSG00000184470	HepG2	ENST00000462330	ENST00000400521	ENST00000400521	ENST00000462330	-	TRUE	0	FALSE	FALSE	FALSE	0	FALSE	FALSE	0	0	0	0	0	0	22	0.00491745	0.00388207	0.0030753	2.50203	343	8.31645	1	4	4.4034	1	4	0.621132	2.65119	12.1675	7.25172
H9	ENSG00000184702	K562	ENST00000455784	ENST00000431044	ENST00000431044	ENST00000455784	+	TRUE	0	FALSE	FALSE	TRUE	0	FALSE	TRUE	0	0	0	0	0	0	0	0	8.29067e-07	7.43457e-06	2.00864	0	90.3592	1	3	1.34194	1	3	0	0	107.508	4.28868
H9	ENSG00000186654	HepG2	ENST00000336985	ENST00000006251	ENST00000006251	ENST00000336985	+	TRUE	0	FALSE	TRUE	FALSE	-1	FALSE	FALSE	0	0	0	0	0	0	57	0.041438	0.01411	0.024896	2.28574	46	3.57597	1	4	2.49268	1	4	2.04088	0.585997	13.3844	8.10951
H9	ENSG00000186854	Hct116	ENST00000479944	BambuTx1407	BambuTx1407	ENST00000479944	-	TRUE	0	FALSE	FALSE	TRUE	0	FALSE	FALSE	0	0	0	0	0	0	1374	0.0029054	0.0417412	0.033385	2.54204	0	4.33268	1	2	2.10698	1	3	2.33278	0	6.89776	6.23318
H9	ENSG00000187609	HepG2	ENST00000479452	ENST00000465160	ENST00000465160	ENST00000479452	-	FALSE	7	FALSE	FALSE	TRUE	0	FALSE	FALSE	0	0	0	0	0	0	35	1.68211e-07	0	1.15668e-07	2.2442	87	3.60364	1	2	1.9562	1	2	1.49593	0.837373	4.86699	4.81036
H9	ENSG00000188002	HEYA8	BambuTx1946	BambuTx3318	BambuTx3318	BambuTx1946	-	FALSE	-3	FALSE	FALSE	TRUE	0	FALSE	FALSE	0	0	0	0	0	1	1	1.77252e-05	1.45147e-06	1.26466e-05	3.42523	117	0.0575641	1	6	2.07044	1	2	0	1.17572	0.0575641	7.23522
H9	ENSG00000188352	K562	ENST00000605086	BambuTx2492	BambuTx2492	ENST00000605086	+	TRUE	0	FALSE	FALSE	TRUE	0	FALSE	FALSE	0	0	0	0	0	0	22	0.000165676	3.14709e-05	0.000113038	2.02935	0	0.704366	1	3	9.00971	1	3	0	0	1.46298	20.8387
H9	ENSG00000188643	HEYA8	ENST00000368706	ENST00000368705	ENST00000368705	ENST00000368706	-	TRUE	0	FALSE	FALSE	FALSE	-476	FALSE	FALSE	0	0	0	0	0	0	82469	1.95865e-10	1.51545e-12	1.49227e-10	2.28233	1397	711.386	1	3	19.3787	1	2	698.658	13.2591	1301.59	20.9936
H9	ENSG00000188690	K562	ENST00000368797	ENST00000368786	ENST00000368786	ENST00000368797	-	TRUE	0	TRUE	FALSE	FALSE	-5	FALSE	FALSE	0	0	0	0	0	0	0	0	6.54266e-18	4.27354e-16	5.40368	0	18.1071	1	5	15.6336	1	2	0	0	29.7979	26.2234
H9	ENSG00000189171	HEYA8	ENST00000476133	ENST00000392623	ENST00000392623	ENST00000476133	-	TRUE	0	FALSE	FALSE	FALSE	-17	FALSE	FALSE	0	0	0	0	0	0	23625	2.94681e-13	1.19837e-15	2.3232e-13	2.31617	2	253.09	1	2	31.1659	1	2	121.575	0	382.437	107.373
H9	ENSG00000196154	HepG2	ENST00000368716	ENST00000368715	ENST00000368715	ENST00000368716	-	TRUE	0	FALSE	FALSE	FALSE	0	FALSE	FALSE	0	0	0	0	0	0	90	7.5047e-07	6.58048e-06	2.59013e-05	4.41425	3957	3.24466	1	4	30.6439	1	2	2.89168	15.0494	10.2961	36.8685
H9	ENSG00000196204	MCF7	ENST00000404006	BambuTx4614	BambuTx4614	ENST00000404006	+	FALSE	-2	FALSE	FALSE	FALSE	4	FALSE	FALSE	0	0	0	0	1	0	21	0	0.000398344	0.000996939	2.502	0	4.6523	1	4	10.4	1	2	0.35392	0	11.4184	17.2913
H9	ENSG00000196295	HepG2	ENST00000580440	BambuTx6268	BambuTx6268	ENST00000580440	-	TRUE	0	FALSE	FALSE	TRUE	0	FALSE	FALSE	0	0	0	0	0	0	11	0.0130377	0.0065784	0.00795512	2.07303	88	0.621132	1	5	0.697236	1	3	0	0.325024	1.49593	4.05476
H9	ENSG00000196459	HepG2	ENST00000359680	ENST00000380579	ENST00000380579	ENST00000359680	-	FALSE	-79	FALSE	FALSE	FALSE	-3	FALSE	FALSE	0	0	0	1	0	0	0	0.000136375	0	8.9611e-05	2.10934	0	3.41622	1	2	6.15279	1	2	0	0	5.94863	10.1369
H9	ENSG00000196586	K562	ENST00000369975	ENST00000369981	ENST00000369981	ENST00000369975	+	TRUE	0	FALSE	TRUE	FALSE	2925	FALSE	FALSE	0	0	0	4	0	0	0	0.000754295	7.37094e-05	0.000507013	2.01556	0	5.56393	1	2	9.34977	1	2	0	0	7.63077	20.8506
H9	ENSG00000196756	A549	ENST00000436764	BambuTx4459	BambuTx4459	ENST00000436764	-	FALSE	23	FALSE	FALSE	FALSE	-4	FALSE	FALSE	0	0	1	1	0	0	462	0	8.40462e-63	2.41116e-60	5.72797	123	32.0176	1	4	5.84361	1	3	18.9626	0.585997	72.818	15.0811
H9	ENSG00000196878	K562	ENST00000356082	ENST00000391911	ENST00000391911	ENST00000356082	-	TRUE	0	TRUE	FALSE	FALSE	-5	FALSE	FALSE	0	0	0	0	0	0	3	0.0136118	0	0.00861069	3.42586	12	2.45043	1	2	0.121341	1	2	0	0	2.45043	0.167475
H9	ENSG00000197122	A549	ENST00000373578	ENST00000373567	ENST00000373567	ENST00000373578	+	TRUE	0	FALSE	FALSE	FALSE	0	FALSE	FALSE	0	0	0	0	0	0	0	2.31692e-06	1.88981e-07	1.39015e-06	4.06967	33	25.5543	1	4	8.01489	1	3	0	0.219749	65.9278	13.9174
H9	ENSG00000197122	HepG2	ENST00000373578	BambuTx3217	BambuTx3217	ENST00000373578	+	TRUE	0	FALSE	FALSE	FALSE	-634	FALSE	FALSE	0	0	0	0	0	0	219	0	1.30374e-16	3.20466e-15	3.51893	33	39.6117	1	4	8.01489	1	3	6.83245	0.219749	65.435	13.9174
H9	ENSG00000198081	HEYA8	ENST00000357006	ENST00000615385	ENST00000615385	ENST00000357006	-	TRUE	0	FALSE	FALSE	FALSE	-1	FALSE	FALSE	0	0	0	0	0	0	60	1.711e-09	1.68242e-11	1.32116e-09	2.8927	60	3.3912	1	3	8.88789	1	2	0.614995	0.155952	11.4297	12.8238
H9	ENSG00000198467	HEYA8	ENST00000329305	BambuTx2504	BambuTx2504	ENST00000329305	-	FALSE	38	FALSE	FALSE	FALSE	6	FALSE	FALSE	0	0	0	1	0	0	66	0.00258894	0.0109238	0.0203201	5.44945	8493	1.46734	1	3	91.9037	1	3	0.441129	52.6338	2.05762	140.801
H9	ENSG00000198467	K562	ENST00000329305	BambuTx2504	BambuTx2504	ENST00000329305	-	FALSE	38	FALSE	FALSE	FALSE	6	FALSE	FALSE	0	0	0	1	0	0	12	6.46729e-06	2.37141e-07	4.49697e-06	7.04026	8493	2.28058	1	3	91.9037	1	3	0	52.6338	2.84291	140.801
H9	ENSG00000198468	A549	ENST00000426161	ENST00000424044	ENST00000424044	ENST00000426161	-	FALSE	0	FALSE	FALSE	FALSE	0	FALSE	FALSE	0	0	0	0	1	0	18	0.0015234	0	0.0011367	2.52066	941	1.71989	1	3	11.103	1	3	0.627712	8.79242	3.87915	12.9835
H9	ENSG00000198556	HEYA8	ENST00000465438	ENST00000379724	ENST00000379724	ENST00000465438	+	FALSE	23	FALSE	FALSE	FALSE	-4	FALSE	FALSE	1	0	0	0	1	0	170	4.97986e-08	3.80316e-05	0.000175025	2.51502	0	1.36111	1	4	1.43263	1	3	0.944925	0	3.34897	3.93415
H9	ENSG00000198624	MCF7	ENST00000355417	ENST00000521308	ENST00000521308	ENST00000355417	-	FALSE	-52	FALSE	FALSE	FALSE	0	FALSE	FALSE	0	0	1	0	0	0	0	0.00528188	0	0.00360859	2.30263	148	1.55731	1	3	4.02459	1	2	0	0.779761	1.90578	5.91544
H9	ENSG00000204444	HepG2	ENST00000375920	ENST00000375916	ENST00000375916	ENST00000375920	+	TRUE	0	FALSE	FALSE	FALSE	0	FALSE	FALSE	0	0	0	0	0	0	3462	0	0	1.12757e-33	6.03795	323	184.004	1	2	4.47025	1	2	130.636	3.39151	185.392	4.61535
H9	ENSG00000205220	HEYA8	ENST00000570985	ENST00000358514	ENST00000358514	ENST00000570985	-	TRUE	0	FALSE	TRUE	FALSE	4	FALSE	FALSE	0	0	0	0	0	0	2596	4.20075e-08	0	3.03185e-08	2.64776	4876	28.617	1	2	49.5368	1	2	25.6227	29.0789	30.755	53.106
H9	ENSG00000205336	HEYA8	ENST00000568909	ENST00000562558	ENST00000562558	ENST00000568909	+	TRUE	0	FALSE	FALSE	FALSE	-555	FALSE	FALSE	0	0	0	1	1	0	178	5.90929e-07	0.00906291	0.00654364	2.95227	0	11.0887	1	4	0.329641	1	2	1.72711	0	35.9249	0.701784
H9	ENSG00000206573	HepG2	ENST00000522525	ENST00000519043	ENST00000519043	ENST00000522525	-	TRUE	0	FALSE	FALSE	TRUE	0	FALSE	TRUE	0	0	0	0	0	0	0	1.29646e-07	2.27838e-08	8.48716e-08	2.82056	198	10.8915	1	5	5.63224	1	2	0	1.16964	18.1033	18.4222
H9	ENSG00000212864	A549	BambuTx3499	ENST00000391553	ENST00000391553	BambuTx3499	-	TRUE	0	TRUE	FALSE	FALSE	8	FALSE	FALSE	0	0	0	0	0	0	0	0.0206099	0.0106079	0.0133946	2.38426	57	0.297552	1	3	3.33188	1	3	0	0.805746	0.833494	6.73897
H9	ENSG00000213096	HepG2	ENST00000357002	BambuTx3087	BambuTx3087	ENST00000357002	+	TRUE	0	FALSE	FALSE	FALSE	-1	FALSE	FALSE	0	0	0	0	0	0	12	0.01279	0	0.00781758	2.23226	262	2.32142	1	4	4.18629	1	3	0.579516	2.37337	4.69345	14.2402
H9	ENSG00000213722	MCF7	ENST00000375787	ENST00000375789	ENST00000375789	ENST00000375787	-	TRUE	0	TRUE	FALSE	FALSE	0	FALSE	FALSE	0	0	0	0	0	0	375	0.001854	0.000533012	0.0012436	2.16842	231	23.4041	1	3	38.9574	1	2	10.9012	1.24491	50.2768	56.4242
H9	ENSG00000214087	MCF7	ENST00000397498	BambuTx1153	BambuTx1153	ENST00000397498	-	FALSE	-161	FALSE	FALSE	FALSE	-5	FALSE	FALSE	0	0	0	1	1	0	26	5.07458e-09	1.00202e-10	3.42612e-09	2.33621	50	4.64456	1	3	31.0479	1	2	0.87284	0	15.2747	45.3019
H9	ENSG00000223482	Hct116	ENST00000446751	ENST00000433920	ENST00000433920	ENST00000446751	-	FALSE	0	FALSE	FALSE	TRUE	0	FALSE	FALSE	0	0	0	0	0	0	459	0	8.44603e-22	1.30688e-20	2.28914	136	5.12938	1	6	4.15001	1	3	1.64906	0.845063	13.1697	15.1461
H9	ENSG00000226259	A549	ENST00000513202	BambuTx4560	BambuTx4560	ENST00000513202	+	FALSE	62	FALSE	FALSE	FALSE	-335	FALSE	FALSE	0	0	6	0	0	0	21	6.1469e-06	7.88489e-07	3.67218e-06	3.4692	171	2.79863	1	5	3.53548	1	4	0.715697	1.01369	5.81641	9.94843
H9	ENSG00000226419	Hct116	ENST00000428411	ENST00000416193	ENST00000416193	ENST00000428411	+	FALSE	46	FALSE	FALSE	TRUE	0	FALSE	FALSE	0	0	0	0	0	1	1040	3.29314e-14	2.64398e-16	1.15786e-14	2.80494	29	3.33109	1	3	3.79658	1	2	2.29259	0.146499	5.12938	10.5509
H9	ENSG00000230798	Hct116	BambuTx4979	ENST00000449386	ENST00000449386	BambuTx4979	-	TRUE	0	FALSE	FALSE	FALSE	2	FALSE	FALSE	0	0	0	0	0	0	217	9.65189e-06	3.01907e-06	6.53663e-06	2.10096	10014	0.888679	1	3	83.8082	1	3	0.647995	38.7491	1.25366	212.241
H9	ENSG00000230798	K562	BambuTx4979	ENST00000431294	ENST00000431294	BambuTx4979	-	TRUE	0	FALSE	FALSE	FALSE	2	FALSE	FALSE	0	0	0	0	0	0	223	1.42878e-07	1.66766e-06	7.45201e-06	7.10542	10014	9.76866	1	5	83.8082	1	3	6.84619	38.7491	13.6233	212.241
H9	ENSG00000230798	MCF7	BambuTx4979	ENST00000449386	ENST00000449386	BambuTx4979	-	TRUE	0	FALSE	FALSE	FALSE	2	FALSE	FALSE	0	0	0	0	0	0	73	0.0275513	0.0302076	0.0175484	2.51946	10014	4.03003	1	3	83.8082	1	3	2.65834	38.7491	7.78655	212.241
H9	ENSG00000233611	MCF7	BambuTx1521	BambuTx1522	BambuTx1522	BambuTx1521	+	FALSE	0	FALSE	FALSE	TRUE	0	FALSE	FALSE	0	0	1	0	0	0	14	3.71067e-05	2.12618e-06	3.8402e-05	3.68098	24	1.38815	1	3	0.202235	1	3	0.301059	0.155952	1.7696	0.460555
H9	ENSG00000235169	HepG2	BambuTx34	ENST00000444870	ENST00000444870	BambuTx34	+	FALSE	-59	FALSE	FALSE	FALSE	26	FALSE	FALSE	0	0	0	0	0	0	257	1.10252e-12	0	7.85257e-13	2.33784	213	22.7126	1	2	2.41726	1	2	10.1415	0.952245	26.6727	3.11659
H9	ENSG00000235437	HepG2	BambuTx2661	ENST00000609143	ENST00000609143	BambuTx2661	-	FALSE	-15	FALSE	FALSE	FALSE	-2	FALSE	FALSE	0	0	0	0	0	0	16	0.00209136	0.00166889	0.00200207	2.76161	171	2.26115	1	5	2.08389	1	3	0.670494	1.10508	4.34792	10.6801
H9	ENSG00000237441	HEYA8	ENST00000491168	ENST00000497454	ENST00000497454	ENST00000491168	-	TRUE	0	FALSE	TRUE	FALSE	0	FALSE	FALSE	0	0	0	1	0	0	473	1.46851e-07	5.72857e-09	1.05768e-07	3.16869	0	12.092	1	3	8.01489	1	2	4.51853	0	22.7849	16.2614
H9	ENSG00000240356	HepG2	ENST00000391616	BambuTx1437	BambuTx1437	ENST00000391616	-	FALSE	21	FALSE	FALSE	FALSE	214	FALSE	FALSE	0	0	0	0	0	0	39	0.00020305	0.000102266	0.00019931	2.72249	523	2.94441	1	4	3.56005	1	4	1.49593	3.11659	7.43579	8.32062
H9	ENSG00000245694	HepG2	ENST00000502066	ENST00000613942	ENST00000613942	ENST00000502066	-	TRUE	0	TRUE	FALSE	TRUE	0	FALSE	FALSE	0	0	1	0	0	0	0	0.000100097	2.87548e-05	6.53462e-05	2.15196	134	0.579516	1	3	2.20305	1	3	0	1.71547	1.15903	4.40609
H9	ENSG00000245694	K562	ENST00000502066	ENST00000613942	ENST00000613942	ENST00000502066	-	TRUE	0	TRUE	FALSE	TRUE	0	FALSE	FALSE	0	0	1	0	0	0	0	1.37494e-07	0.0036268	0.00485891	3.70605	134	22.2947	1	3	2.20305	1	3	0	1.71547	87.9811	4.40609
H9	ENSG00000249859	Hct116	BambuTx4051	BambuTx2457	BambuTx2457	BambuTx4051	+	TRUE	0	FALSE	FALSE	FALSE	0	FALSE	FALSE	0	0	0	0	0	0	5316	0	1.38293e-05	2.45772e-05	2.93802	0	61.6466	1	4	2.20985	1	3	21.4007	0	155.516	4.67489
H9	ENSG00000249859	K562	BambuTx4051	BambuTx4050	BambuTx4050	BambuTx4051	+	FALSE	12	FALSE	FALSE	FALSE	0	FALSE	FALSE	0	0	0	1	0	0	1501	0	7.24284e-19	3.83201e-17	26.9627	0	78.7502	1	6	2.20985	1	3	48.6391	0	131.472	4.67489
H9	ENSG00000250644	MCF7	ENST00000636615	BambuTx9732	BambuTx9732	ENST00000636615	-	FALSE	-86	FALSE	FALSE	FALSE	22	FALSE	FALSE	0	0	0	1	0	0	72	9.72386e-09	0	6.7686e-09	2.71421	7	37.1683	1	2	0.0404469	1	2	1.78591	0	48.2766	0.125606
H9	ENSG00000256269	K562	ENST00000278715	ENST00000392841	ENST00000392841	ENST00000278715	+	TRUE	0	FALSE	FALSE	FALSE	2	FALSE	FALSE	0	0	0	0	0	0	1177	0	7.57977e-46	5.72896e-43	4.30626	3231	86.6701	1	5	43.9743	1	2	32.5631	34.416	133.034	47.2016
H9	ENSG00000261801	MCF7	BambuTx888	ENST00000564194	ENST00000564194	BambuTx888	-	TRUE	0	FALSE	FALSE	TRUE	0	FALSE	FALSE	0	0	0	0	0	0	1	1.33987e-05	4.02045e-07	9.35496e-06	2.78521	200	15.7732	1	3	2.19382	1	3	0	1.80881	36.2702	5.69414
H9	ENSG00000262879	MCF7	BambuTx3029	ENST00000574741	ENST00000574741	BambuTx3029	-	FALSE	-25	FALSE	FALSE	TRUE	0	FALSE	FALSE	0	0	0	0	0	0	112	0.000133598	1.26211e-05	9.14266e-05	2.68334	21	12.1524	1	4	0.927075	1	4	2.12352	0.260019	15.9501	3.20596
H9	ENSG00000270276	Hct116	ENST00000612061	ENST00000579512	ENST00000579512	ENST00000612061	-	FALSE	62	FALSE	FALSE	TRUE	0	TRUE	FALSE	0	0	0	0	0	0	40	0.00122553	0.00200579	0.0052574	2.24069	63	0.557914	1	3	1.0642	1	2	0	0.585044	1.11583	2.0097
H9	ENSG00000272398	Hct116	ENST00000606017	ENST00000619133	ENST00000619133	ENST00000606017	-	TRUE	0	FALSE	TRUE	FALSE	2	FALSE	FALSE	0	0	0	0	1	0	143	2.95498e-08	0	2.08317e-08	2.23303	102478	1.33899	1	2	1664.52	1	2	0.445017	968.699	2.79851	1720.93
H9	ENSG00000276043	K562	ENST00000620565	ENST00000612630	ENST00000612630	ENST00000620565	+	TRUE	0	FALSE	FALSE	FALSE	4	FALSE	FALSE	0	0	0	0	0	0	0	0.00315269	0.000903478	0.00205861	2.03328	59	3.21618	1	4	1.93362	1	2	0	0.552462	5.98924	5.93342
HEYA8	BambuGene36277	Hct116	BambuTx5937	BambuTx1598	BambuTx1598	BambuTx5937	-	FALSE	0	FALSE	FALSE	FALSE	120	FALSE	FALSE	1	1	0	0	0	0	362	0.00100781	0	0.000647779	2.74791	143	4.93863	1	3	1.76783	1	3	0.808573	1.05472	5.67115	2.82136
HEYA8	BambuGene48896	K562	BambuTx6781	BambuTx3996	BambuTx3996	BambuTx6781	+	TRUE	0	FALSE	FALSE	FALSE	0	FALSE	FALSE	0	0	0	0	0	0	66	1.47189e-11	0	1.17184e-11	2.33491	0	29.5843	1	2	0.015549	1	2	3.03106	0	29.5843	0.031098
HEYA8	BambuGene63270	A549	BambuTx2733	BambuTx6495	BambuTx6495	BambuTx2733	+	FALSE	8	FALSE	FALSE	TRUE	0	TRUE	FALSE	0	0	1	1	0	0	47	0.0290153	0.0164353	0.0191047	3.40689	1856	2.15403	1	3	18.8879	1	3	1.64444	10.1204	2.38538	48.1023
HEYA8	BambuGene63309	A549	BambuTx3541	BambuTx4741	BambuTx4741	BambuTx3541	-	FALSE	4	FALSE	FALSE	TRUE	0	TRUE	FALSE	0	0	1	1	0	0	51	0.000477029	8.91255e-05	0.000311815	2.89238	1850	2.41949	1	3	22.4839	1	3	1.29024	8.78342	3.96008	49.0192
HEYA8	ENSG00000002822	K562	BambuTx6257	BambuTx6912	BambuTx6912	BambuTx6257	-	TRUE	0	FALSE	FALSE	FALSE	-1	FALSE	FALSE	0	0	0	0	0	0	98	4.10123e-13	7.67619e-15	3.14828e-13	6.42571	2470	13.11	1	4	37.1694	1	3	2.17115	25.0103	27.6337	48.3928
HEYA8	ENSG00000003147	H9	ENST00000402384	ENST00000406470	ENST00000406470	ENST00000402384	-	TRUE	0	FALSE	FALSE	FALSE	-3	FALSE	FALSE	0	0	0	0	0	0	455	0.00156116	0.000691987	0.00256473	2.26085	182	16.5419	1	4	9.10006	1	2	4.79333	1.56429	20.2738	11.2033
HEYA8	ENSG00000003402	K562	ENST00000341222	ENST00000309955	ENST00000309955	ENST00000341222	+	FALSE	63	FALSE	FALSE	TRUE	0	FALSE	FALSE	0	0	0	0	0	0	2	0	1.40249e-08	2.14457e-07	2.18836	528	17.7566	1	3	7.85099	1	2	0	4.12418	34.4963	18.7717
HEYA8	ENSG00000005187	HepG2	ENST00000289416	ENST00000614721	ENST00000614721	ENST00000289416	+	TRUE	0	FALSE	FALSE	TRUE	0	FALSE	FALSE	0	0	0	0	0	0	994	0	1.69975e-26	3.2325e-24	5.66623	5	124.483	1	3	0.0717355	1	2	42.9918	0	127.063	0.245368
HEYA8	ENSG00000005187	MCF7	ENST00000289416	ENST00000440284	ENST00000440284	ENST00000289416	+	FALSE	-338	FALSE	FALSE	TRUE	0	TRUE	FALSE	0	0	0	0	0	0	5	0.0205035	0.00490856	0.0131465	2.27314	5	0.451588	1	3	0.0717355	1	2	0	0	1.20423	0.245368
HEYA8	ENSG00000006015	HepG2	ENST00000358607	ENST00000595077	ENST00000595077	ENST00000358607	+	TRUE	0	TRUE	FALSE	FALSE	0	FALSE	FALSE	0	1	0	0	0	0	70	5.22653e-11	2.64769e-12	3.50439e-11	4.02969	1395	4.53891	1	3	15.8342	1	2	3.83348	9.90183	10.5452	31.6498
HEYA8	ENSG00000018408	K562	ENST00000465804	ENST00000474080	ENST00000474080	ENST00000465804	-	TRUE	0	FALSE	TRUE	TRUE	0	FALSE	FALSE	0	0	0	0	0	0	0	0	1.02636e-18	2.08855e-16	5.72854	0	1.95235	1	2	29.5184	1	2	0	0	2.12749	45.1331
HEYA8	ENSG00000024526	H9	ENST00000370966	ENST00000456315	ENST00000456315	ENST00000370966	-	FALSE	-107	FALSE	FALSE	FALSE	0	FALSE	FALSE	0	0	0	1	0	0	358	6.51982e-05	0	4.28384e-05	2.08377	1052	20.435	1	2	32.1023	1	2	3.39754	11.3481	22.0985	39.4186
HEYA8	ENSG00000039560	Hct116	ENST00000428746	ENST00000265109	ENST00000265109	ENST00000428746	+	FALSE	233	FALSE	FALSE	FALSE	16	FALSE	FALSE	0	0	0	0	0	1	170	3.47116e-09	1.56165e-07	1.57249e-06	3.22732	2	7.1413	1	2	108.475	1	2	0.614837	0	26.0658	196.873
HEYA8	ENSG00000041880	MCF7	ENST00000417220	ENST00000398755	ENST00000398755	ENST00000417220	+	FALSE	-14	FALSE	FALSE	FALSE	0	FALSE	FALSE	0	0	1	0	1	0	5	0.000962249	0.00143204	0.00554109	3.00526	15	1.34334	1	2	10.8427	1	2	0	0.031098	1.50529	14.549
HEYA8	ENSG00000042493	HepG2	ENST00000263867	BambuTx3148	BambuTx3148	ENST00000263867	-	TRUE	0	FALSE	FALSE	FALSE	-5	FALSE	FALSE	0	0	0	0	0	0	311	0	1.31818e-18	1.22129e-16	7.04173	2583	20.0774	1	3	185.025	1	2	11.8015	27.1222	20.0774	353.895
HEYA8	ENSG00000050405	HepG2	ENST00000552783	ENST00000341247	ENST00000341247	ENST00000552783	-	TRUE	0	FALSE	TRUE	FALSE	2	FALSE	FALSE	0	0	0	0	1	0	42	2.27174e-11	0.00390283	0.00381244	2.9399	128	19.2467	1	4	44.1436	1	3	2.57997	0.516048	30.4867	55.2024
HEYA8	ENSG00000050405	MCF7	ENST00000552783	ENST00000394943	ENST00000394943	ENST00000552783	-	TRUE	0	FALSE	TRUE	FALSE	2	FALSE	FALSE	0	0	0	0	0	0	2	6.66391e-07	0.0204425	0.0165099	2.40441	128	4.30513	1	5	44.1436	1	3	0	0.516048	10.1642	55.2024
HEYA8	ENSG00000050426	Hct116	ENST00000262055	ENST00000547008	ENST00000547008	ENST00000262055	+	FALSE	-23	FALSE	FALSE	FALSE	-52	FALSE	FALSE	0	0	3	0	0	0	727	4.16062e-11	7.02536e-12	2.91176e-11	2.16195	885	4.16491	1	5	15.6978	1	2	2.90115	9.07156	17.4399	36.2922
HEYA8	ENSG00000054282	Hct116	BambuTx262	ENST00000497459	ENST00000497459	BambuTx262	+	TRUE	0	FALSE	FALSE	FALSE	-2	FALSE	FALSE	0	0	0	0	0	0	7631	3.66937e-10	4.95053e-08	1.32452e-07	2.53168	96	33.072	1	5	4.2755	1	5	21.5717	0.947587	46.7387	15.547
HEYA8	ENSG00000060491	A549	ENST00000370461	BambuTx7095	BambuTx7095	ENST00000370461	+	TRUE	0	FALSE	TRUE	FALSE	0	FALSE	FALSE	2	0	0	0	0	0	20	1.45826e-05	1.76348e-06	1.42111e-05	4.71633	1	11.5107	1	3	9.00956	1	2	0.187575	0	21.9787	16.926
HEYA8	ENSG00000061656	H9	ENST00000374273	ENST00000498203	ENST00000498203	ENST00000374273	+	TRUE	0	TRUE	FALSE	FALSE	-115	FALSE	FALSE	0	0	2	0	0	0	0	0.00385961	0	0.00318656	2.79904	2	1.10492	1	2	5.60713	1	2	0	0	1.95015	5.88145
HEYA8	ENSG00000064687	K562	ENST00000525073	ENST00000435683	ENST00000435683	ENST00000525073	+	TRUE	0	FALSE	TRUE	FALSE	3	FALSE	FALSE	0	0	0	0	0	0	0	0.00392212	0.00107669	0.00400316	3.2615	0	6.8056	1	3	1.09251	1	3	0	0	11.0698	2.40989
HEYA8	ENSG00000065357	MCF7	BambuTx632	ENST00000402956	ENST00000402956	BambuTx632	+	FALSE	-6	FALSE	FALSE	FALSE	4	FALSE	FALSE	0	0	1	0	0	0	0	0.000133672	0.0273639	0.0260244	2.14517	382	1.61494	1	2	6.61111	1	3	0	3.6782	5.25772	22.2025
HEYA8	ENSG00000070061	HepG2	ENST00000374647	BambuTx3484	BambuTx3484	ENST00000374647	-	TRUE	0	FALSE	FALSE	FALSE	-1115	FALSE	FALSE	0	0	0	0	0	0	1399	0	0	2.751e-31	3.99915	209	111.172	1	2	17.0534	1	2	50.9328	2.08316	214.959	17.0534
HEYA8	ENSG00000070882	H9	ENST00000313367	BambuTx6264	BambuTx6264	ENST00000313367	-	FALSE	11	FALSE	FALSE	FALSE	-1	FALSE	FALSE	0	0	1	0	0	0	33	0.0280418	0.00831765	0.0170817	2.03563	167	3.72455	1	3	9.37869	1	2	0.260019	1.55613	5.52462	20.3526
HEYA8	ENSG00000073008	K562	ENST00000425690	ENST00000187830	ENST00000187830	ENST00000425690	+	FALSE	-116	FALSE	FALSE	FALSE	0	FALSE	FALSE	0	0	0	0	1	0	0	0.0337679	0.0225339	0.0216373	2.35736	601	2.21522	1	4	17.9741	1	3	0	6.19139	5.61702	41.1275
HEYA8	ENSG00000073060	H9	ENST00000261693	ENST00000339570	ENST00000339570	ENST00000261693	-	FALSE	70	FALSE	FALSE	FALSE	777	FALSE	FALSE	0	0	1	0	0	0	655	0	0	2.65592e-28	2.97321	503	15.9133	1	2	10.6578	1	2	6.51195	4.86833	18.9869	15.3641
HEYA8	ENSG00000073712	H9	ENST00000341590	ENST00000343279	ENST00000343279	ENST00000341590	-	FALSE	-105	FALSE	FALSE	FALSE	-7	FALSE	FALSE	0	0	0	1	0	0	560	4.39648e-13	5.15859e-15	3.26371e-13	3.3249	628	20.9635	1	3	33.364	1	2	5.29076	5.1581	52.8862	44.2566
HEYA8	ENSG00000073803	K562	ENST00000448876	ENST00000265026	ENST00000265026	ENST00000448876	+	TRUE	0	FALSE	FALSE	TRUE	0	FALSE	FALSE	0	0	0	0	0	0	0	0	0	2.49693e-14	4.45238	5382	0.393019	1	3	48.5254	1	2	0	20.0365	0.943569	49.8996
HEYA8	ENSG00000079462	Hct116	ENST00000538771	ENST00000262890	ENST00000262890	ENST00000538771	-	FALSE	-206	FALSE	FALSE	FALSE	0	FALSE	FALSE	0	1	0	0	0	0	17958	2.141e-08	0.000150795	0.000612416	2.57221	948	77.7313	1	4	20.814	1	2	65.4174	8.98958	120.509	32.8536
HEYA8	ENSG00000079462	MCF7	ENST00000538771	ENST00000262890	ENST00000262890	ENST00000538771	-	FALSE	-206	FALSE	FALSE	FALSE	0	FALSE	FALSE	0	1	0	0	0	0	1296	7.34274e-06	2.57018e-05	0.000281256	2.68802	948	73.4751	1	4	20.814	1	2	39.9395	8.98958	100.258	32.8536
HEYA8	ENSG00000080503	H9	ENST00000357248	ENST00000302401	ENST00000302401	ENST00000357248	+	TRUE	0	FALSE	FALSE	FALSE	4	FALSE	FALSE	0	0	0	1	0	0	0	9.05963e-05	3.07494e-05	5.98758e-05	2.98032	10	0.65133	1	5	4.8927	1	6	0	0.0869851	3.83529	23.7963
HEYA8	ENSG00000081692	HepG2	ENST00000366758	ENST00000620518	ENST00000620518	ENST00000366758	-	FALSE	-128	FALSE	FALSE	FALSE	-35	FALSE	FALSE	0	0	0	0	0	0	90	0.00241135	0.00143705	0.00244588	2.62361	185	2.94313	1	3	2.93722	1	3	1.77817	1.91426	16.1494	6.82632
HEYA8	ENSG00000081692	HepG2	ENST00000615711	ENST00000620518	ENST00000620518	ENST00000615711	-	FALSE	-128	FALSE	FALSE	FALSE	-31	FALSE	FALSE	0	0	0	0	0	0	90	0.00241135	0.00143705	0.00244588	2.62361	185	2.94313	1	3	2.93722	1	3	1.77817	1.91426	16.1494	6.82632
HEYA8	ENSG00000088305	H9	ENST00000348286	ENST00000328111	ENST00000328111	ENST00000348286	+	FALSE	39	FALSE	FALSE	FALSE	0	FALSE	FALSE	0	0	0	3	0	0	562	0	1.37355e-17	6.04069e-16	3.33395	8	304.967	1	4	1.30316	1	2	6.11046	0.0214877	351.75	4.38636
HEYA8	ENSG00000089006	HepG2	ENST00000377768	BambuTx3205	BambuTx3205	ENST00000377768	-	FALSE	-186	FALSE	FALSE	FALSE	-4	FALSE	FALSE	0	0	0	0	0	1	606	0	1.6816e-53	3.7976e-51	7.9538	3638	138.07	1	5	58.0587	1	2	21.107	37.6632	393.422	87.8569
HEYA8	ENSG00000089127	MCF7	ENST00000452357	ENST00000202917	ENST00000202917	ENST00000452357	+	FALSE	73	FALSE	FALSE	TRUE	0	FALSE	TRUE	0	0	0	0	0	0	774	1.10303e-07	0	7.35353e-08	3.26019	73	3.18528	1	2	0.714072	1	2	1.13649	0.279234	3.41787	1.11318
HEYA8	ENSG00000090097	K562	ENST00000355852	ENST00000461554	ENST00000461554	ENST00000355852	-	FALSE	-12	FALSE	FALSE	FALSE	-4	FALSE	FALSE	0	0	0	1	0	0	1	0.000156766	9.86688e-06	0.000107636	2.55546	246	0.521641	1	2	9.04647	1	3	0	1.90922	2.88064	13.8452
HEYA8	ENSG00000090989	H9	BambuTx3298	ENST00000381295	ENST00000381295	BambuTx3298	+	FALSE	65	FALSE	FALSE	FALSE	-5	FALSE	FALSE	0	0	0	1	0	0	216	0.00671065	0.00261698	0.0042365	2.1006	451	5.68393	1	4	9.69585	1	3	2.20305	4.18983	9.58592	17.8964
HEYA8	ENSG00000090989	Hct116	BambuTx3298	ENST00000381295	ENST00000381295	BambuTx3298	+	FALSE	65	FALSE	FALSE	FALSE	-5	FALSE	FALSE	0	0	0	1	0	0	189	0.000391009	0.000105966	0.000256196	2.32972	451	3.77189	1	4	9.69585	1	3	0.890434	4.18983	6.15526	17.8964
HEYA8	ENSG00000091073	MCF7	ENST00000430490	ENST00000468546	ENST00000468546	ENST00000430490	+	TRUE	0	TRUE	FALSE	FALSE	0	FALSE	FALSE	0	0	0	0	0	0	29	0.0224407	0.0225715	0.0175189	2.04	74	4.46973	1	4	3.66323	1	4	0	0.769654	14.7744	7.69901
HEYA8	ENSG00000091592	H9	ENST00000571451	ENST00000568641	ENST00000568641	ENST00000571451	-	TRUE	0	FALSE	FALSE	TRUE	0	FALSE	FALSE	0	0	0	0	0	0	308	1.6783e-07	0.00964916	0.0191721	2.02448	3	6.74442	1	2	1.58758	1	2	4.90773	0	14.1916	6.40525
HEYA8	ENSG00000091844	MCF7	ENST00000206262	ENST00000367225	ENST00000367225	ENST00000206262	-	TRUE	0	TRUE	FALSE	FALSE	6263	FALSE	FALSE	0	0	0	0	0	0	52	1.33982e-12	1.24041e-07	3.64059e-06	2.38269	312	9.6897	1	2	2.30678	1	3	1.27052	1.58758	10.6176	6.69533
HEYA8	ENSG00000092929	H9	ENST00000207549	BambuTx5082	BambuTx5082	ENST00000207549	-	TRUE	0	FALSE	FALSE	FALSE	0	FALSE	FALSE	0	0	0	0	0	0	46	4.77566e-08	0	3.31102e-08	3.27924	41	4.40609	1	2	5.62159	1	2	0.376818	0.565626	4.40609	11.0527
HEYA8	ENSG00000095794	K562	ENST00000374726	ENST00000356917	ENST00000356917	ENST00000374726	+	TRUE	0	FALSE	FALSE	TRUE	0	FALSE	FALSE	0	0	0	0	0	0	81	3.14906e-06	5.05919e-07	2.18506e-06	2.71957	610	7.54201	1	6	7.88501	1	2	3.46744	6.07682	32.8298	22.3322
HEYA8	ENSG00000097021	HepG2	ENST00000545482	ENST00000377845	ENST00000377845	ENST00000545482	-	TRUE	0	FALSE	FALSE	FALSE	0	FALSE	FALSE	0	0	0	0	0	0	449	0	2.96578e-18	1.33954e-16	7.09354	3497	30.9653	1	4	39.7089	1	2	14.2862	27.2658	58.173	62.4766
HEYA8	ENSG00000101639	HepG2	ENST00000506447	ENST00000325971	ENST00000325971	ENST00000506447	+	FALSE	0	FALSE	FALSE	FALSE	14	FALSE	FALSE	0	0	1	0	0	0	0	0.00133346	0.000380123	0.000845758	2.71707	7	1.07808	1	3	3.36953	1	3	0	0.0408713	1.33363	7.34054
HEYA8	ENSG00000101940	HepG2	ENST00000218056	BambuTx8680	BambuTx8680	ENST00000218056	+	TRUE	0	FALSE	TRUE	FALSE	-7	FALSE	FALSE	0	0	0	0	0	1	36	3.27485e-09	1.55887e-10	2.05574e-09	2.61872	311	11.8969	1	3	4.19101	1	3	0	2.4243	22.6718	7.90429
HEYA8	ENSG00000102103	A549	ENST00000477997	ENST00000376563	ENST00000376563	ENST00000477997	+	FALSE	40	FALSE	FALSE	FALSE	-1	FALSE	FALSE	0	0	0	0	0	0	700	0	2.24539e-62	5.36808e-60	3.34786	868	52.5719	1	3	10.6807	1	3	27.9888	4.04435	65.0822	25.5321
HEYA8	ENSG00000102316	Hct116	ENST00000375068	ENST00000375058	ENST00000375058	ENST00000375068	+	TRUE	0	FALSE	FALSE	FALSE	0	FALSE	FALSE	0	0	0	0	0	0	828	1.33577e-10	1.13092e-11	9.51042e-11	2.25193	945	6.70509	1	4	16.1577	1	3	3.14918	8.48055	17.5596	42.4223
HEYA8	ENSG00000103423	MCF7	ENST00000355296	ENST00000576180	ENST00000576180	ENST00000355296	+	TRUE	0	TRUE	FALSE	FALSE	-3	FALSE	FALSE	0	0	0	1	0	0	10	0.00812841	0.0249226	0.0379317	2.0593	1001	20.062	1	4	17.4515	1	2	0	9.29429	50.5085	35.1462
HEYA8	ENSG00000104231	HepG2	ENST00000220669	BambuTx2421	BambuTx2421	ENST00000220669	-	TRUE	0	FALSE	FALSE	FALSE	1	FALSE	FALSE	0	0	1	0	0	0	183	1.94145e-06	4.40589e-07	1.29641e-06	2.26143	3385	13.8312	1	4	48.4732	1	4	6.21132	34.6112	33.3409	105.744
HEYA8	ENSG00000104231	K562	ENST00000220669	BambuTx2421	BambuTx2421	ENST00000220669	-	TRUE	0	FALSE	FALSE	FALSE	1	FALSE	FALSE	0	0	1	0	0	0	215	6.05469e-05	0.000876284	0.00119613	2.10042	3385	19.9647	1	4	48.4732	1	4	8.89447	34.6112	54.2793	105.744
HEYA8	ENSG00000104312	K562	ENST00000220751	BambuTx4047	BambuTx4047	ENST00000220751	+	FALSE	-38	FALSE	FALSE	FALSE	-454	FALSE	FALSE	0	0	2	0	0	0	70	0	1.1529e-27	4.6921e-25	6.26798	832	6.87901	1	2	11.9451	1	2	3.6365	8.49949	20.493	22.6847
HEYA8	ENSG00000105088	H9	BambuTx10091	ENST00000264833	ENST00000264833	BambuTx10091	-	TRUE	0	FALSE	FALSE	FALSE	0	FALSE	FALSE	0	0	0	0	0	0	1020	0.00072172	0	0.000464001	2.01406	2	46.3112	1	3	0.0649802	1	2	9.81545	0	53.6187	0.118406
HEYA8	ENSG00000105185	HepG2	ENST00000590247	ENST00000221784	ENST00000221784	ENST00000590247	+	FALSE	-134	FALSE	FALSE	FALSE	-2	FALSE	FALSE	0	0	0	0	1	0	0	0.000464198	5.57558e-05	0.000297879	2.82788	16627	75.8479	1	3	130.217	1	2	0	77.2914	89.5761	137.778
HEYA8	ENSG00000105223	H9	BambuTx1287	ENST00000409735	ENST00000409735	BambuTx1287	+	FALSE	4	FALSE	FALSE	FALSE	-1	FALSE	FALSE	0	0	0	0	1	0	143	1.02632e-10	5.5494e-12	7.09517e-11	2.16733	714	44.5695	1	3	17.7248	1	2	1.57743	7.28765	99.4574	29.5209
HEYA8	ENSG00000105379	HepG2	ENST00000309244	ENST00000354232	ENST00000354232	ENST00000309244	-	TRUE	0	TRUE	FALSE	FALSE	2	FALSE	FALSE	0	0	0	0	0	0	8711	4.13385e-11	0	2.74486e-11	3.20831	12882	493.544	1	4	107.985	1	2	287.765	58.8199	649.234	108.252
HEYA8	ENSG00000105976	MCF7	ENST00000397752	BambuTx9903	BambuTx9903	ENST00000397752	+	TRUE	0	FALSE	FALSE	FALSE	-2	FALSE	FALSE	0	0	0	1	0	0	16	0.0011645	9.69393e-05	0.000798643	2.21658	343	9.59059	1	4	40.9604	1	3	0	3.51251	15.3955	58.4418
HEYA8	ENSG00000106333	Hct116	ENST00000223061	BambuTx5213	BambuTx5213	ENST00000223061	+	TRUE	0	FALSE	FALSE	FALSE	0	FALSE	FALSE	0	0	0	0	0	0	8	4.73674e-06	2.02854e-06	1.52865e-05	2.53195	1164	1.74083	1	3	16.4831	1	2	0	11.9334	2.65458	16.5989
HEYA8	ENSG00000106443	Hct116	ENST00000403050	ENST00000473050	ENST00000473050	ENST00000403050	+	TRUE	0	FALSE	FALSE	TRUE	0	FALSE	FALSE	0	0	0	0	0	0	271	6.12137e-06	1.38067e-06	4.15634e-06	2.29813	0	0.669416	1	3	10.1878	1	3	0.322293	0	4.35684	13.213
HEYA8	ENSG00000106665	MCF7	ENST00000361545	ENST00000223398	ENST00000223398	ENST00000361545	+	FALSE	0	FALSE	FALSE	FALSE	13	FALSE	FALSE	0	0	0	1	0	0	0	0.00469887	0	0.00314404	2.04774	9	2.7763	1	2	3.99861	1	2	0	0.0501882	2.7763	8.23756
HEYA8	ENSG00000106853	H9	ENST00000407693	ENST00000309195	ENST00000309195	ENST00000407693	-	TRUE	0	FALSE	FALSE	FALSE	0	FALSE	FALSE	0	0	0	0	0	0	1419	0.000666416	0.000282323	0.000700225	2.48193	5982	22.8213	1	2	77.9141	1	2	9.94432	57.7227	28.6406	154.798
HEYA8	ENSG00000106853	Hct116	ENST00000407693	ENST00000309195	ENST00000309195	ENST00000407693	-	TRUE	0	FALSE	FALSE	FALSE	0	FALSE	FALSE	0	0	0	0	0	0	2878	0.00504037	0.00216787	0.00317253	2.07826	5982	18.0058	1	2	77.9141	1	2	11.0009	57.7227	25.8956	154.798
HEYA8	ENSG00000107281	K562	ENST00000371601	ENST00000371600	ENST00000371600	ENST00000371601	-	TRUE	0	TRUE	FALSE	FALSE	0	FALSE	FALSE	0	0	0	0	0	0	7	0.00036224	0	0.000244171	2.14787	690	2.00376	1	2	30.4466	1	2	0	11.8889	2.30936	45.7445
HEYA8	ENSG00000107554	H9	ENST00000324109	ENST00000543621	ENST00000543621	ENST00000324109	-	TRUE	0	FALSE	FALSE	FALSE	0	FALSE	FALSE	0	0	0	0	0	0	118	5.62381e-09	1.41911e-10	3.76739e-09	4.95978	50	9.11955	1	3	33.354	1	2	1.10492	0.495624	14.0247	33.354
HEYA8	ENSG00000107872	H9	ENST00000224862	BambuTx2836	BambuTx2836	ENST00000224862	+	FALSE	-1017	FALSE	FALSE	FALSE	0	FALSE	FALSE	1	0	0	0	0	0	305	7.60456e-11	2.34007e-06	2.18059e-05	2.18782	51	5.81246	1	2	4.18636	1	2	2.20985	0.429306	15.3092	9.12601
HEYA8	ENSG00000107872	H9	ENST00000369956	BambuTx2836	BambuTx2836	ENST00000369956	+	FALSE	-999	FALSE	FALSE	FALSE	0	FALSE	FALSE	1	0	0	0	0	0	305	7.60456e-11	2.34007e-06	2.18059e-05	2.18782	51	5.81246	1	2	4.18636	1	2	2.20985	0.429306	15.3092	9.12601
HEYA8	ENSG00000108433	K562	ENST00000640051	ENST00000638892	ENST00000638892	ENST00000640051	+	FALSE	-10	FALSE	FALSE	FALSE	-1	FALSE	FALSE	0	0	1	0	1	0	0	0.0028364	0.00115972	0.0018526	2.11261	1246	17.5295	1	4	16.2988	1	2	0	7.23784	36.9257	35.5993
HEYA8	ENSG00000108509	H9	ENST00000574951	ENST00000572192	ENST00000572192	ENST00000574951	-	TRUE	0	TRUE	FALSE	FALSE	-147	FALSE	FALSE	0	0	0	0	0	0	22	5.51669e-05	1.66438e-05	3.62449e-05	2.58049	2	2.42455	1	4	2.85951	1	3	0.243441	0	6.02659	14.207
HEYA8	ENSG00000108846	K562	ENST00000285238	ENST00000427699	ENST00000427699	ENST00000285238	+	FALSE	0	FALSE	FALSE	TRUE	0	TRUE	FALSE	0	1	0	0	0	0	0	0.00850184	0.00325712	0.0054396	2.291	6	0.292939	1	3	0.431953	1	3	0	0.0193836	0.999447	1.02053
HEYA8	ENSG00000109323	A549	ENST00000514430	ENST00000507358	ENST00000507358	ENST00000514430	-	FALSE	53	FALSE	FALSE	TRUE	0	FALSE	FALSE	0	0	0	0	0	0	68	5.11693e-05	2.71109e-06	3.24072e-05	2.31056	0	3.21462	1	3	2.31773	1	2	2.29823	0	7.33913	3.71461
HEYA8	ENSG00000111247	K562	ENST00000352618	BambuTx7534	BambuTx7534	ENST00000352618	+	FALSE	36	FALSE	FALSE	FALSE	0	FALSE	FALSE	0	0	1	0	0	0	52	0	6.05789e-11	3.27049e-09	2.3434	825	27.8471	1	4	17.5455	1	2	1.77293	8.02949	44.4392	34.316
HEYA8	ENSG00000111321	H9	ENST00000228918	ENST00000546296	ENST00000546296	ENST00000228918	+	TRUE	0	FALSE	FALSE	TRUE	0	TRUE	FALSE	0	0	0	0	0	0	0	8.67988e-12	2.50134e-13	6.44318e-12	6.10554	2798	0.779761	1	3	46.8227	1	2	0	27.522	2.88511	66.7021
HEYA8	ENSG00000111817	K562	ENST00000452085	ENST00000430252	ENST00000430252	ENST00000452085	+	TRUE	0	FALSE	FALSE	TRUE	0	TRUE	FALSE	0	0	0	0	0	0	0	0.00105635	0.000224025	0.000700508	2.31186	1	0.702949	1	4	7.55572	1	3	0	0	1.57525	31.6424
HEYA8	ENSG00000112031	K562	ENST00000367233	ENST00000461949	ENST00000461949	ENST00000367233	-	TRUE	0	TRUE	FALSE	FALSE	0	FALSE	FALSE	0	0	0	0	0	0	2	0.00126086	0.000553861	0.000835332	2.58898	304	6.37419	1	4	6.10783	1	2	0	2.77564	21.9895	15.1403
HEYA8	ENSG00000112559	H9	ENST00000419164	ENST00000230321	ENST00000230321	ENST00000419164	+	TRUE	0	FALSE	FALSE	FALSE	718	FALSE	FALSE	0	0	0	0	0	0	515	0.0388919	0.0128431	0.0237271	2.98943	34	17.2684	1	3	0.398454	1	2	5.33598	0.305482	18.0927	1.37834
HEYA8	ENSG00000112739	HepG2	ENST00000480058	ENST00000337659	ENST00000337659	ENST00000480058	+	FALSE	-59	FALSE	FALSE	TRUE	0	TRUE	FALSE	0	0	0	0	0	0	95	0.000962237	0.000129692	0.000612577	2.18793	0	50.2601	1	4	29.3507	1	2	3.07991	0	75.8451	34.0843
HEYA8	ENSG00000113648	Hct116	ENST00000312469	ENST00000511689	ENST00000511689	ENST00000312469	-	FALSE	411	FALSE	FALSE	FALSE	510	FALSE	FALSE	0	0	1	1	0	0	4526	1.6875e-10	9.66957e-12	1.18746e-10	2.47046	1764	169.708	1	2	50.8056	1	5	20.754	16.2571	192.698	140.787
HEYA8	ENSG00000115109	K562	ENST00000263713	ENST00000452780	ENST00000452780	ENST00000263713	+	TRUE	0	TRUE	FALSE	FALSE	-1	FALSE	FALSE	0	0	0	0	1	0	0	0.00546008	0.00276855	0.00354839	2.68559	5	2.70521	1	4	0.422921	1	4	0	0	5.29485	0.911875
HEYA8	ENSG00000115355	MCF7	ENST00000413716	ENST00000426576	ENST00000426576	ENST00000413716	-	TRUE	0	TRUE	FALSE	TRUE	0	TRUE	FALSE	0	1	0	0	0	0	0	0.00264843	0.000842953	0.0017572	2.89012	0	0.324712	1	5	4.14584	1	4	0	0	0.876287	18.2443
HEYA8	ENSG00000115414	H9	ENST00000336916	ENST00000323926	ENST00000323926	ENST00000336916	-	FALSE	0	FALSE	FALSE	FALSE	0	FALSE	FALSE	0	0	0	1	0	0	102	0	3.01376e-16	3.45028e-15	4.43281	469	5.05594	1	7	36.4321	1	4	0.728045	5.02866	22.0305	153.242
HEYA8	ENSG00000118707	Hct116	ENST00000373872	BambuTx1571	BambuTx1571	ENST00000373872	+	TRUE	0	FALSE	FALSE	FALSE	0	FALSE	FALSE	0	0	0	0	0	0	56	9.44512e-05	0.00460685	0.00585249	2.1082	89	1.42382	1	4	5.76767	1	2	0.120663	0.931211	4.22766	9.72201
HEYA8	ENSG00000119640	HepG2	ENST00000238618	ENST00000555463	ENST00000555463	ENST00000238618	-	TRUE	0	FALSE	FALSE	FALSE	-16	FALSE	FALSE	0	0	0	0	0	0	39	1.95115e-10	1.5552e-11	1.3008e-10	3.78087	2240	2.54904	1	4	18.2878	1	2	1.34099	9.83475	6.17766	21.1116
HEYA8	ENSG00000119655	MCF7	ENST00000555619	ENST00000553490	ENST00000553490	ENST00000555619	-	FALSE	-173	FALSE	FALSE	FALSE	-149	FALSE	FALSE	0	0	0	0	0	0	331	0	0	0	5.79652	9754	33.4456	1	4	87.9036	1	2	7.88658	75.2323	80.9801	90.6996
HEYA8	ENSG00000120896	HepG2	ENST00000523965	ENST00000240123	ENST00000240123	ENST00000523965	+	TRUE	0	FALSE	TRUE	FALSE	293	FALSE	FALSE	0	0	0	0	0	0	5	0	1.11737e-18	5.60756e-17	2.85928	345	7.0301	1	3	13.2452	1	2	0	2.89053	14.601	23.1746
HEYA8	ENSG00000121310	K562	ENST00000371522	ENST00000539680	ENST00000539680	ENST00000371522	-	TRUE	0	TRUE	FALSE	FALSE	-241	FALSE	FALSE	0	2	0	0	0	0	60	1.18846e-08	5.39111e-10	8.56548e-09	3.16141	30	2.70384	1	5	0.392965	1	4	1.78495	0.179631	2.70384	1.58758
HEYA8	ENSG00000122507	H9	ENST00000355070	BambuTx4928	BambuTx4928	ENST00000355070	+	TRUE	0	FALSE	FALSE	FALSE	-436	FALSE	FALSE	0	0	0	0	0	0	1127	0.000375346	0	0.000245519	3.43628	108	18.9771	1	5	3.6394	1	2	9.61787	0.960966	29.163	5.53559
HEYA8	ENSG00000123737	Hct116	ENST00000243498	BambuTx1926	BambuTx1926	ENST00000243498	+	FALSE	-24	FALSE	FALSE	FALSE	106	FALSE	FALSE	0	0	1	0	0	0	5939	0	3.09956e-195	1.19901e-192	4.58863	1769	45.7571	1	3	24.666	1	2	23.9145	18.4673	64.9563	32.7985
HEYA8	ENSG00000124243	K562	ENST00000371608	ENST00000463943	ENST00000463943	ENST00000371608	+	FALSE	-77	FALSE	FALSE	FALSE	-5499	FALSE	FALSE	0	0	0	1	0	0	0	6.05563e-05	6.33456e-06	7.43118e-05	2.40692	816	2.16526	1	3	9.70561	1	2	0	7.68569	3.38627	17.4297
HEYA8	ENSG00000125637	K562	ENST00000464559	ENST00000245796	ENST00000245796	ENST00000464559	+	TRUE	0	FALSE	TRUE	FALSE	325	FALSE	FALSE	1	0	0	0	0	0	2	0.00909481	0.0017921	0.00579559	2.06453	3	2.14883	1	3	0.378626	1	2	0	0	7.48227	1.97067
HEYA8	ENSG00000125744	K562	ENST00000344680	ENST00000430715	ENST00000430715	ENST00000344680	-	TRUE	0	FALSE	FALSE	FALSE	0	FALSE	FALSE	0	0	0	0	0	0	110	0.000559394	0.000939959	0.00359068	2.70715	51	12.0045	1	2	2.41043	1	3	4.4729	0.789398	14.9396	3.84226
HEYA8	ENSG00000125779	HepG2	ENST00000316562	BambuTx1541	BambuTx1541	ENST00000316562	+	TRUE	0	FALSE	FALSE	FALSE	-73	FALSE	FALSE	0	0	0	0	0	1	239	1.72895e-13	8.65724e-15	1.32549e-13	2.41492	147	18.6217	1	5	6.88067	1	2	10.1415	1.39487	65.7892	18.3715
HEYA8	ENSG00000125843	K562	ENST00000379573	ENST00000615891	ENST00000615891	ENST00000379573	+	FALSE	-25	FALSE	FALSE	FALSE	3535	FALSE	FALSE	0	0	0	0	0	0	9	0.00821819	0.00155088	0.00526321	2.02264	19	0.891027	1	4	2.97291	1	3	0.181579	0	2.52952	5.18757
HEYA8	ENSG00000126790	Hct116	ENST00000247194	BambuTx797	BambuTx797	ENST00000247194	-	FALSE	-379	FALSE	FALSE	FALSE	-63	FALSE	FALSE	0	0	0	0	0	0	508	0	3.03346e-22	2.20021e-20	2.67377	1253	1.52633	1	3	16.9345	1	2	1.00293	12.5717	2.28969	18.6352
HEYA8	ENSG00000127481	A549	ENST00000375254	ENST00000375225	ENST00000375225	ENST00000375254	-	TRUE	0	TRUE	FALSE	FALSE	-4	FALSE	FALSE	0	0	0	0	0	0	411	6.3637e-05	3.77094e-06	4.06703e-05	2.11572	0	27.1995	1	4	17.4394	1	2	17.7576	0	44.7511	34.0128
HEYA8	ENSG00000129484	K562	ENST00000429687	ENST00000250416	ENST00000250416	ENST00000429687	+	FALSE	-33	FALSE	FALSE	FALSE	-1	FALSE	FALSE	0	0	0	0	0	0	85	0	1.1428e-12	9.59727e-11	3.44994	760	14.8763	1	3	14.9641	1	2	2.9796	7.18649	16.5006	21.887
HEYA8	ENSG00000129991	K562	ENST00000588882	ENST00000344887	ENST00000344887	ENST00000588882	-	TRUE	0	FALSE	TRUE	FALSE	1	FALSE	FALSE	0	0	0	0	0	0	0	2.53376e-11	1.96226e-13	1.95884e-11	5.4266	16	27.1664	1	2	0.0381805	1	3	0	0.0381805	54.4883	0.10323
HEYA8	ENSG00000130511	H9	ENST00000348495	ENST00000599699	ENST00000599699	ENST00000348495	+	TRUE	0	TRUE	FALSE	FALSE	0	FALSE	FALSE	0	0	0	0	0	0	548	3.85932e-08	3.75632e-09	2.61678e-08	2.95075	93	7.19042	1	4	7.68394	1	4	5.33598	1.72735	15.8952	23.3541
HEYA8	ENSG00000130529	HepG2	ENST00000595071	ENST00000599628	ENST00000599628	ENST00000595071	+	TRUE	0	FALSE	FALSE	TRUE	0	FALSE	FALSE	0	0	0	0	0	0	15	9.65601e-10	2.21807e-11	6.31071e-10	2.75935	0	3.3119	1	4	1.90871	1	2	0.514805	0	4.46147	6.96417
HEYA8	ENSG00000130731	HepG2	ENST00000301686	ENST00000338401	ENST00000338401	ENST00000301686	-	FALSE	40	FALSE	FALSE	FALSE	1	FALSE	FALSE	0	0	3	0	0	0	905	0	8.69601e-16	1.23222e-14	2.06734	2207	40.882	1	4	27.1533	1	4	38.5102	20.8715	69.1072	82.6574
HEYA8	ENSG00000131016	K562	ENST00000402676	ENST00000253332	ENST00000253332	ENST00000402676	+	TRUE	0	TRUE	FALSE	FALSE	-1784	FALSE	FALSE	0	0	0	0	0	0	0	0.000260899	1.85415e-05	0.00017582	4.8408	0	0.374438	1	3	124.032	1	2	0	0	0.760052	135.857
HEYA8	ENSG00000132294	Hct116	ENST00000254624	BambuTx2463	BambuTx2463	ENST00000254624	+	FALSE	-5	FALSE	FALSE	FALSE	-115	FALSE	FALSE	0	0	0	0	0	1	130	2.96439e-08	1.32191e-09	2.08317e-08	2.01572	839	12.0566	1	3	56.6872	1	2	1.08596	7.50221	32.6763	62.252
HEYA8	ENSG00000132470	HepG2	ENST00000450894	ENST00000200181	ENST00000200181	ENST00000450894	+	FALSE	61	FALSE	FALSE	FALSE	3	FALSE	FALSE	0	0	0	1	0	0	0	0.00372503	0.00205695	0.0023596	3.91671	0	2.2127	1	4	0.046323	1	2	0	0	4.0009	0.149917
HEYA8	ENSG00000132780	Hct116	ENST00000350030	ENST00000351223	ENST00000351223	ENST00000350030	+	FALSE	-5	FALSE	FALSE	FALSE	-647	FALSE	FALSE	0	0	1	0	0	0	12730	1.74135e-11	1.18156e-12	1.21077e-11	2.62073	609	100.431	1	3	25.8375	1	2	53.6949	3.50446	117.635	62.8269
HEYA8	ENSG00000133678	K562	ENST00000372281	ENST00000467529	ENST00000467529	ENST00000372281	+	TRUE	0	FALSE	FALSE	FALSE	0	FALSE	FALSE	0	0	0	0	0	0	5	0.00530403	0.000885437	0.003437	2.15442	202	0.37949	1	4	3.26278	1	2	0	2.03188	1.68902	8.47466
HEYA8	ENSG00000134046	H9	ENST00000256429	ENST00000583046	ENST00000583046	ENST00000256429	-	FALSE	-171	FALSE	FALSE	TRUE	0	FALSE	FALSE	0	0	0	0	0	0	487	0	0	1.08546e-197	11.1439	780	15.8142	1	3	53.0196	1	2	10.4014	14.7965	33.1398	55.9459
HEYA8	ENSG00000134283	H9	ENST00000358314	ENST00000449194	ENST00000449194	ENST00000358314	+	FALSE	-11	FALSE	FALSE	FALSE	8	FALSE	FALSE	0	0	1	0	0	0	616	2.56236e-08	3.94346e-09	1.76053e-08	2.80298	529	11.4012	1	6	13.8992	1	4	6.55692	5.40405	41.6774	54.8218
HEYA8	ENSG00000134285	K562	ENST00000550765	ENST00000553027	ENST00000553027	ENST00000550765	-	FALSE	647	FALSE	FALSE	FALSE	441	FALSE	FALSE	0	5	0	0	0	0	7	8.56222e-12	3.89838e-10	1.74792e-08	3.85914	943	1.04487	1	3	10.5266	1	2	0.239434	6.48933	1.31466	12.2283
HEYA8	ENSG00000134490	MCF7	ENST00000383233	ENST00000475185	ENST00000475185	ENST00000383233	-	TRUE	0	FALSE	FALSE	FALSE	4	FALSE	FALSE	0	0	0	0	0	0	9	0.0278611	0.00772907	0.0177762	2.40443	7	1.38815	1	4	0.395527	1	3	0	0	6.13401	3.02564
HEYA8	ENSG00000134954	H9	ENST00000535549	ENST00000392668	ENST00000392668	ENST00000535549	-	TRUE	0	FALSE	FALSE	FALSE	-4	FALSE	FALSE	0	0	0	4	0	0	74	7.43312e-06	0.0001036	0.000539116	2.48698	0	7.78048	1	2	73.5183	1	3	0.687598	0	11.2208	134.574
HEYA8	ENSG00000135480	Hct116	ENST00000331817	BambuTx622	BambuTx622	ENST00000331817	+	TRUE	0	FALSE	FALSE	FALSE	0	FALSE	FALSE	0	0	0	0	0	0	1131	5.8352e-05	0.00757142	0.015169	2.48741	27331	3.4879	1	2	510.335	1	2	2.5441	242.523	8.43479	512.712
HEYA8	ENSG00000135480	MCF7	ENST00000331817	BambuTx622	BambuTx622	ENST00000331817	+	TRUE	0	FALSE	FALSE	FALSE	0	FALSE	FALSE	0	0	0	0	0	0	180	9.61189e-05	0.00172182	0.0063259	3.56148	27331	9.92995	1	2	510.335	1	2	6.15019	242.523	18.8068	512.712
HEYA8	ENSG00000135549	H9	ENST00000368452	BambuTx4006	BambuTx4006	ENST00000368452	+	TRUE	0	FALSE	FALSE	FALSE	0	FALSE	FALSE	0	0	0	0	0	0	2605	0	0.000133122	0.000371573	6.0369	68	41.8749	1	5	1.03767	1	3	26.4086	0.509128	63.8901	1.62312
HEYA8	ENSG00000135549	K562	ENST00000368452	BambuTx4006	BambuTx4006	ENST00000368452	+	TRUE	0	FALSE	FALSE	FALSE	0	FALSE	FALSE	0	0	0	0	0	0	43	0.000272819	0.000185711	0.000608768	3.49344	68	5.71685	1	5	1.03767	1	3	1.62176	0.509128	9.35023	1.62312
HEYA8	ENSG00000135951	MCF7	BambuTx7846	ENST00000498097	ENST00000498097	BambuTx7846	-	TRUE	0	FALSE	FALSE	TRUE	0	FALSE	FALSE	0	0	0	0	0	0	2	0.00372497	0.021187	0.0168582	2.11732	21	1.85087	1	3	1.03598	1	5	0	0.145136	9.8403	2.87631
HEYA8	ENSG00000137094	MCF7	ENST00000312316	ENST00000541010	ENST00000541010	ENST00000312316	+	TRUE	0	TRUE	FALSE	FALSE	-3	FALSE	FALSE	0	0	0	0	0	0	1	0.0428128	0	0.0270853	2.06693	211	1.78591	1	3	6.05542	1	2	0	2.43061	2.11063	7.92574
HEYA8	ENSG00000137871	H9	ENST00000558320	ENST00000560587	ENST00000560587	ENST00000558320	-	TRUE	0	FALSE	FALSE	TRUE	0	FALSE	FALSE	0	0	0	0	0	0	235	0	8.09941e-26	4.29537e-24	4.99185	276	2.92742	1	4	6.68568	1	2	1.94145	2.096	3.31477	12.79
HEYA8	ENSG00000138190	K562	ENST00000260762	ENST00000371552	ENST00000371552	ENST00000260762	+	TRUE	0	FALSE	FALSE	FALSE	3	FALSE	FALSE	0	0	0	0	0	0	1	9.8014e-06	1.92464e-06	2.72997e-05	2.05226	95	18.1327	1	3	3.99811	1	2	0	0.76404	21.6873	4.91125
HEYA8	ENSG00000138621	HepG2	ENST00000342932	ENST00000563393	ENST00000563393	ENST00000342932	+	TRUE	0	TRUE	FALSE	FALSE	-988	FALSE	FALSE	0	0	0	0	0	0	46	0.000703791	0.00225467	0.00344331	2.59365	159	2.99186	1	4	4.12418	1	2	1.6773	0.749543	7.14415	6.07682
HEYA8	ENSG00000139146	MCF7	ENST00000337682	ENST00000539409	ENST00000539409	ENST00000337682	-	FALSE	-256	FALSE	FALSE	FALSE	0	FALSE	FALSE	0	0	3	0	0	0	0	0.0211096	0.0146606	0.0271203	2.14765	2500	14.7273	1	4	33.8629	1	2	0	24.5921	27.1649	71.4123
HEYA8	ENSG00000139637	K562	ENST00000267103	ENST00000548845	ENST00000548845	ENST00000267103	+	FALSE	-32	FALSE	FALSE	FALSE	13	FALSE	FALSE	0	1	0	0	0	0	3	2.52299e-08	0.00326338	0.00543974	2.00044	3519	0.367569	1	4	38.3276	1	2	0	34.9229	2.50228	43.1248
HEYA8	ENSG00000140682	K562	ENST00000394863	ENST00000564176	ENST00000564176	ENST00000394863	+	FALSE	-112	FALSE	FALSE	FALSE	0	FALSE	FALSE	0	5	0	0	0	0	0	0.001939	0.000242632	0.00128371	3.51445	1530	0.815118	1	4	24.4688	1	2	0	13.8794	1.37526	37.0257
HEYA8	ENSG00000141349	Hct116	ENST00000269097	BambuTx1086	BambuTx1086	ENST00000269097	+	FALSE	-139	FALSE	FALSE	FALSE	40	FALSE	FALSE	0	0	1	0	0	0	2948	5.43751e-13	9.89831e-15	3.67584e-13	2.16063	4373	25.1081	1	4	46.7106	1	2	11.6588	43.9063	45.9721	58.7639
HEYA8	ENSG00000141376	H9	ENST00000589222	ENST00000588874	ENST00000588874	ENST00000589222	+	TRUE	0	FALSE	FALSE	FALSE	-1	FALSE	FALSE	0	0	2	0	0	0	0	0.0239028	0.026971	0.0145858	4.55812	0	4.71593	1	4	2.65836	1	2	0	0	7.77786	7.20058
HEYA8	ENSG00000141376	MCF7	ENST00000589222	ENST00000592702	ENST00000592702	ENST00000589222	+	TRUE	0	FALSE	FALSE	FALSE	0	FALSE	FALSE	0	0	2	1	0	0	0	0	7.65113e-10	1.5201e-08	3.77405	0	602.472	1	6	2.65836	1	2	0	0	915.254	7.20058
HEYA8	ENSG00000141505	HepG2	ENST00000380920	ENST00000269299	ENST00000269299	ENST00000380920	-	TRUE	0	FALSE	FALSE	FALSE	122	FALSE	FALSE	0	0	0	0	0	0	5078	7.0222e-11	0	4.75535e-11	3.38039	20	308.486	1	2	1.79539	1	3	190.066	0.123857	335.011	3.78495
HEYA8	ENSG00000141526	K562	ENST00000582743	ENST00000581287	ENST00000581287	ENST00000582743	+	TRUE	0	TRUE	FALSE	FALSE	607	FALSE	FALSE	0	0	0	0	0	0	10	7.31054e-07	2.19203e-05	0.000117146	2.20337	4074	2.82153	1	2	59.1323	1	3	0.0642863	37.3659	3.52212	99.4892
HEYA8	ENSG00000143537	H9	ENST00000271836	ENST00000360674	ENST00000360674	ENST00000271836	+	FALSE	20	FALSE	FALSE	FALSE	-17	FALSE	FALSE	0	0	1	0	0	0	141	2.70048e-06	0.000234971	0.000278739	2.01752	945	2.91331	1	5	25.4484	1	2	1.17199	8.32722	12.7454	43.8056
HEYA8	ENSG00000143919	K562	ENST00000378494	ENST00000454433	ENST00000454433	ENST00000378494	+	FALSE	-141	FALSE	FALSE	TRUE	0	FALSE	FALSE	0	0	0	3	0	0	0	3.04015e-07	7.06777e-09	2.14907e-07	2.31683	0	1.17789	1	3	2.60162	1	2	0	0	4.30585	5.2468
HEYA8	ENSG00000144401	H9	BambuTx5889	ENST00000406927	ENST00000406927	BambuTx5889	-	FALSE	-3	FALSE	FALSE	TRUE	0	TRUE	FALSE	0	0	0	0	0	0	1497	0	0.00470253	0.00324255	2.58467	24	14.374	1	6	4.00889	1	5	8.70128	0.22374	37.5347	14.1511
HEYA8	ENSG00000144674	H9	ENST00000356847	ENST00000361924	ENST00000361924	ENST00000356847	+	FALSE	75	FALSE	FALSE	FALSE	6	FALSE	FALSE	0	0	1	2	0	0	0	2.27567e-10	0.000791047	0.00284135	2.18305	0	9.95493	1	3	18.2814	1	2	0	0	18.7674	29.7144
HEYA8	ENSG00000144744	MCF7	ENST00000361055	ENST00000415609	ENST00000415609	ENST00000361055	-	FALSE	-27	FALSE	FALSE	FALSE	0	FALSE	FALSE	0	0	2	0	0	0	1	0.0095256	0.00480989	0.0129812	2.17799	1698	18.8006	1	3	36.0559	1	2	0	12.7072	33.6077	51.4019
HEYA8	ENSG00000145868	MCF7	ENST00000340253	ENST00000513826	ENST00000513826	ENST00000340253	+	TRUE	0	TRUE	FALSE	FALSE	-1	FALSE	FALSE	0	0	1	0	0	0	0	0.000275277	0.000616127	0.0030691	2.01301	103	6.2919	1	3	7.60792	1	2	0	0.923079	8.73172	13.1878
HEYA8	ENSG00000146540	Hct116	ENST00000357429	ENST00000397100	ENST00000397100	ENST00000357429	-	FALSE	0	FALSE	FALSE	FALSE	-1	FALSE	FALSE	0	0	0	0	0	1	1160	0	5.28911e-20	1.58487e-18	3.66528	1442	18.4416	1	5	40.7823	1	2	0.503261	15.0109	44.6489	63.0867
HEYA8	ENSG00000147010	H9	ENST00000379716	ENST00000397821	ENST00000397821	ENST00000379716	-	TRUE	0	FALSE	FALSE	FALSE	32	FALSE	FALSE	0	0	0	0	0	0	130	0.000412936	0	0.000271052	2.0029	1257	13.0535	1	2	43.9827	1	2	0.837373	11.92	13.1857	60.2282
HEYA8	ENSG00000147202	H9	ENST00000324765	BambuTx5248	BambuTx5248	ENST00000324765	+	TRUE	0	FALSE	FALSE	TRUE	0	FALSE	FALSE	0	0	0	0	0	0	4154	0	1.76454e-05	0.000123681	7.17154	0	60.5169	1	4	9.42105	1	2	41.9871	0	73.8445	25.0316
HEYA8	ENSG00000147687	Hct116	ENST00000276692	BambuTx5	BambuTx5	ENST00000276692	-	FALSE	0	FALSE	FALSE	FALSE	0	FALSE	FALSE	0	0	1	0	0	0	5718	0	0	0	5.5149	4263	39.398	1	5	47.6047	1	2	17.9764	30.0819	89.8821	64.4656
HEYA8	ENSG00000147804	HepG2	ENST00000532718	ENST00000301305	ENST00000301305	ENST00000532718	-	TRUE	0	FALSE	TRUE	FALSE	0	FALSE	FALSE	0	0	0	0	0	0	890	0	5.14814e-25	2.32524e-23	8.5041	541	96.1086	1	3	16.2356	1	2	24.8453	11.0964	140.536	23.6633
HEYA8	ENSG00000148120	Hct116	ENST00000473778	BambuTx2547	BambuTx2547	ENST00000473778	+	TRUE	0	FALSE	FALSE	TRUE	0	FALSE	FALSE	0	0	0	0	0	0	320	0.000172125	0.000119694	0.000113207	2.03285	14	2.65935	1	5	0.277822	1	6	0.898821	0.0898156	8.32773	2.02991
HEYA8	ENSG00000148180	HepG2	BambuTx2566	ENST00000373818	ENST00000373818	BambuTx2566	+	TRUE	0	FALSE	FALSE	FALSE	0	FALSE	FALSE	0	0	0	0	0	0	2034	6.0569e-11	1.03957e-12	4.03905e-11	3.72056	2674	321.164	1	4	88.6828	1	2	108.109	27.2372	337.197	107.467
HEYA8	ENSG00000148339	HepG2	ENST00000373068	ENST00000373064	ENST00000373064	ENST00000373068	+	TRUE	0	FALSE	FALSE	FALSE	1	FALSE	FALSE	0	0	0	0	0	0	46	0.000831062	0.000218044	0.00053234	2.95485	34	3.86104	1	4	0.761566	1	3	1.54442	0.217038	14.601	5.46202
HEYA8	ENSG00000149016	Hct116	ENST00000308436	BambuTx474	BambuTx474	ENST00000308436	-	FALSE	-80	FALSE	FALSE	FALSE	-7	FALSE	FALSE	0	0	0	0	1	0	1556	0	3.43561e-47	1.13915e-44	3.09004	151	13.3643	1	3	3.79679	1	2	6.30208	1.26256	21.5434	8.67819
HEYA8	ENSG00000149016	Hct116	ENST00000476907	BambuTx474	BambuTx474	ENST00000476907	-	FALSE	-620	FALSE	FALSE	FALSE	-4	FALSE	FALSE	0	0	0	0	1	0	1556	0	3.43561e-47	1.13915e-44	3.09004	151	13.3643	1	3	3.79679	1	2	6.30208	1.26256	21.5434	8.67819
HEYA8	ENSG00000149182	Hct116	ENST00000524782	BambuTx464	BambuTx464	ENST00000524782	-	FALSE	-203	FALSE	FALSE	FALSE	0	FALSE	FALSE	0	0	0	1	0	0	922	6.68363e-11	1.77113e-12	4.78e-11	2.26903	750	17.0049	1	4	15.6418	1	2	4.38989	6.73121	26.6728	18.415
HEYA8	ENSG00000149269	MCF7	BambuTx523	ENST00000356341	ENST00000356341	BambuTx523	-	TRUE	0	FALSE	FALSE	FALSE	313	FALSE	FALSE	0	0	0	0	0	0	43	2.09488e-05	6.56981e-07	1.47436e-05	2.37786	425	8.806	1	2	24.3165	1	2	0.876287	4.33207	10.4553	30.6775
HEYA8	ENSG00000149591	K562	ENST00000392951	ENST00000532870	ENST00000532870	ENST00000392951	+	TRUE	0	TRUE	FALSE	FALSE	221	FALSE	FALSE	0	0	0	0	0	0	8	0.00032405	0.00240057	0.00725346	3.5808	144	0.106276	1	3	1.80811	1	2	0.0641076	0.870768	1.7068	1.91464
HEYA8	ENSG00000149809	K562	ENST00000279263	ENST00000530650	ENST00000530650	ENST00000279263	+	FALSE	-48	FALSE	FALSE	FALSE	-126	FALSE	FALSE	0	2	0	0	0	0	43	0.000104736	0.000577463	0.00107768	2.50447	156	3.33938	1	6	2.26696	1	2	1.46298	1.64161	9.87374	6.15385
HEYA8	ENSG00000151725	HepG2	ENST00000281453	ENST00000510146	ENST00000510146	ENST00000281453	-	FALSE	-3	FALSE	FALSE	FALSE	-384	FALSE	FALSE	0	0	1	0	0	0	14	9.83114e-10	0	6.75626e-10	2.02732	1444	1.36096	1	2	25.3583	1	2	0.340198	14.1466	1.48716	27.5476
HEYA8	ENSG00000152284	HepG2	ENST00000282111	BambuTx9953	BambuTx9953	ENST00000282111	+	TRUE	0	FALSE	FALSE	FALSE	-1	FALSE	FALSE	0	0	0	0	0	0	6	6.59934e-05	0	4.37099e-05	2.15739	11	2.04088	1	2	1.76783	1	2	0	0.179631	2.17318	2.43846
HEYA8	ENSG00000152422	H9	ENST00000511817	ENST00000282268	ENST00000282268	ENST00000511817	+	FALSE	95	FALSE	FALSE	FALSE	-29	FALSE	FALSE	0	0	0	0	1	0	30	4.61181e-07	7.82648e-08	3.06785e-07	3.59196	73	2.47599	1	2	4.91764	1	2	0.0779761	0.578305	8.95989	22.3066
HEYA8	ENSG00000152422	HepG2	ENST00000511817	ENST00000282268	ENST00000282268	ENST00000511817	+	FALSE	95	FALSE	FALSE	FALSE	-29	FALSE	FALSE	0	0	0	0	1	0	1	0.00218742	0.0014191	0.00138736	2.8338	73	2.29162	1	2	4.91764	1	2	0	0.578305	4.86699	22.3066
HEYA8	ENSG00000152556	K562	ENST00000359794	ENST00000547587	ENST00000547587	ENST00000359794	+	TRUE	0	TRUE	FALSE	FALSE	-300	FALSE	FALSE	0	0	0	0	0	0	5	0.0134302	0.00298263	0.00846133	2.17516	1203	3.32209	1	4	26.0179	1	3	0	12.3692	11.0282	47.1448
HEYA8	ENSG00000152926	HepG2	ENST00000620222	ENST00000282869	ENST00000282869	ENST00000620222	-	TRUE	0	FALSE	TRUE	FALSE	2676	FALSE	FALSE	0	0	0	0	0	0	0	0.000898313	0.000119833	0.000575029	2.0114	0	2.99186	1	2	0.373783	1	2	0	0	3.22496	0.974211
HEYA8	ENSG00000152952	K562	ENST00000282903	ENST00000461497	ENST00000461497	ENST00000282903	-	TRUE	0	TRUE	FALSE	FALSE	0	FALSE	FALSE	0	0	0	0	0	0	0	0.00364319	0.000548896	0.00237844	2.53756	2096	0.380026	1	4	79.1178	1	3	0	21.1853	0.918461	126.709
HEYA8	ENSG00000153046	H9	ENST00000343762	BambuTx4911	BambuTx4911	ENST00000343762	+	TRUE	0	FALSE	FALSE	FALSE	-7	FALSE	FALSE	0	0	0	0	0	0	1414	0	6.67481e-30	1.20355e-27	8.36385	0	43.2611	1	3	11.0421	1	2	14.116	0	76.9429	22.2161
HEYA8	ENSG00000153814	HepG2	ENST00000283928	ENST00000427814	ENST00000427814	ENST00000283928	-	TRUE	0	TRUE	FALSE	FALSE	0	FALSE	FALSE	0	0	0	0	0	0	0	0.00618353	0	0.0038659	2.26063	590	2.4335	1	2	11.0966	1	2	0	5.24922	2.4335	15.1921
HEYA8	ENSG00000153814	K562	ENST00000283928	ENST00000427814	ENST00000427814	ENST00000283928	-	TRUE	0	TRUE	FALSE	FALSE	0	FALSE	FALSE	0	0	0	0	0	0	0	0.0049056	0	0.00321902	3.35005	590	3.48944	1	2	11.0966	1	2	0	5.24922	3.48944	15.1921
HEYA8	ENSG00000154118	H9	BambuTx999	ENST00000284262	ENST00000284262	BambuTx999	+	TRUE	0	FALSE	TRUE	FALSE	-828	FALSE	FALSE	0	0	0	0	0	0	26	0.00492909	0	0.00310331	2.12266	19	9.27549	1	2	0.122614	1	3	0.0808938	0.0384738	12.5459	0.159914
HEYA8	ENSG00000155111	H9	ENST00000368911	ENST00000468997	ENST00000468997	ENST00000368911	-	FALSE	-191	FALSE	FALSE	TRUE	0	FALSE	FALSE	0	0	0	0	0	0	59	7.95594e-06	9.26584e-07	5.30396e-06	2.01195	38	2.49049	1	2	2.59112	1	2	0.62803	0.267352	4.80892	8.86054
HEYA8	ENSG00000156171	A549	BambuTx157	ENST00000539140	ENST00000539140	BambuTx157	-	FALSE	92	FALSE	FALSE	FALSE	343	FALSE	FALSE	0	0	1	0	0	0	92	0	2.80104e-06	1.16799e-05	4.30996	647	10.7256	1	4	8.67953	1	5	4.99704	5.37897	23.63	29.7332
HEYA8	ENSG00000156253	HepG2	ENST00000493196	ENST00000286777	ENST00000286777	ENST00000493196	-	FALSE	-26	FALSE	FALSE	FALSE	-1375	FALSE	FALSE	0	0	1	0	0	0	176	6.7802e-14	9.41398e-16	3.27075e-14	2.03377	452	12.4855	1	3	13.9006	1	2	4.34792	5.0978	22.439	18.7011
HEYA8	ENSG00000159685	K562	ENST00000290913	BambuTx3942	BambuTx3942	ENST00000290913	+	TRUE	0	FALSE	FALSE	FALSE	-8	FALSE	FALSE	0	0	0	0	0	0	2702	0	0	1.86429e-41	10.8286	1714	101.336	1	3	26.9067	1	2	46.0249	15.8817	111.297	26.9067
HEYA8	ENSG00000160972	HepG2	BambuTx3452	ENST00000528430	ENST00000528430	BambuTx3452	+	TRUE	0	TRUE	FALSE	FALSE	-1	FALSE	FALSE	0	0	0	0	0	0	696	2.66694e-07	2.16997e-08	1.77394e-07	3.7407	62	52.5713	1	2	2.45132	1	3	29.2063	0.480399	58.3413	6.76317
HEYA8	ENSG00000161642	K562	ENST00000394313	ENST00000338010	ENST00000338010	ENST00000394313	-	TRUE	0	FALSE	TRUE	FALSE	-4	FALSE	FALSE	0	0	0	0	0	0	30	0.00398876	0.00694571	0.005671	2.40686	1	7.36794	1	2	0.992552	1	3	1.30547	0	19.1384	4.56895
HEYA8	ENSG00000162144	Hct116	ENST00000294072	ENST00000447532	ENST00000447532	ENST00000294072	-	FALSE	-386	FALSE	FALSE	FALSE	-93	FALSE	FALSE	0	0	0	0	1	0	1992	6.6934e-07	4.03738e-08	4.68538e-07	2.62817	634	10.6285	1	3	11.6961	1	2	7.7595	5.72719	20.3528	12.2464
HEYA8	ENSG00000162144	MCF7	ENST00000294072	ENST00000447532	ENST00000447532	ENST00000294072	-	FALSE	-386	FALSE	FALSE	FALSE	-93	FALSE	FALSE	0	0	0	0	1	0	197	0.000795389	5.78967e-05	0.000547749	2.0983	634	11.3795	1	3	11.6961	1	2	6.00717	5.72719	21.5891	12.2464
HEYA8	ENSG00000162458	Hct116	ENST00000375766	ENST00000375771	ENST00000375771	ENST00000375766	+	TRUE	0	FALSE	FALSE	FALSE	0	FALSE	FALSE	0	0	0	0	0	0	5	0.000545882	7.7615e-05	0.000356369	3.65797	339	0.125366	1	4	23.657	1	2	0	3.23356	0.250731	31.619
HEYA8	ENSG00000163584	K562	ENST00000463836	ENST00000475836	ENST00000475836	ENST00000463836	-	FALSE	0	FALSE	FALSE	FALSE	5	FALSE	FALSE	0	0	0	0	0	0	299	3.83212e-06	2.52058e-07	2.67787e-06	2.28155	10876	26.2404	1	4	622.008	1	2	11.4237	56.2807	72.3614	936.624
HEYA8	ENSG00000163681	MCF7	ENST00000295951	ENST00000295952	ENST00000295952	ENST00000295951	+	TRUE	0	TRUE	FALSE	FALSE	-1	FALSE	FALSE	0	0	0	0	0	0	0	0.0166534	0.00369509	0.0107656	2.0286	0	13.8843	1	3	10.3423	1	2	0	0	16.7918	25.118
HEYA8	ENSG00000163704	Hct116	ENST00000412055	ENST00000295984	ENST00000295984	ENST00000412055	-	FALSE	-20	FALSE	FALSE	FALSE	0	FALSE	FALSE	1	0	0	0	0	0	0	5.69133e-05	0	4.28198e-05	2.64401	2	1.64671	1	2	0.679999	1	2	0	0	2.59198	1.19105
HEYA8	ENSG00000164305	MCF7	ENST00000523916	BambuTx9887	BambuTx9887	ENST00000523916	-	FALSE	-51	FALSE	FALSE	FALSE	0	FALSE	FALSE	0	0	1	0	0	0	17	2.67997e-10	2.07563e-12	2.14437e-10	4.93339	1290	2.33596	1	5	23.8406	1	2	0.487068	13.2125	4.22125	45.4403
HEYA8	ENSG00000164406	HepG2	BambuTx2011	ENST00000296877	ENST00000296877	BambuTx2011	+	TRUE	0	FALSE	FALSE	FALSE	348	FALSE	FALSE	0	0	0	0	0	0	463	0.000644834	0	0.000411506	3.86531	3	22.439	1	2	0.105827	1	3	16.7706	0	23.9349	0.225929
HEYA8	ENSG00000165233	HepG2	ENST00000375464	ENST00000468781	ENST00000468781	ENST00000375464	+	FALSE	-60	FALSE	FALSE	FALSE	-75	FALSE	FALSE	0	0	1	0	0	0	121	2.45244e-08	1.45246e-09	1.58079e-08	2.21943	1510	8.3849	1	4	17.9871	1	2	3.72679	11.5133	21.587	43.6634
HEYA8	ENSG00000165752	H9	BambuTx407	BambuTx408	BambuTx408	BambuTx407	-	FALSE	-7	FALSE	FALSE	FALSE	0	FALSE	FALSE	1	0	0	0	0	0	103	0.011333	0.0153181	0.00707127	2.2227	249	5.12138	1	5	2.54788	1	4	0.545832	1.52687	19.2357	6.47045
HEYA8	ENSG00000165752	K562	BambuTx407	ENST00000368619	ENST00000368619	BambuTx407	-	FALSE	-38	FALSE	FALSE	TRUE	0	FALSE	FALSE	0	0	0	0	0	0	70	6.42081e-06	1.40534e-06	4.47371e-06	2.2093	249	4.02165	1	6	2.54788	1	4	2.61425	1.52687	11.6583	6.47045
HEYA8	ENSG00000165806	K562	ENST00000369318	ENST00000614447	ENST00000614447	ENST00000369318	+	FALSE	208	FALSE	FALSE	FALSE	4	FALSE	FALSE	0	0	0	1	0	1	0	0.000183631	0.000141825	0.000851921	3.18031	189	2.94169	1	3	3.15063	1	2	0	1.98796	8.35972	6.93714
HEYA8	ENSG00000165916	Hct116	ENST00000602866	ENST00000619920	ENST00000619920	ENST00000602866	-	FALSE	207	FALSE	FALSE	FALSE	0	FALSE	FALSE	0	0	0	0	0	0	24839	2.82807e-05	0.00452698	0.00998303	2.74926	4136	86.6331	1	3	46.8416	1	3	48.8578	28.8946	173.217	128.642
HEYA8	ENSG00000166165	H9	ENST00000554989	ENST00000348956	ENST00000348956	ENST00000554989	-	TRUE	0	FALSE	TRUE	FALSE	9	FALSE	FALSE	0	0	0	1	0	0	22117	0.00521647	0.00820208	0.0144329	2.56313	361	347.575	1	3	6.62177	1	2	229.226	3.15549	351.134	22.2866
HEYA8	ENSG00000166479	Hct116	ENST00000299608	BambuTx1187	BambuTx1187	ENST00000299608	-	FALSE	-194	FALSE	FALSE	FALSE	-2	FALSE	FALSE	0	0	1	0	0	0	392	3.06747e-09	0	2.1738e-09	2.50347	566	12.4458	1	4	16.2227	1	3	2.69646	4.53089	14.3623	17.1435
HEYA8	ENSG00000167306	A549	ENST00000285039	ENST00000592688	ENST00000592688	ENST00000285039	-	TRUE	0	TRUE	FALSE	FALSE	-3477	FALSE	FALSE	0	0	0	0	0	0	102	0.000991931	0.00392137	0.00626622	2.4917	0	4.6357	1	4	0.16175	1	2	4.31389	0	11.0177	0.391656
HEYA8	ENSG00000167306	HepG2	ENST00000285039	BambuTx3060	BambuTx3060	ENST00000285039	-	FALSE	42	FALSE	FALSE	FALSE	-3447	FALSE	FALSE	0	0	1	0	0	0	21	0.0097688	0.00461432	0.0059975	2.2131	0	8.31493	1	4	0.16175	1	2	0.869274	0	17.8456	0.391656
HEYA8	ENSG00000167395	Hct116	ENST00000300850	BambuTx958	BambuTx958	ENST00000300850	+	TRUE	0	FALSE	FALSE	FALSE	-684	FALSE	FALSE	0	0	1	0	0	0	524	4.95133e-13	9.29975e-15	3.48141e-13	3.62064	2	2.15237	1	3	2.22	1	2	1.09747	0	5.39293	3.95352
HEYA8	ENSG00000168056	H9	ENST00000322147	ENST00000532661	ENST00000532661	ENST00000322147	-	TRUE	0	TRUE	FALSE	FALSE	-390	FALSE	FALSE	0	0	0	0	0	0	57	0.00198737	0.000889507	0.00126241	2.15175	0	2.41472	1	5	6.77253	1	4	0.416444	0	6.86189	19.9855
HEYA8	ENSG00000168071	H9	ENST00000472524	ENST00000356786	ENST00000356786	ENST00000472524	+	TRUE	0	FALSE	TRUE	FALSE	3	FALSE	FALSE	1	0	0	0	0	0	0	0.000553051	0	0.000416254	2.12187	27	0.560841	1	5	0.451223	1	2	0	0.187746	3.31477	0.88648
HEYA8	ENSG00000168255	HepG2	ENST00000486319	ENST00000379340	ENST00000379340	ENST00000486319	-	FALSE	-110	FALSE	FALSE	FALSE	1	FALSE	FALSE	0	0	0	1	0	0	51	0.000121459	4.827e-05	7.96066e-05	2.80261	180	4.86154	1	4	2.5238	1	4	1.49593	1.91361	8.07471	5.72874
HEYA8	ENSG00000168591	Hct116	ENST00000319511	BambuTx1089	BambuTx1089	ENST00000319511	+	TRUE	0	FALSE	TRUE	FALSE	5	FALSE	FALSE	0	0	0	1	1	0	123	3.28416e-06	6.89801e-07	2.23295e-06	2.25322	173	2.43194	1	5	3.32046	1	5	0.345846	1.46183	7.32459	13.3844
HEYA8	ENSG00000168899	Hct116	ENST00000306384	BambuTx5833	BambuTx5833	ENST00000306384	+	TRUE	0	FALSE	FALSE	FALSE	-19	FALSE	FALSE	0	0	0	0	0	0	21	0.0286219	0	0.0178485	3.49764	2617	0.445017	1	3	26.7818	1	2	0	16.7106	0.518396	27.4518
HEYA8	ENSG00000168899	MCF7	ENST00000306384	BambuTx5833	BambuTx5833	ENST00000306384	+	TRUE	0	FALSE	FALSE	FALSE	-19	FALSE	FALSE	0	0	0	0	0	0	17	0.0210306	0	0.0142157	3.48692	2617	4.34015	1	3	26.7818	1	2	0.379763	16.7106	5.08208	27.4518
HEYA8	ENSG00000169696	HepG2	ENST00000306739	BambuTx3050	BambuTx3050	ENST00000306739	+	TRUE	0	FALSE	FALSE	FALSE	0	FALSE	FALSE	0	0	0	0	0	0	784	0	1.3755e-172	1.65671e-169	11.2623	385	128.543	1	5	9.18243	1	2	40.009	3.96193	177.477	15.2149
HEYA8	ENSG00000169764	H9	ENST00000394417	ENST00000337130	ENST00000337130	ENST00000394417	+	TRUE	0	FALSE	FALSE	FALSE	0	FALSE	FALSE	0	0	0	0	0	0	27716	0	2.83347e-34	2.55455e-31	2.25258	2168	470.047	1	2	44.8006	1	2	287.01	20.9259	579.583	64.5586
HEYA8	ENSG00000170291	MCF7	ENST00000396628	ENST00000574255	ENST00000574255	ENST00000396628	+	TRUE	0	FALSE	TRUE	TRUE	0	TRUE	FALSE	0	0	0	0	0	0	12	4.70261e-08	0.000133018	0.000435435	2.05135	2068	22.0775	1	5	30.2882	1	3	0.379763	15.5829	40.3003	38.2489
HEYA8	ENSG00000170633	MCF7	ENST00000361234	ENST00000554484	ENST00000554484	ENST00000361234	+	TRUE	0	TRUE	FALSE	FALSE	-2	FALSE	FALSE	0	0	0	0	0	0	12	0.00139717	0.00947157	0.0097584	2.16589	539	18.5406	1	6	7.51105	1	2	0.273235	5.32409	33.7783	10.2078
HEYA8	ENSG00000171055	Hct116	ENST00000405912	ENST00000451623	ENST00000451623	ENST00000405912	-	FALSE	24	FALSE	FALSE	FALSE	-10	FALSE	FALSE	0	0	1	0	0	0	252	6.38148e-10	5.97999e-11	4.4273e-10	2.11385	1006	3.07763	1	4	22.3966	1	3	1.44795	14.6894	8.90033	69.6892
HEYA8	ENSG00000171298	K562	ENST00000390015	ENST00000574376	ENST00000574376	ENST00000390015	+	FALSE	-3	FALSE	FALSE	TRUE	0	TRUE	FALSE	0	0	0	0	0	0	12	2.11426e-07	9.19112e-09	1.51019e-07	2.73259	205	0.882591	1	3	6.49901	1	3	0	2.1952	3.01847	10.2561
HEYA8	ENSG00000171421	K562	ENST00000508987	ENST00000382647	ENST00000382647	ENST00000508987	-	FALSE	-57	FALSE	FALSE	FALSE	-3	FALSE	FALSE	0	0	0	0	0	1	17	2.66138e-08	4.2757e-10	1.88514e-08	4.5636	2680	19.0514	1	3	37.8158	1	3	0	23.9183	53.8577	73.4946
HEYA8	ENSG00000171940	K562	ENST00000302342	ENST00000371471	ENST00000371471	ENST00000302342	-	TRUE	0	FALSE	TRUE	FALSE	8	FALSE	FALSE	0	0	0	0	0	0	1	0.0144657	0.00329497	0.00903726	2.32631	4	16.4794	1	2	4.92983	1	3	0	0.00921012	19.3604	11.3337
HEYA8	ENSG00000172456	H9	ENST00000303721	BambuTx4755	BambuTx4755	ENST00000303721	+	TRUE	0	FALSE	FALSE	FALSE	-3	FALSE	FALSE	0	0	0	0	0	0	104	0.000400894	8.69329e-05	0.000262564	3.01218	72	2.68661	1	4	2.01813	1	3	0.949623	0.708915	4.97497	4.49479
HEYA8	ENSG00000172456	K562	ENST00000303721	BambuTx3735	BambuTx3735	ENST00000303721	+	TRUE	0	FALSE	FALSE	FALSE	-2	FALSE	FALSE	0	0	0	0	0	0	155	2.31562e-09	5.95232e-11	1.73273e-09	5.03342	72	23.8226	1	5	2.01813	1	3	3.88516	0.708915	38.494	4.49479
HEYA8	ENSG00000172731	HepG2	ENST00000357631	BambuTx2824	BambuTx2824	ENST00000357631	-	TRUE	0	FALSE	FALSE	FALSE	1	FALSE	FALSE	0	0	0	0	0	0	74	9.11385e-13	2.36372e-06	5.89842e-06	3.74711	54	19.8762	1	4	4.48317	1	3	3.7179	0.432339	41.3427	17.2072
HEYA8	ENSG00000172889	K562	ENST00000371698	ENST00000406555	ENST00000406555	ENST00000371698	+	TRUE	0	FALSE	FALSE	FALSE	0	FALSE	FALSE	0	0	0	0	0	0	131	8.40472e-10	0	6.35375e-10	4.18496	1660	60.4704	1	3	52.0189	1	2	8.60272	16.4912	92.6557	53.64
HEYA8	ENSG00000173821	HepG2	ENST00000508628	ENST00000319921	ENST00000319921	ENST00000508628	+	FALSE	-4	FALSE	FALSE	TRUE	0	TRUE	FALSE	0	0	1	0	0	0	2	0.00367794	0.00201261	0.00232414	2.43895	1	11.9585	1	2	8.39562	1	4	0	0	21.2624	22.5458
HEYA8	ENSG00000174720	H9	ENST00000344442	ENST00000509622	ENST00000509622	ENST00000344442	+	FALSE	-163	FALSE	FALSE	FALSE	0	FALSE	FALSE	0	0	0	0	0	1	11	2.74362e-06	4.17677e-07	1.84589e-06	3.18925	174	15.2921	1	5	18.237	1	2	0	1.66564	70.7243	41.8549
HEYA8	ENSG00000175449	K562	ENST00000380005	ENST00000311364	ENST00000311364	ENST00000380005	+	TRUE	0	FALSE	FALSE	FALSE	-942	FALSE	FALSE	0	0	1	0	0	0	286	1.60637e-09	1.9735e-11	1.20015e-09	2.49334	88	23.1183	1	4	1.09994	1	2	5.48708	0.232263	57.4833	2.38436
HEYA8	ENSG00000175832	Hct116	ENST00000319349	ENST00000393664	ENST00000393664	ENST00000319349	-	TRUE	0	TRUE	FALSE	FALSE	-2	FALSE	FALSE	0	0	0	0	0	0	207	0.00122739	0.000205457	0.000786952	2.97779	366	15.9019	1	3	42.8018	1	3	1.51909	3.57984	22.4433	53.5427
HEYA8	ENSG00000175832	HepG2	ENST00000319349	ENST00000538265	ENST00000538265	ENST00000319349	-	TRUE	0	FALSE	FALSE	FALSE	0	FALSE	FALSE	0	0	1	0	0	0	2	8.1476e-07	1.1434e-06	1.07033e-05	2.2936	366	108.544	1	4	42.8018	1	3	0	3.57984	170.705	53.5427
HEYA8	ENSG00000175866	MCF7	ENST00000428708	ENST00000575245	ENST00000575245	ENST00000428708	+	FALSE	-7	FALSE	FALSE	FALSE	0	FALSE	FALSE	0	0	0	2	0	0	0	0.000104015	1.31087e-05	7.18834e-05	2.34819	386	3.80953	1	4	10.7394	1	2	0	3.68929	11.5273	17.1826
HEYA8	ENSG00000176485	K562	ENST00000415826	ENST00000323646	ENST00000323646	ENST00000415826	-	TRUE	0	TRUE	FALSE	FALSE	1279	FALSE	FALSE	0	0	0	0	0	0	51	7.66088e-10	0	5.7617e-10	2.19963	1011	3.52339	1	2	16.7828	1	2	2.13996	9.55773	3.98378	16.9559
HEYA8	ENSG00000176731	MCF7	ENST00000619594	ENST00000612977	ENST00000612977	ENST00000619594	-	FALSE	10	FALSE	FALSE	FALSE	-411	FALSE	FALSE	0	0	0	1	0	0	805	5.15881e-09	0.000113122	0.000381923	2.82563	19606	53.8519	1	4	163.201	1	2	25.8308	149.575	121.572	262.241
HEYA8	ENSG00000176973	HepG2	ENST00000530349	BambuTx2868	BambuTx2868	ENST00000530349	+	TRUE	0	FALSE	TRUE	FALSE	-2	FALSE	FALSE	0	0	0	0	0	0	23	0.000109274	2.11693e-05	7.14875e-05	4.66794	112	14.1599	1	2	4.8667	1	2	0.644992	2.13621	21.7396	9.87688
HEYA8	ENSG00000177106	H9	ENST00000318562	ENST00000527832	ENST00000527832	ENST00000318562	+	TRUE	0	TRUE	FALSE	FALSE	-5	FALSE	FALSE	0	0	0	0	0	0	30	0.00150067	0.00107389	0.00147364	2.39092	216	18.9321	1	2	7.21943	1	2	0.28301	1.81109	22.8817	23.5515
HEYA8	ENSG00000177106	K562	ENST00000318562	ENST00000527832	ENST00000527832	ENST00000318562	+	TRUE	0	TRUE	FALSE	FALSE	-5	FALSE	FALSE	0	0	0	0	0	0	4	1.43976e-05	1.77155e-06	1.00137e-05	2.10369	216	6.10981	1	2	7.21943	1	2	0	1.81109	8.06575	23.5515
HEYA8	ENSG00000177337	HepG2	BambuTx1161	ENST00000317114	ENST00000317114	BambuTx1161	+	FALSE	-7	FALSE	FALSE	FALSE	975	FALSE	FALSE	0	1	0	0	0	0	74	0	8.04808e-18	6.60918e-16	2.09685	277	8.04438	1	3	4.4873	1	3	2.57403	2.31028	10.4101	8.89565
HEYA8	ENSG00000178209	H9	ENST00000345136	ENST00000354958	ENST00000354958	ENST00000345136	-	TRUE	0	FALSE	FALSE	FALSE	-6	FALSE	FALSE	0	0	0	0	0	0	0	0.000607889	0.000284542	0.000392853	2.37077	0	7.98604	1	5	57.9153	1	2	0	0	18.9869	93.8848
HEYA8	ENSG00000178761	HepG2	BambuTx892	ENST00000569524	ENST00000569524	BambuTx892	-	FALSE	60	FALSE	FALSE	FALSE	0	FALSE	FALSE	0	1	1	0	0	0	53	2.32599e-07	2.76157e-08	1.53989e-07	2.2811	46	6.91204	1	6	0.782449	1	3	2.7527	0.326692	18.8343	3.2321
HEYA8	ENSG00000179222	Hct116	ENST00000326587	ENST00000375772	ENST00000375772	ENST00000326587	+	TRUE	0	FALSE	FALSE	FALSE	-3	FALSE	FALSE	0	0	0	0	0	0	1160	0	2.07742e-13	3.43927e-12	5.04598	1368	41.095	1	4	29.3357	1	2	3.59529	14.226	43.8989	32.815
HEYA8	ENSG00000179528	HepG2	ENST00000341396	ENST00000377566	ENST00000377566	ENST00000341396	-	TRUE	0	FALSE	FALSE	FALSE	65	FALSE	FALSE	0	0	0	0	0	0	170	6.72709e-05	0	4.34264e-05	2.09052	139	9.72216	1	4	0.95467	1	2	7.37543	0.901866	12.8701	1.6118
HEYA8	ENSG00000182220	HepG2	ENST00000636580	ENST00000636574	ENST00000636574	ENST00000636580	+	FALSE	-95	FALSE	FALSE	FALSE	-213	FALSE	FALSE	0	0	0	0	1	0	0	0.00164418	0.00853832	0.0171114	3.14063	2780	57.7259	1	5	37.9716	1	2	0	27.4523	73.5985	40.1892
HEYA8	ENSG00000182718	HepG2	ENST00000451270	BambuTx2967	BambuTx2967	ENST00000451270	-	TRUE	0	FALSE	FALSE	FALSE	-5	FALSE	FALSE	0	0	0	0	0	0	909	0	1.27166e-59	7.65821e-57	12.6668	133277	56.4961	1	4	1907.81	1	2	31.6777	898.162	58.1652	2094.26
HEYA8	ENSG00000183765	MCF7	ENST00000328354	ENST00000382565	ENST00000382565	ENST00000328354	-	FALSE	-10	FALSE	FALSE	TRUE	0	FALSE	FALSE	0	0	0	0	0	0	0	0	1.01894e-33	1.05269e-30	7.13128	305	23.1882	1	4	8.4914	1	2	0	2.99801	62.2554	9.71527
HEYA8	ENSG00000184381	H9	ENST00000402064	ENST00000332509	ENST00000332509	ENST00000402064	-	FALSE	-27	FALSE	FALSE	FALSE	5	FALSE	FALSE	0	0	0	1	0	0	24	0.000881441	0	0.000566202	2.27573	17	2.3812	1	2	0.644377	1	2	0.0779761	0.133308	3.20596	1.03289
HEYA8	ENSG00000184470	HepG2	ENST00000462330	ENST00000400521	ENST00000400521	ENST00000462330	-	TRUE	0	FALSE	FALSE	FALSE	0	FALSE	FALSE	0	0	0	0	0	0	22	0.00491745	0.00388207	0.0030753	2.50203	1316	8.31645	1	4	17.3111	1	4	0.621132	12.8918	12.1675	23.4025
HEYA8	ENSG00000184702	K562	ENST00000455784	ENST00000431044	ENST00000431044	ENST00000455784	+	TRUE	0	FALSE	FALSE	TRUE	0	FALSE	TRUE	0	0	0	0	0	0	0	0	8.29067e-07	7.43457e-06	2.00864	0	90.3592	1	3	0.072896	1	3	0	0	107.508	0.324866
HEYA8	ENSG00000185963	H9	ENST00000375512	ENST00000356884	ENST00000356884	ENST00000375512	-	FALSE	0	FALSE	FALSE	FALSE	0	FALSE	FALSE	0	1	0	0	0	0	49	1.44265e-05	0	9.63158e-06	2.50705	213	11.8668	1	2	10.5322	1	2	0.452201	2.26302	11.8668	27.7032
HEYA8	ENSG00000187091	H9	ENST00000463876	ENST00000334661	ENST00000334661	ENST00000463876	-	TRUE	0	FALSE	FALSE	FALSE	0	FALSE	FALSE	0	0	0	0	0	0	348	4.96474e-10	5.31224e-09	9.67538e-08	5.50942	121	6.93616	1	3	2.73162	1	2	3.20596	1.12408	10.9081	3.90603
HEYA8	ENSG00000187609	HepG2	ENST00000479452	ENST00000465160	ENST00000465160	ENST00000479452	-	FALSE	7	FALSE	FALSE	TRUE	0	FALSE	FALSE	0	0	0	0	0	0	35	1.68211e-07	0	1.15668e-07	2.2442	228	3.60364	1	2	4.80294	1	2	1.49593	1.90178	4.86699	7.73335
HEYA8	ENSG00000188352	K562	BambuTx3701	BambuTx2492	BambuTx2492	BambuTx3701	+	TRUE	0	FALSE	FALSE	TRUE	0	FALSE	FALSE	0	0	0	0	0	0	22	0.000165676	3.14709e-05	0.000113038	2.02935	66	0.704366	1	3	6.02825	1	2	0	0.430682	1.46298	20.016
HEYA8	ENSG00000188690	K562	ENST00000368797	ENST00000368786	ENST00000368786	ENST00000368797	-	TRUE	0	TRUE	FALSE	FALSE	-5	FALSE	FALSE	0	0	0	0	0	0	0	0	6.54266e-18	4.27354e-16	5.40368	0	18.1071	1	5	14.7147	1	2	0	0	29.7979	22.5305
HEYA8	ENSG00000196154	HepG2	ENST00000368716	ENST00000368715	ENST00000368715	ENST00000368716	-	TRUE	0	FALSE	FALSE	FALSE	0	FALSE	FALSE	0	0	0	0	0	0	90	7.5047e-07	6.58048e-06	2.59013e-05	4.41425	179	3.24466	1	4	1.60704	1	2	2.89168	1.07539	10.2961	3.03678
HEYA8	ENSG00000196204	MCF7	ENST00000404006	BambuTx4614	BambuTx4614	ENST00000404006	+	FALSE	-2	FALSE	FALSE	FALSE	4	FALSE	FALSE	0	0	0	0	1	0	21	0	0.000398344	0.000996939	2.502	0	4.6523	1	4	2.37168	1	2	0.35392	0	11.4184	6.67462
HEYA8	ENSG00000196295	HepG2	ENST00000355837	BambuTx6268	BambuTx6268	ENST00000355837	-	TRUE	0	FALSE	FALSE	TRUE	0	FALSE	FALSE	0	0	0	0	0	0	11	0.0130377	0.0065784	0.00795512	2.07303	1	0.621132	1	5	0.857866	1	3	0	0	1.49593	4.74127
HEYA8	ENSG00000196459	HepG2	ENST00000359680	ENST00000380579	ENST00000380579	ENST00000359680	-	FALSE	-79	FALSE	FALSE	FALSE	-3	FALSE	FALSE	0	0	0	1	0	0	0	0.000136375	0	8.9611e-05	2.10934	0	3.41622	1	2	2.31012	1	2	0	0	5.94863	4.07675
HEYA8	ENSG00000196586	K562	ENST00000369975	ENST00000369981	ENST00000369981	ENST00000369975	+	TRUE	0	FALSE	TRUE	FALSE	2925	FALSE	FALSE	0	0	0	4	0	0	0	0.000754295	7.37094e-05	0.000507013	2.01556	1	5.56393	1	2	15.2979	1	2	0	0	7.63077	28.6573
HEYA8	ENSG00000196756	A549	ENST00000436764	BambuTx4459	BambuTx4459	ENST00000436764	-	FALSE	23	FALSE	FALSE	FALSE	-4	FALSE	FALSE	0	0	1	1	0	0	462	0	8.40462e-63	2.41116e-60	5.72797	83	32.0176	1	4	3.40467	1	3	18.9626	0.231615	72.818	10.5833
HEYA8	ENSG00000196878	K562	ENST00000356082	ENST00000391911	ENST00000391911	ENST00000356082	-	TRUE	0	TRUE	FALSE	FALSE	-5	FALSE	FALSE	0	0	0	0	0	0	3	0.0136118	0	0.00861069	3.42586	1518	2.45043	1	2	124.943	1	2	0	14.559	2.45043	133.393
HEYA8	ENSG00000196924	H9	ENST00000360319	ENST00000422373	ENST00000422373	ENST00000360319	-	TRUE	0	FALSE	TRUE	FALSE	-6	FALSE	FALSE	0	0	0	0	0	0	1	1.8066e-07	2.07398e-08	1.22813e-07	3.75243	62	57.8639	1	4	43.6362	1	2	0	0.68284	190.303	161.26
HEYA8	ENSG00000197122	A549	ENST00000373578	ENST00000373567	ENST00000373567	ENST00000373578	+	TRUE	0	FALSE	FALSE	FALSE	0	FALSE	FALSE	0	0	0	0	0	0	0	2.31692e-06	1.88981e-07	1.39015e-06	4.06967	54	25.5543	1	4	16.8801	1	3	0	0.422754	65.9278	18.034
HEYA8	ENSG00000197122	HepG2	ENST00000373578	BambuTx3217	BambuTx3217	ENST00000373578	+	TRUE	0	FALSE	FALSE	FALSE	-634	FALSE	FALSE	0	0	0	0	0	0	219	0	1.30374e-16	3.20466e-15	3.51893	54	39.6117	1	4	16.8801	1	3	6.83245	0.422754	65.435	18.034
HEYA8	ENSG00000197249	HepG2	ENST00000440909	ENST00000393087	ENST00000393087	ENST00000440909	-	TRUE	0	FALSE	FALSE	FALSE	-1602	FALSE	FALSE	0	0	0	0	0	0	51493	0.00170282	0	0.00107438	3.03467	298	4414.49	1	3	5.51606	1	2	1926.63	2.7951	5950.06	6.90958
HEYA8	ENSG00000197530	H9	ENST00000514234	ENST00000483015	ENST00000483015	ENST00000514234	+	TRUE	0	TRUE	FALSE	FALSE	-15	FALSE	FALSE	0	0	0	0	0	0	1	0.000397103	0.00017134	0.00025962	3.43425	0	2.6007	1	6	0.609454	1	2	0	0	13.911	3.40007
HEYA8	ENSG00000197620	H9	ENST00000423421	ENST00000450602	ENST00000450602	ENST00000423421	+	TRUE	0	FALSE	FALSE	FALSE	0	FALSE	FALSE	0	0	0	0	0	0	124	2.30547e-13	3.72587e-11	1.12911e-09	2.15804	221	2.49512	1	3	2.67772	1	2	1.18668	2.09785	4.80893	6.72442
HEYA8	ENSG00000197879	H9	ENST00000438665	ENST00000359786	ENST00000359786	ENST00000438665	-	TRUE	0	FALSE	FALSE	FALSE	88	FALSE	FALSE	0	0	0	0	0	0	112	0.00244066	0.000376997	0.0015391	2.61295	362	9.22253	1	3	34.9268	1	2	0.878996	3.03889	23.0809	48.9897
HEYA8	ENSG00000198624	MCF7	ENST00000355417	ENST00000521308	ENST00000521308	ENST00000355417	-	FALSE	-52	FALSE	FALSE	FALSE	0	FALSE	FALSE	0	0	1	0	0	0	0	0.00528188	0	0.00360859	2.30263	330	1.55731	1	3	14.6201	1	2	0	3.06324	1.90578	16.5169
HEYA8	ENSG00000198794	H9	ENST00000562212	ENST00000425597	ENST00000425597	ENST00000562212	+	FALSE	32	FALSE	FALSE	FALSE	3	FALSE	FALSE	0	0	0	0	1	0	293	0.00784922	0.00674357	0.00872275	2.34441	0	12.7397	1	3	0.0192369	1	3	2.72146	0	32.3763	0.228267
HEYA8	ENSG00000204131	H9	ENST00000623354	ENST00000631375	ENST00000631375	ENST00000623354	+	TRUE	0	FALSE	TRUE	TRUE	0	TRUE	FALSE	0	0	0	0	0	0	0	2.35789e-07	0	2.78322e-07	2.31912	0	3.55884	1	2	2.15106	1	2	0	0	4.64742	2.52743
HEYA8	ENSG00000204444	HepG2	ENST00000375920	ENST00000375916	ENST00000375916	ENST00000375920	+	TRUE	0	FALSE	FALSE	FALSE	0	FALSE	FALSE	0	0	0	0	0	0	3462	0	0	1.12757e-33	6.03795	61	184.004	1	2	0.539778	1	2	130.636	0.242475	185.392	0.646576
HEYA8	ENSG00000206573	HepG2	ENST00000522525	ENST00000519043	ENST00000519043	ENST00000522525	-	TRUE	0	FALSE	FALSE	TRUE	0	FALSE	TRUE	0	0	0	0	0	0	0	1.29646e-07	2.27838e-08	8.48716e-08	2.82056	121	10.8915	1	5	3.43532	1	2	0	0.451908	18.1033	13.2153
HEYA8	ENSG00000213722	MCF7	ENST00000375787	ENST00000375789	ENST00000375789	ENST00000375787	-	TRUE	0	TRUE	FALSE	FALSE	0	FALSE	FALSE	0	0	0	0	0	0	375	0.001854	0.000533012	0.0012436	2.16842	51	23.4041	1	3	11.8524	1	2	10.9012	0.104134	50.2768	17.8196
HEYA8	ENSG00000213889	H9	ENST00000396737	ENST00000396735	ENST00000396735	ENST00000396737	+	TRUE	0	FALSE	FALSE	FALSE	0	FALSE	FALSE	0	0	0	0	0	0	265	0.000229274	0	0.00015712	2.29629	86	8.99556	1	3	1.0198	1	2	1.24762	0.366867	14.6418	1.43705
HEYA8	ENSG00000213928	H9	ENST00000396864	BambuTx5576	BambuTx5576	ENST00000396864	+	FALSE	-212	FALSE	FALSE	FALSE	0	FALSE	FALSE	0	0	0	1	0	0	70	0.0051491	0	0.00394624	3.03737	261	1.26812	1	4	3.99295	1	2	0.195015	2.46657	1.94145	4.36294
HEYA8	ENSG00000213931	K562	BambuTx431	ENST00000380237	ENST00000380237	BambuTx431	-	FALSE	-48	FALSE	FALSE	FALSE	0	FALSE	FALSE	0	0	3	1	0	0	3	0	1.68403e-08	4.06738e-07	16.8784	0	5274.69	1	3	0.0519208	1	2	0	0	5435.81	0.223124
HEYA8	ENSG00000213931	K562	BambuTx432	ENST00000380237	ENST00000380237	BambuTx432	-	FALSE	-48	FALSE	FALSE	FALSE	0	FALSE	FALSE	0	0	2	1	0	0	3	0	1.68403e-08	4.06738e-07	16.8784	0	5274.69	1	3	0.0519208	1	4	0	0	5435.81	0.223124
HEYA8	ENSG00000213931	K562	BambuTx433	ENST00000380237	ENST00000380237	BambuTx433	-	FALSE	-48	FALSE	FALSE	FALSE	0	FALSE	FALSE	0	0	1	1	0	0	3	0	1.68403e-08	4.06738e-07	16.8784	0	5274.69	1	3	0.0519208	1	3	0	0	5435.81	0.223124
HEYA8	ENSG00000214087	MCF7	ENST00000397498	BambuTx1153	BambuTx1153	ENST00000397498	-	FALSE	-161	FALSE	FALSE	FALSE	-5	FALSE	FALSE	0	0	0	1	1	0	26	5.07458e-09	1.00202e-10	3.42612e-09	2.33621	72	4.64456	1	3	28.7496	1	2	0.87284	0	15.2747	47.9653
HEYA8	ENSG00000221926	H9	ENST00000577886	BambuTx6625	BambuTx6625	ENST00000577886	-	TRUE	0	FALSE	TRUE	FALSE	-6	FALSE	FALSE	0	0	0	0	0	0	76	0.00632773	0.00242549	0.00399768	4.36149	95	1.73644	1	4	2.16228	1	3	0.325024	0.983014	5.42048	4.81357
HEYA8	ENSG00000223482	Hct116	BambuTx338	ENST00000433920	ENST00000433920	BambuTx338	-	FALSE	206	FALSE	FALSE	TRUE	0	FALSE	FALSE	0	0	0	0	0	0	459	0	8.44603e-22	1.30688e-20	2.28914	174	5.12938	1	6	2.10534	1	4	1.64906	1.65469	13.1697	10.2644
HEYA8	ENSG00000226259	A549	BambuTx1969	BambuTx4560	BambuTx4560	BambuTx1969	+	TRUE	0	FALSE	FALSE	FALSE	-3	FALSE	FALSE	0	0	7	0	0	0	21	6.1469e-06	7.88489e-07	3.67218e-06	3.4692	25	2.79863	1	5	1.39375	1	4	0.715697	0.16452	5.81641	4.94491
HEYA8	ENSG00000226419	Hct116	ENST00000428411	ENST00000416193	ENST00000416193	ENST00000428411	+	FALSE	46	FALSE	FALSE	TRUE	0	FALSE	FALSE	0	0	0	0	0	1	1040	3.29314e-14	2.64398e-16	1.15786e-14	2.80494	31	3.33109	1	3	1.95495	1	2	2.29259	0.188855	5.12938	5.56735
HEYA8	ENSG00000230798	Hct116	BambuTx4979	ENST00000449386	ENST00000449386	BambuTx4979	-	TRUE	0	FALSE	FALSE	FALSE	2	FALSE	FALSE	0	0	0	0	0	0	217	9.65189e-06	3.01907e-06	6.53663e-06	2.10096	31	0.888679	1	3	0.0611396	1	3	0.647995	0.0190902	1.25366	0.384445
HEYA8	ENSG00000230798	K562	BambuTx4979	ENST00000431294	ENST00000431294	BambuTx4979	-	TRUE	0	FALSE	FALSE	FALSE	2	FALSE	FALSE	0	0	0	0	0	0	223	1.42878e-07	1.66766e-06	7.45201e-06	7.10542	31	9.76866	1	5	0.0611396	1	3	6.84619	0.0190902	13.6233	0.384445
HEYA8	ENSG00000230798	K562	ENST00000449386	ENST00000431294	ENST00000431294	ENST00000449386	-	TRUE	0	FALSE	FALSE	FALSE	0	FALSE	FALSE	0	0	0	0	0	0	223	1.42878e-07	1.66766e-06	7.45201e-06	7.10542	8	9.76866	1	5	0.0611396	1	3	6.84619	0	13.6233	0.384445
HEYA8	ENSG00000230798	MCF7	BambuTx4979	ENST00000449386	ENST00000449386	BambuTx4979	-	TRUE	0	FALSE	FALSE	FALSE	2	FALSE	FALSE	0	0	0	0	0	0	73	0.0275513	0.0302076	0.0175484	2.51946	31	4.03003	1	3	0.0611396	1	3	2.65834	0.0190902	7.78655	0.384445
HEYA8	ENSG00000233611	MCF7	BambuTx1521	BambuTx1522	BambuTx1522	BambuTx1521	+	FALSE	0	FALSE	FALSE	TRUE	0	FALSE	FALSE	0	0	1	0	0	0	14	3.71067e-05	2.12618e-06	3.8402e-05	3.68098	229	1.38815	1	3	2.05591	1	3	0.301059	1.58119	1.7696	4.60325
HEYA8	ENSG00000235437	HepG2	BambuTx2661	ENST00000609143	ENST00000609143	BambuTx2661	-	FALSE	-15	FALSE	FALSE	FALSE	-2	FALSE	FALSE	0	0	0	0	0	0	16	0.00209136	0.00166889	0.00200207	2.76161	248	2.26115	1	5	2.49782	1	3	0.670494	1.85786	4.34792	5.53203
HEYA8	ENSG00000240356	HepG2	ENST00000391616	BambuTx1437	BambuTx1437	ENST00000391616	-	FALSE	21	FALSE	FALSE	FALSE	214	FALSE	FALSE	0	0	0	0	0	0	39	0.00020305	0.000102266	0.00019931	2.72249	726	2.94441	1	4	5.65499	1	4	1.49593	3.78108	7.43579	14.5475
HEYA8	ENSG00000240476	HepG2	BambuTx1784	ENST00000473756	ENST00000473756	BambuTx1784	+	FALSE	4	FALSE	FALSE	TRUE	0	TRUE	FALSE	0	0	0	0	0	0	74	0.00694451	0	0.00435131	2.3364	1073	3.7179	1	2	15.6873	1	2	2.71804	10.6615	4.05583	21.6264
HEYA8	ENSG00000249859	Hct116	BambuTx2456	BambuTx2457	BambuTx2457	BambuTx2456	+	TRUE	0	FALSE	FALSE	TRUE	0	FALSE	FALSE	0	0	0	0	0	0	5316	0	1.38293e-05	2.45772e-05	2.93802	1086	61.6466	1	4	14.9098	1	4	21.4007	9.9916	155.516	24.98
HEYA8	ENSG00000249859	K562	BambuTx2456	BambuTx4050	BambuTx4050	BambuTx2456	+	TRUE	0	FALSE	FALSE	TRUE	0	FALSE	FALSE	0	0	0	0	0	0	1501	0	7.24284e-19	3.83201e-17	26.9627	1086	78.7502	1	6	14.9098	1	4	48.6391	9.9916	131.472	24.98
HEYA8	ENSG00000250644	MCF7	ENST00000636615	BambuTx9732	BambuTx9732	ENST00000636615	-	FALSE	-86	FALSE	FALSE	FALSE	22	FALSE	FALSE	0	0	0	1	0	0	72	9.72386e-09	0	6.7686e-09	2.71421	33	37.1683	1	2	0.508902	1	2	1.78591	0.267264	48.2766	0.773238
HEYA8	ENSG00000253846	MCF7	BambuTx10260	ENST00000398610	ENST00000398610	BambuTx10260	+	FALSE	-142	FALSE	FALSE	FALSE	4	FALSE	FALSE	0	0	1	0	0	0	0	0.0010065	0.000104084	0.000838777	3.38174	33	22.8922	1	3	12.4381	1	2	0	0.238673	22.8922	21.1984
HEYA8	ENSG00000256269	K562	ENST00000278715	ENST00000392841	ENST00000392841	ENST00000278715	+	TRUE	0	FALSE	FALSE	FALSE	2	FALSE	FALSE	0	0	0	0	0	0	1177	0	7.57977e-46	5.72896e-43	4.30626	1238	86.6701	1	5	14.7977	1	2	32.5631	11.948	133.034	15.7769
HEYA8	ENSG00000256940	H9	ENST00000544553	ENST00000538355	ENST00000538355	ENST00000544553	+	TRUE	0	FALSE	FALSE	FALSE	-40	FALSE	FALSE	0	0	0	0	0	0	201	1.13779e-11	4.37715e-09	8.22141e-08	3.44473	700	2.02179	1	2	7.07326	1	2	1.86056	5.66695	2.50771	10.3214
HEYA8	ENSG00000261801	MCF7	BambuTx5635	ENST00000564194	ENST00000564194	BambuTx5635	-	TRUE	0	FALSE	FALSE	TRUE	0	FALSE	FALSE	0	0	0	0	0	0	1	1.33987e-05	4.02045e-07	9.35496e-06	2.78521	357	15.7732	1	3	4.18819	1	4	0	2.70724	36.2702	10.2431
HEYA8	ENSG00000262879	MCF7	BambuTx3029	ENST00000574741	ENST00000574741	BambuTx3029	-	FALSE	-25	FALSE	FALSE	TRUE	0	FALSE	FALSE	0	0	0	0	0	0	112	0.000133598	1.26211e-05	9.14266e-05	2.68334	96	12.1524	1	4	3.05475	1	4	2.12352	1.83414	15.9501	10.7077
HEYA8	ENSG00000270276	Hct116	ENST00000612061	ENST00000579512	ENST00000579512	ENST00000612061	-	FALSE	62	FALSE	FALSE	TRUE	0	TRUE	FALSE	0	0	0	0	0	0	40	0.00122553	0.00200579	0.0052574	2.24069	94	0.557914	1	3	1.17423	1	2	0	0.787673	1.11583	2.63426
HEYA8	ENSG00000272398	Hct116	ENST00000606017	ENST00000619133	ENST00000619133	ENST00000606017	-	TRUE	0	FALSE	TRUE	FALSE	2	FALSE	FALSE	0	0	0	0	1	0	143	2.95498e-08	0	2.08317e-08	2.23303	383	1.33899	1	2	0.860482	1	2	0.445017	0.53533	2.79851	0.935689
HEYA8	ENSG00000276043	K562	ENST00000620565	ENST00000612630	ENST00000612630	ENST00000620565	+	TRUE	0	FALSE	FALSE	FALSE	4	FALSE	FALSE	0	0	0	0	0	0	0	0.00315269	0.000903478	0.00205861	2.03328	69	3.21618	1	4	2.44318	1	2	0	0.659839	5.98924	6.66209
Hct116	BambuGene13275	HEYA8	BambuTx690	BambuTx5537	BambuTx5537	BambuTx690	+	FALSE	0	FALSE	FALSE	FALSE	53	FALSE	FALSE	0	0	0	0	1	1	6052	0	2.00299e-20	2.38958e-18	5.57255	4419	43.1957	1	4	17.8524	1	2	39.6336	16.7255	97.4335	34.3644
Hct116	BambuGene48896	K562	BambuTx6781	BambuTx3996	BambuTx3996	BambuTx6781	+	TRUE	0	FALSE	FALSE	FALSE	0	FALSE	FALSE	0	0	0	0	0	0	66	1.47189e-11	0	1.17184e-11	2.33491	0	29.5843	1	2	3.56679	1	2	3.03106	0	29.5843	7.13357
Hct116	ENSG00000002822	HEYA8	ENST00000406869	BambuTx6257	BambuTx6257	ENST00000406869	-	TRUE	0	FALSE	FALSE	FALSE	1	FALSE	FALSE	0	0	0	0	0	0	2470	0	8.62702e-20	9.9109e-18	5.05149	26	37.1694	1	3	4.11372	1	2	25.0103	0	48.3928	10.015
Hct116	ENSG00000002822	K562	ENST00000406869	BambuTx6912	BambuTx6912	ENST00000406869	-	TRUE	0	FALSE	FALSE	FALSE	0	FALSE	FALSE	0	0	0	0	0	0	98	4.10123e-13	7.67619e-15	3.14828e-13	6.42571	26	13.11	1	4	4.11372	1	2	2.17115	0	27.6337	10.015
Hct116	ENSG00000003147	HEYA8	ENST00000406470	ENST00000402384	ENST00000402384	ENST00000406470	-	TRUE	0	FALSE	FALSE	FALSE	3	FALSE	FALSE	0	0	0	0	0	0	182	0.000171533	1.93227e-05	0.000177587	2.04038	221	9.10006	1	2	2.75888	1	4	1.56429	0.647995	11.2033	4.45017
Hct116	ENSG00000003402	K562	ENST00000341222	ENST00000309955	ENST00000309955	ENST00000341222	+	FALSE	63	FALSE	FALSE	TRUE	0	FALSE	FALSE	0	0	0	0	0	0	2	0	1.40249e-08	2.14457e-07	2.18836	558	17.7566	1	3	3.20523	1	2	0	2.23839	34.4963	9.79478
Hct116	ENSG00000005187	HepG2	ENST00000289416	ENST00000614721	ENST00000614721	ENST00000289416	+	TRUE	0	FALSE	FALSE	TRUE	0	FALSE	FALSE	0	0	0	0	0	0	994	0	1.69975e-26	3.2325e-24	5.66623	162	124.483	1	3	2.05426	1	2	42.9918	0.763229	127.063	3.01657
Hct116	ENSG00000005187	MCF7	ENST00000289416	ENST00000440284	ENST00000440284	ENST00000289416	+	FALSE	-338	FALSE	FALSE	TRUE	0	TRUE	FALSE	0	0	0	0	0	0	5	0.0205035	0.00490856	0.0131465	2.27314	162	0.451588	1	3	2.05426	1	2	0	0.763229	1.20423	3.01657
Hct116	ENSG00000005238	HEYA8	ENST00000378561	BambuTx5231	BambuTx5231	ENST00000378561	-	TRUE	0	FALSE	TRUE	FALSE	2	FALSE	FALSE	0	0	0	0	0	0	88	2.70603e-05	1.23881e-06	1.90944e-05	2.4841	1	2.86596	1	3	1.9306	1	2	0.793763	0	9.31865	3.42458
Hct116	ENSG00000006015	HepG2	ENST00000358607	ENST00000595077	ENST00000595077	ENST00000358607	+	TRUE	0	TRUE	FALSE	FALSE	0	FALSE	FALSE	0	1	0	0	0	0	70	5.22653e-11	2.64769e-12	3.50439e-11	4.02969	5229	4.53891	1	3	26.9177	1	2	3.83348	16.6881	10.5452	62.8653
Hct116	ENSG00000010244	HEYA8	ENST00000394673	ENST00000394670	ENST00000394670	ENST00000394673	+	FALSE	21	FALSE	FALSE	FALSE	11543	FALSE	FALSE	0	0	0	1	0	0	5295	5.0992e-10	1.43907e-10	7.763e-09	2.25667	8023	100.927	1	2	69.7556	1	2	56.5064	43.1434	119.814	137.467
Hct116	ENSG00000018408	K562	ENST00000465804	ENST00000474080	ENST00000474080	ENST00000465804	-	TRUE	0	FALSE	TRUE	TRUE	0	FALSE	FALSE	0	0	0	0	0	0	0	0	1.02636e-18	2.08855e-16	5.72854	0	1.95235	1	2	20.9252	1	2	0	0	2.12749	32.6996
Hct116	ENSG00000020256	HEYA8	ENST00000216923	ENST00000371523	ENST00000371523	ENST00000216923	-	TRUE	0	FALSE	FALSE	TRUE	0	FALSE	FALSE	0	0	0	0	0	0	481	3.2356e-11	6.25709e-13	2.48825e-11	3.47236	163	9.88317	1	5	3.58223	1	2	5.03437	0.856145	19.9474	6.89776
Hct116	ENSG00000027869	HEYA8	ENST00000368198	ENST00000368199	ENST00000368199	ENST00000368198	-	FALSE	28	FALSE	FALSE	FALSE	0	FALSE	FALSE	0	0	0	0	0	0	642	1.56051e-09	0.00029724	0.00143947	2.4198	0	11.3039	1	3	0.777594	1	2	7.14633	0	14.5964	1.56216
Hct116	ENSG00000027869	HEYA8	ENST00000392306	ENST00000368199	ENST00000368199	ENST00000392306	-	FALSE	14	FALSE	FALSE	FALSE	1	FALSE	FALSE	0	0	0	0	1	0	642	1.56051e-09	0.00029724	0.00143947	2.4198	0	11.3039	1	3	0.777594	1	3	7.14633	0	14.5964	1.56216
Hct116	ENSG00000036054	HEYA8	ENST00000344949	ENST00000394144	ENST00000394144	ENST00000344949	+	FALSE	-11	FALSE	FALSE	FALSE	-13	FALSE	FALSE	0	0	0	1	0	0	790	1.05679e-12	5.03589e-15	8.44346e-13	2.04306	173	11.8145	1	3	5.34099	1	2	7.96987	0.898821	25.32	9.41169
Hct116	ENSG00000041880	MCF7	ENST00000417220	ENST00000398755	ENST00000398755	ENST00000417220	+	FALSE	-14	FALSE	FALSE	FALSE	0	FALSE	FALSE	0	0	1	0	1	0	5	0.000962249	0.00143204	0.00554109	3.00526	7	1.34334	1	2	3.42187	1	2	0	0	1.50529	5.39293
Hct116	ENSG00000042493	HepG2	ENST00000409724	BambuTx3148	BambuTx3148	ENST00000409724	-	TRUE	0	FALSE	FALSE	FALSE	140	FALSE	FALSE	0	0	0	0	0	0	311	0	1.31818e-18	1.22129e-16	7.04173	0	20.0774	1	3	35.722	1	3	11.8015	0	20.0774	79.5668
Hct116	ENSG00000049323	HEYA8	ENST00000404525	ENST00000418533	ENST00000418533	ENST00000404525	+	FALSE	42	FALSE	FALSE	FALSE	-3	FALSE	FALSE	0	0	1	0	0	0	0	0.00117965	0	0.000895932	2.18866	0	0.768555	1	4	0.726133	1	2	0	0	2.02229	1.11583
Hct116	ENSG00000049759	HEYA8	ENST00000382850	BambuTx3061	BambuTx3061	ENST00000382850	+	TRUE	0	FALSE	FALSE	FALSE	-4134	FALSE	FALSE	0	0	0	0	0	0	918	5.05167e-13	1.42643e-10	2.48392e-09	5.85332	15	15.7591	1	5	8.76092	1	2	9.27483	0	51.819	15.0828
Hct116	ENSG00000050405	HepG2	ENST00000552783	ENST00000341247	ENST00000341247	ENST00000552783	-	TRUE	0	FALSE	TRUE	FALSE	2	FALSE	FALSE	0	0	0	0	1	0	42	2.27174e-11	0.00390283	0.00381244	2.9399	144	19.2467	1	4	25.6261	1	3	2.57997	0.222508	30.4867	43.6634
Hct116	ENSG00000050405	MCF7	ENST00000552783	ENST00000394943	ENST00000394943	ENST00000552783	-	TRUE	0	FALSE	TRUE	FALSE	2	FALSE	FALSE	0	0	0	0	0	0	2	6.66391e-07	0.0204425	0.0165099	2.40441	144	4.30513	1	5	25.6261	1	3	0	0.222508	10.1642	43.6634
Hct116	ENSG00000054282	K562	ENST00000497459	BambuTx262	BambuTx262	ENST00000497459	+	TRUE	0	FALSE	FALSE	FALSE	2	FALSE	FALSE	0	0	0	0	0	0	3	0.00353872	0.00262228	0.00230846	2.32829	7631	6.32057	1	5	33.072	1	5	0	21.5717	14.0187	46.7387
Hct116	ENSG00000060491	A549	ENST00000370461	BambuTx7095	BambuTx7095	ENST00000370461	+	TRUE	0	FALSE	TRUE	FALSE	0	FALSE	FALSE	2	0	0	0	0	0	20	1.45826e-05	1.76348e-06	1.42111e-05	4.71633	1	11.5107	1	3	19.1538	1	2	0.187575	0	21.9787	29.7504
Hct116	ENSG00000061656	H9	ENST00000374273	ENST00000498203	ENST00000498203	ENST00000374273	+	TRUE	0	TRUE	FALSE	FALSE	-115	FALSE	FALSE	0	0	2	0	0	0	0	0.00385961	0	0.00318656	2.79904	0	1.10492	1	2	0.129599	1	2	0	0	1.95015	0.446331
Hct116	ENSG00000064687	K562	ENST00000525073	ENST00000435683	ENST00000435683	ENST00000525073	+	TRUE	0	FALSE	TRUE	FALSE	3	FALSE	FALSE	0	0	0	0	0	0	0	0.00392212	0.00107669	0.00400316	3.2615	0	6.8056	1	3	28.1122	1	3	0	0	11.0698	33.8539
Hct116	ENSG00000065357	MCF7	BambuTx632	ENST00000402956	ENST00000402956	BambuTx632	+	FALSE	-6	FALSE	FALSE	FALSE	4	FALSE	FALSE	0	0	1	0	0	0	0	0.000133672	0.0273639	0.0260244	2.14517	161	1.61494	1	2	2.88949	1	3	0	0.892663	5.25772	8.29434
Hct116	ENSG00000067606	HEYA8	ENST00000378567	ENST00000505322	ENST00000505322	ENST00000378567	+	TRUE	0	TRUE	FALSE	FALSE	-2	FALSE	FALSE	0	0	0	0	0	0	0	3.73485e-08	0	3.0958e-08	3.97463	147	3.03841	1	3	6.73915	1	3	0	2.33278	3.03841	10.7567
Hct116	ENSG00000070061	HepG2	ENST00000374647	BambuTx3484	BambuTx3484	ENST00000374647	-	TRUE	0	FALSE	FALSE	FALSE	-1115	FALSE	FALSE	0	0	0	0	0	0	1399	0	0	2.751e-31	3.99915	254	111.172	1	2	24.621	1	2	50.9328	0.855007	214.959	24.621
Hct116	ENSG00000070366	HEYA8	ENST00000263073	BambuTx5678	BambuTx5678	ENST00000263073	-	TRUE	0	FALSE	FALSE	FALSE	-2	FALSE	FALSE	0	0	0	0	0	0	385	1.77006e-08	2.625e-10	1.30276e-08	3.96568	8	13.704	1	4	3.57065	1	2	3.61654	0	24.0161	8.80837
Hct116	ENSG00000070882	H9	ENST00000313367	BambuTx6264	BambuTx6264	ENST00000313367	-	FALSE	11	FALSE	FALSE	FALSE	-1	FALSE	FALSE	0	0	1	0	0	0	33	0.0280418	0.00831765	0.0170817	2.03563	32	3.72455	1	3	3.17302	1	2	0.260019	0.0960682	5.52462	13.6983
Hct116	ENSG00000071564	H9	ENST00000344749	ENST00000262965	ENST00000262965	ENST00000344749	-	FALSE	0	FALSE	FALSE	FALSE	0	FALSE	FALSE	0	0	1	3	0	0	71	1.10665e-05	0.0181201	0.00918421	2.16594	5	38.1837	1	6	8.00495	1	3	1.75799	0	113.922	54.4605
Hct116	ENSG00000072818	H9	ENST00000571471	ENST00000158762	ENST00000158762	ENST00000571471	+	TRUE	0	FALSE	FALSE	FALSE	2	FALSE	FALSE	0	0	0	0	0	0	132	0.0144959	0	0.00898598	2.26474	75	5.37592	1	4	0.936493	1	3	1.21419	0	6.66572	4.1035
Hct116	ENSG00000073008	K562	ENST00000344956	ENST00000187830	ENST00000187830	ENST00000344956	+	FALSE	-116	FALSE	FALSE	FALSE	0	FALSE	FALSE	0	0	0	1	1	0	0	0.0337679	0.0225339	0.0216373	2.35736	136	2.21522	1	4	8.59804	1	3	0	0.585152	5.61702	23.7705
Hct116	ENSG00000073060	H9	ENST00000261693	ENST00000339570	ENST00000339570	ENST00000261693	-	FALSE	70	FALSE	FALSE	FALSE	777	FALSE	FALSE	0	0	1	0	0	0	655	0	0	2.65592e-28	2.97321	1518	15.9133	1	2	36.4742	1	2	6.51195	8.03514	18.9869	45.7485
Hct116	ENSG00000073712	H9	ENST00000341590	ENST00000343279	ENST00000343279	ENST00000341590	-	FALSE	-105	FALSE	FALSE	FALSE	-7	FALSE	FALSE	0	0	0	1	0	0	560	4.39648e-13	5.15859e-15	3.26371e-13	3.3249	214	20.9635	1	3	11.1445	1	2	5.29076	1.80994	52.8862	11.986
Hct116	ENSG00000073803	K562	ENST00000448876	ENST00000265026	ENST00000265026	ENST00000448876	+	TRUE	0	FALSE	FALSE	TRUE	0	FALSE	FALSE	0	0	0	0	0	0	0	0	0	2.49693e-14	4.45238	3229	0.393019	1	3	18.2996	1	2	0	10.1087	0.943569	19.4917
Hct116	ENSG00000076928	HEYA8	ENST00000337665	ENST00000347545	ENST00000347545	ENST00000337665	+	TRUE	0	FALSE	FALSE	FALSE	0	FALSE	FALSE	0	0	1	0	0	0	39	4.52201e-05	7.17267e-06	3.14242e-05	3.04402	29	3.83198	1	5	4.80929	1	2	0.396641	0.120663	23.0753	19.1854
Hct116	ENSG00000077044	HEYA8	ENST00000430834	BambuTx5892	BambuTx5892	ENST00000430834	+	TRUE	0	FALSE	TRUE	FALSE	-8	FALSE	FALSE	0	0	1	0	0	0	188	0	1.03968e-20	4.03114e-18	2.85995	0	18.5438	1	5	4.95331	1	3	1.90143	0	36.977	12.3105
Hct116	ENSG00000080503	H9	ENST00000635739	ENST00000302401	ENST00000302401	ENST00000635739	+	TRUE	0	FALSE	FALSE	FALSE	0	FALSE	FALSE	0	0	0	1	0	0	0	9.05963e-05	3.07494e-05	5.98758e-05	2.98032	0	0.65133	1	5	0.229839	1	4	0	0	3.83529	3.13912
Hct116	ENSG00000080503	HEYA8	ENST00000635739	ENST00000357248	ENST00000357248	ENST00000635739	+	TRUE	0	FALSE	FALSE	FALSE	-4	FALSE	FALSE	0	0	1	0	0	0	10	0.000715159	0.00027253	0.000475442	2.41378	0	4.8927	1	6	0.229839	1	4	0.0869851	0	23.7963	3.13912
Hct116	ENSG00000081692	HepG2	ENST00000366758	ENST00000620518	ENST00000620518	ENST00000366758	-	FALSE	-128	FALSE	FALSE	FALSE	-35	FALSE	FALSE	0	0	0	0	0	0	90	0.00241135	0.00143705	0.00244588	2.62361	552	2.94313	1	3	4.09381	1	3	1.77817	2.11383	16.1494	11.6588
Hct116	ENSG00000081692	HepG2	ENST00000615711	ENST00000620518	ENST00000620518	ENST00000615711	-	FALSE	-128	FALSE	FALSE	FALSE	-31	FALSE	FALSE	0	0	0	0	0	0	90	0.00241135	0.00143705	0.00244588	2.62361	552	2.94313	1	3	4.09381	1	3	1.77817	2.11383	16.1494	11.6588
Hct116	ENSG00000082014	K562	ENST00000392811	ENST00000470588	ENST00000470588	ENST00000392811	-	TRUE	0	TRUE	FALSE	FALSE	-35	FALSE	FALSE	0	2	0	0	0	0	0	0.00181986	0.000441685	0.00120456	3.73072	39	2.69706	1	3	3.73794	1	3	0	0.603313	3.45949	12.3076
Hct116	ENSG00000082458	HEYA8	ENST00000542398	ENST00000374355	ENST00000374355	ENST00000542398	+	TRUE	0	FALSE	FALSE	FALSE	2	FALSE	FALSE	0	0	0	0	0	0	2	0.0273586	0.0245545	0.0166042	2.12473	504	0.0775344	1	4	6.16924	1	3	0	1.79764	0.20646	12.3105
Hct116	ENSG00000088002	MCF7	BambuTx4399	ENST00000201586	ENST00000201586	BambuTx4399	+	TRUE	0	FALSE	FALSE	FALSE	2	FALSE	FALSE	0	0	0	0	0	0	1007	9.1773e-07	0	3.47418e-06	2.1979	438	78.4033	1	2	2.17141	1	2	29.2241	1.39925	78.7426	2.5441
Hct116	ENSG00000088305	H9	ENST00000348286	ENST00000328111	ENST00000328111	ENST00000348286	+	FALSE	39	FALSE	FALSE	FALSE	0	FALSE	FALSE	0	0	0	3	0	0	562	0	1.37355e-17	6.04069e-16	3.33395	10	304.967	1	4	3.05232	1	2	6.11046	0	351.75	8.32572
Hct116	ENSG00000089006	HepG2	ENST00000377768	BambuTx3205	BambuTx3205	ENST00000377768	-	FALSE	-186	FALSE	FALSE	FALSE	-4	FALSE	FALSE	0	0	0	0	0	1	606	0	1.6816e-53	3.7976e-51	7.9538	6956	138.07	1	5	70.5271	1	2	21.107	25.9498	393.422	108.26
Hct116	ENSG00000090097	K562	BambuTx1767	ENST00000461554	ENST00000461554	BambuTx1767	-	FALSE	-60	FALSE	FALSE	FALSE	0	FALSE	FALSE	0	0	0	2	0	1	1	0.000156766	9.86688e-06	0.000107636	2.55546	91	0.521641	1	2	5.07801	1	3	0	0.361988	2.88064	16.2822
Hct116	ENSG00000091073	MCF7	BambuTx2300	ENST00000468546	ENST00000468546	BambuTx2300	+	TRUE	0	TRUE	FALSE	FALSE	0	FALSE	FALSE	0	0	0	0	0	0	29	0.0224407	0.0225715	0.0175189	2.04	78	4.46973	1	4	1.02404	1	3	0	0.222508	14.7744	8.71369
Hct116	ENSG00000091844	MCF7	ENST00000206262	ENST00000367225	ENST00000367225	ENST00000206262	-	TRUE	0	TRUE	FALSE	FALSE	6263	FALSE	FALSE	0	0	0	0	0	0	52	1.33982e-12	1.24041e-07	3.64059e-06	2.38269	221	9.6897	1	2	1.39571	1	3	1.27052	1.09518	10.6176	2.55541
Hct116	ENSG00000095794	K562	ENST00000374726	ENST00000356917	ENST00000356917	ENST00000374726	+	TRUE	0	FALSE	FALSE	TRUE	0	FALSE	FALSE	0	0	0	0	0	0	81	3.14906e-06	5.05919e-07	2.18506e-06	2.71957	923	7.54201	1	6	5.48736	1	2	3.46744	3.13912	32.8298	15.1631
Hct116	ENSG00000097021	HepG2	ENST00000545482	ENST00000377845	ENST00000377845	ENST00000545482	-	TRUE	0	FALSE	FALSE	FALSE	0	FALSE	FALSE	0	0	0	0	0	0	449	0	2.96578e-18	1.33954e-16	7.09354	20624	30.9653	1	4	96.6889	1	2	14.2862	67.662	58.173	128.868
Hct116	ENSG00000100290	HEYA8	ENST00000216115	BambuTx1697	BambuTx1697	ENST00000216115	+	TRUE	0	FALSE	FALSE	FALSE	0	FALSE	FALSE	0	0	0	0	0	0	263	2.36226e-07	0	2.23409e-07	3.20383	1738	8.40378	1	2	28.0133	1	2	2.11539	6.97455	12.1425	29.1089
Hct116	ENSG00000101639	HepG2	ENST00000513432	ENST00000325971	ENST00000325971	ENST00000513432	+	TRUE	0	FALSE	TRUE	FALSE	-2	FALSE	FALSE	1	0	0	1	0	0	0	0.00133346	0.000380123	0.000845758	2.71707	0	1.07808	1	3	2.19495	1	2	0	0	1.33363	4.10351
Hct116	ENSG00000101940	HepG2	ENST00000218056	BambuTx8680	BambuTx8680	ENST00000218056	+	TRUE	0	FALSE	TRUE	FALSE	-7	FALSE	FALSE	0	0	0	0	0	1	36	3.27485e-09	1.55887e-10	2.05574e-09	2.61872	718	11.8969	1	3	6.26333	1	3	0	2.72834	22.6718	12.8422
Hct116	ENSG00000102103	A549	ENST00000474671	ENST00000376563	ENST00000376563	ENST00000474671	+	FALSE	129	FALSE	FALSE	FALSE	-1	FALSE	FALSE	0	0	0	0	0	0	700	0	2.24539e-62	5.36808e-60	3.34786	6131	52.5719	1	3	24.188	1	3	27.9888	14.5248	65.0822	56.6841
Hct116	ENSG00000102181	HEYA8	ENST00000346693	ENST00000370377	ENST00000370377	ENST00000346693	-	FALSE	76	FALSE	FALSE	FALSE	0	FALSE	FALSE	0	0	1	0	0	1	447	7.33721e-08	1.48658e-06	1.29162e-05	2.38966	0	13.3774	1	3	0.672703	1	3	4.30117	0	14.2975	2.17847
Hct116	ENSG00000103253	HEYA8	ENST00000389701	ENST00000389703	ENST00000389703	ENST00000389701	+	FALSE	134	FALSE	FALSE	FALSE	0	FALSE	FALSE	1	0	0	0	0	0	117	1.84796e-07	0.00154972	0.00219288	2.28381	1	2.58338	1	5	13.7339	1	3	0.865125	0	7.08797	27.9856
Hct116	ENSG00000103423	MCF7	ENST00000355296	ENST00000576180	ENST00000576180	ENST00000355296	+	TRUE	0	TRUE	FALSE	FALSE	-3	FALSE	FALSE	0	0	0	1	0	0	10	0.00812841	0.0249226	0.0379317	2.0593	3039	20.062	1	4	38.7496	1	2	0	11.2784	50.5085	76.2448
Hct116	ENSG00000104231	HepG2	ENST00000220669	BambuTx2421	BambuTx2421	ENST00000220669	-	TRUE	0	FALSE	FALSE	FALSE	1	FALSE	FALSE	0	0	1	0	0	0	183	1.94145e-06	4.40589e-07	1.29641e-06	2.26143	5912	13.8312	1	4	33.2296	1	4	6.21132	19.2079	33.3409	69.1408
Hct116	ENSG00000104231	K562	ENST00000220669	BambuTx2421	BambuTx2421	ENST00000220669	-	TRUE	0	FALSE	FALSE	FALSE	1	FALSE	FALSE	0	0	1	0	0	0	215	6.05469e-05	0.000876284	0.00119613	2.10042	5912	19.9647	1	4	33.2296	1	4	8.89447	19.2079	54.2793	69.1408
Hct116	ENSG00000104312	K562	ENST00000220751	BambuTx4047	BambuTx4047	ENST00000220751	+	FALSE	-38	FALSE	FALSE	FALSE	-454	FALSE	FALSE	0	0	2	0	0	0	70	0	1.1529e-27	4.6921e-25	6.26798	1016	6.87901	1	2	9.96963	1	2	3.6365	5.55048	20.493	20.6063
Hct116	ENSG00000104450	HEYA8	ENST00000251809	BambuTx4674	BambuTx4674	ENST00000251809	+	FALSE	31	FALSE	FALSE	TRUE	0	TRUE	FALSE	0	0	1	0	0	0	30	1.20923e-05	4.65865e-07	8.67884e-06	2.37252	1	0.555277	1	4	1.38843	1	2	0.0434926	0	1.88894	4.49411
Hct116	ENSG00000105185	HepG2	ENST00000590247	ENST00000221784	ENST00000221784	ENST00000590247	+	FALSE	-134	FALSE	FALSE	FALSE	-2	FALSE	FALSE	0	0	0	0	1	0	0	0.000464198	5.57558e-05	0.000297879	2.82788	87194	75.8479	1	3	257.63	1	2	0	166.276	89.5761	281.632
Hct116	ENSG00000105223	H9	BambuTx1287	ENST00000409735	ENST00000409735	BambuTx1287	+	FALSE	4	FALSE	FALSE	FALSE	-1	FALSE	FALSE	0	0	0	0	1	0	143	1.02632e-10	5.5494e-12	7.09517e-11	2.16733	323	44.5695	1	3	9.91487	1	2	1.57743	2.09274	99.4574	43.0868
Hct116	ENSG00000105379	HepG2	ENST00000309244	ENST00000354232	ENST00000354232	ENST00000309244	-	TRUE	0	TRUE	FALSE	FALSE	2	FALSE	FALSE	0	0	0	0	0	0	8711	4.13385e-11	0	2.74486e-11	3.20831	40449	493.544	1	4	166.316	1	2	287.765	108.101	649.234	168.165
Hct116	ENSG00000105976	MCF7	ENST00000397752	BambuTx9903	BambuTx9903	ENST00000397752	+	TRUE	0	FALSE	FALSE	FALSE	-2	FALSE	FALSE	0	0	0	1	0	0	16	0.0011645	9.69393e-05	0.000798643	2.21658	161	9.59059	1	4	39.421	1	3	0	2.65458	15.3955	86.7003
Hct116	ENSG00000106333	HEYA8	BambuTx5213	ENST00000223061	ENST00000223061	BambuTx5213	+	TRUE	0	FALSE	FALSE	FALSE	0	FALSE	FALSE	0	0	0	0	0	0	1164	3.9406e-05	8.74302e-06	9.27153e-05	3.22081	8	16.4831	1	2	1.74083	1	3	11.9334	0	16.5989	2.65458
Hct116	ENSG00000107104	HepG2	ENST00000619269	ENST00000382293	ENST00000382293	ENST00000619269	+	TRUE	0	FALSE	FALSE	FALSE	-3	FALSE	FALSE	0	0	0	0	0	0	49	3.32044e-05	0.0144167	0.00856217	2.4097	0	26.1022	1	5	0.741693	1	4	2.48453	0	49.6905	4.10351
Hct116	ENSG00000107281	K562	ENST00000371601	ENST00000371600	ENST00000371600	ENST00000371601	-	TRUE	0	TRUE	FALSE	FALSE	0	FALSE	FALSE	0	0	0	0	0	0	7	0.00036224	0	0.000244171	2.14787	432	2.00376	1	2	27.3269	1	2	0	11.0159	2.30936	45.6189
Hct116	ENSG00000107554	H9	ENST00000324109	ENST00000543621	ENST00000543621	ENST00000324109	-	TRUE	0	FALSE	FALSE	FALSE	0	FALSE	FALSE	0	0	0	0	0	0	118	5.62381e-09	1.41911e-10	3.76739e-09	4.95978	22	9.11955	1	3	11.6847	1	2	1.10492	0	14.0247	17.0108
Hct116	ENSG00000107872	H9	ENST00000224862	BambuTx2836	BambuTx2836	ENST00000224862	+	FALSE	-1017	FALSE	FALSE	FALSE	0	FALSE	FALSE	1	0	0	0	0	0	305	7.60456e-11	2.34007e-06	2.18059e-05	2.18782	341	5.81246	1	2	10.3496	1	2	2.20985	1.47498	15.3092	23.8912
Hct116	ENSG00000107872	H9	ENST00000369956	BambuTx2836	BambuTx2836	ENST00000369956	+	FALSE	-999	FALSE	FALSE	FALSE	0	FALSE	FALSE	1	0	0	0	0	0	305	7.60456e-11	2.34007e-06	2.18059e-05	2.18782	341	5.81246	1	2	10.3496	1	2	2.20985	1.47498	15.3092	23.8912
Hct116	ENSG00000108433	K562	ENST00000640051	ENST00000638892	ENST00000638892	ENST00000640051	+	FALSE	-10	FALSE	FALSE	FALSE	-1	FALSE	FALSE	0	0	1	0	1	0	0	0.0028364	0.00115972	0.0018526	2.11261	2081	17.5295	1	4	19.9736	1	2	0	9.32852	36.9257	37.7068
Hct116	ENSG00000108509	H9	ENST00000574951	ENST00000572192	ENST00000572192	ENST00000574951	-	TRUE	0	TRUE	FALSE	FALSE	-147	FALSE	FALSE	0	0	0	0	0	0	22	5.51669e-05	1.66438e-05	3.62449e-05	2.58049	0	2.42455	1	4	1.55479	1	3	0.243441	0	6.02659	8.20701
Hct116	ENSG00000108511	HEYA8	ENST00000225648	ENST00000484302	ENST00000484302	ENST00000225648	-	FALSE	20	FALSE	FALSE	FALSE	2	FALSE	FALSE	0	1	0	0	0	0	2	2.89974e-08	0.0130892	0.0231869	2.44733	0	17.8311	1	3	7.38354	1	2	0	0	36.9245	12.6209
Hct116	ENSG00000108846	K562	ENST00000503337	ENST00000427699	ENST00000427699	ENST00000503337	+	TRUE	0	FALSE	FALSE	TRUE	0	FALSE	FALSE	0	0	0	0	0	0	0	0.00850184	0.00325712	0.0054396	2.291	1	0.292939	1	3	4.74058	1	3	0	0	0.999447	7.71336
Hct116	ENSG00000109323	A549	ENST00000514430	ENST00000507358	ENST00000507358	ENST00000514430	-	FALSE	53	FALSE	FALSE	TRUE	0	FALSE	FALSE	0	0	0	0	0	0	68	5.11693e-05	2.71109e-06	3.24072e-05	2.31056	0	3.21462	1	3	4.10351	1	2	2.29823	0	7.33913	6.58484
Hct116	ENSG00000109670	HEYA8	ENST00000296555	ENST00000263981	ENST00000263981	ENST00000296555	-	TRUE	0	FALSE	FALSE	FALSE	-4	FALSE	FALSE	0	0	0	0	0	0	242	4.83867e-08	8.65772e-10	3.4429e-08	3.2738	0	9.06402	1	5	4.68888	1	4	1.81114	0	10.6981	7.19057
Hct116	ENSG00000111247	K562	ENST00000352618	BambuTx7534	BambuTx7534	ENST00000352618	+	FALSE	36	FALSE	FALSE	FALSE	0	FALSE	FALSE	0	0	1	0	0	0	52	0	6.05789e-11	3.27049e-09	2.3434	1619	27.8471	1	4	13.5349	1	2	1.77293	6.33028	44.4392	23.0202
Hct116	ENSG00000111321	H9	ENST00000228918	ENST00000546296	ENST00000546296	ENST00000228918	+	TRUE	0	FALSE	FALSE	TRUE	0	TRUE	FALSE	0	0	0	0	0	0	0	8.67988e-12	2.50134e-13	6.44318e-12	6.10554	2241	0.779761	1	3	24.1562	1	2	0	10.9029	2.88511	63.9512
Hct116	ENSG00000111817	K562	ENST00000606712	ENST00000430252	ENST00000430252	ENST00000606712	+	TRUE	0	FALSE	FALSE	TRUE	0	FALSE	FALSE	0	0	0	0	0	0	0	0.00105635	0.000224025	0.000700508	2.31186	0	0.702949	1	4	1.99507	1	4	0	0	1.57525	10.377
Hct116	ENSG00000112031	K562	ENST00000367233	ENST00000461949	ENST00000461949	ENST00000367233	-	TRUE	0	TRUE	FALSE	FALSE	0	FALSE	FALSE	0	0	0	0	0	0	2	0.00126086	0.000553861	0.000835332	2.58898	672	6.37419	1	4	8.5222	1	2	0	4.07056	21.9895	18.5228
Hct116	ENSG00000112559	H9	ENST00000373051	ENST00000230321	ENST00000230321	ENST00000373051	+	TRUE	0	FALSE	FALSE	FALSE	7	FALSE	FALSE	0	0	0	0	0	0	515	0.0388919	0.0128431	0.0237271	2.98943	243	17.2684	1	3	3.63071	1	3	5.33598	1.32729	18.0927	12.7007
Hct116	ENSG00000112739	HepG2	ENST00000480058	ENST00000337659	ENST00000337659	ENST00000480058	+	FALSE	-59	FALSE	FALSE	TRUE	0	TRUE	FALSE	0	0	0	0	0	0	95	0.000962237	0.000129692	0.000612577	2.18793	1	50.2601	1	4	21.6926	1	2	3.07991	0	75.8451	43.8989
Hct116	ENSG00000113648	HEYA8	ENST00000511689	ENST00000312469	ENST00000312469	ENST00000511689	-	FALSE	-411	FALSE	FALSE	FALSE	-510	FALSE	FALSE	0	0	1	1	0	0	1764	0	2.72971e-18	3.84866e-16	2.07426	4526	50.8056	1	5	169.708	1	2	16.2571	20.754	140.787	192.698
Hct116	ENSG00000114473	HEYA8	ENST00000455191	ENST00000478903	ENST00000478903	ENST00000455191	-	TRUE	0	TRUE	FALSE	FALSE	-1	FALSE	FALSE	0	0	0	0	0	0	1017	0.000126421	0	8.7573e-05	2.31195	290	13.2141	1	4	4.10351	1	3	9.7275	1.00872	17.5475	4.10351
Hct116	ENSG00000114993	A549	ENST00000272430	ENST00000233330	ENST00000233330	ENST00000272430	-	TRUE	0	FALSE	FALSE	FALSE	-7	FALSE	FALSE	0	0	0	0	0	0	59	3.25616e-07	0.00487475	0.012578	2.10989	1668	6.97528	1	3	19.8086	1	3	2.61672	6.66218	12.0304	32.6763
Hct116	ENSG00000114993	K562	ENST00000272430	ENST00000233330	ENST00000233330	ENST00000272430	-	TRUE	0	FALSE	FALSE	FALSE	-7	FALSE	FALSE	0	0	0	0	0	0	7	0.00113224	0.000121987	0.000750467	2.22757	1668	2.08158	1	3	19.8086	1	3	0	6.66218	2.52839	32.6763
Hct116	ENSG00000115109	HEYA8	ENST00000443124	ENST00000263713	ENST00000263713	ENST00000443124	+	TRUE	0	FALSE	FALSE	TRUE	0	FALSE	FALSE	0	0	0	0	0	1	5	0.0135923	0.037272	0.0223188	2.30036	0	0.422921	1	4	1.79764	1	3	0	0	0.911875	5.39293
Hct116	ENSG00000115109	K562	ENST00000443124	ENST00000452780	ENST00000452780	ENST00000443124	+	TRUE	0	TRUE	FALSE	TRUE	0	FALSE	FALSE	0	0	0	0	0	0	0	0.00546008	0.00276855	0.00354839	2.68559	0	2.70521	1	4	1.79764	1	3	0	0	5.29485	5.39293
Hct116	ENSG00000115355	MCF7	ENST00000263630	ENST00000426576	ENST00000426576	ENST00000263630	-	TRUE	0	TRUE	FALSE	TRUE	0	TRUE	FALSE	0	0	0	1	0	0	0	0.00264843	0.000842953	0.0017572	2.89012	0	0.324712	1	5	0.856145	1	3	0	0	0.876287	3.59529
Hct116	ENSG00000115414	H9	ENST00000498719	ENST00000323926	ENST00000323926	ENST00000498719	-	TRUE	0	FALSE	TRUE	FALSE	412	FALSE	FALSE	0	0	0	0	0	0	102	0	3.01376e-16	3.45028e-15	4.43281	1	5.05594	1	7	0.2204	1	3	0.728045	0	22.0305	1.04637
Hct116	ENSG00000117335	HEYA8	ENST00000357714	ENST00000367041	ENST00000367041	ENST00000357714	+	FALSE	0	FALSE	FALSE	FALSE	0	FALSE	FALSE	0	0	0	1	0	0	1491	5.87266e-11	2.55705e-12	4.48107e-11	2.67823	618	36.1406	1	5	11.9142	1	5	14.9442	3.07763	107.54	34.8547
Hct116	ENSG00000119403	HEYA8	ENST00000312189	ENST00000373896	ENST00000373896	ENST00000312189	-	FALSE	140	FALSE	FALSE	TRUE	0	FALSE	TRUE	0	0	0	0	0	0	85	1.52683e-08	2.69599e-08	7.53376e-07	2.22244	6736	18.3847	1	3	42.1662	1	2	0.735612	25.7877	29.4559	70.5019
Hct116	ENSG00000119640	HepG2	ENST00000238618	ENST00000555463	ENST00000555463	ENST00000238618	-	TRUE	0	FALSE	FALSE	FALSE	-16	FALSE	FALSE	0	0	0	0	0	0	39	1.95115e-10	1.5552e-11	1.3008e-10	3.78087	8821	2.54904	1	4	32.0849	1	2	1.34099	25.6469	6.17766	48.2162
Hct116	ENSG00000119655	MCF7	ENST00000555619	ENST00000553490	ENST00000553490	ENST00000555619	-	FALSE	-173	FALSE	FALSE	FALSE	-149	FALSE	FALSE	0	0	0	0	0	0	331	0	0	0	5.79652	48087	33.4456	1	4	176.355	1	2	7.88658	149.825	80.9801	177.222
Hct116	ENSG00000120896	HepG2	ENST00000523965	ENST00000240123	ENST00000240123	ENST00000523965	+	TRUE	0	FALSE	TRUE	FALSE	293	FALSE	FALSE	0	0	0	0	0	0	5	0	1.11737e-18	5.60756e-17	2.85928	275	7.0301	1	3	15.5477	1	2	0	2.77524	14.601	36.2534
Hct116	ENSG00000121310	K562	BambuTx114	ENST00000539680	ENST00000539680	BambuTx114	-	TRUE	0	TRUE	FALSE	FALSE	7	FALSE	FALSE	0	2	0	0	0	0	60	1.18846e-08	5.39111e-10	8.56548e-09	3.16141	195	2.70384	1	5	1.21513	1	4	1.78495	0.689512	2.70384	2.58531
Hct116	ENSG00000122507	H9	ENST00000355070	BambuTx4928	BambuTx4928	ENST00000355070	+	TRUE	0	FALSE	FALSE	FALSE	-436	FALSE	FALSE	0	0	0	0	0	0	1127	0.000375346	0	0.000245519	3.43628	27	18.9771	1	5	0.39369	1	2	9.61787	0.0960682	29.163	1.68928
Hct116	ENSG00000123358	H9	ENST00000550557	BambuTx2902	BambuTx2902	ENST00000550557	+	TRUE	0	FALSE	TRUE	FALSE	0	FALSE	FALSE	3	0	0	0	0	0	67	0.00414507	0.000710432	0.00261466	2.74596	15	4.11795	1	4	1.41663	1	2	0.467856	0.0472358	11.8668	5.79181
Hct116	ENSG00000123358	HEYA8	ENST00000550557	BambuTx2902	BambuTx2902	ENST00000550557	+	TRUE	0	FALSE	TRUE	FALSE	0	FALSE	FALSE	3	0	0	0	0	0	37	0.000619708	5.77401e-05	0.000414102	3.08257	15	3.19686	1	4	1.41663	1	2	0.348163	0.0472358	8.21964	5.79181
Hct116	ENSG00000123815	HEYA8	ENST00000593724	BambuTx5786	BambuTx5786	ENST00000593724	-	TRUE	0	FALSE	TRUE	FALSE	0	FALSE	FALSE	0	0	0	0	0	0	53	5.75221e-06	5.59121e-07	4.11457e-06	2.15085	17	1.37822	1	3	2.133	1	2	0.401464	0	3.62333	7.7595
Hct116	ENSG00000124243	K562	ENST00000371608	ENST00000463943	ENST00000463943	ENST00000371608	+	FALSE	-77	FALSE	FALSE	FALSE	-5499	FALSE	FALSE	0	0	0	1	0	0	0	6.05563e-05	6.33456e-06	7.43118e-05	2.40692	4012	2.16526	1	3	16.2455	1	2	0	9.87725	3.38627	22.9861
Hct116	ENSG00000124279	MCF7	BambuTx1949	ENST00000264669	ENST00000264669	BambuTx1949	-	FALSE	-29	FALSE	FALSE	FALSE	0	FALSE	FALSE	0	0	0	0	0	0	18	0.0216176	0.0323784	0.0288966	2.09456	252	5.36171	1	2	5.30474	1	3	0.487068	0.99911	6.35259	15.6861
Hct116	ENSG00000125637	K562	ENST00000441564	ENST00000245796	ENST00000245796	ENST00000441564	+	FALSE	26	FALSE	FALSE	FALSE	-6159	FALSE	FALSE	0	0	0	0	0	0	2	0.00909481	0.0017921	0.00579559	2.06453	0	2.14883	1	3	1.04637	1	3	0	0	7.48227	2.41689
Hct116	ENSG00000125731	HEYA8	ENST00000437152	ENST00000595369	ENST00000595369	ENST00000437152	-	TRUE	0	TRUE	FALSE	TRUE	0	TRUE	FALSE	0	0	0	1	0	0	0	2.12046e-05	1.8321e-06	1.51326e-05	3.06757	5	0.0740733	1	3	6.31067	1	3	0	0	0.0740733	18.8753
Hct116	ENSG00000125779	HepG2	ENST00000316562	BambuTx1541	BambuTx1541	ENST00000316562	+	TRUE	0	FALSE	FALSE	FALSE	-73	FALSE	FALSE	0	0	0	0	0	1	239	1.72895e-13	8.65724e-15	1.32549e-13	2.41492	139	18.6217	1	5	12.7772	1	2	10.1415	2.6713	65.7892	23.5957
Hct116	ENSG00000125843	K562	ENST00000379573	ENST00000615891	ENST00000615891	ENST00000379573	+	FALSE	-25	FALSE	FALSE	FALSE	3535	FALSE	FALSE	0	0	0	0	0	0	9	0.00821819	0.00155088	0.00526321	2.02264	36	0.891027	1	4	3.23944	1	3	0.181579	0	2.52952	9.07193
Hct116	ENSG00000127481	A549	ENST00000375254	ENST00000375225	ENST00000375225	ENST00000375254	-	TRUE	0	TRUE	FALSE	FALSE	-4	FALSE	FALSE	0	0	0	0	0	0	411	6.3637e-05	3.77094e-06	4.06703e-05	2.11572	0	27.1995	1	4	11.7038	1	2	17.7576	0	44.7511	33.3897
Hct116	ENSG00000129353	HEYA8	ENST00000335757	ENST00000407327	ENST00000407327	ENST00000335757	+	TRUE	0	FALSE	FALSE	FALSE	-9	FALSE	FALSE	0	0	0	0	0	0	823	0.000549646	9.87027e-05	0.000368865	3.23601	999	11.5882	1	3	26.3655	1	2	7.77113	4.89518	19.0737	37.0166
Hct116	ENSG00000129484	K562	ENST00000429687	ENST00000250416	ENST00000250416	ENST00000429687	+	FALSE	-33	FALSE	FALSE	FALSE	-1	FALSE	FALSE	0	0	0	0	0	0	85	0	1.1428e-12	9.59727e-11	3.44994	3572	14.8763	1	3	36.6231	1	2	2.9796	14.5151	16.5006	39.509
Hct116	ENSG00000129991	K562	ENST00000585806	ENST00000344887	ENST00000344887	ENST00000585806	-	TRUE	0	FALSE	TRUE	FALSE	-3	FALSE	FALSE	0	0	0	0	0	0	0	2.53376e-11	1.96226e-13	1.95884e-11	5.4266	5657	27.1664	1	2	21.7134	1	2	0	17.4069	54.4883	25.531
Hct116	ENSG00000130511	H9	BambuTx3085	ENST00000599699	ENST00000599699	BambuTx3085	+	TRUE	0	TRUE	FALSE	FALSE	0	FALSE	FALSE	0	0	0	0	0	1	548	3.85932e-08	3.75632e-09	2.61678e-08	2.95075	77	7.19042	1	4	7.60332	1	4	5.33598	1.65366	15.8952	24.2532
Hct116	ENSG00000130529	HepG2	ENST00000595071	ENST00000599628	ENST00000599628	ENST00000595071	+	TRUE	0	FALSE	FALSE	TRUE	0	FALSE	FALSE	0	0	0	0	0	0	15	9.65601e-10	2.21807e-11	6.31071e-10	2.75935	0	3.3119	1	4	5.48908	1	2	0.514805	0	4.46147	6.86875
Hct116	ENSG00000130731	HepG2	ENST00000397664	ENST00000338401	ENST00000338401	ENST00000397664	-	FALSE	-9	FALSE	FALSE	FALSE	9	FALSE	FALSE	0	0	1	0	0	0	905	0	8.69601e-16	1.23222e-14	2.06734	6950	40.882	1	4	20.4475	1	5	38.5102	17.9764	69.1072	74.9495
Hct116	ENSG00000131016	K562	ENST00000354675	ENST00000253332	ENST00000253332	ENST00000354675	+	TRUE	0	FALSE	FALSE	FALSE	0	FALSE	FALSE	0	0	0	0	0	0	0	0.000260899	1.85415e-05	0.00017582	4.8408	824	0.374438	1	3	216.385	1	2	0	5.13687	0.760052	267.117
Hct116	ENSG00000132294	HEYA8	BambuTx2463	ENST00000254624	ENST00000254624	BambuTx2463	+	FALSE	5	FALSE	FALSE	FALSE	115	FALSE	FALSE	0	0	0	0	0	0	839	0.00462907	0.000777724	0.00296287	3.21359	130	56.6872	1	2	12.0566	1	3	7.50221	1.08596	62.252	32.6763
Hct116	ENSG00000132470	HepG2	ENST00000450894	ENST00000200181	ENST00000200181	ENST00000450894	+	FALSE	61	FALSE	FALSE	FALSE	3	FALSE	FALSE	0	0	0	1	0	0	0	0.00372503	0.00205695	0.0023596	3.91671	49	2.2127	1	4	36.307	1	2	0	0.11703	4.0009	58.3196
Hct116	ENSG00000132694	HEYA8	BambuTx9804	ENST00000368194	ENST00000368194	BambuTx9804	-	FALSE	-427	FALSE	FALSE	FALSE	1	FALSE	FALSE	0	0	0	1	0	0	6	0.000691623	0.000131111	0.000461092	2.43285	6	2.62469	1	3	2.49832	1	4	0.0193836	0	7.07752	5.12938
Hct116	ENSG00000133678	K562	ENST00000372281	ENST00000467529	ENST00000467529	ENST00000372281	+	TRUE	0	FALSE	FALSE	FALSE	0	FALSE	FALSE	0	0	0	0	0	0	5	0.00530403	0.000885437	0.003437	2.15442	144	0.37949	1	4	1.81503	1	2	0	0.965301	1.68902	6.47995
Hct116	ENSG00000134046	H9	ENST00000256429	ENST00000583046	ENST00000583046	ENST00000256429	-	FALSE	-171	FALSE	FALSE	TRUE	0	FALSE	FALSE	0	0	0	0	0	0	487	0	0	1.08546e-197	11.1439	1006	15.8142	1	3	57.9689	1	2	10.4014	23.2879	33.1398	65.3526
Hct116	ENSG00000134283	H9	ENST00000432191	ENST00000449194	ENST00000449194	ENST00000432191	+	FALSE	10	FALSE	FALSE	TRUE	0	TRUE	FALSE	0	0	1	1	0	0	616	2.56236e-08	3.94346e-09	1.76053e-08	2.80298	36	11.4012	1	6	9.89808	1	4	6.55692	0.0319174	41.6774	38.6493
Hct116	ENSG00000134490	MCF7	ENST00000383233	ENST00000475185	ENST00000475185	ENST00000383233	-	TRUE	0	FALSE	FALSE	FALSE	4	FALSE	FALSE	0	0	0	0	0	0	9	0.0278611	0.00772907	0.0177762	2.40443	7	1.38815	1	4	0.615526	1	3	0	0	6.13401	2.17842
Hct116	ENSG00000135480	A549	BambuTx622	ENST00000331817	ENST00000331817	BambuTx622	+	TRUE	0	FALSE	FALSE	FALSE	0	FALSE	FALSE	0	0	0	0	0	0	15638	0.000695433	0.00203171	0.00643344	2.92625	1131	1623.21	1	2	3.4879	1	2	669.912	2.5441	1634.54	8.43479
Hct116	ENSG00000135480	HEYA8	BambuTx622	ENST00000331817	ENST00000331817	BambuTx622	+	TRUE	0	FALSE	FALSE	FALSE	0	FALSE	FALSE	0	0	0	0	0	0	27331	1.41029e-05	7.49314e-05	0.000514211	3.33001	1131	510.335	1	2	3.4879	1	2	242.523	2.5441	512.712	8.43479
Hct116	ENSG00000135549	H9	ENST00000368452	BambuTx4006	BambuTx4006	ENST00000368452	+	TRUE	0	FALSE	FALSE	FALSE	0	FALSE	FALSE	0	0	0	0	0	0	2605	0	0.000133122	0.000371573	6.0369	907	41.8749	1	5	5.06703	1	3	26.4086	3.29242	63.8901	8.64993
Hct116	ENSG00000135549	K562	ENST00000368452	BambuTx4006	BambuTx4006	ENST00000368452	+	TRUE	0	FALSE	FALSE	FALSE	0	FALSE	FALSE	0	0	0	0	0	0	43	0.000272819	0.000185711	0.000608768	3.49344	907	5.71685	1	5	5.06703	1	3	1.62176	3.29242	9.35023	8.64993
Hct116	ENSG00000135951	MCF7	ENST00000465216	ENST00000498097	ENST00000498097	ENST00000465216	-	TRUE	0	FALSE	FALSE	FALSE	0	FALSE	FALSE	0	0	0	0	0	0	2	0.00372497	0.021187	0.0168582	2.11732	537	1.85087	1	3	1.09747	1	4	0	1.09747	9.8403	3.29242
Hct116	ENSG00000136068	HEYA8	ENST00000295956	ENST00000358537	ENST00000358537	ENST00000295956	+	FALSE	0	FALSE	FALSE	FALSE	0	FALSE	FALSE	0	0	1	0	0	0	290	7.40793e-09	1.9106e-10	5.48735e-09	3.54179	33	105.803	1	4	22.0477	1	2	3.78229	0	135.797	32.7886
Hct116	ENSG00000137094	MCF7	ENST00000312316	ENST00000541010	ENST00000541010	ENST00000312316	+	TRUE	0	TRUE	FALSE	FALSE	-3	FALSE	FALSE	0	0	0	0	0	0	1	0.0428128	0	0.0270853	2.06693	137	1.78591	1	3	1.23928	1	2	0	0.617069	2.11063	2.79851
Hct116	ENSG00000137871	H9	ENST00000558002	ENST00000560587	ENST00000560587	ENST00000558002	-	TRUE	0	FALSE	FALSE	TRUE	0	FALSE	FALSE	0	0	0	0	0	0	235	0	8.09941e-26	4.29537e-24	4.99185	0	2.92742	1	4	4.08635	1	3	1.94145	0	3.31477	12.3105
Hct116	ENSG00000138190	K562	ENST00000260762	ENST00000371552	ENST00000371552	ENST00000260762	+	TRUE	0	FALSE	FALSE	FALSE	3	FALSE	FALSE	0	0	0	0	0	0	1	9.8014e-06	1.92464e-06	2.72997e-05	2.05226	226	18.1327	1	3	4.6944	1	2	0	1.11254	21.6873	7.68231
Hct116	ENSG00000138621	HepG2	ENST00000342932	ENST00000563393	ENST00000563393	ENST00000342932	+	TRUE	0	TRUE	FALSE	FALSE	-988	FALSE	FALSE	0	0	0	0	0	0	46	0.000703791	0.00225467	0.00344331	2.59365	1071	2.99186	1	4	11.6846	1	2	1.6773	2.6713	7.14415	16.155
Hct116	ENSG00000138835	HEYA8	ENST00000490241	ENST00000613049	ENST00000613049	ENST00000490241	+	TRUE	0	FALSE	TRUE	FALSE	5	FALSE	FALSE	0	0	0	0	0	0	1539	2.85583e-05	3.99123e-06	2.00641e-05	2.62699	7	16.5764	1	3	1.65734	1	5	12.2484	0	44.9997	6.99835
Hct116	ENSG00000139146	MCF7	ENST00000337682	ENST00000539409	ENST00000539409	ENST00000337682	-	FALSE	-256	FALSE	FALSE	FALSE	0	FALSE	FALSE	0	0	3	0	0	0	0	0.0211096	0.0146606	0.0271203	2.14765	3580	14.7273	1	4	36.8743	1	2	0	13.3505	27.1649	52.2821
Hct116	ENSG00000139637	K562	ENST00000267103	ENST00000548845	ENST00000548845	ENST00000267103	+	FALSE	-32	FALSE	FALSE	FALSE	13	FALSE	FALSE	0	1	0	0	0	0	3	2.52299e-08	0.00326338	0.00543974	2.00044	10279	0.367569	1	4	48.2162	1	2	0	38.0046	2.50228	70.1081
Hct116	ENSG00000139793	HEYA8	BambuTx742	ENST00000343600	ENST00000343600	BambuTx742	+	FALSE	36	FALSE	FALSE	FALSE	-1	FALSE	FALSE	0	0	1	0	0	0	477	0.00338661	0.00154627	0.00219007	2.03636	142	17.2942	1	3	13.2841	1	2	4.09098	0.446331	35.6328	17.4274
Hct116	ENSG00000139880	HEYA8	ENST00000485922	ENST00000397359	ENST00000397359	ENST00000485922	-	TRUE	0	FALSE	TRUE	FALSE	5	FALSE	FALSE	0	0	0	0	0	0	2	0.0103422	0.00225059	0.00650295	2.81601	1	1.03119	1	3	0.523186	1	3	0	0	2.76593	3.84115
Hct116	ENSG00000140682	K562	ENST00000394863	ENST00000564176	ENST00000564176	ENST00000394863	+	FALSE	-112	FALSE	FALSE	FALSE	0	FALSE	FALSE	0	5	0	0	0	0	0	0.001939	0.000242632	0.00128371	3.51445	218	0.815118	1	4	2.26928	1	2	0	1.02588	1.37526	6.15525
Hct116	ENSG00000141376	H9	ENST00000589222	ENST00000588874	ENST00000588874	ENST00000589222	+	TRUE	0	FALSE	FALSE	FALSE	-1	FALSE	FALSE	0	0	2	0	0	0	0	0.0239028	0.026971	0.0145858	4.55812	1	4.71593	1	4	2.51581	1	2	0	0	7.77786	5.3402
Hct116	ENSG00000141376	MCF7	ENST00000589222	ENST00000592702	ENST00000592702	ENST00000589222	+	TRUE	0	FALSE	FALSE	FALSE	0	FALSE	FALSE	0	0	2	1	0	0	0	0	7.65113e-10	1.5201e-08	3.77405	1	602.472	1	6	2.51581	1	2	0	0	915.254	5.3402
Hct116	ENSG00000141526	K562	ENST00000582743	ENST00000581287	ENST00000581287	ENST00000582743	+	TRUE	0	TRUE	FALSE	FALSE	607	FALSE	FALSE	0	0	0	0	0	0	10	7.31054e-07	2.19203e-05	0.000117146	2.20337	5719	2.82153	1	2	76.4242	1	3	0.0642863	30.5854	3.52212	195.768
Hct116	ENSG00000143537	H9	ENST00000271836	ENST00000360674	ENST00000360674	ENST00000271836	+	FALSE	20	FALSE	FALSE	FALSE	-17	FALSE	FALSE	0	0	1	0	0	0	141	2.70048e-06	0.000234971	0.000278739	2.01752	702	2.91331	1	5	31.5021	1	2	1.17199	6.86875	12.7454	59.486
Hct116	ENSG00000143919	K562	ENST00000378494	ENST00000454433	ENST00000454433	ENST00000378494	+	FALSE	-141	FALSE	FALSE	TRUE	0	FALSE	FALSE	0	0	0	3	0	0	0	3.04015e-07	7.06777e-09	2.14907e-07	2.31683	0	1.17789	1	3	5.26452	1	2	0	0	4.30585	7.13357
Hct116	ENSG00000143951	HEYA8	ENST00000272321	BambuTx4422	BambuTx4422	ENST00000272321	-	FALSE	-281	FALSE	FALSE	TRUE	0	FALSE	FALSE	0	0	0	0	0	0	337	0.0232543	0	0.0143024	2.24006	5	3.53566	1	3	0.057349	1	3	2.83387	0	4.86932	0.482651
Hct116	ENSG00000144401	H9	ENST00000411432	ENST00000406927	ENST00000406927	ENST00000411432	-	TRUE	0	FALSE	FALSE	FALSE	-3628	FALSE	FALSE	0	0	0	0	0	0	1497	0	0.00470253	0.00324255	2.58467	670	14.374	1	6	5.65361	1	3	8.70128	2.74368	37.5347	17.7374
Hct116	ENSG00000144744	MCF7	ENST00000361055	ENST00000415609	ENST00000415609	ENST00000361055	-	FALSE	-27	FALSE	FALSE	FALSE	0	FALSE	FALSE	0	0	2	0	0	0	1	0.0095256	0.00480989	0.0129812	2.17799	2376	18.8006	1	3	23.7154	1	2	0	9.06453	33.6077	34.1552
Hct116	ENSG00000145819	HEYA8	ENST00000378004	ENST00000486650	ENST00000486650	ENST00000378004	+	TRUE	0	FALSE	FALSE	FALSE	-2526	FALSE	FALSE	0	0	1	0	0	0	0	0.00271382	0	0.00196573	2.15553	12	0.190577	1	3	4.99664	1	2	0	0	0.696845	6.35035
Hct116	ENSG00000145868	MCF7	ENST00000340253	ENST00000513826	ENST00000513826	ENST00000340253	+	TRUE	0	TRUE	FALSE	FALSE	-1	FALSE	FALSE	0	0	1	0	0	0	0	0.000275277	0.000616127	0.0030691	2.01301	93	6.2919	1	3	5.55181	1	2	0	0.351091	8.73172	10.2383
Hct116	ENSG00000147010	H9	ENST00000379716	ENST00000397821	ENST00000397821	ENST00000379716	-	TRUE	0	FALSE	FALSE	FALSE	32	FALSE	FALSE	0	0	0	0	0	0	130	0.000412936	0	0.000271052	2.0029	1462	13.0535	1	2	26.6714	1	2	0.837373	6.10033	13.1857	47.1903
Hct116	ENSG00000147202	H9	ENST00000324765	BambuTx5248	BambuTx5248	ENST00000324765	+	TRUE	0	FALSE	FALSE	TRUE	0	FALSE	FALSE	0	0	0	0	0	0	4154	0	1.76454e-05	0.000123681	7.17154	0	60.5169	1	4	1.91298	1	2	41.9871	0	73.8445	4.93863
Hct116	ENSG00000147804	HepG2	ENST00000532718	ENST00000301305	ENST00000301305	ENST00000532718	-	TRUE	0	FALSE	TRUE	FALSE	0	FALSE	FALSE	0	0	0	0	0	0	890	0	5.14814e-25	2.32524e-23	8.5041	2049	96.1086	1	3	42.5378	1	2	24.8453	37.6704	140.536	115.101
Hct116	ENSG00000148180	HepG2	BambuTx2566	ENST00000373818	ENST00000373818	BambuTx2566	+	TRUE	0	FALSE	FALSE	FALSE	0	FALSE	FALSE	0	0	0	0	0	0	2034	6.0569e-11	1.03957e-12	4.03905e-11	3.72056	351	321.164	1	4	9.8338	1	2	108.109	2.03528	337.197	24.1054
Hct116	ENSG00000148200	HEYA8	ENST00000487099	BambuTx6428	BambuTx6428	ENST00000487099	-	FALSE	41	FALSE	FALSE	TRUE	0	FALSE	FALSE	0	0	0	0	0	0	125	1.26385e-11	0	1.58396e-11	3.35365	19	1.34311	1	2	1.66555	1	2	0.92596	0	2.42658	1.66555
Hct116	ENSG00000148339	HepG2	ENST00000373066	ENST00000373064	ENST00000373064	ENST00000373066	+	TRUE	0	FALSE	FALSE	FALSE	0	FALSE	FALSE	0	0	1	0	0	0	46	0.000831062	0.000218044	0.00053234	2.95485	0	3.86104	1	4	1.34823	1	3	1.54442	0	14.601	8.20701
Hct116	ENSG00000148339	HepG2	ENST00000373069	ENST00000373064	ENST00000373064	ENST00000373069	+	TRUE	0	FALSE	FALSE	FALSE	0	FALSE	FALSE	0	0	1	0	0	0	46	0.000831062	0.000218044	0.00053234	2.95485	0	3.86104	1	4	1.34823	1	4	1.54442	0	14.601	8.20701
Hct116	ENSG00000149182	H9	BambuTx464	ENST00000524782	ENST00000524782	BambuTx464	-	FALSE	203	FALSE	FALSE	FALSE	0	FALSE	FALSE	0	0	1	0	0	0	1022	0.00366601	0.00767752	0.0161065	2.62611	922	22.8954	1	2	17.0049	1	4	6.41191	4.38989	27.107	26.6728
Hct116	ENSG00000149182	HEYA8	BambuTx464	ENST00000524782	ENST00000524782	BambuTx464	-	FALSE	203	FALSE	FALSE	FALSE	0	FALSE	FALSE	0	0	1	0	0	0	750	0.0031478	0.000467905	0.00203046	2.80445	922	15.6418	1	2	17.0049	1	4	6.73121	4.38989	18.415	26.6728
Hct116	ENSG00000149269	MCF7	BambuTx523	ENST00000356341	ENST00000356341	BambuTx523	-	TRUE	0	FALSE	FALSE	FALSE	313	FALSE	FALSE	0	0	0	0	0	0	43	2.09488e-05	6.56981e-07	1.47436e-05	2.37786	670	8.806	1	2	11.986	1	2	0.876287	2.93969	10.4553	24.2682
Hct116	ENSG00000149591	K562	ENST00000392951	ENST00000532870	ENST00000532870	ENST00000392951	+	TRUE	0	TRUE	FALSE	FALSE	221	FALSE	FALSE	0	0	0	0	0	0	8	0.00032405	0.00240057	0.00725346	3.5808	280	0.106276	1	3	1.28276	1	2	0.0641076	1.09747	1.7068	1.34053
Hct116	ENSG00000149809	K562	ENST00000279263	ENST00000530650	ENST00000530650	ENST00000279263	+	FALSE	-48	FALSE	FALSE	FALSE	-126	FALSE	FALSE	0	2	0	0	0	0	43	0.000104736	0.000577463	0.00107768	2.50447	914	3.33938	1	6	6.5792	1	2	1.46298	3.33109	9.87374	12.9749
Hct116	ENSG00000150722	H9	BambuTx1478	ENST00000479855	ENST00000479855	BambuTx1478	+	TRUE	0	FALSE	FALSE	FALSE	-176	FALSE	FALSE	0	0	0	0	0	0	251	1.29756e-11	9.21548e-10	1.97817e-08	5.02246	1332	2.80292	1	3	6.93616	1	3	2.50771	4.35684	2.97267	15.2319
Hct116	ENSG00000151725	HepG2	ENST00000281453	ENST00000510146	ENST00000510146	ENST00000281453	-	FALSE	-3	FALSE	FALSE	FALSE	-384	FALSE	FALSE	0	0	1	0	0	0	14	9.83114e-10	0	6.75626e-10	2.02732	2987	1.36096	1	2	26.641	1	2	0.340198	12.2679	1.48716	28.2351
Hct116	ENSG00000152284	HepG2	ENST00000282111	BambuTx9953	BambuTx9953	ENST00000282111	+	TRUE	0	FALSE	FALSE	FALSE	-1	FALSE	FALSE	0	0	0	0	0	0	6	6.59934e-05	0	4.37099e-05	2.15739	21	2.04088	1	2	3.23998	1	2	0	0.223166	2.17318	5.13687
Hct116	ENSG00000152422	H9	BambuTx1982	ENST00000282268	ENST00000282268	BambuTx1982	+	TRUE	0	FALSE	FALSE	FALSE	-2	FALSE	FALSE	0	0	0	0	1	0	30	4.61181e-07	7.82648e-08	3.06785e-07	3.59196	522	2.47599	1	2	13.807	1	4	0.0779761	2.07359	8.95989	32.2702
Hct116	ENSG00000152422	HepG2	BambuTx1982	ENST00000282268	ENST00000282268	BambuTx1982	+	TRUE	0	FALSE	FALSE	FALSE	-2	FALSE	FALSE	0	0	0	0	1	0	1	0.00218742	0.0014191	0.00138736	2.8338	522	2.29162	1	2	13.807	1	4	0	2.07359	4.86699	32.2702
Hct116	ENSG00000152556	K562	ENST00000359794	ENST00000547587	ENST00000547587	ENST00000359794	+	TRUE	0	TRUE	FALSE	FALSE	-300	FALSE	FALSE	0	0	0	0	0	0	5	0.0134302	0.00298263	0.00846133	2.17516	2106	3.32209	1	4	32.058	1	3	0	9.99327	11.0282	54.8736
Hct116	ENSG00000152926	HepG2	ENST00000620222	ENST00000282869	ENST00000282869	ENST00000620222	-	TRUE	0	FALSE	TRUE	FALSE	2676	FALSE	FALSE	0	0	0	0	0	0	0	0.000898313	0.000119833	0.000575029	2.0114	0	2.99186	1	2	0.000399499	1	2	0	0	3.22496	0.129599
Hct116	ENSG00000152952	HEYA8	ENST00000360060	ENST00000282903	ENST00000282903	ENST00000360060	-	FALSE	0	FALSE	FALSE	FALSE	4	FALSE	FALSE	0	0	0	1	0	0	2096	5.23877e-13	9.85481e-14	1.35857e-11	2.25591	123	79.1178	1	3	5.3602	1	2	21.1853	0.898821	126.709	9.77368
Hct116	ENSG00000152952	K562	ENST00000360060	ENST00000461497	ENST00000461497	ENST00000360060	-	TRUE	0	TRUE	FALSE	FALSE	4	FALSE	FALSE	0	0	0	1	0	0	0	0.00364319	0.000548896	0.00237844	2.53756	123	0.380026	1	4	5.3602	1	2	0	0.898821	0.918461	9.77368
Hct116	ENSG00000153046	H9	ENST00000343762	BambuTx4911	BambuTx4911	ENST00000343762	+	TRUE	0	FALSE	FALSE	FALSE	-7	FALSE	FALSE	0	0	0	0	0	0	1414	0	6.67481e-30	1.20355e-27	8.36385	0	43.2611	1	3	6.31047	1	2	14.116	0	76.9429	21.4007
Hct116	ENSG00000153814	HepG2	ENST00000283928	ENST00000427814	ENST00000427814	ENST00000283928	-	TRUE	0	TRUE	FALSE	FALSE	0	FALSE	FALSE	0	0	0	0	0	0	0	0.00618353	0	0.0038659	2.26063	115	2.4335	1	2	1.29599	1	2	0	0.510678	2.4335	1.66555
Hct116	ENSG00000153814	K562	ENST00000283928	ENST00000427814	ENST00000427814	ENST00000283928	-	TRUE	0	TRUE	FALSE	FALSE	0	FALSE	FALSE	0	0	0	0	0	0	0	0.0049056	0	0.00321902	3.35005	115	3.48944	1	2	1.29599	1	2	0	0.510678	3.48944	1.66555
Hct116	ENSG00000154118	H9	BambuTx999	ENST00000284262	ENST00000284262	BambuTx999	+	TRUE	0	FALSE	TRUE	FALSE	-828	FALSE	FALSE	0	0	0	0	0	0	26	0.00492909	0	0.00310331	2.12266	122	9.27549	1	2	0.250731	1	3	0.0808938	0.250731	12.5459	0.384273
Hct116	ENSG00000155111	H9	ENST00000368911	ENST00000468997	ENST00000468997	ENST00000368911	-	FALSE	-191	FALSE	FALSE	TRUE	0	FALSE	FALSE	0	0	0	0	0	0	59	7.95594e-06	9.26584e-07	5.30396e-06	2.01195	5	2.49049	1	2	1.28038	1	2	0.62803	0	4.80892	3.84115
Hct116	ENSG00000156171	A549	BambuTx157	ENST00000539140	ENST00000539140	BambuTx157	-	FALSE	92	FALSE	FALSE	FALSE	343	FALSE	FALSE	0	0	1	0	0	0	92	0	2.80104e-06	1.16799e-05	4.30996	886	10.7256	1	4	5.14997	1	5	4.99704	3.49688	23.63	15.3918
Hct116	ENSG00000156253	HepG2	ENST00000493196	ENST00000286777	ENST00000286777	ENST00000493196	-	FALSE	-26	FALSE	FALSE	FALSE	-1375	FALSE	FALSE	0	0	1	0	0	0	176	6.7802e-14	9.41398e-16	3.27075e-14	2.03377	995	12.4855	1	3	15.9892	1	2	4.34792	6.0361	22.439	26.6487
Hct116	ENSG00000158555	HEYA8	ENST00000533805	ENST00000529721	ENST00000529721	ENST00000533805	-	TRUE	0	FALSE	TRUE	FALSE	1	FALSE	FALSE	0	0	1	0	0	0	93	0.00197222	0	0.00149356	3.31697	0	2.28449	1	4	1.25768	1	3	0.961846	0	4.79523	5.23186
Hct116	ENSG00000159685	K562	ENST00000290913	BambuTx3942	BambuTx3942	ENST00000290913	+	TRUE	0	FALSE	FALSE	FALSE	-8	FALSE	FALSE	0	0	0	0	0	0	2702	0	0	1.86429e-41	10.8286	5071	101.336	1	3	31.8267	1	2	46.0249	14.7558	111.297	31.8267
Hct116	ENSG00000160972	HepG2	BambuTx3452	ENST00000528430	ENST00000528430	BambuTx3452	+	TRUE	0	TRUE	FALSE	FALSE	-1	FALSE	FALSE	0	0	0	0	0	0	696	2.66694e-07	2.16997e-08	1.77394e-07	3.7407	74	52.5713	1	2	5.57005	1	3	29.2063	1.03679	58.3413	31.6222
Hct116	ENSG00000161642	K562	ENST00000394313	ENST00000338010	ENST00000338010	ENST00000394313	-	TRUE	0	FALSE	TRUE	FALSE	-4	FALSE	FALSE	0	0	0	0	0	0	30	0.00398876	0.00694571	0.005671	2.40686	5	7.36794	1	2	5.23186	1	3	1.30547	0	19.1384	21.752
Hct116	ENSG00000162144	A549	ENST00000447532	ENST00000294072	ENST00000294072	ENST00000447532	-	FALSE	386	FALSE	FALSE	FALSE	93	FALSE	FALSE	0	0	0	0	0	0	303	9.50352e-07	2.38511e-08	5.70211e-07	2.55905	1992	45.7007	1	2	10.6285	1	3	12.1418	7.7595	47.9581	20.3528
Hct116	ENSG00000162144	HEYA8	ENST00000447532	ENST00000294072	ENST00000294072	ENST00000447532	-	FALSE	386	FALSE	FALSE	FALSE	93	FALSE	FALSE	0	0	0	0	0	0	634	4.40218e-05	2.28496e-06	3.06819e-05	2.08725	1992	11.6961	1	2	10.6285	1	3	5.72719	7.7595	12.2464	20.3528
Hct116	ENSG00000163584	K562	ENST00000463836	ENST00000475836	ENST00000475836	ENST00000463836	-	FALSE	0	FALSE	FALSE	FALSE	5	FALSE	FALSE	0	0	0	0	0	0	299	3.83212e-06	2.52058e-07	2.67787e-06	2.28155	54085	26.2404	1	4	600.112	1	2	11.4237	44.1127	72.3614	1201.73
Hct116	ENSG00000164305	MCF7	ENST00000523916	BambuTx9887	BambuTx9887	ENST00000523916	-	FALSE	-51	FALSE	FALSE	FALSE	0	FALSE	FALSE	0	0	1	0	0	0	17	2.67997e-10	2.07563e-12	2.14437e-10	4.93339	691	2.33596	1	5	5.82198	1	2	0.487068	3.07418	4.22125	12.5489
Hct116	ENSG00000164406	HepG2	BambuTx2011	ENST00000296877	ENST00000296877	BambuTx2011	+	TRUE	0	FALSE	FALSE	FALSE	348	FALSE	FALSE	0	0	0	0	0	0	463	0.000644834	0	0.000411506	3.86531	93	22.439	1	2	0.920102	1	3	16.7706	0.223166	23.9349	1.52646
Hct116	ENSG00000164828	HEYA8	ENST00000497943	BambuTx3391	BambuTx3391	ENST00000497943	+	TRUE	0	FALSE	TRUE	FALSE	0	FALSE	FALSE	0	0	0	0	0	0	215	0	3.97644e-06	2.00641e-05	2.75894	64	12.8504	1	3	15.1949	1	2	1.57362	0.174989	68.2354	57.3617
Hct116	ENSG00000165233	HepG2	ENST00000375464	ENST00000468781	ENST00000468781	ENST00000375464	+	FALSE	-60	FALSE	FALSE	FALSE	-75	FALSE	FALSE	0	0	1	0	0	0	121	2.45244e-08	1.45246e-09	1.58079e-08	2.21943	5152	8.3849	1	4	27.0621	1	2	3.72679	17.9791	21.587	41.6386
Hct116	ENSG00000165629	HEYA8	ENST00000356708	ENST00000335698	ENST00000335698	ENST00000356708	+	FALSE	-48	FALSE	FALSE	FALSE	0	FALSE	FALSE	0	0	1	0	0	0	9937	0	7.95957e-47	1.23446e-43	2.73095	81026	117.312	1	3	309.447	1	2	89.1084	208.52	216.488	343.199
Hct116	ENSG00000165752	H9	ENST00000298630	BambuTx408	BambuTx408	ENST00000298630	-	TRUE	0	FALSE	FALSE	TRUE	0	FALSE	FALSE	0	0	0	0	0	0	103	0.011333	0.0153181	0.00707127	2.2227	84	5.12138	1	5	9.80152	1	3	0.545832	1.65366	19.2357	19.7887
Hct116	ENSG00000165752	K562	ENST00000298630	ENST00000368619	ENST00000368619	ENST00000298630	-	TRUE	0	FALSE	FALSE	TRUE	0	FALSE	FALSE	0	0	0	0	0	0	70	6.42081e-06	1.40534e-06	4.47371e-06	2.2093	84	4.02165	1	6	9.80152	1	3	2.61425	1.65366	11.6583	19.7887
Hct116	ENSG00000165806	K562	ENST00000369318	ENST00000614447	ENST00000614447	ENST00000369318	+	FALSE	208	FALSE	FALSE	FALSE	4	FALSE	FALSE	0	0	0	1	0	1	0	0.000183631	0.000141825	0.000851921	3.18031	1192	2.94169	1	3	13.443	1	2	0	5.79181	8.35972	23.5952
Hct116	ENSG00000166479	HEYA8	BambuTx1187	ENST00000299608	ENST00000299608	BambuTx1187	-	FALSE	194	FALSE	FALSE	FALSE	2	FALSE	FALSE	0	0	0	1	0	0	566	0.00201113	0	0.0013196	2.99355	392	16.2227	1	3	12.4458	1	4	4.53089	2.69646	17.1435	14.3623
Hct116	ENSG00000167306	A549	ENST00000285039	ENST00000592688	ENST00000592688	ENST00000285039	-	TRUE	0	TRUE	FALSE	FALSE	-3477	FALSE	FALSE	0	0	0	0	0	0	102	0.000991931	0.00392137	0.00626622	2.4917	0	4.6357	1	4	4.46331	1	2	4.31389	0	11.0177	15.1374
Hct116	ENSG00000167306	HepG2	ENST00000285039	BambuTx3060	BambuTx3060	ENST00000285039	-	FALSE	42	FALSE	FALSE	FALSE	-3447	FALSE	FALSE	0	0	1	0	0	0	21	0.0097688	0.00461432	0.0059975	2.2131	0	8.31493	1	4	4.46331	1	2	0.869274	0	17.8456	15.1374
Hct116	ENSG00000167680	HEYA8	BambuTx3074	ENST00000586582	ENST00000586582	BambuTx3074	-	TRUE	0	FALSE	FALSE	FALSE	0	FALSE	FALSE	0	0	0	0	0	0	14	9.08111e-06	0	7.04646e-06	3.16677	27	5.41299	1	2	13.9925	1	2	0.0745905	0.129599	7.91966	14.4795
Hct116	ENSG00000167711	HepG2	ENST00000382061	ENST00000324015	ENST00000324015	ENST00000382061	+	TRUE	0	FALSE	FALSE	FALSE	-3	FALSE	FALSE	0	0	0	0	0	0	1419	0.00361643	0	0.00228234	15.7003	0	230.455	1	2	1.66555	1	2	65.8399	0	318.019	1.66555
Hct116	ENSG00000168056	H9	ENST00000529582	ENST00000532661	ENST00000532661	ENST00000529582	-	TRUE	0	TRUE	FALSE	FALSE	-378	FALSE	FALSE	0	0	1	0	0	0	57	0.00198737	0.000889507	0.00126241	2.15175	0	2.41472	1	5	50.4748	1	3	0.416444	0	6.86189	79.8847
Hct116	ENSG00000168071	H9	ENST00000472524	ENST00000356786	ENST00000356786	ENST00000472524	+	TRUE	0	FALSE	TRUE	FALSE	3	FALSE	FALSE	1	0	0	0	0	0	0	0.000553051	0	0.000416254	2.12187	538	0.560841	1	5	4.87233	1	2	0	3.23472	3.31477	12.5711
Hct116	ENSG00000168255	HEYA8	ENST00000379340	ENST00000486319	ENST00000486319	ENST00000379340	-	FALSE	110	FALSE	FALSE	FALSE	-1	FALSE	FALSE	0	0	1	0	0	0	180	1.95396e-06	2.1922e-07	1.3934e-06	2.46187	47	2.5238	1	4	1.0205	1	4	1.91361	0	5.72874	4.34386
Hct116	ENSG00000169220	HEYA8	ENST00000514102	ENST00000408923	ENST00000408923	ENST00000514102	+	TRUE	0	FALSE	TRUE	FALSE	309	FALSE	FALSE	0	0	0	0	0	0	0	4.41036e-05	6.88893e-06	3.07506e-05	2.73048	259	1.69435	1	4	2.3928	1	6	0	0.87756	2.12341	7.50509
Hct116	ENSG00000169696	HepG2	ENST00000306739	BambuTx3050	BambuTx3050	ENST00000306739	+	TRUE	0	FALSE	FALSE	FALSE	0	FALSE	FALSE	0	0	0	0	0	0	784	0	1.3755e-172	1.65671e-169	11.2623	268	128.543	1	5	9.83026	1	2	40.009	1.66555	177.477	17.4274
Hct116	ENSG00000169764	H9	ENST00000394417	ENST00000337130	ENST00000337130	ENST00000394417	+	TRUE	0	FALSE	FALSE	FALSE	0	FALSE	FALSE	0	0	0	0	0	0	27716	0	2.83347e-34	2.55455e-31	2.25258	2282	470.047	1	2	26.1724	1	2	287.01	10.4977	579.583	32.659
Hct116	ENSG00000170291	MCF7	ENST00000396628	ENST00000574255	ENST00000574255	ENST00000396628	+	TRUE	0	FALSE	TRUE	TRUE	0	TRUE	FALSE	0	0	0	0	0	0	12	4.70261e-08	0.000133018	0.000435435	2.05135	6357	22.0775	1	5	48.9391	1	3	0.379763	19.3045	40.3003	107.717
Hct116	ENSG00000170633	MCF7	ENST00000361234	ENST00000554484	ENST00000554484	ENST00000361234	+	TRUE	0	TRUE	FALSE	FALSE	-2	FALSE	FALSE	0	0	0	0	0	0	12	0.00139717	0.00947157	0.0097584	2.16589	1645	18.5406	1	6	14.9766	1	2	0.273235	7.25068	33.7783	29.7504
Hct116	ENSG00000171132	HEYA8	ENST00000306156	BambuTx5820	BambuTx5820	ENST00000306156	+	TRUE	0	FALSE	FALSE	FALSE	0	FALSE	FALSE	0	0	0	0	0	0	291	0.000131589	0	9.64794e-05	2.96862	1	12.8447	1	4	1.09747	1	2	2.85945	0	16.9834	1.71229
Hct116	ENSG00000171298	K562	ENST00000302262	ENST00000574376	ENST00000574376	ENST00000302262	+	TRUE	0	FALSE	TRUE	TRUE	0	TRUE	FALSE	0	0	0	0	0	0	12	2.11426e-07	9.19112e-09	1.51019e-07	2.73259	32	0.882591	1	3	8.87946	1	4	0	0.0502421	3.01847	28.8755
Hct116	ENSG00000171421	K562	ENST00000508987	ENST00000382647	ENST00000382647	ENST00000508987	-	FALSE	-57	FALSE	FALSE	FALSE	-3	FALSE	FALSE	0	0	0	0	0	1	17	2.66138e-08	4.2757e-10	1.88514e-08	4.5636	16625	19.0514	1	3	76.5375	1	3	0	42.8014	53.8577	134.415
Hct116	ENSG00000171608	HEYA8	ENST00000536656	BambuTx3545	BambuTx3545	ENST00000536656	+	TRUE	0	FALSE	FALSE	FALSE	-189	FALSE	FALSE	0	1	0	0	2	0	100	3.44799e-05	5.38808e-05	0.000393243	2.29449	0	7.98555	1	2	0.482651	1	2	1.11337	0	13.3463	1.79764
Hct116	ENSG00000171608	HEYA8	ENST00000628140	BambuTx3545	BambuTx3545	ENST00000628140	+	TRUE	0	FALSE	FALSE	FALSE	-189	FALSE	FALSE	0	0	0	0	1	0	100	3.44799e-05	5.38808e-05	0.000393243	2.29449	0	7.98555	1	2	0.482651	1	2	1.11337	0	13.3463	1.79764
Hct116	ENSG00000172456	H9	ENST00000303721	BambuTx4755	BambuTx4755	ENST00000303721	+	TRUE	0	FALSE	FALSE	FALSE	-3	FALSE	FALSE	0	0	0	0	0	0	104	0.000400894	8.69329e-05	0.000262564	3.01218	30	2.68661	1	4	0.898821	1	3	0.949623	0.124889	4.97497	2.28969
Hct116	ENSG00000172456	K562	ENST00000303721	BambuTx3735	BambuTx3735	ENST00000303721	+	TRUE	0	FALSE	FALSE	FALSE	-2	FALSE	FALSE	0	0	0	0	0	0	155	2.31562e-09	5.95232e-11	1.73273e-09	5.03342	30	23.8226	1	5	0.898821	1	3	3.88516	0.124889	38.494	2.28969
Hct116	ENSG00000172731	HepG2	ENST00000357631	BambuTx2824	BambuTx2824	ENST00000357631	-	TRUE	0	FALSE	FALSE	FALSE	1	FALSE	FALSE	0	0	0	0	0	0	74	9.11385e-13	2.36372e-06	5.89842e-06	3.74711	79	19.8762	1	4	3.10223	1	3	3.7179	0.125366	41.3427	11.6847
Hct116	ENSG00000172819	HEYA8	ENST00000425354	ENST00000338561	ENST00000338561	ENST00000425354	-	TRUE	0	FALSE	FALSE	FALSE	-761	FALSE	FALSE	0	0	0	0	0	0	780	0.000516788	4.5568e-05	0.000348566	2.08931	112	8.29433	1	3	8.03397	1	2	7.23103	0.383008	13.7818	15.9006
Hct116	ENSG00000172889	K562	ENST00000371698	ENST00000406555	ENST00000406555	ENST00000371698	+	TRUE	0	FALSE	FALSE	FALSE	0	FALSE	FALSE	0	0	0	0	0	0	131	8.40472e-10	0	6.35375e-10	4.18496	1584	60.4704	1	3	44.6822	1	2	8.60272	8.16474	92.6557	46.7853
Hct116	ENSG00000173894	HEYA8	ENST00000310942	ENST00000571484	ENST00000571484	ENST00000310942	+	FALSE	-31	FALSE	FALSE	TRUE	0	TRUE	FALSE	0	0	0	0	0	0	111	2.16028e-08	0	1.79745e-08	2.0174	46	1.35122	1	2	9.99327	1	2	0.842862	0.222508	3.354	9.99327
Hct116	ENSG00000174720	H9	ENST00000344442	ENST00000509622	ENST00000509622	ENST00000344442	+	FALSE	-163	FALSE	FALSE	FALSE	0	FALSE	FALSE	0	0	0	0	0	1	11	2.74362e-06	4.17677e-07	1.84589e-06	3.18925	1225	15.2921	1	5	21.0559	1	2	0	4.45217	70.7243	43.3042
Hct116	ENSG00000175449	K562	ENST00000380005	ENST00000311364	ENST00000311364	ENST00000380005	+	TRUE	0	FALSE	FALSE	FALSE	-942	FALSE	FALSE	0	0	1	0	0	0	286	1.60637e-09	1.9735e-11	1.20015e-09	2.49334	250	23.1183	1	4	1.59543	1	2	5.48708	0.501463	57.4833	2.17842
Hct116	ENSG00000175600	HEYA8	ENST00000335693	BambuTx6273	BambuTx6273	ENST00000335693	+	TRUE	0	FALSE	FALSE	FALSE	0	FALSE	FALSE	0	0	0	0	0	0	3594	1.22436e-09	0	9.39223e-10	3.15769	7	25.9122	1	3	1.78533	1	2	23.6275	0	29.1486	2.44759
Hct116	ENSG00000175707	K562	ENST00000320567	BambuTx77	BambuTx77	ENST00000320567	-	TRUE	0	FALSE	FALSE	FALSE	-4	FALSE	FALSE	0	0	0	0	0	0	18	1.00949e-06	9.45949e-05	0.000618639	2.14692	1021	1.62494	1	3	8.01219	1	2	0.830309	4.24015	1.87459	17.4274
Hct116	ENSG00000175832	HepG2	ENST00000393664	ENST00000538265	ENST00000538265	ENST00000393664	-	TRUE	0	FALSE	FALSE	FALSE	2	FALSE	FALSE	0	0	0	0	0	0	2	8.1476e-07	1.1434e-06	1.07033e-05	2.2936	207	108.544	1	4	15.9019	1	3	0	1.51909	170.705	22.4433
Hct116	ENSG00000175866	MCF7	ENST00000428708	ENST00000575245	ENST00000575245	ENST00000428708	+	FALSE	-7	FALSE	FALSE	FALSE	0	FALSE	FALSE	0	0	0	2	0	0	0	0.000104015	1.31087e-05	7.18834e-05	2.34819	429	3.80953	1	4	7.66517	1	2	0	2.17842	11.5273	32.2169
Hct116	ENSG00000176155	HEYA8	ENST00000584717	ENST00000327026	ENST00000327026	ENST00000584717	-	TRUE	0	FALSE	FALSE	TRUE	0	FALSE	FALSE	0	0	0	0	0	0	0	0.0129748	0	0.00830623	2.85675	31481	0.312939	1	3	78.7591	1	3	0	71.0601	1.5577	82.5506
Hct116	ENSG00000176155	K562	ENST00000584717	ENST00000327026	ENST00000327026	ENST00000584717	-	TRUE	0	FALSE	FALSE	TRUE	0	FALSE	FALSE	0	0	0	0	0	0	0	7.21622e-05	0	5.22569e-05	3.93535	31481	1.73882	1	3	78.7591	1	3	0	71.0601	4.64528	82.5506
Hct116	ENSG00000176485	K562	ENST00000415826	ENST00000323646	ENST00000323646	ENST00000415826	-	TRUE	0	TRUE	FALSE	FALSE	1279	FALSE	FALSE	0	0	0	0	0	0	51	7.66088e-10	0	5.7617e-10	2.19963	4372	3.52339	1	2	33.1537	1	2	2.13996	14.8159	3.98378	36.376
Hct116	ENSG00000176731	MCF7	ENST00000619594	ENST00000612977	ENST00000612977	ENST00000619594	-	FALSE	10	FALSE	FALSE	FALSE	-411	FALSE	FALSE	0	0	0	1	0	0	805	5.15881e-09	0.000113122	0.000381923	2.82563	58232	53.8519	1	4	128.018	1	2	25.8308	112.353	121.572	276.535
Hct116	ENSG00000176973	HepG2	ENST00000530349	BambuTx2868	BambuTx2868	ENST00000530349	+	TRUE	0	FALSE	TRUE	FALSE	-2	FALSE	FALSE	0	0	0	0	0	0	23	0.000109274	2.11693e-05	7.14875e-05	4.66794	518	14.1599	1	2	21.1632	1	2	0.644992	10.6266	21.7396	39.0519
Hct116	ENSG00000177106	H9	ENST00000318562	ENST00000527832	ENST00000527832	ENST00000318562	+	TRUE	0	TRUE	FALSE	FALSE	-5	FALSE	FALSE	0	0	0	0	0	0	30	0.00150067	0.00107389	0.00147364	2.39092	83	18.9321	1	2	7.25896	1	2	0.28301	1.44795	22.8817	19.6913
Hct116	ENSG00000177106	K562	ENST00000318562	ENST00000527832	ENST00000527832	ENST00000318562	+	TRUE	0	TRUE	FALSE	FALSE	-5	FALSE	FALSE	0	0	0	0	0	0	4	1.43976e-05	1.77155e-06	1.00137e-05	2.10369	83	6.10981	1	2	7.25896	1	2	0	1.44795	8.06575	19.6913
Hct116	ENSG00000177337	HepG2	ENST00000576606	ENST00000317114	ENST00000317114	ENST00000576606	+	FALSE	-2	FALSE	FALSE	FALSE	980	FALSE	FALSE	0	0	0	0	0	0	74	0	8.04808e-18	6.60918e-16	2.09685	1027	8.04438	1	3	4.91978	1	4	2.57403	4.18549	10.4101	10.2588
Hct116	ENSG00000178209	H9	ENST00000345136	ENST00000354958	ENST00000354958	ENST00000345136	-	TRUE	0	FALSE	FALSE	FALSE	-6	FALSE	FALSE	0	0	0	0	0	0	0	0.000607889	0.000284542	0.000392853	2.37077	0	7.98604	1	5	52.5674	1	2	0	0	18.9869	70.3443
Hct116	ENSG00000178761	HepG2	BambuTx892	ENST00000569524	ENST00000569524	BambuTx892	-	FALSE	60	FALSE	FALSE	FALSE	0	FALSE	FALSE	0	1	1	0	0	0	53	2.32599e-07	2.76157e-08	1.53989e-07	2.2811	210	6.91204	1	6	1.66555	1	3	2.7527	0.749332	18.8343	5.44316
Hct116	ENSG00000179528	HepG2	ENST00000341396	ENST00000377566	ENST00000377566	ENST00000341396	-	TRUE	0	FALSE	FALSE	FALSE	65	FALSE	FALSE	0	0	0	0	0	0	170	6.72709e-05	0	4.34264e-05	2.09052	481	9.72216	1	4	1.2444	1	2	7.37543	1.11254	12.8701	2.5441
Hct116	ENSG00000180900	HEYA8	ENST00000320476	ENST00000356994	ENST00000356994	ENST00000320476	-	FALSE	0	FALSE	FALSE	FALSE	0	FALSE	FALSE	0	0	0	1	0	0	0	0.00022881	5.02352e-05	0.000156682	2.48445	0	6.6389	1	5	4.35115	1	3	0	0	38.5517	38.6205
Hct116	ENSG00000181885	HEYA8	ENST00000360325	ENST00000397317	ENST00000397317	ENST00000360325	-	TRUE	0	FALSE	TRUE	FALSE	-234	FALSE	FALSE	0	0	0	0	0	0	103	0.00602163	0.00110501	0.00385576	2.13436	34480	0.934845	1	2	166.319	1	2	0.416445	106.183	2.59361	175.631
Hct116	ENSG00000181885	K562	ENST00000360325	ENST00000397317	ENST00000397317	ENST00000360325	-	TRUE	0	FALSE	TRUE	FALSE	-234	FALSE	FALSE	0	0	0	0	0	0	42	0.000286674	4.48991e-05	0.000344775	2.4077	34480	2.74993	1	2	166.319	1	2	1.79097	106.183	5.64727	175.631
Hct116	ENSG00000182220	HepG2	ENST00000636580	ENST00000636574	ENST00000636574	ENST00000636580	+	FALSE	-95	FALSE	FALSE	FALSE	-213	FALSE	FALSE	0	0	0	0	1	0	0	0.00164418	0.00853832	0.0171114	3.14063	4289	57.7259	1	5	43.3477	1	2	0	23.0686	73.5985	48.0813
Hct116	ENSG00000182606	H9	ENST00000341421	BambuTx3261	BambuTx3261	ENST00000341421	+	TRUE	0	FALSE	FALSE	TRUE	0	FALSE	TRUE	0	0	0	0	0	0	8	2.33102e-05	3.08972e-06	1.53899e-05	2.68755	6	10.0012	1	4	2.22508	1	2	0.0404469	0	16.6869	6.29175
Hct116	ENSG00000182606	HEYA8	ENST00000341421	BambuTx3261	BambuTx3261	ENST00000341421	+	TRUE	0	FALSE	FALSE	TRUE	0	FALSE	TRUE	0	0	0	0	0	0	22	0.00268098	0.000764159	0.00173393	2.34841	6	15.2324	1	4	2.22508	1	2	0.217038	0	27.5813	6.29175
Hct116	ENSG00000182621	HEYA8	ENST00000629992	ENST00000439627	ENST00000439627	ENST00000629992	+	TRUE	0	FALSE	FALSE	TRUE	0	FALSE	FALSE	0	0	0	0	0	0	0	6.16784e-06	0.00105627	0.00222731	5.21454	0	4.99288	1	4	1.12152	1	3	0	0	5.67074	3.07763
Hct116	ENSG00000182621	K562	ENST00000629992	ENST00000439627	ENST00000439627	ENST00000629992	+	TRUE	0	FALSE	FALSE	TRUE	0	FALSE	FALSE	0	0	0	0	0	0	0	0.00193917	0.00048604	0.00128447	4.9767	0	4.62744	1	4	1.12152	1	3	0	0	7.22449	3.07763
Hct116	ENSG00000182718	HepG2	ENST00000451270	BambuTx2967	BambuTx2967	ENST00000451270	-	TRUE	0	FALSE	FALSE	FALSE	-5	FALSE	FALSE	0	0	0	0	0	0	909	0	1.27166e-59	7.65821e-57	12.6668	156537	56.4961	1	4	1017.7	1	2	31.6777	452.819	58.1652	1238.96
Hct116	ENSG00000183765	MCF7	ENST00000328354	ENST00000382565	ENST00000382565	ENST00000328354	-	FALSE	-10	FALSE	FALSE	TRUE	0	FALSE	FALSE	0	0	0	0	0	0	0	0	1.01894e-33	1.05269e-30	7.13128	1320	23.1882	1	4	21.918	1	2	0	6.22076	62.2554	26.713
Hct116	ENSG00000184381	H9	ENST00000402064	ENST00000332509	ENST00000332509	ENST00000402064	-	FALSE	-27	FALSE	FALSE	FALSE	5	FALSE	FALSE	0	0	0	1	0	0	24	0.000881441	0	0.000566202	2.27573	15	2.3812	1	2	0.660944	1	2	0.0779761	0	3.20596	2.17842
Hct116	ENSG00000184470	HEYA8	ENST00000400521	ENST00000462330	ENST00000462330	ENST00000400521	-	TRUE	0	FALSE	FALSE	FALSE	0	FALSE	FALSE	0	0	0	0	0	0	1316	2.23072e-05	3.92665e-06	1.59004e-05	2.76682	75	17.3111	1	4	6.80724	1	4	12.8918	0.287256	23.4025	13.0705
Hct116	ENSG00000184702	H9	ENST00000431044	ENST00000455784	ENST00000455784	ENST00000431044	+	TRUE	0	FALSE	FALSE	TRUE	0	TRUE	FALSE	0	0	0	0	0	0	0	2.07016e-06	0.0205236	0.0200361	2.75762	0	1.34194	1	3	4.48913	1	3	0	0	4.28868	5.34261
Hct116	ENSG00000185480	K562	BambuTx662	ENST00000327680	ENST00000327680	BambuTx662	+	FALSE	-58	FALSE	FALSE	FALSE	0	FALSE	FALSE	0	0	0	1	0	0	11	9.64263e-07	0.0273473	0.0247329	2.01399	169	7.2402	1	3	7.92489	1	3	0	1.09747	15.0101	14.3623
Hct116	ENSG00000186654	HepG2	ENST00000336985	ENST00000006251	ENST00000006251	ENST00000336985	+	TRUE	0	FALSE	TRUE	FALSE	-1	FALSE	FALSE	0	0	0	0	0	0	57	0.041438	0.01411	0.024896	2.28574	103	3.57597	1	4	7.23283	1	4	2.04088	2.16248	13.3844	12.5933
Hct116	ENSG00000187091	H9	ENST00000463876	ENST00000334661	ENST00000334661	ENST00000463876	-	TRUE	0	FALSE	FALSE	FALSE	0	FALSE	FALSE	0	0	0	0	0	0	348	4.96474e-10	5.31224e-09	9.67538e-08	5.50942	76	6.93616	1	3	1.02588	1	2	3.20596	0.241325	10.9081	2.09274
Hct116	ENSG00000187609	HepG2	ENST00000479452	ENST00000465160	ENST00000465160	ENST00000479452	-	FALSE	7	FALSE	FALSE	TRUE	0	FALSE	FALSE	0	0	0	0	0	0	35	1.68211e-07	0	1.15668e-07	2.2442	147	3.60364	1	2	1.44865	1	2	1.49593	0.445017	4.86699	4.93863
Hct116	ENSG00000188002	HEYA8	BambuTx1945	BambuTx3318	BambuTx3318	BambuTx1945	-	FALSE	-6	FALSE	FALSE	TRUE	0	FALSE	FALSE	0	0	0	0	0	0	1	1.77252e-05	1.45147e-06	1.26466e-05	3.42523	308	0.0575641	1	6	3.84137	1	3	0	2.22508	0.0575641	10.2737
Hct116	ENSG00000188352	K562	BambuTx3701	BambuTx2492	BambuTx2492	BambuTx3701	+	TRUE	0	FALSE	FALSE	TRUE	0	FALSE	FALSE	0	0	0	0	0	0	22	0.000165676	3.14709e-05	0.000113038	2.02935	60	0.704366	1	3	7.94874	1	2	0	0.0626829	1.46298	19.8287
Hct116	ENSG00000188643	HEYA8	ENST00000368706	ENST00000368705	ENST00000368705	ENST00000368706	-	TRUE	0	FALSE	FALSE	FALSE	-476	FALSE	FALSE	0	0	0	0	0	0	82469	1.95865e-10	1.51545e-12	1.49227e-10	2.28233	27592	711.386	1	3	161.496	1	2	698.658	99.7551	1301.59	192.336
Hct116	ENSG00000188690	K562	ENST00000368797	ENST00000368786	ENST00000368786	ENST00000368797	-	TRUE	0	TRUE	FALSE	FALSE	-5	FALSE	FALSE	0	0	0	0	0	0	0	0	6.54266e-18	4.27354e-16	5.40368	0	18.1071	1	5	14.5987	1	2	0	0	29.7979	23.5957
Hct116	ENSG00000189171	HEYA8	ENST00000476133	ENST00000392623	ENST00000392623	ENST00000476133	-	TRUE	0	FALSE	FALSE	FALSE	-17	FALSE	FALSE	0	0	0	0	0	0	23625	2.94681e-13	1.19837e-15	2.3232e-13	2.31617	64	253.09	1	2	50.0547	1	2	121.575	0.0636024	382.437	184.658
Hct116	ENSG00000196154	HepG2	ENST00000368716	ENST00000368715	ENST00000368715	ENST00000368716	-	TRUE	0	FALSE	FALSE	FALSE	0	FALSE	FALSE	0	0	0	0	0	0	90	7.5047e-07	6.58048e-06	2.59013e-05	4.41425	136835	3.24466	1	4	310.634	1	2	2.89168	151.501	10.2961	404.727
Hct116	ENSG00000196204	MCF7	ENST00000404006	BambuTx4614	BambuTx4614	ENST00000404006	+	FALSE	-2	FALSE	FALSE	FALSE	4	FALSE	FALSE	0	0	0	0	1	0	21	0	0.000398344	0.000996939	2.502	0	4.6523	1	4	3.25682	1	2	0.35392	0	11.4184	8.32773
Hct116	ENSG00000196295	HepG2	ENST00000580440	BambuTx6268	BambuTx6268	ENST00000580440	-	TRUE	0	FALSE	FALSE	TRUE	0	FALSE	FALSE	0	0	0	0	0	0	11	0.0130377	0.0065784	0.00795512	2.07303	295	0.621132	1	5	1.21372	1	3	0	0.626829	1.49593	4.10253
Hct116	ENSG00000196459	HepG2	ENST00000359680	ENST00000380579	ENST00000380579	ENST00000359680	-	FALSE	-79	FALSE	FALSE	FALSE	-3	FALSE	FALSE	0	0	0	1	0	0	0	0.000136375	0	8.9611e-05	2.10934	0	3.41622	1	2	7.19057	1	2	0	0	5.94863	8.32773
Hct116	ENSG00000196586	K562	ENST00000369975	ENST00000369981	ENST00000369981	ENST00000369975	+	TRUE	0	FALSE	TRUE	FALSE	2925	FALSE	FALSE	0	0	0	4	0	0	0	0.000754295	7.37094e-05	0.000507013	2.01556	1	5.56393	1	2	16.6492	1	2	0	0	7.63077	24.6931
Hct116	ENSG00000196756	A549	BambuTx1575	BambuTx4459	BambuTx4459	BambuTx1575	-	FALSE	-17	FALSE	FALSE	FALSE	-1	FALSE	FALSE	0	0	0	1	0	0	462	0	8.40462e-63	2.41116e-60	5.72797	1516	32.0176	1	4	6.84987	1	4	18.9626	4.18549	72.818	19.7741
Hct116	ENSG00000196878	HEYA8	ENST00000391911	ENST00000356082	ENST00000356082	ENST00000391911	-	TRUE	0	FALSE	TRUE	FALSE	5	FALSE	FALSE	0	0	0	0	0	0	1518	2.79115e-06	0	2.01094e-06	2.19898	1	124.943	1	2	4.34386	1	2	14.559	0	133.393	7.37788
Hct116	ENSG00000196924	H9	ENST00000360319	ENST00000422373	ENST00000422373	ENST00000360319	-	TRUE	0	FALSE	TRUE	FALSE	-6	FALSE	FALSE	0	0	0	0	0	0	1	1.8066e-07	2.07398e-08	1.22813e-07	3.75243	16	57.8639	1	4	37.1979	1	2	0	0.00960682	190.303	128.433
Hct116	ENSG00000196954	HEYA8	BambuTx535	ENST00000444739	ENST00000444739	BambuTx535	-	FALSE	838	FALSE	FALSE	FALSE	1	FALSE	FALSE	0	0	0	1	0	0	4436	0.0184694	0	0.0113618	3.00994	1016	70.1525	1	2	6.84916	1	3	45.2388	3.56174	72.5999	12.3448
Hct116	ENSG00000197122	A549	ENST00000477066	ENST00000373567	ENST00000373567	ENST00000477066	+	TRUE	0	FALSE	FALSE	FALSE	628	FALSE	FALSE	0	0	0	0	0	0	0	2.31692e-06	1.88981e-07	1.39015e-06	4.06967	0	25.5543	1	4	3.73745	1	2	0	0	65.9278	14.2382
Hct116	ENSG00000197122	HEYA8	ENST00000477066	ENST00000373578	ENST00000373578	ENST00000477066	+	TRUE	0	FALSE	FALSE	FALSE	628	FALSE	FALSE	0	0	0	0	0	0	54	9.01744e-05	0.000562041	0.00104049	3.36618	0	16.8801	1	3	3.73745	1	2	0.422754	0	18.034	14.2382
Hct116	ENSG00000197122	HepG2	ENST00000477066	BambuTx3217	BambuTx3217	ENST00000477066	+	TRUE	0	FALSE	FALSE	FALSE	-6	FALSE	FALSE	0	0	0	0	0	0	219	0	1.30374e-16	3.20466e-15	3.51893	0	39.6117	1	4	3.73745	1	2	6.83245	0	65.435	14.2382
Hct116	ENSG00000197249	HepG2	ENST00000440909	ENST00000393087	ENST00000393087	ENST00000440909	-	TRUE	0	FALSE	FALSE	FALSE	-1602	FALSE	FALSE	0	0	0	0	0	0	51493	0.00170282	0	0.00107438	3.03467	38	4414.49	1	3	0.446331	1	2	1926.63	0.0626829	5950.06	0.50882
Hct116	ENSG00000197530	H9	ENST00000514234	ENST00000483015	ENST00000483015	ENST00000514234	+	TRUE	0	TRUE	FALSE	FALSE	-15	FALSE	FALSE	0	0	0	0	0	0	1	0.000397103	0.00017134	0.00025962	3.43425	0	2.6007	1	6	20.5496	1	2	0	0	13.911	70.467
Hct116	ENSG00000197620	H9	ENST00000423421	ENST00000450602	ENST00000450602	ENST00000423421	+	TRUE	0	FALSE	FALSE	FALSE	0	FALSE	FALSE	0	0	0	0	0	0	124	2.30547e-13	3.72587e-11	1.12911e-09	2.15804	492	2.49512	1	3	2.83452	1	2	1.18668	1.37902	4.80893	6.09116
Hct116	ENSG00000197879	H9	ENST00000438665	ENST00000359786	ENST00000359786	ENST00000438665	-	TRUE	0	FALSE	FALSE	FALSE	88	FALSE	FALSE	0	0	0	0	0	0	112	0.00244066	0.000376997	0.0015391	2.61295	255	9.22253	1	3	41.7332	1	2	0.878996	1.79764	23.0809	53.8156
Hct116	ENSG00000198081	HEYA8	ENST00000357006	ENST00000615385	ENST00000615385	ENST00000357006	-	TRUE	0	FALSE	FALSE	FALSE	-1	FALSE	FALSE	0	0	0	0	0	0	60	1.711e-09	1.68242e-11	1.32116e-09	2.8927	95	3.3912	1	3	3.42458	1	2	0.614995	0.265978	11.4297	4.35684
Hct116	ENSG00000198467	HEYA8	ENST00000378292	BambuTx2504	BambuTx2504	ENST00000378292	-	FALSE	-1069	FALSE	FALSE	FALSE	-16	FALSE	FALSE	0	0	0	1	0	0	66	0.00258894	0.0109238	0.0203201	5.44945	47663	1.46734	1	3	234.804	1	3	0.441129	126.816	2.05762	324.417
Hct116	ENSG00000198467	K562	ENST00000378292	BambuTx2504	BambuTx2504	ENST00000378292	-	FALSE	-1069	FALSE	FALSE	FALSE	-16	FALSE	FALSE	0	0	0	1	0	0	12	6.46729e-06	2.37141e-07	4.49697e-06	7.04026	47663	2.28058	1	3	234.804	1	3	0	126.816	2.84291	324.417
Hct116	ENSG00000198468	A549	ENST00000426161	ENST00000424044	ENST00000424044	ENST00000426161	-	FALSE	0	FALSE	FALSE	FALSE	0	FALSE	FALSE	0	0	0	0	1	0	18	0.0015234	0	0.0011367	2.52066	1617	1.71989	1	3	7.71746	1	3	0.627712	6.53526	3.87915	7.78779
Hct116	ENSG00000198556	HEYA8	BambuTx4643	ENST00000379724	ENST00000379724	BambuTx4643	+	FALSE	-29	FALSE	FALSE	TRUE	0	FALSE	FALSE	0	0	0	0	0	0	170	4.97986e-08	3.80316e-05	0.000175025	2.51502	81	1.36111	1	4	0.0626829	1	4	0.944925	0	3.34897	1.04637
Hct116	ENSG00000198556	HEYA8	ENST00000331410	ENST00000379724	ENST00000379724	ENST00000331410	+	FALSE	-71	FALSE	FALSE	TRUE	0	FALSE	FALSE	0	0	0	0	0	0	170	4.97986e-08	3.80316e-05	0.000175025	2.51502	18	1.36111	1	4	0.0626829	1	4	0.944925	0	3.34897	1.04637
Hct116	ENSG00000198561	HEYA8	ENST00000529986	ENST00000358694	ENST00000358694	ENST00000529986	+	FALSE	0	FALSE	FALSE	FALSE	0	FALSE	FALSE	0	0	0	2	0	0	218	0.000376662	0.000213785	0.000254997	2.90944	271	8.95139	1	4	13.277	1	4	2.05988	1.66555	44.7373	42.0609
Hct116	ENSG00000198624	MCF7	ENST00000355417	ENST00000521308	ENST00000521308	ENST00000355417	-	FALSE	-52	FALSE	FALSE	FALSE	0	FALSE	FALSE	0	0	1	0	0	0	0	0.00528188	0	0.00360859	2.30263	69	1.55731	1	3	0.907193	1	2	0	0.129599	1.90578	1.39299
Hct116	ENSG00000198794	H9	ENST00000562212	ENST00000425597	ENST00000425597	ENST00000562212	+	FALSE	32	FALSE	FALSE	FALSE	3	FALSE	FALSE	0	0	0	0	1	0	293	0.00784922	0.00674357	0.00872275	2.34441	0	12.7397	1	3	0.572422	1	3	2.72146	0	32.3763	1.28731
Hct116	ENSG00000204131	H9	ENST00000623354	ENST00000631375	ENST00000631375	ENST00000623354	+	TRUE	0	FALSE	TRUE	TRUE	0	TRUE	FALSE	0	0	0	0	0	0	0	2.35789e-07	0	2.78322e-07	2.31912	0	3.55884	1	2	1.04714	1	2	0	0	4.64742	1.04714
Hct116	ENSG00000204444	HepG2	ENST00000375920	ENST00000375916	ENST00000375916	ENST00000375920	+	TRUE	0	FALSE	FALSE	FALSE	0	FALSE	FALSE	0	0	0	0	0	0	3462	0	0	1.12757e-33	6.03795	200	184.004	1	2	1.00008	1	2	130.636	0.814877	185.392	1.02588
Hct116	ENSG00000205220	HEYA8	ENST00000570985	ENST00000358514	ENST00000358514	ENST00000570985	-	TRUE	0	FALSE	TRUE	FALSE	4	FALSE	FALSE	0	0	0	0	0	0	2596	4.20075e-08	0	3.03185e-08	2.64776	28280	28.617	1	2	86.1933	1	2	25.6227	57.0963	30.755	93.2852
Hct116	ENSG00000205336	HEYA8	ENST00000568909	ENST00000562558	ENST00000562558	ENST00000568909	+	TRUE	0	FALSE	FALSE	FALSE	-555	FALSE	FALSE	0	0	0	1	1	0	178	5.90929e-07	0.00906291	0.00654364	2.95227	22	11.0887	1	4	2.75175	1	2	1.72711	0	35.9249	11.986
Hct116	ENSG00000206573	HepG2	ENST00000522525	ENST00000519043	ENST00000519043	ENST00000522525	-	TRUE	0	FALSE	FALSE	TRUE	0	FALSE	TRUE	0	0	0	0	0	0	0	1.29646e-07	2.27838e-08	8.48716e-08	2.82056	138	10.8915	1	5	1.49294	1	2	0	0.222508	18.1033	6.36932
Hct116	ENSG00000212864	A549	BambuTx3499	ENST00000391553	ENST00000391553	BambuTx3499	-	TRUE	0	TRUE	FALSE	FALSE	8	FALSE	FALSE	0	0	0	0	0	0	0	0.0206099	0.0106079	0.0133946	2.38426	136	0.297552	1	3	8.57801	1	3	0	2.07359	0.833494	17.3663
Hct116	ENSG00000213722	MCF7	ENST00000375787	ENST00000375789	ENST00000375789	ENST00000375787	-	TRUE	0	TRUE	FALSE	FALSE	0	FALSE	FALSE	0	0	0	0	0	0	375	0.001854	0.000533012	0.0012436	2.16842	105	23.4041	1	3	11.5087	1	2	10.9012	0.129599	50.2768	19.1922
Hct116	ENSG00000213889	H9	ENST00000396737	ENST00000396735	ENST00000396735	ENST00000396737	+	TRUE	0	FALSE	FALSE	FALSE	0	FALSE	FALSE	0	0	0	0	0	0	265	0.000229274	0	0.00015712	2.29629	166	8.99556	1	3	1.02588	1	2	1.24762	0.547589	14.6418	2.22508
Hct116	ENSG00000213931	K562	BambuTx431	ENST00000380237	ENST00000380237	BambuTx431	-	FALSE	-48	FALSE	FALSE	FALSE	0	FALSE	FALSE	0	0	3	1	0	0	3	0	1.68403e-08	4.06738e-07	16.8784	4448	5274.69	1	3	37.6379	1	2	0	14.0594	5435.81	89.5836
Hct116	ENSG00000214087	MCF7	ENST00000397498	BambuTx1153	BambuTx1153	ENST00000397498	-	FALSE	-161	FALSE	FALSE	FALSE	-5	FALSE	FALSE	0	0	0	1	1	0	26	5.07458e-09	1.00202e-10	3.42612e-09	2.33621	165	4.64456	1	3	26.159	1	2	0.87284	0	15.2747	47.256
Hct116	ENSG00000221926	H9	ENST00000577886	BambuTx6625	BambuTx6625	ENST00000577886	-	TRUE	0	FALSE	TRUE	FALSE	-6	FALSE	FALSE	0	0	0	0	0	0	76	0.00632773	0.00242549	0.00399768	4.36149	431	1.73644	1	4	3.86397	1	3	0.325024	0.752194	5.42048	9.32852
Hct116	ENSG00000226259	A549	ENST00000513202	BambuTx4560	BambuTx4560	ENST00000513202	+	FALSE	62	FALSE	FALSE	FALSE	-335	FALSE	FALSE	0	0	6	0	0	0	21	6.1469e-06	7.88489e-07	3.67218e-06	3.4692	264	2.79863	1	5	5.68301	1	4	0.715697	1.33505	5.81641	13.1697
Hct116	ENSG00000230798	K562	ENST00000449386	ENST00000431294	ENST00000431294	ENST00000449386	-	TRUE	0	FALSE	FALSE	FALSE	0	FALSE	FALSE	0	0	0	0	0	0	223	1.42878e-07	1.66766e-06	7.45201e-06	7.10542	217	9.76866	1	5	0.888679	1	3	6.84619	0.647995	13.6233	1.25366
Hct116	ENSG00000233611	MCF7	BambuTx1521	BambuTx1522	BambuTx1522	BambuTx1521	+	FALSE	0	FALSE	FALSE	TRUE	0	FALSE	FALSE	0	0	1	0	0	0	14	3.71067e-05	2.12618e-06	3.8402e-05	3.68098	5370	1.38815	1	3	24.6527	1	3	0.301059	20.2466	1.7696	32.5335
Hct116	ENSG00000235169	HepG2	BambuTx34	ENST00000444870	ENST00000444870	BambuTx34	+	FALSE	-59	FALSE	FALSE	FALSE	26	FALSE	FALSE	0	0	0	0	0	0	257	1.10252e-12	0	7.85257e-13	2.33784	441	22.7126	1	2	1.56861	1	2	10.1415	1.20663	26.6727	2.17842
Hct116	ENSG00000235437	HepG2	BambuTx2661	ENST00000609143	ENST00000609143	BambuTx2661	-	FALSE	-15	FALSE	FALSE	FALSE	-2	FALSE	FALSE	0	0	0	0	0	0	16	0.00209136	0.00166889	0.00200207	2.76161	604	2.26115	1	5	1.66846	1	3	0.670494	1.66555	4.34792	4.83379
Hct116	ENSG00000237441	HEYA8	ENST00000491168	ENST00000497454	ENST00000497454	ENST00000491168	-	TRUE	0	FALSE	TRUE	FALSE	0	FALSE	FALSE	0	0	0	1	0	0	473	1.46851e-07	5.72857e-09	1.05768e-07	3.16869	0	12.092	1	3	2.39721	1	2	4.51853	0	22.7849	8.32773
Hct116	ENSG00000240356	HepG2	ENST00000391616	BambuTx1437	BambuTx1437	ENST00000391616	-	FALSE	21	FALSE	FALSE	FALSE	214	FALSE	FALSE	0	0	0	0	0	0	39	0.00020305	0.000102266	0.00019931	2.72249	1131	2.94441	1	4	4.35684	1	4	1.49593	3.69829	7.43579	10.7567
Hct116	ENSG00000245694	HepG2	ENST00000502066	ENST00000613942	ENST00000613942	ENST00000502066	-	TRUE	0	TRUE	FALSE	TRUE	0	FALSE	FALSE	0	0	1	0	0	0	0	0.000100097	2.87548e-05	6.53462e-05	2.15196	1195	0.579516	1	3	5.73908	1	3	0	4.68648	1.15903	10.0295
Hct116	ENSG00000245694	K562	ENST00000502066	ENST00000613942	ENST00000613942	ENST00000502066	-	TRUE	0	TRUE	FALSE	TRUE	0	FALSE	FALSE	0	0	1	0	0	0	0	1.37494e-07	0.0036268	0.00485891	3.70605	1195	22.2947	1	3	5.73908	1	3	0	4.68648	87.9811	10.0295
Hct116	ENSG00000247828	HEYA8	BambuTx1985	ENST00000504922	ENST00000504922	BambuTx1985	+	FALSE	108	FALSE	FALSE	TRUE	0	FALSE	FALSE	0	0	3	0	0	1	372	2.31482e-05	5.14933e-06	1.65088e-05	2.01272	296	3.36841	1	6	2.4458	1	3	1.71784	0.647995	8.00709	8.45531
Hct116	ENSG00000249859	K562	BambuTx2457	BambuTx4050	BambuTx4050	BambuTx2457	+	TRUE	0	FALSE	TRUE	FALSE	0	FALSE	FALSE	0	0	0	0	0	0	1501	0	7.24284e-19	3.83201e-17	26.9627	5316	78.7502	1	6	61.6466	1	4	48.6391	21.4007	131.472	155.516
Hct116	ENSG00000253846	MCF7	ENST00000612503	ENST00000398610	ENST00000398610	ENST00000612503	+	FALSE	-189	FALSE	FALSE	TRUE	0	FALSE	TRUE	0	0	0	0	0	0	0	0.0010065	0.000104084	0.000838777	3.38174	54	22.8922	1	3	0.201743	1	4	0	0.120663	22.8922	1.20663
Hct116	ENSG00000256269	K562	ENST00000278715	ENST00000392841	ENST00000392841	ENST00000278715	+	TRUE	0	FALSE	FALSE	FALSE	2	FALSE	FALSE	0	0	0	0	0	0	1177	0	7.57977e-46	5.72896e-43	4.30626	7285	86.6701	1	5	39.5545	1	2	32.5631	25.167	133.034	46.0482
Hct116	ENSG00000256940	H9	ENST00000544553	ENST00000538355	ENST00000538355	ENST00000544553	+	TRUE	0	FALSE	FALSE	FALSE	-40	FALSE	FALSE	0	0	0	0	0	0	201	1.13779e-11	4.37715e-09	8.22141e-08	3.44473	767	2.02179	1	2	2.74368	1	2	1.86056	2.74368	2.50771	8.08939
Hct116	ENSG00000276043	K562	ENST00000624301	ENST00000612630	ENST00000612630	ENST00000624301	+	TRUE	0	FALSE	FALSE	FALSE	3	FALSE	FALSE	0	0	0	0	0	0	0	0.00315269	0.000903478	0.00205861	2.03328	247	3.21618	1	4	7.68234	1	3	0	1.1463	5.98924	22.8094
HepG2	BambuGene13275	HEYA8	BambuTx690	BambuTx5537	BambuTx5537	BambuTx690	+	FALSE	0	FALSE	FALSE	FALSE	53	FALSE	FALSE	0	0	0	0	1	1	6052	0	2.00299e-20	2.38958e-18	5.57255	186	43.1957	1	4	11.8015	1	2	39.6336	11.1804	97.4335	19.3913
HepG2	BambuGene48896	K562	BambuTx6781	BambuTx3996	BambuTx3996	BambuTx6781	+	TRUE	0	FALSE	FALSE	FALSE	0	FALSE	FALSE	0	0	0	0	0	0	66	1.47189e-11	0	1.17184e-11	2.33491	12	29.5843	1	2	1.62233	1	2	3.03106	0.514805	29.5843	1.73855
HepG2	BambuGene63270	A549	BambuTx3536	BambuTx6495	BambuTx6495	BambuTx3536	+	FALSE	4	FALSE	FALSE	TRUE	0	TRUE	FALSE	0	0	1	0	0	0	47	0.0290153	0.0164353	0.0191047	3.40689	99	2.15403	1	3	7.62284	1	3	1.64444	2.55148	2.38538	18.6568
HepG2	BambuGene63309	A549	BambuTx3542	BambuTx4741	BambuTx4741	BambuTx3542	-	FALSE	4	FALSE	FALSE	FALSE	0	FALSE	FALSE	0	0	1	0	0	0	51	0.000477029	8.91255e-05	0.000311815	2.89238	193	2.41949	1	3	8.32721	1	2	1.29024	4.48779	3.96008	29.3399
HepG2	ENSG00000002822	HEYA8	ENST00000406869	BambuTx6257	BambuTx6257	ENST00000406869	-	TRUE	0	FALSE	FALSE	FALSE	1	FALSE	FALSE	0	0	0	0	0	0	2470	0	8.62702e-20	9.9109e-18	5.05149	5	37.1694	1	3	6.21214	1	2	25.0103	0	48.3928	14.9072
HepG2	ENSG00000002822	K562	ENST00000406869	BambuTx6912	BambuTx6912	ENST00000406869	-	TRUE	0	FALSE	FALSE	FALSE	0	FALSE	FALSE	0	0	0	0	0	0	98	4.10123e-13	7.67619e-15	3.14828e-13	6.42571	5	13.11	1	4	6.21214	1	2	2.17115	0	27.6337	14.9072
HepG2	ENSG00000003402	K562	ENST00000341222	ENST00000309955	ENST00000309955	ENST00000341222	+	FALSE	63	FALSE	FALSE	TRUE	0	FALSE	FALSE	0	0	0	0	0	0	2	0	1.40249e-08	2.14457e-07	2.18836	246	17.7566	1	3	15.7122	1	2	0	9.18397	34.4963	40.3901
HepG2	ENSG00000005187	MCF7	ENST00000614721	ENST00000440284	ENST00000440284	ENST00000614721	+	TRUE	0	FALSE	FALSE	TRUE	0	FALSE	FALSE	0	0	0	0	0	0	5	0.0205035	0.00490856	0.0131465	2.27314	994	0.451588	1	3	124.483	1	3	0	42.9918	1.20423	127.063
HepG2	ENSG00000005238	HEYA8	ENST00000378561	BambuTx5231	BambuTx5231	ENST00000378561	-	TRUE	0	FALSE	TRUE	FALSE	2	FALSE	FALSE	0	0	0	0	0	0	88	2.70603e-05	1.23881e-06	1.90944e-05	2.4841	0	2.86596	1	3	0.811166	1	2	0.793763	0	9.31865	1.30391
HepG2	ENSG00000010244	HEYA8	ENST00000394673	ENST00000394670	ENST00000394670	ENST00000394673	+	FALSE	21	FALSE	FALSE	FALSE	11543	FALSE	FALSE	0	0	0	1	0	0	5295	5.0992e-10	1.43907e-10	7.763e-09	2.25667	630	100.927	1	2	49.8863	1	2	56.5064	17.3475	119.814	103.219
HepG2	ENSG00000018408	K562	ENST00000465804	ENST00000474080	ENST00000474080	ENST00000465804	-	TRUE	0	FALSE	TRUE	TRUE	0	FALSE	FALSE	0	0	0	0	0	0	0	0	1.02636e-18	2.08855e-16	5.72854	0	1.95235	1	2	48.4019	1	2	0	0	2.12749	64.0365
HepG2	ENSG00000020256	HEYA8	ENST00000216923	ENST00000371523	ENST00000371523	ENST00000216923	-	TRUE	0	FALSE	FALSE	TRUE	0	FALSE	FALSE	0	0	0	0	0	0	481	3.2356e-11	6.25709e-13	2.48825e-11	3.47236	92	9.88317	1	5	10.2961	1	2	5.03437	4.34792	19.9474	14.8716
HepG2	ENSG00000024526	H9	ENST00000370966	ENST00000456315	ENST00000456315	ENST00000370966	-	FALSE	-107	FALSE	FALSE	FALSE	0	FALSE	FALSE	0	0	0	1	0	0	358	6.51982e-05	0	4.28384e-05	2.08377	26	20.435	1	2	3.26094	1	2	3.39754	0.621132	22.0985	4.34792
HepG2	ENSG00000027869	HEYA8	ENST00000368198	ENST00000368199	ENST00000368199	ENST00000368198	-	FALSE	28	FALSE	FALSE	FALSE	0	FALSE	FALSE	0	0	0	0	0	0	642	1.56051e-09	0.00029724	0.00143947	2.4198	0	11.3039	1	3	0.50287	1	2	7.14633	0	14.5964	1.00574
HepG2	ENSG00000027869	HEYA8	ENST00000392306	ENST00000368199	ENST00000368199	ENST00000392306	-	FALSE	14	FALSE	FALSE	FALSE	1	FALSE	FALSE	0	0	0	0	1	0	642	1.56051e-09	0.00029724	0.00143947	2.4198	0	11.3039	1	3	0.50287	1	3	7.14633	0	14.5964	1.00574
HepG2	ENSG00000036054	HEYA8	ENST00000344949	ENST00000394144	ENST00000394144	ENST00000344949	+	FALSE	-11	FALSE	FALSE	FALSE	-13	FALSE	FALSE	0	0	0	1	0	0	790	1.05679e-12	5.03589e-15	8.44346e-13	2.04306	54	11.8145	1	3	12.0174	1	2	7.96987	2.04088	25.32	22.746
HepG2	ENSG00000049323	HEYA8	ENST00000404525	ENST00000418533	ENST00000418533	ENST00000404525	+	FALSE	42	FALSE	FALSE	FALSE	-3	FALSE	FALSE	0	0	1	0	0	0	0	0.00117965	0	0.000895932	2.18866	0	0.768555	1	4	0.811166	1	2	0	0	2.02229	1.19069
HepG2	ENSG00000049759	HEYA8	ENST00000382850	BambuTx3061	BambuTx3061	ENST00000382850	+	TRUE	0	FALSE	FALSE	FALSE	-4134	FALSE	FALSE	0	0	0	0	0	0	918	5.05167e-13	1.42643e-10	2.48392e-09	5.85332	14	15.7591	1	5	119.605	1	2	9.27483	0.434637	51.819	333.593
HepG2	ENSG00000050405	HEYA8	ENST00000341247	ENST00000552783	ENST00000552783	ENST00000341247	-	TRUE	0	TRUE	FALSE	FALSE	-2	FALSE	FALSE	0	0	0	0	0	0	128	0.000722152	0.00115989	0.00174565	2.1774	42	44.1436	1	3	19.2467	1	4	0.516048	2.57997	55.2024	30.4867
HepG2	ENSG00000050405	MCF7	ENST00000341247	ENST00000394943	ENST00000394943	ENST00000341247	-	FALSE	-40	FALSE	FALSE	FALSE	0	FALSE	FALSE	0	0	0	0	0	0	2	6.66391e-07	0.0204425	0.0165099	2.40441	42	4.30513	1	5	19.2467	1	4	0	2.57997	10.1642	30.4867
HepG2	ENSG00000050426	Hct116	ENST00000262055	ENST00000547008	ENST00000547008	ENST00000262055	+	FALSE	-23	FALSE	FALSE	FALSE	-52	FALSE	FALSE	0	0	3	0	0	0	727	4.16062e-11	7.02536e-12	2.91176e-11	2.16195	65	4.16491	1	5	8.54194	1	2	2.90115	2.4335	17.4399	32.0072
HepG2	ENSG00000054282	Hct116	ENST00000366541	ENST00000497459	ENST00000497459	ENST00000366541	+	TRUE	0	FALSE	FALSE	FALSE	-3	FALSE	FALSE	0	0	0	0	0	0	7631	3.66937e-10	4.95053e-08	1.32452e-07	2.53168	11	33.072	1	5	1.93498	1	5	21.5717	0	46.7387	4.96905
HepG2	ENSG00000054282	K562	ENST00000366541	BambuTx262	BambuTx262	ENST00000366541	+	FALSE	4	FALSE	FALSE	FALSE	-1	FALSE	FALSE	0	0	1	0	0	0	3	0.00353872	0.00262228	0.00230846	2.32829	11	6.32057	1	5	1.93498	1	5	0	0	14.0187	4.96905
HepG2	ENSG00000060491	A549	ENST00000370461	BambuTx7095	BambuTx7095	ENST00000370461	+	TRUE	0	FALSE	TRUE	FALSE	0	FALSE	FALSE	2	0	0	0	0	0	20	1.45826e-05	1.76348e-06	1.42111e-05	4.71633	4	11.5107	1	3	27.3298	1	2	0.187575	0	21.9787	56.9374
HepG2	ENSG00000061656	H9	ENST00000374273	ENST00000498203	ENST00000498203	ENST00000374273	+	TRUE	0	TRUE	FALSE	FALSE	-115	FALSE	FALSE	0	0	2	0	0	0	0	0.00385961	0	0.00318656	2.79904	0	1.10492	1	2	1.34099	1	2	0	0	1.95015	1.34099
HepG2	ENSG00000064687	Hct116	ENST00000435683	ENST00000525073	ENST00000525073	ENST00000435683	+	TRUE	0	TRUE	FALSE	FALSE	-3	FALSE	FALSE	0	0	0	0	1	0	0	4.24793e-09	2.2099e-08	2.72105e-07	2.84947	0	28.1122	1	3	1.28998	1	3	0	0	33.8539	2.48453
HepG2	ENSG00000067606	HEYA8	ENST00000378567	ENST00000505322	ENST00000505322	ENST00000378567	+	TRUE	0	TRUE	FALSE	FALSE	-2	FALSE	FALSE	0	0	0	0	0	0	0	3.73485e-08	0	3.0958e-08	3.97463	132	3.03841	1	3	12.0027	1	3	0	4.0009	3.03841	23.603
HepG2	ENSG00000069424	MCF7	ENST00000352527	ENST00000352527	ENST00000352527	ENST00000352527	+	FALSE	0	FALSE	FALSE	FALSE	0	FALSE	FALSE	0	0	0	0	0	0	1	0.034582	1	0.341626	-0.494595	34	2.6544	1	2	8.87188	1	2	0	0.869274	9.25428	13.4634
HepG2	ENSG00000070366	HEYA8	ENST00000263073	BambuTx5678	BambuTx5678	ENST00000263073	-	TRUE	0	FALSE	FALSE	FALSE	-2	FALSE	FALSE	0	0	0	0	0	0	385	1.77006e-08	2.625e-10	1.30276e-08	3.96568	4	13.704	1	4	8.53629	1	2	3.61654	0	24.0161	10.6691
HepG2	ENSG00000070882	H9	ENST00000313367	BambuTx6264	BambuTx6264	ENST00000313367	-	FALSE	11	FALSE	FALSE	FALSE	-1	FALSE	FALSE	0	0	1	0	0	0	33	0.0280418	0.00831765	0.0170817	2.03563	15	3.72455	1	3	8.07077	1	2	0.260019	0.724395	5.52462	11.8015
HepG2	ENSG00000071564	H9	ENST00000344749	ENST00000262965	ENST00000262965	ENST00000344749	-	FALSE	0	FALSE	FALSE	FALSE	0	FALSE	FALSE	0	0	1	3	0	0	71	1.10665e-05	0.0181201	0.00918421	2.16594	8	38.1837	1	6	15.2445	1	3	1.75799	0	113.922	59.3393
HepG2	ENSG00000072422	HEYA8	ENST00000357917	ENST00000337910	ENST00000337910	ENST00000357917	-	TRUE	0	FALSE	FALSE	FALSE	0	FALSE	FALSE	0	0	0	0	0	0	14	0.0379472	0	0.0224924	2.07368	10	1.45392	1	2	8.92295	1	2	0.0740733	0	1.98547	13.7898
HepG2	ENSG00000073008	K562	ENST00000425690	ENST00000187830	ENST00000187830	ENST00000425690	+	FALSE	-116	FALSE	FALSE	FALSE	0	FALSE	FALSE	0	0	0	0	1	0	0	0.0337679	0.0225339	0.0216373	2.35736	86	2.21522	1	4	10.651	1	3	0	3.91173	5.61702	26.7699
HepG2	ENSG00000073060	H9	ENST00000261693	ENST00000339570	ENST00000339570	ENST00000261693	-	FALSE	70	FALSE	FALSE	FALSE	777	FALSE	FALSE	0	0	1	0	0	0	655	0	0	2.65592e-28	2.97321	855	15.9133	1	2	101.799	1	2	6.51195	36.0081	18.9869	110.692
HepG2	ENSG00000073712	H9	ENST00000341590	ENST00000343279	ENST00000343279	ENST00000341590	-	FALSE	-105	FALSE	FALSE	FALSE	-7	FALSE	FALSE	0	0	0	1	0	0	560	4.39648e-13	5.15859e-15	3.26371e-13	3.3249	120	20.9635	1	3	23.1762	1	2	5.29076	5.33454	52.8862	26.6727
HepG2	ENSG00000073803	K562	ENST00000448876	ENST00000265026	ENST00000265026	ENST00000448876	+	TRUE	0	FALSE	FALSE	TRUE	0	FALSE	FALSE	0	0	0	0	0	0	0	0	0	2.49693e-14	4.45238	303	0.393019	1	3	18.0182	1	2	0	5.14805	0.943569	20.5922
HepG2	ENSG00000076928	HEYA8	ENST00000337665	ENST00000347545	ENST00000347545	ENST00000337665	+	TRUE	0	FALSE	FALSE	FALSE	0	FALSE	FALSE	0	0	1	0	0	0	39	4.52201e-05	7.17267e-06	3.14242e-05	3.04402	11	3.83198	1	5	13.3593	1	2	0.396641	0.144879	23.0753	20.1382
HepG2	ENSG00000077044	HEYA8	ENST00000430834	BambuTx5892	BambuTx5892	ENST00000430834	+	TRUE	0	FALSE	TRUE	FALSE	-8	FALSE	FALSE	0	0	1	0	0	0	188	0	1.03968e-20	4.03114e-18	2.85995	0	18.5438	1	5	8.16353	1	3	1.90143	0	36.977	16.2233
HepG2	ENSG00000079462	Hct116	ENST00000538771	ENST00000262890	ENST00000262890	ENST00000538771	-	FALSE	-206	FALSE	FALSE	FALSE	0	FALSE	FALSE	0	1	0	0	0	0	17958	2.141e-08	0.000150795	0.000612416	2.57221	212	77.7313	1	4	16.2233	1	2	65.4174	7.14309	120.509	37.2339
HepG2	ENSG00000079462	MCF7	ENST00000538771	ENST00000262890	ENST00000262890	ENST00000538771	-	FALSE	-206	FALSE	FALSE	FALSE	0	FALSE	FALSE	0	1	0	0	0	0	1296	7.34274e-06	2.57018e-05	0.000281256	2.68802	212	73.4751	1	4	16.2233	1	2	39.9395	7.14309	100.258	37.2339
HepG2	ENSG00000080503	H9	ENST00000635739	ENST00000302401	ENST00000302401	ENST00000635739	+	TRUE	0	FALSE	FALSE	FALSE	0	FALSE	FALSE	0	0	0	1	0	0	0	9.05963e-05	3.07494e-05	5.98758e-05	2.98032	0	0.65133	1	5	3.25266	1	4	0	0	3.83529	18.6568
HepG2	ENSG00000080503	H9	ENST00000636157	ENST00000302401	ENST00000302401	ENST00000636157	+	TRUE	0	FALSE	FALSE	FALSE	0	FALSE	FALSE	0	0	0	1	0	0	0	9.05963e-05	3.07494e-05	5.98758e-05	2.98032	0	0.65133	1	5	3.25266	1	3	0	0	3.83529	18.6568
HepG2	ENSG00000080503	HEYA8	ENST00000635739	ENST00000357248	ENST00000357248	ENST00000635739	+	TRUE	0	FALSE	FALSE	FALSE	-4	FALSE	FALSE	0	0	1	0	0	0	10	0.000715159	0.00027253	0.000475442	2.41378	0	4.8927	1	6	3.25266	1	4	0.0869851	0	23.7963	18.6568
HepG2	ENSG00000080503	HEYA8	ENST00000636157	ENST00000357248	ENST00000357248	ENST00000636157	+	TRUE	0	FALSE	FALSE	FALSE	-4	FALSE	FALSE	0	0	0	0	0	0	10	0.000715159	0.00027253	0.000475442	2.41378	0	4.8927	1	6	3.25266	1	3	0.0869851	0	23.7963	18.6568
HepG2	ENSG00000082458	HEYA8	ENST00000374360	ENST00000374355	ENST00000374355	ENST00000374360	+	TRUE	0	FALSE	FALSE	FALSE	0	FALSE	FALSE	0	0	1	2	0	0	2	0.0273586	0.0245545	0.0166042	2.12473	0	0.0775344	1	4	1.33363	1	3	0	0	0.20646	7.37543
HepG2	ENSG00000088305	H9	ENST00000348286	ENST00000328111	ENST00000328111	ENST00000348286	+	FALSE	39	FALSE	FALSE	FALSE	0	FALSE	FALSE	0	0	0	3	0	0	562	0	1.37355e-17	6.04069e-16	3.33395	4	304.967	1	4	1.36079	1	2	6.11046	0	351.75	1.48716
HepG2	ENSG00000089127	MCF7	ENST00000452357	ENST00000202917	ENST00000202917	ENST00000452357	+	FALSE	73	FALSE	FALSE	TRUE	0	FALSE	TRUE	0	0	0	0	0	0	774	1.10303e-07	0	7.35353e-08	3.26019	68	3.18528	1	2	3.11472	1	2	1.13649	2.99186	3.41787	5.10221
HepG2	ENSG00000090097	K562	ENST00000355852	ENST00000461554	ENST00000461554	ENST00000355852	-	FALSE	-12	FALSE	FALSE	FALSE	-4	FALSE	FALSE	0	0	0	1	0	0	1	0.000156766	9.86688e-06	0.000107636	2.55546	52	0.521641	1	2	20.5774	1	3	0	2.57997	2.88064	25.4308
HepG2	ENSG00000090989	H9	ENST00000346134	ENST00000381295	ENST00000381295	ENST00000346134	+	FALSE	59	FALSE	FALSE	FALSE	-21	FALSE	FALSE	0	0	0	0	0	0	216	0.00671065	0.00261698	0.0042365	2.1006	5	5.68393	1	4	5.67362	1	4	2.20305	0	9.58592	13.6079
HepG2	ENSG00000090989	Hct116	ENST00000346134	ENST00000381295	ENST00000381295	ENST00000346134	+	FALSE	59	FALSE	FALSE	FALSE	-21	FALSE	FALSE	0	0	0	0	0	0	189	0.000391009	0.000105966	0.000256196	2.32972	5	3.77189	1	4	5.67362	1	4	0.890434	0	6.15526	13.6079
HepG2	ENSG00000091073	MCF7	ENST00000430490	ENST00000468546	ENST00000468546	ENST00000430490	+	TRUE	0	TRUE	FALSE	FALSE	0	FALSE	FALSE	0	0	0	0	0	0	29	0.0224407	0.0225715	0.0175189	2.04	14	4.46973	1	4	2.44548	1	4	0	0.743579	14.7744	8.40298
HepG2	ENSG00000091592	HEYA8	ENST00000568641	ENST00000571451	ENST00000571451	ENST00000568641	-	TRUE	0	FALSE	FALSE	TRUE	0	FALSE	FALSE	0	0	0	0	0	0	3	0.0402709	0.0270441	0.0389261	2.07498	65	1.58758	1	2	1.48716	1	2	0	1.48716	6.40525	2.99186
HepG2	ENSG00000092758	HEYA8	ENST00000343916	ENST00000467819	ENST00000467819	ENST00000343916	+	TRUE	0	TRUE	FALSE	FALSE	0	FALSE	FALSE	0	0	0	0	0	0	76	0.00169512	0	0.00111401	2.09003	59	1.03434	1	2	93.0507	1	2	0.417728	1.93498	1.07141	138.483
HepG2	ENSG00000092929	H9	ENST00000207549	BambuTx5082	BambuTx5082	ENST00000207549	-	TRUE	0	FALSE	FALSE	FALSE	0	FALSE	FALSE	0	0	0	0	0	0	46	4.77566e-08	0	3.31102e-08	3.27924	19	4.40609	1	2	8.00238	1	2	0.376818	0	4.40609	12.0027
HepG2	ENSG00000095794	K562	ENST00000374726	ENST00000356917	ENST00000356917	ENST00000374726	+	TRUE	0	FALSE	FALSE	TRUE	0	FALSE	FALSE	0	0	0	0	0	0	81	3.14906e-06	5.05919e-07	2.18506e-06	2.71957	89	7.54201	1	6	5.96335	1	2	3.46744	1.49593	32.8298	23.0509
HepG2	ENSG00000100290	HEYA8	ENST00000216115	BambuTx1697	BambuTx1697	ENST00000216115	+	TRUE	0	FALSE	FALSE	FALSE	0	FALSE	FALSE	0	0	0	0	0	0	263	2.36226e-07	0	2.23409e-07	3.20383	148	8.40378	1	2	9.9381	1	2	2.11539	4.96905	12.1425	9.9381
HepG2	ENSG00000102103	A549	ENST00000477997	ENST00000376563	ENST00000376563	ENST00000477997	+	FALSE	40	FALSE	FALSE	FALSE	-1	FALSE	FALSE	0	0	0	0	0	0	700	0	2.24539e-62	5.36808e-60	3.34786	402	52.5719	1	3	25.7986	1	3	27.9888	13.9084	65.0822	70.7009
HepG2	ENSG00000102316	Hct116	BambuTx2659	ENST00000375058	ENST00000375058	BambuTx2659	+	TRUE	0	FALSE	FALSE	FALSE	-8	FALSE	FALSE	0	0	0	0	0	0	828	1.33577e-10	1.13092e-11	9.51042e-11	2.25193	30	6.70509	1	4	15.8122	1	2	3.14918	1.00574	17.5596	50.3094
HepG2	ENSG00000103253	HEYA8	ENST00000569604	ENST00000389703	ENST00000389703	ENST00000569604	+	TRUE	0	FALSE	FALSE	TRUE	0	FALSE	FALSE	0	0	0	0	0	0	117	1.84796e-07	0.00154972	0.00219288	2.28381	0	2.58338	1	5	0.335247	1	4	0.865125	0	7.08797	3.7179
HepG2	ENSG00000103423	MCF7	ENST00000355296	ENST00000576180	ENST00000576180	ENST00000355296	+	TRUE	0	TRUE	FALSE	FALSE	-3	FALSE	FALSE	0	0	0	1	0	0	10	0.00812841	0.0249226	0.0379317	2.0593	299	20.062	1	4	26.92	1	2	0	11.8405	50.5085	53.5397
HepG2	ENSG00000104312	K562	ENST00000220751	BambuTx4047	BambuTx4047	ENST00000220751	+	FALSE	-38	FALSE	FALSE	FALSE	-454	FALSE	FALSE	0	0	2	0	0	0	70	0	1.1529e-27	4.6921e-25	6.26798	72	6.87901	1	2	6.74761	1	2	3.6365	3.06132	20.493	7.47966
HepG2	ENSG00000104450	HEYA8	BambuTx8659	BambuTx4674	BambuTx4674	BambuTx8659	+	TRUE	0	FALSE	FALSE	TRUE	0	FALSE	FALSE	0	0	0	0	0	0	30	1.20923e-05	4.65865e-07	8.67884e-06	2.37252	6	0.555277	1	4	3.9201	1	3	0.0434926	0	1.88894	8.92282
HepG2	ENSG00000105223	H9	BambuTx1288	ENST00000409735	ENST00000409735	BambuTx1288	+	FALSE	4	FALSE	FALSE	FALSE	-1	FALSE	FALSE	0	0	0	1	0	0	143	1.02632e-10	5.5494e-12	7.09517e-11	2.16733	259	44.5695	1	3	28.1242	1	3	1.57743	9.33544	99.4574	72.0727
HepG2	ENSG00000105379	HEYA8	ENST00000354232	ENST00000309244	ENST00000309244	ENST00000354232	-	TRUE	0	FALSE	TRUE	FALSE	-2	FALSE	FALSE	0	0	0	0	0	0	12882	0.0389944	0	0.023038	5.22583	8711	107.985	1	2	493.544	1	4	58.8199	287.765	108.252	649.234
HepG2	ENSG00000105379	Hct116	ENST00000354232	ENST00000309244	ENST00000309244	ENST00000354232	-	TRUE	0	FALSE	TRUE	FALSE	-2	FALSE	FALSE	0	0	0	0	0	0	40449	0.0225322	0	0.0136044	3.18544	8711	166.316	1	2	493.544	1	4	108.101	287.765	168.165	649.234
HepG2	ENSG00000105976	MCF7	ENST00000397752	BambuTx9903	BambuTx9903	ENST00000397752	+	TRUE	0	FALSE	FALSE	FALSE	-2	FALSE	FALSE	0	0	0	1	0	0	16	0.0011645	9.69393e-05	0.000798643	2.21658	19	9.59059	1	4	24.5097	1	3	0	0.869274	15.3955	25.9573
HepG2	ENSG00000106333	Hct116	ENST00000223061	BambuTx5213	BambuTx5213	ENST00000223061	+	TRUE	0	FALSE	FALSE	FALSE	0	FALSE	FALSE	0	0	0	0	0	0	8	4.73674e-06	2.02854e-06	1.52865e-05	2.53195	108	1.74083	1	3	6.44992	1	2	0	4.46147	2.65458	7.72208
HepG2	ENSG00000106443	Hct116	ENST00000403050	ENST00000473050	ENST00000473050	ENST00000403050	+	TRUE	0	FALSE	FALSE	TRUE	0	FALSE	FALSE	0	0	0	0	0	0	271	6.12137e-06	1.38067e-06	4.15634e-06	2.29813	0	0.669416	1	3	9.31695	1	3	0.322293	0	4.35684	20.4088
HepG2	ENSG00000106665	MCF7	ENST00000361545	ENST00000223398	ENST00000223398	ENST00000361545	+	FALSE	0	FALSE	FALSE	FALSE	13	FALSE	FALSE	0	0	0	1	0	0	0	0.00469887	0	0.00314404	2.04774	32	2.7763	1	2	17.4046	1	2	0	1.02961	2.7763	28.3908
HepG2	ENSG00000106853	H9	ENST00000407693	ENST00000309195	ENST00000309195	ENST00000407693	-	TRUE	0	FALSE	FALSE	FALSE	0	FALSE	FALSE	0	0	0	0	0	0	1419	0.000666416	0.000282323	0.000700225	2.48193	50	22.8213	1	2	2.97432	1	2	9.94432	0.811166	28.6406	4.05583
HepG2	ENSG00000106853	Hct116	ENST00000407693	ENST00000309195	ENST00000309195	ENST00000407693	-	TRUE	0	FALSE	FALSE	FALSE	0	FALSE	FALSE	0	0	0	0	0	0	2878	0.00504037	0.00216787	0.00317253	2.07826	50	18.0058	1	2	2.97432	1	2	11.0009	0.811166	25.8956	4.05583
HepG2	ENSG00000107281	K562	ENST00000371601	ENST00000371600	ENST00000371600	ENST00000371601	-	TRUE	0	TRUE	FALSE	FALSE	0	FALSE	FALSE	0	0	0	0	0	0	7	0.00036224	0	0.000244171	2.14787	78	2.00376	1	2	6.69247	1	2	0	2.48453	2.30936	7.38883
HepG2	ENSG00000107554	H9	ENST00000636706	ENST00000543621	ENST00000543621	ENST00000636706	-	TRUE	0	FALSE	FALSE	FALSE	0	FALSE	FALSE	0	0	0	0	0	0	118	5.62381e-09	1.41911e-10	3.76739e-09	4.95978	7	9.11955	1	3	2.04088	1	3	1.10492	0	14.0247	4.46147
HepG2	ENSG00000107554	HEYA8	ENST00000636706	ENST00000324109	ENST00000324109	ENST00000636706	-	TRUE	0	FALSE	FALSE	FALSE	0	FALSE	FALSE	0	0	0	0	0	0	50	3.82732e-09	4.31862e-11	2.85012e-09	2.70623	7	33.354	1	2	2.04088	1	3	0.495624	0	33.354	4.46147
HepG2	ENSG00000107872	H9	ENST00000224862	BambuTx2836	BambuTx2836	ENST00000224862	+	FALSE	-1017	FALSE	FALSE	FALSE	0	FALSE	FALSE	1	0	0	0	0	0	305	7.60456e-11	2.34007e-06	2.18059e-05	2.18782	34	5.81246	1	2	10.0721	1	2	2.20985	0.405026	15.3092	25.339
HepG2	ENSG00000107872	H9	ENST00000369956	BambuTx2836	BambuTx2836	ENST00000369956	+	FALSE	-999	FALSE	FALSE	FALSE	0	FALSE	FALSE	1	0	0	0	0	0	305	7.60456e-11	2.34007e-06	2.18059e-05	2.18782	34	5.81246	1	2	10.0721	1	2	2.20985	0.405026	15.3092	25.339
HepG2	ENSG00000108433	K562	ENST00000640051	ENST00000638892	ENST00000638892	ENST00000640051	+	FALSE	-10	FALSE	FALSE	FALSE	-1	FALSE	FALSE	0	0	1	0	1	0	0	0.0028364	0.00115972	0.0018526	2.11261	147	17.5295	1	4	12.3291	1	2	0	5.95346	36.9257	29.7432
HepG2	ENSG00000108509	H9	ENST00000574951	ENST00000572192	ENST00000572192	ENST00000574951	-	TRUE	0	TRUE	FALSE	FALSE	-147	FALSE	FALSE	0	0	0	0	0	0	22	5.51669e-05	1.66438e-05	3.62449e-05	2.58049	0	2.42455	1	4	5.19668	1	3	0.243441	0	6.02659	19.1091
HepG2	ENSG00000108846	K562	ENST00000285238	ENST00000427699	ENST00000427699	ENST00000285238	+	FALSE	0	FALSE	FALSE	TRUE	0	TRUE	FALSE	0	1	0	0	0	0	0	0.00850184	0.00325712	0.0054396	2.291	9	0.292939	1	3	13.9651	1	3	0	0.144879	0.999447	39.1252
HepG2	ENSG00000109323	A549	ENST00000514430	ENST00000507358	ENST00000507358	ENST00000514430	-	FALSE	53	FALSE	FALSE	TRUE	0	FALSE	FALSE	0	0	0	0	0	0	68	5.11693e-05	2.71109e-06	3.24072e-05	2.31056	0	3.21462	1	3	16.4844	1	2	2.29823	0	7.33913	30.9596
HepG2	ENSG00000109670	HEYA8	ENST00000281708	ENST00000263981	ENST00000263981	ENST00000281708	-	TRUE	0	FALSE	FALSE	FALSE	-4	FALSE	FALSE	0	0	0	0	0	0	242	4.83867e-08	8.65772e-10	3.4429e-08	3.2738	4	9.06402	1	5	3.33283	1	2	1.81114	0	10.6981	5.59018
HepG2	ENSG00000111247	K562	ENST00000352618	BambuTx7534	BambuTx7534	ENST00000352618	+	FALSE	36	FALSE	FALSE	FALSE	0	FALSE	FALSE	0	0	1	0	0	0	52	0	6.05789e-11	3.27049e-09	2.3434	42	27.8471	1	4	3.45712	1	2	1.77293	0.850494	44.4392	8.16353
HepG2	ENSG00000111321	H9	ENST00000228918	ENST00000546296	ENST00000546296	ENST00000228918	+	TRUE	0	FALSE	FALSE	TRUE	0	TRUE	FALSE	0	0	0	0	0	0	0	8.67988e-12	2.50134e-13	6.44318e-12	6.10554	225	0.779761	1	3	23.2846	1	2	0	10.4313	2.88511	50.9657
HepG2	ENSG00000112031	K562	ENST00000464135	ENST00000461949	ENST00000461949	ENST00000464135	-	TRUE	0	TRUE	FALSE	FALSE	0	FALSE	FALSE	0	0	0	0	0	0	2	0.00126086	0.000553861	0.000835332	2.58898	89	6.37419	1	4	9.11143	1	3	0	4.0009	21.9895	30.9596
HepG2	ENSG00000113648	HEYA8	ENST00000511689	ENST00000312469	ENST00000312469	ENST00000511689	-	FALSE	-411	FALSE	FALSE	FALSE	-510	FALSE	FALSE	0	0	1	1	0	0	1764	0	2.72971e-18	3.84866e-16	2.07426	386	50.8056	1	5	84.5261	1	2	16.2571	9.33544	140.787	115.187
HepG2	ENSG00000114126	K562	ENST00000489671	ENST00000486111	ENST00000486111	ENST00000489671	-	TRUE	0	FALSE	FALSE	FALSE	-7074	FALSE	FALSE	0	0	0	0	0	0	53	0.000429089	0.000515607	0.00227519	2.03054	20	38.1308	1	3	12.1051	1	2	2.07065	0.621132	59.7165	12.8998
HepG2	ENSG00000114993	A549	ENST00000272430	ENST00000233330	ENST00000233330	ENST00000272430	-	TRUE	0	FALSE	FALSE	FALSE	-7	FALSE	FALSE	0	0	0	0	0	0	59	3.25616e-07	0.00487475	0.012578	2.10989	397	6.97528	1	3	51.7102	1	3	2.61672	16.0036	12.0304	67.3169
HepG2	ENSG00000114993	K562	ENST00000272430	ENST00000233330	ENST00000233330	ENST00000272430	-	TRUE	0	FALSE	FALSE	FALSE	-7	FALSE	FALSE	0	0	0	0	0	0	7	0.00113224	0.000121987	0.000750467	2.22757	397	2.08158	1	3	51.7102	1	3	0	16.0036	2.52839	67.3169
HepG2	ENSG00000115109	K562	ENST00000263713	ENST00000452780	ENST00000452780	ENST00000263713	+	TRUE	0	TRUE	FALSE	FALSE	-1	FALSE	FALSE	0	0	0	0	1	0	0	0.00546008	0.00276855	0.00354839	2.68559	6	2.70521	1	4	7.48323	1	4	0	0	5.29485	27.5796
HepG2	ENSG00000115355	MCF7	ENST00000263630	ENST00000426576	ENST00000426576	ENST00000263630	-	TRUE	0	TRUE	FALSE	TRUE	0	TRUE	FALSE	0	0	0	1	0	0	0	0.00264843	0.000842953	0.0017572	2.89012	0	0.324712	1	5	9.76816	1	3	0	0	0.876287	24.335
HepG2	ENSG00000115414	H9	ENST00000336916	ENST00000323926	ENST00000323926	ENST00000336916	-	FALSE	0	FALSE	FALSE	FALSE	0	FALSE	FALSE	0	0	0	1	0	0	102	0	3.01376e-16	3.45028e-15	4.43281	1047	5.05594	1	7	752.823	1	4	0.728045	62.4597	22.0305	2267.93
HepG2	ENSG00000117335	HEYA8	ENST00000354848	ENST00000367041	ENST00000367041	ENST00000354848	+	FALSE	0	FALSE	FALSE	FALSE	0	FALSE	FALSE	0	0	1	1	0	0	1491	5.87266e-11	2.55705e-12	4.48107e-11	2.67823	380	36.1406	1	5	47.0461	1	4	14.9442	14.128	107.54	142.765
HepG2	ENSG00000118707	Hct116	ENST00000373872	BambuTx1571	BambuTx1571	ENST00000373872	+	TRUE	0	FALSE	FALSE	FALSE	0	FALSE	FALSE	0	0	0	0	0	0	56	9.44512e-05	0.00460685	0.00585249	2.1082	121	1.42382	1	4	29.5315	1	2	0.120663	4.86699	4.22766	38.0545
HepG2	ENSG00000119403	HEYA8	ENST00000312189	ENST00000373896	ENST00000373896	ENST00000312189	-	FALSE	140	FALSE	FALSE	TRUE	0	FALSE	TRUE	0	0	0	0	0	0	85	1.52683e-08	2.69599e-08	7.53376e-07	2.22244	120	18.3847	1	3	5.03055	1	2	0.735612	3.10231	29.4559	11.0564
HepG2	ENSG00000119655	MCF7	ENST00000555619	ENST00000553490	ENST00000553490	ENST00000555619	-	FALSE	-173	FALSE	FALSE	FALSE	-149	FALSE	FALSE	0	0	0	0	0	0	331	0	0	0	5.79652	2482	33.4456	1	4	130.726	1	2	7.88658	87.5795	80.9801	131.275
HepG2	ENSG00000121310	K562	ENST00000358358	ENST00000539680	ENST00000539680	ENST00000358358	-	TRUE	0	TRUE	FALSE	FALSE	8	FALSE	FALSE	0	2	0	0	0	0	60	1.18846e-08	5.39111e-10	8.56548e-09	3.16141	63	2.70384	1	5	4.0002	1	2	1.78495	2.57997	2.70384	8.98249
HepG2	ENSG00000122507	H9	ENST00000355070	BambuTx4928	BambuTx4928	ENST00000355070	+	TRUE	0	FALSE	FALSE	FALSE	-436	FALSE	FALSE	0	0	0	0	0	0	1127	0.000375346	0	0.000245519	3.43628	10	18.9771	1	5	1.8209	1	2	9.61787	0.170099	29.163	2.66727
HepG2	ENSG00000123358	H9	ENST00000394825	BambuTx2902	BambuTx2902	ENST00000394825	+	TRUE	0	FALSE	FALSE	FALSE	-3	FALSE	FALSE	0	0	0	0	0	0	67	0.00414507	0.000710432	0.00261466	2.74596	26	4.11795	1	4	2.23004	1	4	0.467856	0.510297	11.8668	8.17937
HepG2	ENSG00000123358	HEYA8	ENST00000394825	BambuTx2902	BambuTx2902	ENST00000394825	+	TRUE	0	FALSE	FALSE	FALSE	-3	FALSE	FALSE	0	0	0	0	0	0	37	0.000619708	5.77401e-05	0.000414102	3.08257	26	3.19686	1	4	2.23004	1	4	0.348163	0.510297	8.21964	8.17937
HepG2	ENSG00000123737	Hct116	ENST00000243498	BambuTx1926	BambuTx1926	ENST00000243498	+	FALSE	-24	FALSE	FALSE	FALSE	106	FALSE	FALSE	0	0	1	0	0	0	5939	0	3.09956e-195	1.19901e-192	4.58863	154	45.7571	1	3	10.9031	1	2	23.9145	5.67816	64.9563	16.6611
HepG2	ENSG00000123815	HEYA8	ENST00000593724	BambuTx5786	BambuTx5786	ENST00000593724	-	TRUE	0	FALSE	TRUE	FALSE	0	FALSE	FALSE	0	0	0	0	0	0	53	5.75221e-06	5.59121e-07	4.11457e-06	2.15085	1	1.37822	1	3	1.60663	1	2	0.401464	0	3.62333	4.86699
HepG2	ENSG00000124243	K562	ENST00000371608	ENST00000463943	ENST00000463943	ENST00000371608	+	FALSE	-77	FALSE	FALSE	FALSE	-5499	FALSE	FALSE	0	0	0	1	0	0	0	6.05563e-05	6.33456e-06	7.43118e-05	2.40692	29	2.16526	1	3	2.99186	1	2	0	0.680395	3.38627	3.22496
HepG2	ENSG00000125637	K562	ENST00000464559	ENST00000245796	ENST00000245796	ENST00000464559	+	TRUE	0	FALSE	TRUE	FALSE	325	FALSE	FALSE	1	0	0	0	0	0	2	0.00909481	0.0017921	0.00579559	2.06453	36	2.14883	1	3	2.82422	1	2	0	0.593488	7.48227	5.98372
HepG2	ENSG00000125731	HEYA8	ENST00000437152	ENST00000595369	ENST00000595369	ENST00000437152	-	TRUE	0	TRUE	FALSE	TRUE	0	TRUE	FALSE	0	0	0	1	0	0	0	2.12046e-05	1.8321e-06	1.51326e-05	3.06757	0	0.0740733	1	3	1.53089	1	3	0	0	0.0740733	2.97432
HepG2	ENSG00000125843	K562	ENST00000379573	ENST00000615891	ENST00000615891	ENST00000379573	+	FALSE	-25	FALSE	FALSE	FALSE	3535	FALSE	FALSE	0	0	0	0	0	0	9	0.00821819	0.00155088	0.00526321	2.02264	0	0.891027	1	4	5.33454	1	3	0.181579	0	2.52952	14.128
HepG2	ENSG00000126790	Hct116	ENST00000247194	BambuTx797	BambuTx797	ENST00000247194	-	FALSE	-379	FALSE	FALSE	FALSE	-63	FALSE	FALSE	0	0	0	0	0	0	508	0	3.03346e-22	2.20021e-20	2.67377	199	1.52633	1	3	12.1845	1	2	1.00293	8.92282	2.28969	13.8997
HepG2	ENSG00000127481	A549	ENST00000375254	ENST00000375225	ENST00000375225	ENST00000375254	-	TRUE	0	TRUE	FALSE	FALSE	-4	FALSE	FALSE	0	0	0	0	0	0	411	6.3637e-05	3.77094e-06	4.06703e-05	2.11572	0	27.1995	1	4	23.8483	1	2	17.7576	0	44.7511	28.4065
HepG2	ENSG00000129484	K562	ENST00000429687	ENST00000250416	ENST00000250416	ENST00000429687	+	FALSE	-33	FALSE	FALSE	FALSE	-1	FALSE	FALSE	0	0	0	0	0	0	85	0	1.1428e-12	9.59727e-11	3.44994	120	14.8763	1	3	12.9971	1	2	2.9796	4.34792	16.5006	17.9512
HepG2	ENSG00000129991	K562	ENST00000585806	ENST00000344887	ENST00000344887	ENST00000585806	-	TRUE	0	FALSE	TRUE	FALSE	-3	FALSE	FALSE	0	0	0	0	0	0	0	2.53376e-11	1.96226e-13	1.95884e-11	5.4266	37	27.1664	1	2	1.88343	1	2	0	1.2479	54.4883	3.08883
HepG2	ENSG00000130511	H9	ENST00000270061	ENST00000599699	ENST00000599699	ENST00000270061	+	TRUE	0	TRUE	FALSE	FALSE	0	FALSE	FALSE	0	0	0	0	0	0	548	3.85932e-08	3.75632e-09	2.61678e-08	2.95075	17	7.19042	1	4	5.0661	1	4	5.33598	0	15.8952	19.4471
HepG2	ENSG00000131016	K562	ENST00000354675	ENST00000253332	ENST00000253332	ENST00000354675	+	TRUE	0	FALSE	FALSE	FALSE	0	FALSE	FALSE	0	0	0	0	0	0	0	0.000260899	1.85415e-05	0.00017582	4.8408	7	0.374438	1	3	5.62733	1	2	0	0	0.760052	9.72216
HepG2	ENSG00000132294	Hct116	ENST00000254624	BambuTx2463	BambuTx2463	ENST00000254624	+	FALSE	-5	FALSE	FALSE	FALSE	-115	FALSE	FALSE	0	0	0	0	0	1	130	2.96439e-08	1.32191e-09	2.08317e-08	2.01572	57	12.0566	1	3	24.335	1	2	1.08596	2.89758	32.6763	25.6849
HepG2	ENSG00000132694	HEYA8	ENST00000487682	ENST00000368194	ENST00000368194	ENST00000487682	-	TRUE	0	FALSE	TRUE	FALSE	5	FALSE	FALSE	2	0	0	0	0	0	6	0.000691623	0.000131111	0.000461092	2.43285	0	2.62469	1	3	3.37986	1	4	0.0193836	0	7.07752	12.2548
HepG2	ENSG00000133678	K562	ENST00000372281	ENST00000467529	ENST00000467529	ENST00000372281	+	TRUE	0	FALSE	FALSE	FALSE	0	FALSE	FALSE	0	0	0	0	0	0	5	0.00530403	0.000885437	0.003437	2.15442	119	0.37949	1	4	12.1903	1	2	0	4.51494	1.68902	16.9508
HepG2	ENSG00000134046	H9	ENST00000256429	ENST00000583046	ENST00000583046	ENST00000256429	-	FALSE	-171	FALSE	FALSE	TRUE	0	FALSE	FALSE	0	0	0	0	0	0	487	0	0	1.08546e-197	11.1439	372	15.8142	1	3	33.5411	1	2	10.4014	13.3844	33.1398	33.5411
HepG2	ENSG00000134283	H9	ENST00000358314	ENST00000449194	ENST00000449194	ENST00000358314	+	FALSE	-11	FALSE	FALSE	FALSE	8	FALSE	FALSE	0	0	1	0	0	0	616	2.56236e-08	3.94346e-09	1.76053e-08	2.80298	59	11.4012	1	6	7.65131	1	4	6.55692	2.23074	41.6774	35.6913
HepG2	ENSG00000134285	K562	ENST00000550765	ENST00000553027	ENST00000553027	ENST00000550765	-	FALSE	647	FALSE	FALSE	FALSE	441	FALSE	FALSE	0	5	0	0	0	0	7	8.56222e-12	3.89838e-10	1.74792e-08	3.85914	287	1.04487	1	3	16.7469	1	2	0.239434	12.0027	1.31466	24.7106
HepG2	ENSG00000134490	MCF7	ENST00000473688	ENST00000475185	ENST00000475185	ENST00000473688	-	TRUE	0	FALSE	FALSE	FALSE	4	FALSE	FALSE	0	0	0	0	0	0	9	0.0278611	0.00772907	0.0177762	2.40443	0	1.38815	1	4	0.644992	1	3	0	0	6.13401	2.05922
HepG2	ENSG00000134954	H9	ENST00000535549	ENST00000392668	ENST00000392668	ENST00000535549	-	TRUE	0	FALSE	FALSE	FALSE	-4	FALSE	FALSE	0	0	0	4	0	0	74	7.43312e-06	0.0001036	0.000539116	2.48698	0	7.78048	1	2	0.66465	1	3	0.687598	0	11.2208	1.02059
HepG2	ENSG00000136068	HEYA8	ENST00000295956	ENST00000358537	ENST00000358537	ENST00000295956	+	FALSE	0	FALSE	FALSE	FALSE	0	FALSE	FALSE	0	0	1	0	0	0	290	7.40793e-09	1.9106e-10	5.48735e-09	3.54179	21	105.803	1	4	60.0748	1	2	3.78229	0.621132	135.797	104.023
HepG2	ENSG00000137871	H9	ENST00000558320	ENST00000560587	ENST00000560587	ENST00000558320	-	TRUE	0	FALSE	FALSE	TRUE	0	FALSE	FALSE	0	0	0	0	0	0	235	0	8.09941e-26	4.29537e-24	4.99185	35	2.92742	1	4	5.33454	1	2	1.94145	1.33363	3.31477	14.6285
HepG2	ENSG00000137936	MCF7	ENST00000260502	ENST00000260502	ENST00000260502	ENST00000260502	-	FALSE	0	FALSE	FALSE	FALSE	0	FALSE	FALSE	0	0	0	0	0	0	10	0.0260391	0.00875625	0.0193213	-1.17112	27	1.42252	1	2	6.66817	1	2	0.162356	1.33363	7.00789	6.66817
HepG2	ENSG00000138190	K562	ENST00000260762	ENST00000371552	ENST00000371552	ENST00000260762	+	TRUE	0	FALSE	FALSE	FALSE	3	FALSE	FALSE	0	0	0	0	0	0	1	9.8014e-06	1.92464e-06	2.72997e-05	2.05226	36	18.1327	1	3	6.72976	1	2	0	1.24226	21.6873	9.73399
HepG2	ENSG00000138835	HEYA8	ENST00000343817	ENST00000613049	ENST00000613049	ENST00000343817	+	TRUE	0	FALSE	FALSE	FALSE	5	FALSE	FALSE	0	0	0	0	0	0	1539	2.85583e-05	3.99123e-06	2.00641e-05	2.62699	0	16.5764	1	3	1.85409	1	5	12.2484	0	44.9997	8.69584
HepG2	ENSG00000139146	MCF7	ENST00000337682	ENST00000539409	ENST00000539409	ENST00000337682	-	FALSE	-256	FALSE	FALSE	FALSE	0	FALSE	FALSE	0	0	3	0	0	0	0	0.0211096	0.0146606	0.0271203	2.14765	529	14.7273	1	4	48.2643	1	2	0	17.4328	27.1649	98.0388
HepG2	ENSG00000139637	K562	ENST00000267103	ENST00000548845	ENST00000548845	ENST00000267103	+	FALSE	-32	FALSE	FALSE	FALSE	13	FALSE	FALSE	0	1	0	0	0	0	3	2.52299e-08	0.00326338	0.00543974	2.00044	401	0.367569	1	4	23.5814	1	2	0	16.5162	2.50228	32.4466
HepG2	ENSG00000139793	HEYA8	BambuTx742	ENST00000343600	ENST00000343600	BambuTx742	+	FALSE	36	FALSE	FALSE	FALSE	-1	FALSE	FALSE	0	0	1	0	0	0	477	0.00338661	0.00154627	0.00219007	2.03636	45	17.2942	1	3	20.0298	1	2	4.09098	1.62233	35.6328	47.0476
HepG2	ENSG00000140682	K562	ENST00000567607	ENST00000564176	ENST00000564176	ENST00000567607	+	FALSE	1255	FALSE	FALSE	FALSE	0	FALSE	FALSE	0	4	0	0	0	0	0	0.001939	0.000242632	0.00128371	3.51445	5	0.815118	1	4	0.485169	1	3	0	0	1.37526	2.04088
HepG2	ENSG00000141349	Hct116	ENST00000269097	BambuTx1086	BambuTx1086	ENST00000269097	+	FALSE	-139	FALSE	FALSE	FALSE	40	FALSE	FALSE	0	0	1	0	0	0	2948	5.43751e-13	9.89831e-15	3.67584e-13	2.16063	430	25.1081	1	4	21.1964	1	2	11.6588	17.3917	45.9721	37.889
HepG2	ENSG00000141376	Hct116	ENST00000588874	ENST00000589222	ENST00000589222	ENST00000588874	+	TRUE	0	FALSE	FALSE	FALSE	1	FALSE	FALSE	0	0	0	2	0	0	1	0.0203578	0.0234527	0.0123054	2.15651	0	2.51581	1	2	4.93177	1	4	0	0	5.3402	14.8348
HepG2	ENSG00000141376	MCF7	ENST00000588874	ENST00000592702	ENST00000592702	ENST00000588874	+	TRUE	0	FALSE	FALSE	FALSE	1	FALSE	FALSE	0	0	0	1	0	0	0	0	7.65113e-10	1.5201e-08	3.77405	0	602.472	1	6	4.93177	1	4	0	0	915.254	14.8348
HepG2	ENSG00000141526	K562	ENST00000582743	ENST00000581287	ENST00000581287	ENST00000582743	+	TRUE	0	TRUE	FALSE	FALSE	607	FALSE	FALSE	0	0	0	0	0	0	10	7.31054e-07	2.19203e-05	0.000117146	2.20337	1046	2.82153	1	2	44.7098	1	3	0.0642863	20.0766	3.52212	124.847
HepG2	ENSG00000143217	MCF7	BambuTx2791	ENST00000368012	ENST00000368012	BambuTx2791	-	TRUE	0	FALSE	TRUE	FALSE	3	FALSE	FALSE	0	0	0	1	0	0	14	0.0404787	0	0.0252904	2.71757	90	9.22529	1	2	10.2044	1	2	0.17696	4.08177	9.22529	20.4973
HepG2	ENSG00000143537	H9	ENST00000271836	ENST00000360674	ENST00000360674	ENST00000271836	+	FALSE	20	FALSE	FALSE	FALSE	-17	FALSE	FALSE	0	0	1	0	0	0	141	2.70048e-06	0.000234971	0.000278739	2.01752	123	2.91331	1	5	14.9562	1	2	1.17199	4.96905	12.7454	24.0054
HepG2	ENSG00000143919	K562	ENST00000378494	ENST00000454433	ENST00000454433	ENST00000378494	+	FALSE	-141	FALSE	FALSE	TRUE	0	FALSE	FALSE	0	0	0	3	0	0	0	3.04015e-07	7.06777e-09	2.14907e-07	2.31683	0	1.17789	1	3	7.72208	1	2	0	0	4.30585	10.2961
HepG2	ENSG00000144401	H9	BambuTx5889	ENST00000406927	ENST00000406927	BambuTx5889	-	FALSE	-3	FALSE	FALSE	TRUE	0	TRUE	FALSE	0	0	0	0	0	0	1497	0	0.00470253	0.00324255	2.58467	31	14.374	1	6	15.4886	1	5	8.70128	0	37.5347	36.4354
HepG2	ENSG00000144674	H9	ENST00000356847	ENST00000361924	ENST00000361924	ENST00000356847	+	FALSE	75	FALSE	FALSE	FALSE	6	FALSE	FALSE	0	0	1	2	0	0	0	2.27567e-10	0.000791047	0.00284135	2.18305	0	9.95493	1	3	31.248	1	2	0	0	18.7674	53.063
HepG2	ENSG00000144744	MCF7	ENST00000361055	ENST00000415609	ENST00000415609	ENST00000361055	-	FALSE	-27	FALSE	FALSE	FALSE	0	FALSE	FALSE	0	0	2	0	0	0	1	0.0095256	0.00480989	0.0129812	2.17799	79	18.8006	1	3	10.6193	1	2	0	2.89168	33.6077	26.4845
HepG2	ENSG00000145623	K562	ENST00000274276	ENST00000274276	ENST00000274276	ENST00000274276	+	FALSE	0	FALSE	FALSE	FALSE	0	FALSE	FALSE	0	0	0	0	0	0	1	2.07828e-05	0.00487823	0.00734895	-1.60556	126	0.128573	1	1	91.0609	1	1	0	5.98372	1.03056	103.154
HepG2	ENSG00000145819	HEYA8	ENST00000378004	ENST00000486650	ENST00000486650	ENST00000378004	+	TRUE	0	FALSE	FALSE	FALSE	-2526	FALSE	FALSE	0	0	1	0	0	0	0	0.00271382	0	0.00196573	2.15553	6	0.190577	1	3	9.26649	1	2	0	0	0.696845	9.67488
HepG2	ENSG00000145868	MCF7	ENST00000340253	ENST00000513826	ENST00000513826	ENST00000340253	+	TRUE	0	TRUE	FALSE	FALSE	-1	FALSE	FALSE	0	0	1	0	0	0	0	0.000275277	0.000616127	0.0030691	2.01301	4	6.2919	1	3	3.66868	1	2	0	0	8.73172	11.1537
HepG2	ENSG00000146540	Hct116	ENST00000357429	ENST00000397100	ENST00000397100	ENST00000357429	-	FALSE	0	FALSE	FALSE	FALSE	-1	FALSE	FALSE	0	0	0	0	0	1	1160	0	5.28911e-20	1.58487e-18	3.66528	214	18.4416	1	5	23.9349	1	2	0.503261	6.36969	44.6489	35.6918
HepG2	ENSG00000147687	Hct116	ENST00000276692	BambuTx5	BambuTx5	ENST00000276692	-	FALSE	0	FALSE	FALSE	FALSE	0	FALSE	FALSE	0	0	1	0	0	0	5718	0	0	0	5.5149	305	39.398	1	5	17.9512	1	2	17.9764	9.67488	89.8821	21.3381
HepG2	ENSG00000148120	Hct116	BambuTx3474	BambuTx2547	BambuTx2547	BambuTx3474	+	TRUE	0	FALSE	FALSE	FALSE	2	FALSE	FALSE	0	0	1	0	0	0	320	0.000172125	0.000119694	0.000113207	2.03285	86	2.65935	1	5	10.2585	1	5	0.898821	4.51494	8.32773	39.9866
HepG2	ENSG00000148180	H9	ENST00000373818	BambuTx2566	BambuTx2566	ENST00000373818	+	TRUE	0	FALSE	FALSE	FALSE	0	FALSE	FALSE	0	0	0	0	0	0	789	0.00618565	0.00117864	0.00391389	3.02543	2034	19.5921	1	2	321.164	1	4	6.67374	108.109	24.0991	337.197
HepG2	ENSG00000148180	HEYA8	ENST00000373818	BambuTx2566	BambuTx2566	ENST00000373818	+	TRUE	0	FALSE	FALSE	FALSE	0	FALSE	FALSE	0	0	0	0	0	0	2674	0.00722196	0.0176478	0.0287426	2.75275	2034	88.6828	1	2	321.164	1	4	27.2372	108.109	107.467	337.197
HepG2	ENSG00000148200	HEYA8	ENST00000487099	BambuTx6428	BambuTx6428	ENST00000487099	-	FALSE	41	FALSE	FALSE	TRUE	0	FALSE	FALSE	0	0	0	0	0	0	125	1.26385e-11	0	1.58396e-11	3.35365	4	1.34311	1	2	17.3475	1	2	0.92596	0	2.42658	18.3679
HepG2	ENSG00000149016	Hct116	ENST00000308436	BambuTx474	BambuTx474	ENST00000308436	-	FALSE	-80	FALSE	FALSE	FALSE	-7	FALSE	FALSE	0	0	0	0	1	0	1556	0	3.43561e-47	1.13915e-44	3.09004	25	13.3643	1	3	6.81379	1	2	6.30208	1.02044	21.5434	14.601
HepG2	ENSG00000149016	Hct116	ENST00000476907	BambuTx474	BambuTx474	ENST00000476907	-	FALSE	-620	FALSE	FALSE	FALSE	-4	FALSE	FALSE	0	0	0	0	1	0	1556	0	3.43561e-47	1.13915e-44	3.09004	25	13.3643	1	3	6.81379	1	2	6.30208	1.02044	21.5434	14.601
HepG2	ENSG00000149182	Hct116	ENST00000524782	BambuTx464	BambuTx464	ENST00000524782	-	FALSE	-203	FALSE	FALSE	FALSE	0	FALSE	FALSE	0	0	0	1	0	0	922	6.68363e-11	1.77113e-12	4.78e-11	2.26903	33	17.0049	1	4	8.4768	1	2	4.38989	1.15903	26.6728	19.3498
HepG2	ENSG00000149591	K562	ENST00000392951	ENST00000532870	ENST00000532870	ENST00000392951	+	TRUE	0	TRUE	FALSE	FALSE	221	FALSE	FALSE	0	0	0	0	0	0	8	0.00032405	0.00240057	0.00725346	3.5808	935	0.106276	1	3	38.6902	1	2	0.0641076	34.695	1.7068	46.9403
HepG2	ENSG00000149809	K562	ENST00000279263	ENST00000530650	ENST00000530650	ENST00000279263	+	FALSE	-48	FALSE	FALSE	FALSE	-126	FALSE	FALSE	0	2	0	0	0	0	43	0.000104736	0.000577463	0.00107768	2.50447	334	3.33938	1	6	21.4481	1	2	1.46298	8.92295	9.87374	32.4466
HepG2	ENSG00000150722	H9	ENST00000495820	ENST00000479855	ENST00000479855	ENST00000495820	+	TRUE	0	FALSE	FALSE	FALSE	-7	FALSE	FALSE	0	0	0	0	0	0	251	1.29756e-11	9.21548e-10	1.97817e-08	5.02246	26	2.80292	1	3	1.28998	1	3	2.50771	1.02044	2.97267	2.66727
HepG2	ENSG00000152061	HEYA8	ENST00000489615	ENST00000251507	ENST00000251507	ENST00000489615	+	TRUE	0	FALSE	FALSE	TRUE	0	FALSE	FALSE	0	0	0	0	0	0	2	4.49015e-05	0.000732784	0.00126276	3.93798	0	10.0591	1	4	2.4335	1	3	0	0	14.3268	4.34792
HepG2	ENSG00000152952	HEYA8	ENST00000360060	ENST00000282903	ENST00000282903	ENST00000360060	-	FALSE	0	FALSE	FALSE	FALSE	4	FALSE	FALSE	0	0	0	1	0	0	2096	5.23877e-13	9.85481e-14	1.35857e-11	2.25591	431	79.1178	1	3	90.4055	1	2	21.1853	21.5638	126.709	185.068
HepG2	ENSG00000152952	K562	ENST00000360060	ENST00000461497	ENST00000461497	ENST00000360060	-	TRUE	0	TRUE	FALSE	FALSE	4	FALSE	FALSE	0	0	0	1	0	0	0	0.00364319	0.000548896	0.00237844	2.53756	431	0.380026	1	4	90.4055	1	2	0	21.5638	0.918461	185.068
HepG2	ENSG00000153046	H9	ENST00000343762	BambuTx4911	BambuTx4911	ENST00000343762	+	TRUE	0	FALSE	FALSE	FALSE	-7	FALSE	FALSE	0	0	0	0	0	0	1414	0	6.67481e-30	1.20355e-27	8.36385	0	43.2611	1	3	7.33499	1	2	14.116	0	76.9429	21.3381
HepG2	ENSG00000154118	H9	BambuTx999	ENST00000284262	ENST00000284262	BambuTx999	+	TRUE	0	FALSE	TRUE	FALSE	-828	FALSE	FALSE	0	0	0	0	0	0	26	0.00492909	0	0.00310331	2.12266	12	9.27549	1	2	0.335247	1	3	0.0808938	0	12.5459	0.335247
HepG2	ENSG00000155111	H9	ENST00000413605	ENST00000468997	ENST00000468997	ENST00000413605	-	FALSE	-84	FALSE	FALSE	TRUE	0	FALSE	FALSE	0	0	0	0	0	0	59	7.95594e-06	9.26584e-07	5.30396e-06	2.01195	0	2.49049	1	2	11.8165	1	4	0.62803	0	4.80892	18.6568
HepG2	ENSG00000156171	A549	ENST00000286692	ENST00000539140	ENST00000539140	ENST00000286692	-	FALSE	176	FALSE	FALSE	FALSE	-2	FALSE	FALSE	0	0	0	0	0	1	92	0	2.80104e-06	1.16799e-05	4.30996	67	10.7256	1	4	10.7399	1	4	4.99704	2.48453	23.63	27.3298
HepG2	ENSG00000158555	HEYA8	ENST00000336898	ENST00000529721	ENST00000529721	ENST00000336898	-	TRUE	0	FALSE	FALSE	FALSE	0	FALSE	FALSE	0	0	0	1	0	0	93	0.00197222	0	0.00149356	3.31697	64	2.28449	1	4	14.8923	1	2	0.961846	2.23074	4.79523	32.2988
HepG2	ENSG00000159685	K562	ENST00000290913	BambuTx3942	BambuTx3942	ENST00000290913	+	TRUE	0	FALSE	FALSE	FALSE	-8	FALSE	FALSE	0	0	0	0	0	0	2702	0	0	1.86429e-41	10.8286	147	101.336	1	3	10.3199	1	2	46.0249	4.0009	111.297	10.3199
HepG2	ENSG00000161642	K562	ENST00000552382	ENST00000338010	ENST00000338010	ENST00000552382	-	TRUE	0	FALSE	FALSE	FALSE	738	FALSE	FALSE	0	0	0	0	0	0	30	0.00398876	0.00694571	0.005671	2.40686	29	7.36794	1	2	1.44879	1	5	1.30547	1.44879	19.1384	3.76685
HepG2	ENSG00000162144	Hct116	ENST00000294072	ENST00000447532	ENST00000447532	ENST00000294072	-	FALSE	-386	FALSE	FALSE	FALSE	-93	FALSE	FALSE	0	0	0	0	1	0	1992	6.6934e-07	4.03738e-08	4.68538e-07	2.62817	157	10.6285	1	3	16.9483	1	2	7.7595	5.66286	20.3528	20.0045
HepG2	ENSG00000162144	MCF7	ENST00000294072	ENST00000447532	ENST00000447532	ENST00000294072	-	FALSE	-386	FALSE	FALSE	FALSE	-93	FALSE	FALSE	0	0	0	0	1	0	197	0.000795389	5.78967e-05	0.000547749	2.0983	157	11.3795	1	3	16.9483	1	2	6.00717	5.66286	21.5891	20.0045
HepG2	ENSG00000162458	Hct116	ENST00000375766	ENST00000375771	ENST00000375771	ENST00000375766	+	TRUE	0	FALSE	FALSE	FALSE	0	FALSE	FALSE	0	0	0	0	0	0	5	0.000545882	7.7615e-05	0.000356369	3.65797	51	0.125366	1	4	12.4428	1	2	0	2.04088	0.250731	20.943
HepG2	ENSG00000163584	K562	ENST00000463836	ENST00000475836	ENST00000475836	ENST00000463836	-	FALSE	0	FALSE	FALSE	FALSE	5	FALSE	FALSE	0	0	0	0	0	0	299	3.83212e-06	2.52058e-07	2.67787e-06	2.28155	162	26.2404	1	4	60.8935	1	2	11.4237	2.02791	72.3614	148.45
HepG2	ENSG00000163704	Hct116	ENST00000412055	ENST00000295984	ENST00000295984	ENST00000412055	-	FALSE	-20	FALSE	FALSE	FALSE	0	FALSE	FALSE	1	0	0	0	0	0	0	5.69133e-05	0	4.28198e-05	2.64401	0	1.64671	1	2	0.680395	1	2	0	0	2.59198	1.24226
HepG2	ENSG00000163947	MCF7	ENST00000296315	ENST00000338458	ENST00000338458	ENST00000296315	-	TRUE	0	FALSE	FALSE	FALSE	0	FALSE	FALSE	0	0	0	0	0	0	7	0.0137478	0	0.00892865	2.01798	112	3.50515	1	2	8.97559	1	3	0	3.72679	4.44682	17.3372
HepG2	ENSG00000164305	MCF7	ENST00000523916	BambuTx9887	BambuTx9887	ENST00000523916	-	FALSE	-51	FALSE	FALSE	FALSE	0	FALSE	FALSE	0	0	1	0	0	0	17	2.67997e-10	2.07563e-12	2.14437e-10	4.93339	206	2.33596	1	5	28.7376	1	2	0.487068	5.10221	4.22125	34.069
HepG2	ENSG00000164828	HEYA8	ENST00000457861	BambuTx3391	BambuTx3391	ENST00000457861	+	TRUE	0	FALSE	TRUE	TRUE	0	FALSE	FALSE	0	0	0	3	0	0	215	0	3.97644e-06	2.00641e-05	2.75894	0	12.8504	1	3	16.6697	1	3	1.57362	0	68.2354	31.6384
HepG2	ENSG00000165629	HEYA8	ENST00000356708	ENST00000335698	ENST00000335698	ENST00000356708	+	FALSE	-48	FALSE	FALSE	FALSE	0	FALSE	FALSE	0	0	1	0	0	0	9937	0	7.95957e-47	1.23446e-43	2.73095	2689	117.312	1	3	179.732	1	2	89.1084	100.869	216.488	225.287
HepG2	ENSG00000165752	H9	ENST00000298630	BambuTx408	BambuTx408	ENST00000298630	-	TRUE	0	FALSE	FALSE	TRUE	0	FALSE	FALSE	0	0	0	0	0	0	103	0.011333	0.0153181	0.00707127	2.2227	50	5.12138	1	5	7.09491	1	3	0.545832	2.97432	19.2357	16.4552
HepG2	ENSG00000165752	K562	ENST00000298630	ENST00000368619	ENST00000368619	ENST00000298630	-	TRUE	0	FALSE	FALSE	TRUE	0	FALSE	FALSE	0	0	0	0	0	0	70	6.42081e-06	1.40534e-06	4.47371e-06	2.2093	50	4.02165	1	6	7.09491	1	3	2.61425	2.97432	11.6583	16.4552
HepG2	ENSG00000165806	K562	ENST00000369318	ENST00000614447	ENST00000614447	ENST00000369318	+	FALSE	208	FALSE	FALSE	FALSE	4	FALSE	FALSE	0	0	0	1	0	1	0	0.000183631	0.000141825	0.000851921	3.18031	130	2.94169	1	3	11.323	1	2	0	2.99186	8.35972	16.3587
HepG2	ENSG00000165916	Hct116	ENST00000298852	ENST00000619920	ENST00000619920	ENST00000298852	-	FALSE	36	FALSE	FALSE	FALSE	0	FALSE	FALSE	0	0	0	0	0	0	24839	2.82807e-05	0.00452698	0.00998303	2.74926	572	86.6331	1	3	37.5644	1	3	48.8578	16.3271	173.217	75.778
HepG2	ENSG00000166479	Hct116	ENST00000299608	BambuTx1187	BambuTx1187	ENST00000299608	-	FALSE	-194	FALSE	FALSE	FALSE	-2	FALSE	FALSE	0	0	1	0	0	0	392	3.06747e-09	0	2.1738e-09	2.50347	58	12.4458	1	4	14.4594	1	3	2.69646	1.73855	14.3623	19.2689
HepG2	ENSG00000167306	A549	BambuTx3060	ENST00000592688	ENST00000592688	BambuTx3060	-	TRUE	0	TRUE	FALSE	FALSE	-30	FALSE	FALSE	0	0	0	0	0	0	102	0.000991931	0.00392137	0.00626622	2.4917	21	4.6357	1	4	8.31493	1	4	4.31389	0.869274	11.0177	17.8456
HepG2	ENSG00000167395	Hct116	ENST00000300850	BambuTx958	BambuTx958	ENST00000300850	+	TRUE	0	FALSE	FALSE	FALSE	-684	FALSE	FALSE	0	0	1	0	0	0	524	4.95133e-13	9.29975e-15	3.48141e-13	3.62064	0	2.15237	1	3	4.39382	1	2	1.09747	0	5.39293	9.7813
HepG2	ENSG00000167680	HEYA8	BambuTx3074	ENST00000586582	ENST00000586582	BambuTx3074	-	TRUE	0	FALSE	FALSE	FALSE	0	FALSE	FALSE	0	0	0	0	0	0	14	9.08111e-06	0	7.04646e-06	3.16677	182	5.41299	1	2	83.7721	1	2	0.0745905	5.20505	7.91966	83.7721
HepG2	ENSG00000168056	H9	ENST00000322147	ENST00000532661	ENST00000532661	ENST00000322147	-	TRUE	0	TRUE	FALSE	FALSE	-390	FALSE	FALSE	0	0	0	0	0	0	57	0.00198737	0.000889507	0.00126241	2.15175	0	2.41472	1	5	18.8846	1	4	0.416444	0	6.86189	42.384
HepG2	ENSG00000168071	H9	ENST00000472524	ENST00000356786	ENST00000356786	ENST00000472524	+	TRUE	0	FALSE	TRUE	FALSE	3	FALSE	FALSE	1	0	0	0	0	0	0	0.000553051	0	0.000416254	2.12187	48	0.560841	1	5	2.27748	1	2	0	2.20113	3.31477	4.02296
HepG2	ENSG00000168255	HEYA8	ENST00000379340	ENST00000486319	ENST00000486319	ENST00000379340	-	FALSE	110	FALSE	FALSE	FALSE	-1	FALSE	FALSE	0	0	1	0	0	0	180	1.95396e-06	2.1922e-07	1.3934e-06	2.46187	51	2.5238	1	4	4.86154	1	4	1.91361	1.49593	5.72874	8.07471
HepG2	ENSG00000168275	H9	ENST00000366615	ENST00000619305	ENST00000619305	ENST00000366615	+	FALSE	-12	FALSE	FALSE	FALSE	-1	FALSE	FALSE	0	0	0	0	0	0	9296	9.9395e-06	0.0417419	0.033797	2.1476	864	53.8433	1	2	31.6796	1	2	35.1012	30.5695	74.7982	85.7839
HepG2	ENSG00000168591	Hct116	ENST00000357984	BambuTx1089	BambuTx1089	ENST00000357984	+	FALSE	14	FALSE	FALSE	FALSE	1	FALSE	FALSE	0	0	0	2	0	0	123	3.28416e-06	6.89801e-07	2.23295e-06	2.25322	37	2.43194	1	5	4.03087	1	4	0.345846	1.34099	7.32459	22.439
HepG2	ENSG00000168899	Hct116	ENST00000306384	BambuTx5833	BambuTx5833	ENST00000306384	+	TRUE	0	FALSE	FALSE	FALSE	-19	FALSE	FALSE	0	0	0	0	0	0	21	0.0286219	0	0.0178485	3.49764	510	0.445017	1	3	31.9306	1	2	0	18.2006	0.518396	33.6119
HepG2	ENSG00000168899	MCF7	ENST00000306384	BambuTx5833	BambuTx5833	ENST00000306384	+	TRUE	0	FALSE	FALSE	FALSE	-19	FALSE	FALSE	0	0	0	0	0	0	17	0.0210306	0	0.0142157	3.48692	510	4.34015	1	3	31.9306	1	2	0.379763	18.2006	5.08208	33.6119
HepG2	ENSG00000169220	HEYA8	BambuTx2052	ENST00000408923	ENST00000408923	BambuTx2052	+	TRUE	0	FALSE	TRUE	FALSE	5	FALSE	FALSE	1	0	0	0	0	0	0	4.41036e-05	6.88893e-06	3.07506e-05	2.73048	54	1.69435	1	4	5.27306	1	2	0	1.48716	2.12341	14.1981
HepG2	ENSG00000169764	H9	ENST00000394417	ENST00000337130	ENST00000337130	ENST00000394417	+	TRUE	0	FALSE	FALSE	FALSE	0	FALSE	FALSE	0	0	0	0	0	0	27716	0	2.83347e-34	2.55455e-31	2.25258	538	470.047	1	2	49.5149	1	2	287.01	16.7706	579.583	85.2681
HepG2	ENSG00000170291	MCF7	ENST00000396628	ENST00000574255	ENST00000574255	ENST00000396628	+	TRUE	0	FALSE	TRUE	TRUE	0	TRUE	FALSE	0	0	0	0	0	0	12	4.70261e-08	0.000133018	0.000435435	2.05135	206	22.0775	1	5	28.3828	1	3	0.379763	6.48932	40.3003	55.5989
HepG2	ENSG00000170633	MCF7	ENST00000361234	ENST00000554484	ENST00000554484	ENST00000361234	+	TRUE	0	TRUE	FALSE	FALSE	-2	FALSE	FALSE	0	0	0	0	0	0	12	0.00139717	0.00947157	0.0097584	2.16589	174	18.5406	1	6	10.0892	1	2	0.273235	4.08177	33.7783	21.0903
HepG2	ENSG00000171055	Hct116	ENST00000405912	ENST00000451623	ENST00000451623	ENST00000405912	-	FALSE	24	FALSE	FALSE	FALSE	-10	FALSE	FALSE	0	0	1	0	0	0	252	6.38148e-10	5.97999e-11	4.4273e-10	2.11385	259	3.07763	1	4	17.9986	1	3	1.44795	9.9381	8.90033	41.3426
HepG2	ENSG00000171132	HEYA8	ENST00000306156	BambuTx5820	BambuTx5820	ENST00000306156	+	TRUE	0	FALSE	FALSE	FALSE	0	FALSE	FALSE	0	0	0	0	0	0	291	0.000131589	0	9.64794e-05	2.96862	2	12.8447	1	4	1.28998	1	2	2.85945	0	16.9834	1.44879
HepG2	ENSG00000171298	K562	BambuTx3048	ENST00000574376	ENST00000574376	BambuTx3048	+	FALSE	-27	FALSE	FALSE	TRUE	0	FALSE	FALSE	0	0	0	0	0	0	12	2.11426e-07	9.19112e-09	1.51019e-07	2.73259	76	0.882591	1	3	18.1402	1	3	0	4.63325	3.01847	56.7816
HepG2	ENSG00000171421	K562	ENST00000505059	ENST00000382647	ENST00000382647	ENST00000505059	-	FALSE	-1	FALSE	FALSE	FALSE	-4	FALSE	FALSE	0	0	0	0	0	1	17	2.66138e-08	4.2757e-10	1.88514e-08	4.5636	792	19.0514	1	3	47.6501	1	2	0	29.202	53.8577	84.8991
HepG2	ENSG00000171608	HEYA8	ENST00000536656	BambuTx3545	BambuTx3545	ENST00000536656	+	TRUE	0	FALSE	FALSE	FALSE	-189	FALSE	FALSE	0	1	0	0	2	0	100	3.44799e-05	5.38808e-05	0.000393243	2.29449	0	7.98555	1	2	2.25693	1	2	1.11337	0	13.3463	6.63385
HepG2	ENSG00000171608	HEYA8	ENST00000628140	BambuTx3545	BambuTx3545	ENST00000628140	+	TRUE	0	FALSE	FALSE	FALSE	-189	FALSE	FALSE	0	0	0	0	1	0	100	3.44799e-05	5.38808e-05	0.000393243	2.29449	0	7.98555	1	2	2.25693	1	2	1.11337	0	13.3463	6.63385
HepG2	ENSG00000172456	H9	ENST00000303721	BambuTx4755	BambuTx4755	ENST00000303721	+	TRUE	0	FALSE	FALSE	FALSE	-3	FALSE	FALSE	0	0	0	0	0	0	104	0.000400894	8.69329e-05	0.000262564	3.01218	6	2.68661	1	4	2.13326	1	3	0.949623	0	4.97497	5.36052
HepG2	ENSG00000172456	K562	ENST00000303721	BambuTx3735	BambuTx3735	ENST00000303721	+	TRUE	0	FALSE	FALSE	FALSE	-2	FALSE	FALSE	0	0	0	0	0	0	155	2.31562e-09	5.95232e-11	1.73273e-09	5.03342	6	23.8226	1	5	2.13326	1	3	3.88516	0	38.494	5.36052
HepG2	ENSG00000172889	K562	ENST00000371698	ENST00000406555	ENST00000406555	ENST00000371698	+	TRUE	0	FALSE	FALSE	FALSE	0	FALSE	FALSE	0	0	0	0	0	0	131	8.40472e-10	0	6.35375e-10	4.18496	5	60.4704	1	3	0.373983	1	2	8.60272	0	92.6557	1.49593
HepG2	ENSG00000173894	HEYA8	ENST00000310942	ENST00000571484	ENST00000571484	ENST00000310942	+	FALSE	-31	FALSE	FALSE	TRUE	0	TRUE	FALSE	0	0	0	0	0	0	111	2.16028e-08	0	1.79745e-08	2.0174	23	1.35122	1	2	8.07471	1	2	0.842862	0.869274	3.354	8.54786
HepG2	ENSG00000174720	H9	ENST00000344442	ENST00000509622	ENST00000509622	ENST00000344442	+	FALSE	-163	FALSE	FALSE	FALSE	0	FALSE	FALSE	0	0	0	0	0	1	11	2.74362e-06	4.17677e-07	1.84589e-06	3.18925	46	15.2921	1	5	14.2734	1	2	0	0.621132	70.7243	39.7524
HepG2	ENSG00000175600	HEYA8	ENST00000335693	BambuTx6273	BambuTx6273	ENST00000335693	+	TRUE	0	FALSE	FALSE	FALSE	0	FALSE	FALSE	0	0	0	0	0	0	3594	1.22436e-09	0	9.39223e-10	3.15769	9	25.9122	1	3	5.12583	1	2	23.6275	0	29.1486	7.09491
HepG2	ENSG00000175707	K562	ENST00000320567	BambuTx77	BambuTx77	ENST00000320567	-	TRUE	0	FALSE	FALSE	FALSE	-4	FALSE	FALSE	0	0	0	0	0	0	18	1.00949e-06	9.45949e-05	0.000618639	2.14692	29	1.62494	1	3	3.4069	1	2	0.830309	1.49593	1.87459	5.67816
HepG2	ENSG00000175832	Hct116	ENST00000538265	ENST00000393664	ENST00000393664	ENST00000538265	-	TRUE	0	FALSE	FALSE	FALSE	-2	FALSE	FALSE	0	0	0	0	0	0	207	0.00122739	0.000205457	0.000786952	2.97779	2	15.9019	1	3	108.544	1	4	1.51909	0	22.4433	170.705
HepG2	ENSG00000175866	MCF7	ENST00000428708	ENST00000575245	ENST00000575245	ENST00000428708	+	FALSE	-7	FALSE	FALSE	FALSE	0	FALSE	FALSE	0	0	0	2	0	0	0	0.000104015	1.31087e-05	7.18834e-05	2.34819	54	3.80953	1	4	11.5426	1	2	0	1.49593	11.5273	20.4973
HepG2	ENSG00000176155	HEYA8	ENST00000584717	ENST00000327026	ENST00000327026	ENST00000584717	-	TRUE	0	FALSE	FALSE	TRUE	0	FALSE	FALSE	0	0	0	0	0	0	0	0.0129748	0	0.00830623	2.85675	713	0.312939	1	3	30.9596	1	3	0	25.9333	1.5577	31.6046
HepG2	ENSG00000176155	K562	ENST00000584717	ENST00000327026	ENST00000327026	ENST00000584717	-	TRUE	0	FALSE	FALSE	TRUE	0	FALSE	FALSE	0	0	0	0	0	0	0	7.21622e-05	0	5.22569e-05	3.93535	713	1.73882	1	3	30.9596	1	3	0	25.9333	4.64528	31.6046
HepG2	ENSG00000176485	K562	ENST00000415826	ENST00000323646	ENST00000323646	ENST00000415826	-	TRUE	0	TRUE	FALSE	FALSE	1279	FALSE	FALSE	0	0	0	0	0	0	51	7.66088e-10	0	5.7617e-10	2.19963	129	3.52339	1	2	12.8701	1	2	2.13996	4.20149	3.98378	15.959
HepG2	ENSG00000176731	MCF7	ENST00000619594	ENST00000612977	ENST00000612977	ENST00000619594	-	FALSE	10	FALSE	FALSE	FALSE	-411	FALSE	FALSE	0	0	0	1	0	0	805	5.15881e-09	0.000113122	0.000381923	2.82563	1498	53.8519	1	4	44.0963	1	2	25.8308	37.3136	121.572	66.5156
HepG2	ENSG00000177106	H9	ENST00000318562	ENST00000527832	ENST00000527832	ENST00000318562	+	TRUE	0	TRUE	FALSE	FALSE	-5	FALSE	FALSE	0	0	0	0	0	0	30	0.00150067	0.00107389	0.00147364	2.39092	336	18.9321	1	2	63.4596	1	2	0.28301	17.5304	22.8817	96.8965
HepG2	ENSG00000177106	K562	ENST00000318562	ENST00000527832	ENST00000527832	ENST00000318562	+	TRUE	0	TRUE	FALSE	FALSE	-5	FALSE	FALSE	0	0	0	0	0	0	4	1.43976e-05	1.77155e-06	1.00137e-05	2.10369	336	6.10981	1	2	63.4596	1	2	0	17.5304	8.06575	96.8965
HepG2	ENSG00000178209	H9	ENST00000345136	ENST00000354958	ENST00000354958	ENST00000345136	-	TRUE	0	FALSE	FALSE	FALSE	-6	FALSE	FALSE	0	0	0	0	0	0	0	0.000607889	0.000284542	0.000392853	2.37077	0	7.98604	1	5	1.77963	1	2	0	0	18.9869	15.5283
HepG2	ENSG00000178761	Hct116	ENST00000569524	BambuTx892	BambuTx892	ENST00000569524	-	FALSE	-60	FALSE	FALSE	FALSE	0	FALSE	FALSE	1	0	0	1	0	0	210	2.7449e-06	5.64118e-07	1.87716e-06	2.47479	53	1.66555	1	3	6.91204	1	6	0.749332	2.7527	5.44316	18.8343
HepG2	ENSG00000179222	Hct116	ENST00000326587	ENST00000375772	ENST00000375772	ENST00000326587	+	TRUE	0	FALSE	FALSE	FALSE	-3	FALSE	FALSE	0	0	0	0	0	0	1160	0	2.07742e-13	3.43927e-12	5.04598	488	41.095	1	4	54.7081	1	2	3.59529	17.8456	43.8989	78.044
HepG2	ENSG00000180900	HEYA8	ENST00000320476	ENST00000356994	ENST00000356994	ENST00000320476	-	FALSE	0	FALSE	FALSE	FALSE	0	FALSE	FALSE	0	0	0	1	0	0	0	0.00022881	5.02352e-05	0.000156682	2.48445	2	6.6389	1	5	9.74893	1	3	0	0	38.5517	22.8909
HepG2	ENSG00000182606	H9	ENST00000341421	BambuTx3261	BambuTx3261	ENST00000341421	+	TRUE	0	FALSE	FALSE	TRUE	0	FALSE	TRUE	0	0	0	0	0	0	8	2.33102e-05	3.08972e-06	1.53899e-05	2.68755	15	10.0012	1	4	9.18397	1	2	0.0404469	0.621132	16.6869	23.5238
HepG2	ENSG00000182606	HEYA8	ENST00000341421	BambuTx3261	BambuTx3261	ENST00000341421	+	TRUE	0	FALSE	FALSE	TRUE	0	FALSE	TRUE	0	0	0	0	0	0	22	0.00268098	0.000764159	0.00173393	2.34841	15	15.2324	1	4	9.18397	1	2	0.217038	0.621132	27.5813	23.5238
HepG2	ENSG00000182621	HEYA8	ENST00000629992	ENST00000439627	ENST00000439627	ENST00000629992	+	TRUE	0	FALSE	FALSE	TRUE	0	FALSE	FALSE	0	0	0	0	0	0	0	6.16784e-06	0.00105627	0.00222731	5.21454	0	4.99288	1	4	19.3177	1	3	0	0	5.67074	46.8473
HepG2	ENSG00000182621	K562	ENST00000629992	ENST00000439627	ENST00000439627	ENST00000629992	+	TRUE	0	FALSE	FALSE	TRUE	0	FALSE	FALSE	0	0	0	0	0	0	0	0.00193917	0.00048604	0.00128447	4.9767	0	4.62744	1	4	19.3177	1	3	0	0	7.22449	46.8473
HepG2	ENSG00000183765	MCF7	ENST00000328354	ENST00000382565	ENST00000382565	ENST00000328354	-	FALSE	-10	FALSE	FALSE	TRUE	0	FALSE	FALSE	0	0	0	0	0	0	0	0	1.01894e-33	1.05269e-30	7.13128	42	23.1882	1	4	8.00659	1	2	0	1.19069	62.2554	10.5762
HepG2	ENSG00000184381	H9	ENST00000335539	ENST00000332509	ENST00000332509	ENST00000335539	-	FALSE	48	FALSE	FALSE	FALSE	1	FALSE	FALSE	0	0	0	1	0	0	24	0.000881441	0	0.000566202	2.27573	0	2.3812	1	2	0.325991	1	3	0.0779761	0	3.20596	0.644992
HepG2	ENSG00000184470	HEYA8	ENST00000400521	ENST00000462330	ENST00000462330	ENST00000400521	-	TRUE	0	FALSE	FALSE	FALSE	0	FALSE	FALSE	0	0	0	0	0	0	1316	2.23072e-05	3.92665e-06	1.59004e-05	2.76682	22	17.3111	1	4	8.31645	1	4	12.8918	0.621132	23.4025	12.1675
HepG2	ENSG00000185480	K562	BambuTx662	ENST00000327680	ENST00000327680	BambuTx662	+	FALSE	-58	FALSE	FALSE	FALSE	0	FALSE	FALSE	0	0	0	1	0	0	11	9.64263e-07	0.0273473	0.0247329	2.01399	17	7.2402	1	3	3.13329	1	3	0	0	15.0101	5.33454
HepG2	ENSG00000185963	H9	ENST00000375512	ENST00000356884	ENST00000356884	ENST00000375512	-	FALSE	0	FALSE	FALSE	FALSE	0	FALSE	FALSE	0	1	0	0	0	0	49	1.44265e-05	0	9.63158e-06	2.50705	44	11.8668	1	2	8.69584	1	2	0.452201	2.31806	11.8668	14.4879
HepG2	ENSG00000187091	H9	ENST00000463876	ENST00000334661	ENST00000334661	ENST00000463876	-	TRUE	0	FALSE	FALSE	FALSE	0	FALSE	FALSE	0	0	0	0	0	0	348	4.96474e-10	5.31224e-09	9.67538e-08	5.50942	13	6.93616	1	3	1.52094	1	2	3.20596	0	10.9081	3.24466
HepG2	ENSG00000188002	HEYA8	BambuTx1946	BambuTx3318	BambuTx3318	BambuTx1946	-	FALSE	-3	FALSE	FALSE	TRUE	0	FALSE	FALSE	0	0	0	0	0	1	1	1.77252e-05	1.45147e-06	1.26466e-05	3.42523	93	0.0575641	1	6	9.30661	1	2	0	4.34792	0.0575641	22.1129
HepG2	ENSG00000188352	K562	BambuTx3701	BambuTx2492	BambuTx2492	BambuTx3701	+	TRUE	0	FALSE	FALSE	TRUE	0	FALSE	FALSE	0	0	0	0	0	0	22	0.000165676	3.14709e-05	0.000113038	2.02935	1	0.704366	1	3	3.04245	1	2	0	0	1.46298	8.69584
HepG2	ENSG00000188643	HEYA8	ENST00000368706	ENST00000368705	ENST00000368705	ENST00000368706	-	TRUE	0	FALSE	FALSE	FALSE	-476	FALSE	FALSE	0	0	0	0	0	0	82469	1.95865e-10	1.51545e-12	1.49227e-10	2.28233	274	711.386	1	3	26.2985	1	2	698.658	8.0018	1301.59	56.0126
HepG2	ENSG00000188690	K562	ENST00000368797	ENST00000368786	ENST00000368786	ENST00000368797	-	TRUE	0	TRUE	FALSE	FALSE	-5	FALSE	FALSE	0	0	0	0	0	0	0	0	6.54266e-18	4.27354e-16	5.40368	0	18.1071	1	5	12.0019	1	2	0	0	29.7979	16.4552
HepG2	ENSG00000189171	HEYA8	ENST00000440685	ENST00000392623	ENST00000392623	ENST00000440685	-	TRUE	0	FALSE	FALSE	FALSE	-2	FALSE	FALSE	0	0	0	0	0	0	23625	2.94681e-13	1.19837e-15	2.3232e-13	2.31617	3	253.09	1	2	18.8107	1	3	121.575	0	382.437	47.206
HepG2	ENSG00000189171	HEYA8	ENST00000476133	ENST00000392623	ENST00000392623	ENST00000476133	-	TRUE	0	FALSE	FALSE	FALSE	-17	FALSE	FALSE	0	0	0	0	0	0	23625	2.94681e-13	1.19837e-15	2.3232e-13	2.31617	4	253.09	1	2	18.8107	1	2	121.575	0	382.437	47.206
HepG2	ENSG00000196204	MCF7	ENST00000404006	BambuTx4614	BambuTx4614	ENST00000404006	+	FALSE	-2	FALSE	FALSE	FALSE	4	FALSE	FALSE	0	0	0	0	1	0	21	0	0.000398344	0.000996939	2.502	0	4.6523	1	4	12.3644	1	2	0.35392	0	11.4184	21.6218
HepG2	ENSG00000196586	K562	ENST00000369975	ENST00000369981	ENST00000369981	ENST00000369975	+	TRUE	0	FALSE	TRUE	FALSE	2925	FALSE	FALSE	0	0	0	4	0	0	0	0.000754295	7.37094e-05	0.000507013	2.01556	0	5.56393	1	2	5.98369	1	2	0	0	7.63077	13.3363
HepG2	ENSG00000196756	A549	ENST00000436764	BambuTx4459	BambuTx4459	ENST00000436764	-	FALSE	23	FALSE	FALSE	FALSE	-4	FALSE	FALSE	0	0	1	1	0	0	462	0	8.40462e-63	2.41116e-60	5.72797	40	32.0176	1	4	5.24442	1	3	18.9626	1.28998	72.818	17.0345
HepG2	ENSG00000196878	HEYA8	ENST00000391911	ENST00000356082	ENST00000356082	ENST00000391911	-	TRUE	0	FALSE	TRUE	FALSE	5	FALSE	FALSE	0	0	0	0	0	0	1518	2.79115e-06	0	2.01094e-06	2.19898	1	124.943	1	2	1.24226	1	2	14.559	0	133.393	1.48716
HepG2	ENSG00000196924	H9	ENST00000360319	ENST00000422373	ENST00000422373	ENST00000360319	-	TRUE	0	FALSE	TRUE	FALSE	-6	FALSE	FALSE	0	0	0	0	0	0	1	1.8066e-07	2.07398e-08	1.22813e-07	3.75243	3	57.8639	1	4	37.3767	1	2	0	0	190.303	98.1388
HepG2	ENSG00000197122	A549	BambuTx3217	ENST00000373567	ENST00000373567	BambuTx3217	+	TRUE	0	FALSE	FALSE	FALSE	634	FALSE	FALSE	0	0	0	0	0	0	0	2.31692e-06	1.88981e-07	1.39015e-06	4.06967	219	25.5543	1	4	39.6117	1	4	0	6.83245	65.9278	65.435
HepG2	ENSG00000197122	HEYA8	BambuTx3217	ENST00000373578	ENST00000373578	BambuTx3217	+	TRUE	0	FALSE	FALSE	FALSE	634	FALSE	FALSE	0	0	0	0	0	0	54	9.01744e-05	0.000562041	0.00104049	3.36618	219	16.8801	1	3	39.6117	1	4	0.422754	6.83245	18.034	65.435
HepG2	ENSG00000197530	H9	ENST00000505820	ENST00000483015	ENST00000483015	ENST00000505820	+	TRUE	0	TRUE	FALSE	FALSE	-16	FALSE	FALSE	0	0	0	0	0	0	1	0.000397103	0.00017134	0.00025962	3.43425	9	2.6007	1	6	2.54512	1	6	0	0	13.911	23.9349
HepG2	ENSG00000197620	H9	ENST00000423421	ENST00000450602	ENST00000450602	ENST00000423421	+	TRUE	0	FALSE	FALSE	FALSE	0	FALSE	FALSE	0	0	0	0	0	0	124	2.30547e-13	3.72587e-11	1.12911e-09	2.15804	40	2.49512	1	3	1.34099	1	2	1.18668	0.850494	4.80893	5.20505
HepG2	ENSG00000197879	H9	ENST00000438665	ENST00000359786	ENST00000359786	ENST00000438665	-	TRUE	0	FALSE	FALSE	FALSE	88	FALSE	FALSE	0	0	0	0	0	0	112	0.00244066	0.000376997	0.0015391	2.61295	51	9.22253	1	3	14.0804	1	2	0.878996	1.49593	23.0809	35.4045
HepG2	ENSG00000198081	HEYA8	ENST00000357006	ENST00000615385	ENST00000615385	ENST00000357006	-	TRUE	0	FALSE	FALSE	FALSE	-1	FALSE	FALSE	0	0	0	0	0	0	60	1.711e-09	1.68242e-11	1.32116e-09	2.8927	4	3.3912	1	3	4.99108	1	2	0.614995	0	11.4297	9.73399
HepG2	ENSG00000198468	A549	ENST00000426161	ENST00000424044	ENST00000424044	ENST00000426161	-	FALSE	0	FALSE	FALSE	FALSE	0	FALSE	FALSE	0	0	0	0	1	0	18	0.0015234	0	0.0011367	2.52066	86	1.71989	1	3	4.51494	1	3	0.627712	3.47709	3.87915	6.66817
HepG2	ENSG00000198556	HEYA8	ENST00000465438	ENST00000379724	ENST00000379724	ENST00000465438	+	FALSE	23	FALSE	FALSE	FALSE	-4	FALSE	FALSE	1	0	0	0	1	0	170	4.97986e-08	3.80316e-05	0.000175025	2.51502	1	1.36111	1	4	1.33363	1	3	0.944925	0	3.34897	4.11844
HepG2	ENSG00000198561	HEYA8	ENST00000529986	ENST00000358694	ENST00000358694	ENST00000529986	+	FALSE	0	FALSE	FALSE	FALSE	0	FALSE	FALSE	0	0	0	2	0	0	218	0.000376662	0.000213785	0.000254997	2.90944	82	8.95139	1	4	25.8633	1	4	2.05988	2.66727	44.7373	110.793
HepG2	ENSG00000198624	MCF7	ENST00000355417	ENST00000521308	ENST00000521308	ENST00000355417	-	FALSE	-52	FALSE	FALSE	FALSE	0	FALSE	FALSE	0	0	1	0	0	0	0	0.00528188	0	0.00360859	2.30263	146	1.55731	1	3	22.1366	1	2	0	6.83245	1.90578	29.3399
HepG2	ENSG00000198794	H9	ENST00000562212	ENST00000425597	ENST00000425597	ENST00000562212	+	FALSE	32	FALSE	FALSE	FALSE	3	FALSE	FALSE	0	0	0	0	1	0	293	0.00784922	0.00674357	0.00872275	2.34441	0	12.7397	1	3	5.98372	1	3	2.72146	0	32.3763	16.1494
HepG2	ENSG00000204131	H9	ENST00000623354	ENST00000631375	ENST00000631375	ENST00000623354	+	TRUE	0	FALSE	TRUE	TRUE	0	TRUE	FALSE	0	0	0	0	0	0	0	2.35789e-07	0	2.78322e-07	2.31912	0	3.55884	1	2	3.10566	1	2	0	0	4.64742	3.10566
HepG2	ENSG00000205220	HEYA8	ENST00000570985	ENST00000358514	ENST00000358514	ENST00000570985	-	TRUE	0	FALSE	TRUE	FALSE	4	FALSE	FALSE	0	0	0	0	0	0	2596	4.20075e-08	0	3.03185e-08	2.64776	227	28.617	1	2	12.6127	1	2	25.6227	4.19245	30.755	30.3735
HepG2	ENSG00000205336	HEYA8	ENST00000568909	ENST00000562558	ENST00000562558	ENST00000568909	+	TRUE	0	FALSE	FALSE	FALSE	-555	FALSE	FALSE	0	0	0	1	1	0	178	5.90929e-07	0.00906291	0.00654364	2.95227	13	11.0887	1	4	15.8927	1	2	1.72711	0.514805	35.9249	41.9245
HepG2	ENSG00000212864	A549	BambuTx3499	ENST00000391553	ENST00000391553	BambuTx3499	-	TRUE	0	TRUE	FALSE	FALSE	8	FALSE	FALSE	0	0	0	0	0	0	0	0.0206099	0.0106079	0.0133946	2.38426	186	0.297552	1	3	15.617	1	3	0	7.43579	0.833494	34.1914
HepG2	ENSG00000213523	HEYA8	ENST00000602775	ENST00000336283	ENST00000336283	ENST00000602775	-	FALSE	796	FALSE	FALSE	FALSE	0	FALSE	FALSE	1	0	0	0	0	0	6564	0	0	3.9253e-18	3.09034	436	71.8418	1	2	19.6248	1	3	40.1516	14.286	74.5894	40.3134
HepG2	ENSG00000213722	MCF7	ENST00000375787	ENST00000375789	ENST00000375789	ENST00000375787	-	TRUE	0	TRUE	FALSE	FALSE	0	FALSE	FALSE	0	0	0	0	0	0	375	0.001854	0.000533012	0.0012436	2.16842	0	23.4041	1	3	5.89104	1	2	10.9012	0	50.2768	11.9674
HepG2	ENSG00000213928	H9	ENST00000396864	BambuTx5576	BambuTx5576	ENST00000396864	+	FALSE	-212	FALSE	FALSE	FALSE	0	FALSE	FALSE	0	0	0	1	0	0	70	0.0051491	0	0.00394624	3.03737	72	1.26812	1	4	6.77539	1	2	0.195015	2.99186	1.94145	11.8973
HepG2	ENSG00000213931	K562	BambuTx433	ENST00000380237	ENST00000380237	BambuTx433	-	FALSE	-48	FALSE	FALSE	FALSE	0	FALSE	FALSE	0	0	1	1	0	0	3	0	1.68403e-08	4.06738e-07	16.8784	18	5274.69	1	3	2.18252	1	3	0	0.811166	5435.81	4.05661
HepG2	ENSG00000214087	MCF7	ENST00000397498	BambuTx1153	BambuTx1153	ENST00000397498	-	FALSE	-161	FALSE	FALSE	FALSE	-5	FALSE	FALSE	0	0	0	1	1	0	26	5.07458e-09	1.00202e-10	3.42612e-09	2.33621	0	4.64456	1	3	8.9752	1	2	0.87284	0	15.2747	14.9293
HepG2	ENSG00000214944	HEYA8	ENST00000296799	ENST00000513042	ENST00000513042	ENST00000296799	+	TRUE	0	FALSE	FALSE	FALSE	805	FALSE	FALSE	0	0	0	0	0	0	0	0.00723475	0.00141994	0.00461964	2.27203	0	11.1329	1	4	3.12986	1	3	0	0	20.7817	17.0345
HepG2	ENSG00000221926	H9	ENST00000577886	BambuTx6625	BambuTx6625	ENST00000577886	-	TRUE	0	FALSE	TRUE	FALSE	-6	FALSE	FALSE	0	0	0	0	0	0	76	0.00632773	0.00242549	0.00399768	4.36149	0	1.73644	1	4	2.23074	1	3	0.325024	0	5.42048	4.25247
HepG2	ENSG00000223482	Hct116	ENST00000446751	ENST00000433920	ENST00000433920	ENST00000446751	-	FALSE	0	FALSE	FALSE	TRUE	0	FALSE	FALSE	0	0	0	0	0	0	459	0	8.44603e-22	1.30688e-20	2.28914	64	5.12938	1	6	7.7399	1	3	1.64906	2.31806	13.1697	22.439
HepG2	ENSG00000226259	A549	BambuTx1970	BambuTx4560	BambuTx4560	BambuTx1970	+	FALSE	-11	FALSE	FALSE	FALSE	0	FALSE	FALSE	0	0	7	0	0	0	21	6.1469e-06	7.88489e-07	3.67218e-06	3.4692	12	2.79863	1	5	1.36059	1	2	0.715697	0	5.81641	5.10221
HepG2	ENSG00000226419	Hct116	ENST00000428411	ENST00000416193	ENST00000416193	ENST00000428411	+	FALSE	46	FALSE	FALSE	TRUE	0	FALSE	FALSE	0	0	0	0	0	1	1040	3.29314e-14	2.64398e-16	1.15786e-14	2.80494	2	3.33109	1	3	4.48779	1	2	2.29259	0	5.12938	6.12265
HepG2	ENSG00000232527	HEYA8	ENST00000452399	BambuTx5327	BambuTx5327	ENST00000452399	-	FALSE	22	FALSE	FALSE	TRUE	0	FALSE	FALSE	0	0	0	0	0	0	1153	0.000509022	0	0.000343563	2.35792	38	15.3833	1	2	4.48779	1	3	10.6555	1.49593	20.3815	7.14415
HepG2	ENSG00000235169	Hct116	ENST00000444870	BambuTx34	BambuTx34	ENST00000444870	+	FALSE	59	FALSE	FALSE	FALSE	-26	FALSE	FALSE	0	0	0	0	0	1	441	0.00113583	0	0.000729457	2.20479	257	1.56861	1	2	22.7126	1	2	1.20663	10.1415	2.17842	26.6727
HepG2	ENSG00000247828	HEYA8	BambuTx6767	ENST00000504922	ENST00000504922	BambuTx6767	+	FALSE	108	FALSE	FALSE	TRUE	0	FALSE	FALSE	0	0	4	0	0	1	372	2.31482e-05	5.14933e-06	1.65088e-05	2.01272	9	3.36841	1	6	0.997258	1	6	1.71784	0.340198	8.00709	4.05583
HepG2	ENSG00000249859	Hct116	BambuTx4051	BambuTx2457	BambuTx2457	BambuTx4051	+	TRUE	0	FALSE	FALSE	FALSE	0	FALSE	FALSE	0	0	0	0	0	0	5316	0	1.38293e-05	2.45772e-05	2.93802	0	61.6466	1	4	1.70099	1	3	21.4007	0	155.516	4.05583
HepG2	ENSG00000249859	K562	BambuTx4051	BambuTx4050	BambuTx4050	BambuTx4051	+	FALSE	12	FALSE	FALSE	FALSE	0	FALSE	FALSE	0	0	0	1	0	0	1501	0	7.24284e-19	3.83201e-17	26.9627	0	78.7502	1	6	1.70099	1	3	48.6391	0	131.472	4.05583
HepG2	ENSG00000250644	MCF7	ENST00000636615	BambuTx9732	BambuTx9732	ENST00000636615	-	FALSE	-86	FALSE	FALSE	FALSE	22	FALSE	FALSE	0	0	0	1	0	0	72	9.72386e-09	0	6.7686e-09	2.71421	63	37.1683	1	2	4.56855	1	2	1.78591	2.57403	48.2766	6.17766
HepG2	ENSG00000256269	K562	ENST00000278715	ENST00000392841	ENST00000392841	ENST00000278715	+	TRUE	0	FALSE	FALSE	FALSE	2	FALSE	FALSE	0	0	0	0	0	0	1177	0	7.57977e-46	5.72896e-43	4.30626	244	86.6701	1	5	15.3639	1	2	32.5631	9.85177	133.034	17.965
HepG2	ENSG00000262879	MCF7	BambuTx3029	ENST00000574741	ENST00000574741	BambuTx3029	-	FALSE	-25	FALSE	FALSE	TRUE	0	FALSE	FALSE	0	0	0	0	0	0	112	0.000133598	1.26211e-05	9.14266e-05	2.68334	12	12.1524	1	4	0.670494	1	4	2.12352	0.514805	15.9501	4.0009
HepG2	ENSG00000270276	Hct116	ENST00000612061	ENST00000579512	ENST00000579512	ENST00000612061	-	FALSE	62	FALSE	FALSE	TRUE	0	TRUE	FALSE	0	0	0	0	0	0	40	0.00122553	0.00200579	0.0052574	2.24069	45	0.557914	1	3	3.22496	1	2	0	0.621132	1.11583	6.21132
HepG2	ENSG00000272398	Hct116	ENST00000606017	ENST00000619133	ENST00000619133	ENST00000606017	-	TRUE	0	FALSE	TRUE	FALSE	2	FALSE	FALSE	0	0	0	0	1	0	143	2.95498e-08	0	2.08317e-08	2.23303	132	1.33899	1	2	7.14309	1	2	0.445017	2.19434	2.79851	7.65445
HepG2	ENSG00000276043	K562	ENST00000620565	ENST00000612630	ENST00000612630	ENST00000620565	+	TRUE	0	FALSE	FALSE	FALSE	4	FALSE	FALSE	0	0	0	0	0	0	0	0.00315269	0.000903478	0.00205861	2.03328	13	3.21618	1	4	1.85895	1	2	0	0	5.98924	3.7179
HepG2	ENSG00000276043	K562	ENST00000624301	ENST00000612630	ENST00000612630	ENST00000624301	+	TRUE	0	FALSE	FALSE	FALSE	3	FALSE	FALSE	0	0	0	0	0	0	0	0.00315269	0.000903478	0.00205861	2.03328	13	3.21618	1	4	1.85895	1	3	0	0	5.98924	3.7179
K562	BambuGene13275	HEYA8	BambuTx690	BambuTx5537	BambuTx5537	BambuTx690	+	FALSE	0	FALSE	FALSE	FALSE	53	FALSE	FALSE	0	0	0	0	1	1	6052	0	2.00299e-20	2.38958e-18	5.57255	270	43.1957	1	4	9.13846	1	2	39.6336	8.43093	97.4335	15.3508
K562	BambuGene63270	A549	BambuTx3538	BambuTx6495	BambuTx6495	BambuTx3538	+	TRUE	0	FALSE	TRUE	FALSE	0	FALSE	FALSE	0	0	0	0	0	1	47	0.0290153	0.0164353	0.0191047	3.40689	0	2.15403	1	3	0.0964295	1	3	1.64444	0	2.38538	0.658765
K562	BambuGene63309	A549	BambuTx3719	BambuTx4741	BambuTx4741	BambuTx3719	-	TRUE	0	FALSE	TRUE	FALSE	0	FALSE	FALSE	0	0	0	0	0	1	51	0.000477029	8.91255e-05	0.000311815	2.89238	3	2.41949	1	3	0.711676	1	3	1.29024	0	3.96008	1.48871
K562	ENSG00000002822	HEYA8	BambuTx6912	BambuTx6257	BambuTx6257	BambuTx6912	-	TRUE	0	FALSE	FALSE	FALSE	1	FALSE	FALSE	0	0	0	0	0	0	2470	0	8.62702e-20	9.9109e-18	5.05149	98	37.1694	1	3	13.11	1	4	25.0103	2.17115	48.3928	27.6337
K562	ENSG00000003147	H9	ENST00000402384	ENST00000406470	ENST00000406470	ENST00000402384	-	TRUE	0	FALSE	FALSE	FALSE	-3	FALSE	FALSE	0	0	0	0	0	0	455	0.00156116	0.000691987	0.00256473	2.26085	43	16.5419	1	4	15.7724	1	2	4.79333	1.54154	20.2738	24.9076
K562	ENSG00000005187	HepG2	ENST00000289416	ENST00000614721	ENST00000614721	ENST00000289416	+	TRUE	0	FALSE	FALSE	TRUE	0	FALSE	FALSE	0	0	0	0	0	0	994	0	1.69975e-26	3.2325e-24	5.66623	480	124.483	1	3	96.8437	1	2	42.9918	17.0159	127.063	199.794
K562	ENSG00000005187	MCF7	ENST00000289416	ENST00000440284	ENST00000440284	ENST00000289416	+	FALSE	-338	FALSE	FALSE	TRUE	0	TRUE	FALSE	0	0	0	0	0	0	5	0.0205035	0.00490856	0.0131465	2.27314	480	0.451588	1	3	96.8437	1	2	0	17.0159	1.20423	199.794
K562	ENSG00000005238	HEYA8	ENST00000378561	BambuTx5231	BambuTx5231	ENST00000378561	-	TRUE	0	FALSE	TRUE	FALSE	2	FALSE	FALSE	0	0	0	0	0	0	88	2.70603e-05	1.23881e-06	1.90944e-05	2.4841	0	2.86596	1	3	5.24077	1	2	0.793763	0	9.31865	6.91012
K562	ENSG00000006015	HepG2	ENST00000358607	ENST00000595077	ENST00000595077	ENST00000358607	+	TRUE	0	TRUE	FALSE	FALSE	0	FALSE	FALSE	0	1	0	0	0	0	70	5.22653e-11	2.64769e-12	3.50439e-11	4.02969	256	4.53891	1	3	18.2168	1	2	3.83348	11.5459	10.5452	39.7259
K562	ENSG00000020256	HEYA8	ENST00000216923	ENST00000371523	ENST00000371523	ENST00000216923	-	TRUE	0	FALSE	FALSE	TRUE	0	FALSE	FALSE	0	0	0	0	0	0	481	3.2356e-11	6.25709e-13	2.48825e-11	3.47236	7	9.88317	1	5	2.42099	1	2	5.03437	0	19.9474	6.79475
K562	ENSG00000024526	H9	ENST00000370966	ENST00000456315	ENST00000456315	ENST00000370966	-	FALSE	-107	FALSE	FALSE	FALSE	0	FALSE	FALSE	0	0	0	1	0	0	358	6.51982e-05	0	4.28384e-05	2.08377	37	20.435	1	2	12.0799	1	2	3.39754	1.20633	22.0985	19.9495
K562	ENSG00000036054	HEYA8	ENST00000471273	ENST00000394144	ENST00000394144	ENST00000471273	+	TRUE	0	FALSE	TRUE	FALSE	4	FALSE	FALSE	0	0	0	0	0	0	790	1.05679e-12	5.03589e-15	8.44346e-13	2.04306	9	11.8145	1	3	8.57388	1	3	7.96987	0.157035	25.32	26.4979
K562	ENSG00000042493	HepG2	ENST00000263867	BambuTx3148	BambuTx3148	ENST00000263867	-	TRUE	0	FALSE	FALSE	FALSE	-5	FALSE	FALSE	0	0	0	0	0	0	311	0	1.31818e-18	1.22129e-16	7.04173	81	20.0774	1	3	22.9931	1	2	11.8015	3.01093	20.0774	46.376
K562	ENSG00000049323	HEYA8	ENST00000404525	ENST00000418533	ENST00000418533	ENST00000404525	+	FALSE	42	FALSE	FALSE	FALSE	-3	FALSE	FALSE	0	0	1	0	0	0	0	0.00117965	0	0.000895932	2.18866	0	0.768555	1	4	4.95346	1	2	0	0	2.02229	9.13968
K562	ENSG00000049759	HEYA8	ENST00000382850	BambuTx3061	BambuTx3061	ENST00000382850	+	TRUE	0	FALSE	FALSE	FALSE	-4134	FALSE	FALSE	0	0	0	0	0	0	918	5.05167e-13	1.42643e-10	2.48392e-09	5.85332	4	15.7591	1	5	11.9063	1	2	9.27483	0	51.819	21.9424
K562	ENSG00000050405	HepG2	ENST00000552783	ENST00000341247	ENST00000341247	ENST00000552783	-	TRUE	0	FALSE	TRUE	FALSE	2	FALSE	FALSE	0	0	0	0	1	0	42	2.27174e-11	0.00390283	0.00381244	2.9399	0	19.2467	1	4	6.80462	1	3	2.57997	0	30.4867	15.4235
K562	ENSG00000050405	MCF7	ENST00000552783	ENST00000394943	ENST00000394943	ENST00000552783	-	TRUE	0	FALSE	TRUE	FALSE	2	FALSE	FALSE	0	0	0	0	0	0	2	6.66391e-07	0.0204425	0.0165099	2.40441	0	4.30513	1	5	6.80462	1	3	0	0	10.1642	15.4235
K562	ENSG00000050426	Hct116	ENST00000262055	ENST00000547008	ENST00000547008	ENST00000262055	+	FALSE	-23	FALSE	FALSE	FALSE	-52	FALSE	FALSE	0	0	3	0	0	0	727	4.16062e-11	7.02536e-12	2.91176e-11	2.16195	128	4.16491	1	5	21.5813	1	2	2.90115	5.86244	17.4399	75.084
K562	ENSG00000054282	Hct116	BambuTx262	ENST00000497459	ENST00000497459	BambuTx262	+	TRUE	0	FALSE	FALSE	FALSE	-2	FALSE	FALSE	0	0	0	0	0	0	7631	3.66937e-10	4.95053e-08	1.32452e-07	2.53168	3	33.072	1	5	6.32057	1	5	21.5717	0	46.7387	14.0187
K562	ENSG00000060491	A549	ENST00000370461	BambuTx7095	BambuTx7095	ENST00000370461	+	TRUE	0	FALSE	TRUE	FALSE	0	FALSE	FALSE	2	0	0	0	0	0	20	1.45826e-05	1.76348e-06	1.42111e-05	4.71633	4	11.5107	1	3	16.5966	1	2	0.187575	0	21.9787	24.3436
K562	ENSG00000061656	H9	ENST00000374273	ENST00000498203	ENST00000498203	ENST00000374273	+	TRUE	0	TRUE	FALSE	FALSE	-115	FALSE	FALSE	0	0	2	0	0	0	0	0.00385961	0	0.00318656	2.79904	0	1.10492	1	2	5.61496	1	2	0	0	1.95015	5.61496
K562	ENSG00000064687	Hct116	ENST00000435683	ENST00000525073	ENST00000525073	ENST00000435683	+	TRUE	0	TRUE	FALSE	FALSE	-3	FALSE	FALSE	0	0	0	0	1	0	0	4.24793e-09	2.2099e-08	2.72105e-07	2.84947	0	28.1122	1	3	6.8056	1	3	0	0	33.8539	11.0698
K562	ENSG00000067082	HEYA8	ENST00000542957	ENST00000497571	ENST00000497571	ENST00000542957	-	FALSE	-6	FALSE	FALSE	FALSE	1	FALSE	FALSE	0	0	0	1	0	0	4093	0.00585608	0	0.00376225	2.8042	3	137.384	1	2	45.0701	1	2	24.1042	0	145.859	66.3967
K562	ENSG00000067606	HEYA8	BambuTx8835	ENST00000505322	ENST00000505322	BambuTx8835	+	TRUE	0	FALSE	FALSE	FALSE	0	FALSE	FALSE	0	0	0	0	0	0	0	3.73485e-08	0	3.0958e-08	3.97463	31	3.03841	1	3	2.13593	1	3	0	0.892474	3.03841	4.59323
K562	ENSG00000070061	HepG2	ENST00000374647	BambuTx3484	BambuTx3484	ENST00000374647	-	TRUE	0	FALSE	FALSE	FALSE	-1115	FALSE	FALSE	0	0	0	0	0	0	1399	0	0	2.751e-31	3.99915	14	111.172	1	2	18.0245	1	2	50.9328	0.247803	214.959	20.3318
K562	ENSG00000070366	HEYA8	ENST00000263073	BambuTx5678	BambuTx5678	ENST00000263073	-	TRUE	0	FALSE	FALSE	FALSE	-2	FALSE	FALSE	0	0	0	0	0	0	385	1.77006e-08	2.625e-10	1.30276e-08	3.96568	0	13.704	1	4	2.92796	1	2	3.61654	0	24.0161	5.52029
K562	ENSG00000070882	H9	ENST00000313367	BambuTx6264	BambuTx6264	ENST00000313367	-	FALSE	11	FALSE	FALSE	FALSE	-1	FALSE	FALSE	0	0	1	0	0	0	33	0.0280418	0.00831765	0.0170817	2.03563	1	3.72455	1	3	6.15887	1	2	0.260019	0	5.52462	10.805
K562	ENSG00000071127	HEYA8	ENST00000382452	ENST00000499869	ENST00000499869	ENST00000382452	-	FALSE	-89	FALSE	FALSE	FALSE	1	FALSE	FALSE	0	0	0	0	0	1	0	0.0125249	0.00291613	0.0078416	2.65506	107	168.011	1	3	19.1231	1	2	0	1.80336	189.798	74.3245
K562	ENSG00000071564	H9	ENST00000344749	ENST00000262965	ENST00000262965	ENST00000344749	-	FALSE	0	FALSE	FALSE	FALSE	0	FALSE	FALSE	0	0	1	3	0	0	71	1.10665e-05	0.0181201	0.00918421	2.16594	4	38.1837	1	6	13.5969	1	3	1.75799	0	113.922	64.7262
K562	ENSG00000072422	HEYA8	ENST00000357917	ENST00000337910	ENST00000337910	ENST00000357917	-	TRUE	0	FALSE	FALSE	FALSE	0	FALSE	FALSE	0	0	0	0	0	0	14	0.0379472	0	0.0224924	2.07368	1	1.45392	1	2	3.25848	1	2	0.0740733	0	1.98547	6.51696
K562	ENSG00000072818	H9	ENST00000570439	ENST00000158762	ENST00000158762	ENST00000570439	+	TRUE	0	FALSE	TRUE	TRUE	0	FALSE	TRUE	9	0	0	0	0	0	132	0.0144959	0	0.00898598	2.26474	9	5.37592	1	4	0.756177	1	5	1.21419	0.427444	6.66572	2.64161
K562	ENSG00000073060	H9	ENST00000261693	ENST00000339570	ENST00000339570	ENST00000261693	-	FALSE	70	FALSE	FALSE	FALSE	777	FALSE	FALSE	0	0	1	0	0	0	655	0	0	2.65592e-28	2.97321	141	15.9133	1	2	29.1607	1	2	6.51195	7.74803	18.9869	41.4683
K562	ENSG00000073712	H9	ENST00000341590	ENST00000343279	ENST00000343279	ENST00000341590	-	FALSE	-105	FALSE	FALSE	FALSE	-7	FALSE	FALSE	0	0	0	1	0	0	560	4.39648e-13	5.15859e-15	3.26371e-13	3.3249	3	20.9635	1	3	0.666041	1	2	5.29076	0	52.8862	1.43466
K562	ENSG00000076928	HEYA8	ENST00000337665	ENST00000347545	ENST00000347545	ENST00000337665	+	TRUE	0	FALSE	FALSE	FALSE	0	FALSE	FALSE	0	0	1	0	0	0	39	4.52201e-05	7.17267e-06	3.14242e-05	3.04402	4	3.83198	1	5	6.43283	1	2	0.396641	0	23.0753	30.4475
K562	ENSG00000077044	HEYA8	ENST00000430834	BambuTx5892	BambuTx5892	ENST00000430834	+	TRUE	0	FALSE	TRUE	FALSE	-8	FALSE	FALSE	0	0	1	0	0	0	188	0	1.03968e-20	4.03114e-18	2.85995	0	18.5438	1	5	5.99987	1	3	1.90143	0	36.977	12.8514
K562	ENSG00000079462	Hct116	ENST00000538771	ENST00000262890	ENST00000262890	ENST00000538771	-	FALSE	-206	FALSE	FALSE	FALSE	0	FALSE	FALSE	0	1	0	0	0	0	17958	2.141e-08	0.000150795	0.000612416	2.57221	186	77.7313	1	4	23.6441	1	2	65.4174	8.36057	120.509	47.0152
K562	ENSG00000079462	MCF7	ENST00000538771	ENST00000262890	ENST00000262890	ENST00000538771	-	FALSE	-206	FALSE	FALSE	FALSE	0	FALSE	FALSE	0	1	0	0	0	0	1296	7.34274e-06	2.57018e-05	0.000281256	2.68802	186	73.4751	1	4	23.6441	1	2	39.9395	8.36057	100.258	47.0152
K562	ENSG00000080503	H9	ENST00000635739	ENST00000302401	ENST00000302401	ENST00000635739	+	TRUE	0	FALSE	FALSE	FALSE	0	FALSE	FALSE	0	0	0	1	0	0	0	9.05963e-05	3.07494e-05	5.98758e-05	2.98032	0	0.65133	1	5	2.52718	1	4	0	0	3.83529	12.4604
K562	ENSG00000080503	HEYA8	ENST00000635739	ENST00000357248	ENST00000357248	ENST00000635739	+	TRUE	0	FALSE	FALSE	FALSE	-4	FALSE	FALSE	0	0	1	0	0	0	10	0.000715159	0.00027253	0.000475442	2.41378	0	4.8927	1	6	2.52718	1	4	0.0869851	0	23.7963	12.4604
K562	ENSG00000081692	HepG2	ENST00000485807	ENST00000620518	ENST00000620518	ENST00000485807	-	TRUE	0	FALSE	TRUE	FALSE	-799	FALSE	FALSE	2	0	0	0	0	0	90	0.00241135	0.00143705	0.00244588	2.62361	11	2.94313	1	3	3.41052	1	4	1.77817	0.421616	16.1494	13.2138
K562	ENSG00000082458	HEYA8	ENST00000542398	ENST00000374355	ENST00000374355	ENST00000542398	+	TRUE	0	FALSE	FALSE	FALSE	2	FALSE	FALSE	0	0	0	0	0	0	2	0.0273586	0.0245545	0.0166042	2.12473	14	0.0775344	1	4	2.13883	1	3	0	0.496579	0.20646	5.99987
K562	ENSG00000085382	HEYA8	ENST00000369127	ENST00000262903	ENST00000262903	ENST00000369127	-	TRUE	0	FALSE	TRUE	FALSE	2	FALSE	FALSE	0	0	0	0	0	0	54	0.0189663	0	0.0116582	2.04341	1	2.2235	1	2	2.95723	1	3	0.411075	0	3.74772	5.51985
K562	ENSG00000088002	MCF7	BambuTx4399	ENST00000201586	ENST00000201586	BambuTx4399	+	TRUE	0	FALSE	FALSE	FALSE	2	FALSE	FALSE	0	0	0	0	0	0	1007	9.1773e-07	0	3.47418e-06	2.1979	18	78.4033	1	2	1.17789	1	2	29.2241	0.877449	78.7426	1.19341
K562	ENSG00000088305	H9	ENST00000348286	ENST00000328111	ENST00000328111	ENST00000348286	+	FALSE	39	FALSE	FALSE	FALSE	0	FALSE	FALSE	0	0	0	3	0	0	562	0	1.37355e-17	6.04069e-16	3.33395	7	304.967	1	4	9.58259	1	2	6.11046	0	351.75	27.858
K562	ENSG00000089006	HepG2	ENST00000377759	BambuTx3205	BambuTx3205	ENST00000377759	-	TRUE	0	FALSE	TRUE	FALSE	-4	FALSE	FALSE	0	0	0	0	0	0	606	0	1.6816e-53	3.7976e-51	7.9538	244	138.07	1	5	27.4779	1	3	21.107	9.47986	393.422	69.0329
K562	ENSG00000090989	H9	ENST00000349598	ENST00000381295	ENST00000381295	ENST00000349598	+	FALSE	123	FALSE	FALSE	FALSE	-21	FALSE	FALSE	0	0	0	1	0	0	216	0.00671065	0.00261698	0.0042365	2.1006	18	5.68393	1	4	6.77268	1	4	2.20305	0.337333	9.58592	22.8139
K562	ENSG00000090989	Hct116	ENST00000349598	ENST00000381295	ENST00000381295	ENST00000349598	+	FALSE	123	FALSE	FALSE	FALSE	-21	FALSE	FALSE	0	0	0	1	0	0	189	0.000391009	0.000105966	0.000256196	2.32972	18	3.77189	1	4	6.77268	1	4	0.890434	0.337333	6.15526	22.8139
K562	ENSG00000091073	MCF7	ENST00000430490	ENST00000468546	ENST00000468546	ENST00000430490	+	TRUE	0	TRUE	FALSE	FALSE	0	FALSE	FALSE	0	0	0	0	0	0	29	0.0224407	0.0225715	0.0175189	2.04	13	4.46973	1	4	3.54952	1	4	0	0.52085	14.7744	12.4684
K562	ENSG00000091592	H9	ENST00000571451	ENST00000568641	ENST00000568641	ENST00000571451	-	TRUE	0	FALSE	FALSE	TRUE	0	FALSE	FALSE	0	0	0	0	0	0	308	1.6783e-07	0.00964916	0.0191721	2.02448	0	6.74442	1	2	5.26567	1	2	4.90773	0	14.1916	18.8436
K562	ENSG00000092929	H9	ENST00000207549	BambuTx5082	BambuTx5082	ENST00000207549	-	TRUE	0	FALSE	FALSE	FALSE	0	FALSE	FALSE	0	0	0	0	0	0	46	4.77566e-08	0	3.31102e-08	3.27924	3	4.40609	1	2	21.5397	1	2	0.376818	0	4.40609	60.681
K562	ENSG00000097021	HepG2	ENST00000545482	ENST00000377845	ENST00000377845	ENST00000545482	-	TRUE	0	FALSE	FALSE	FALSE	0	FALSE	FALSE	0	0	0	0	0	0	449	0	2.96578e-18	1.33954e-16	7.09354	201	30.9653	1	4	12.7752	1	2	14.2862	7.16772	58.173	27.2122
K562	ENSG00000101639	HepG2	ENST00000513432	ENST00000325971	ENST00000325971	ENST00000513432	+	TRUE	0	FALSE	TRUE	FALSE	-2	FALSE	FALSE	1	0	0	1	0	0	0	0.00133346	0.000380123	0.000845758	2.71707	0	1.07808	1	3	10.194	1	2	0	0	1.33363	14.1244
K562	ENSG00000102103	A549	ENST00000477997	ENST00000376563	ENST00000376563	ENST00000477997	+	FALSE	40	FALSE	FALSE	FALSE	-1	FALSE	FALSE	0	0	0	0	0	0	700	0	2.24539e-62	5.36808e-60	3.34786	298	52.5719	1	3	23.323	1	3	27.9888	7.78619	65.0822	60.439
K562	ENSG00000102316	Hct116	ENST00000375068	ENST00000375058	ENST00000375058	ENST00000375068	+	TRUE	0	FALSE	FALSE	FALSE	0	FALSE	FALSE	0	0	0	0	0	0	828	1.33577e-10	1.13092e-11	9.51042e-11	2.25193	39	6.70509	1	4	4.75575	1	3	3.14918	1.72242	17.5596	21.3806
K562	ENSG00000103253	HEYA8	ENST00000389701	ENST00000389703	ENST00000389703	ENST00000389701	+	FALSE	134	FALSE	FALSE	FALSE	0	FALSE	FALSE	1	0	0	0	0	0	117	1.84796e-07	0.00154972	0.00219288	2.28381	1	2.58338	1	5	4.79331	1	3	0.865125	0	7.08797	14.9396
K562	ENSG00000104450	HEYA8	BambuTx8659	BambuTx4674	BambuTx4674	BambuTx8659	+	TRUE	0	FALSE	FALSE	TRUE	0	FALSE	FALSE	0	0	0	0	0	0	30	1.20923e-05	4.65865e-07	8.67884e-06	2.37252	0	0.555277	1	4	0.904756	1	3	0.0434926	0	1.88894	1.06998
K562	ENSG00000105088	H9	BambuTx10091	ENST00000264833	ENST00000264833	BambuTx10091	-	TRUE	0	FALSE	FALSE	FALSE	0	FALSE	FALSE	0	0	0	0	0	0	1020	0.00072172	0	0.000464001	2.01406	0	46.3112	1	3	0.257145	1	2	9.81545	0	53.6187	0.257145
K562	ENSG00000105185	HepG2	ENST00000590247	ENST00000221784	ENST00000221784	ENST00000590247	+	FALSE	-134	FALSE	FALSE	FALSE	-2	FALSE	FALSE	0	0	0	0	1	0	0	0.000464198	5.57558e-05	0.000297879	2.82788	2830	75.8479	1	3	114.353	1	2	0	43.5936	89.5761	173.668
K562	ENSG00000105223	H9	BambuTx1287	ENST00000409735	ENST00000409735	BambuTx1287	+	FALSE	4	FALSE	FALSE	FALSE	-1	FALSE	FALSE	0	0	0	0	1	0	143	1.02632e-10	5.5494e-12	7.09517e-11	2.16733	128	44.5695	1	3	47.3398	1	2	1.57743	6.02706	99.4574	99.2353
K562	ENSG00000105379	HepG2	ENST00000309244	ENST00000354232	ENST00000354232	ENST00000309244	-	TRUE	0	TRUE	FALSE	FALSE	2	FALSE	FALSE	0	0	0	0	0	0	8711	4.13385e-11	0	2.74486e-11	3.20831	2704	493.544	1	4	144.432	1	2	287.765	89.1328	649.234	148.795
K562	ENSG00000105976	MCF7	BambuTx8197	BambuTx9903	BambuTx9903	BambuTx8197	+	FALSE	11	FALSE	FALSE	FALSE	2	FALSE	FALSE	0	0	0	0	1	0	16	0.0011645	9.69393e-05	0.000798643	2.21658	0	9.59059	1	4	0.224103	1	3	0	0	15.3955	1.74606
K562	ENSG00000106333	Hct116	ENST00000223061	BambuTx5213	BambuTx5213	ENST00000223061	+	TRUE	0	FALSE	FALSE	FALSE	0	FALSE	FALSE	0	0	0	0	0	0	8	4.73674e-06	2.02854e-06	1.52865e-05	2.53195	39	1.74083	1	3	7.5403	1	2	0	1.74924	2.65458	8.93223
K562	ENSG00000106443	Hct116	ENST00000634607	ENST00000473050	ENST00000473050	ENST00000634607	+	TRUE	0	TRUE	FALSE	FALSE	-7	FALSE	FALSE	0	0	0	0	0	0	271	6.12137e-06	1.38067e-06	4.15634e-06	2.29813	0	0.669416	1	3	7.70672	1	2	0.322293	0	4.35684	21.0502
K562	ENSG00000107554	H9	ENST00000324109	ENST00000543621	ENST00000543621	ENST00000324109	-	TRUE	0	FALSE	FALSE	FALSE	0	FALSE	FALSE	0	0	0	0	0	0	118	5.62381e-09	1.41911e-10	3.76739e-09	4.95978	1	9.11955	1	3	1.51343	1	2	1.10492	0	14.0247	3.32991
K562	ENSG00000107872	H9	ENST00000224862	BambuTx2836	BambuTx2836	ENST00000224862	+	FALSE	-1017	FALSE	FALSE	FALSE	0	FALSE	FALSE	1	0	0	0	0	0	305	7.60456e-11	2.34007e-06	2.18059e-05	2.18782	4	5.81246	1	2	7.7774	1	2	2.20985	0.230192	15.3092	18.9583
K562	ENSG00000107872	H9	ENST00000369956	BambuTx2836	BambuTx2836	ENST00000369956	+	FALSE	-999	FALSE	FALSE	FALSE	0	FALSE	FALSE	1	0	0	0	0	0	305	7.60456e-11	2.34007e-06	2.18059e-05	2.18782	4	5.81246	1	2	7.7774	1	2	2.20985	0.230192	15.3092	18.9583
K562	ENSG00000108509	H9	ENST00000574951	ENST00000572192	ENST00000572192	ENST00000574951	-	TRUE	0	TRUE	FALSE	FALSE	-147	FALSE	FALSE	0	0	0	0	0	0	22	5.51669e-05	1.66438e-05	3.62449e-05	2.58049	1	2.42455	1	4	3.30025	1	3	0.243441	0	6.02659	9.7814
K562	ENSG00000109323	A549	ENST00000514430	ENST00000507358	ENST00000507358	ENST00000514430	-	FALSE	53	FALSE	FALSE	TRUE	0	FALSE	FALSE	0	0	0	0	0	0	68	5.11693e-05	2.71109e-06	3.24072e-05	2.31056	0	3.21462	1	3	8.05629	1	2	2.29823	0	7.33913	11.2238
K562	ENSG00000109670	HEYA8	ENST00000281708	ENST00000263981	ENST00000263981	ENST00000281708	-	TRUE	0	FALSE	FALSE	FALSE	-4	FALSE	FALSE	0	0	0	0	0	0	242	4.83867e-08	8.65772e-10	3.4429e-08	3.2738	2	9.06402	1	5	7.85713	1	2	1.81114	0	10.6981	13.7615
K562	ENSG00000111321	H9	ENST00000228918	ENST00000546296	ENST00000546296	ENST00000228918	+	TRUE	0	FALSE	FALSE	TRUE	0	TRUE	FALSE	0	0	0	0	0	0	0	8.67988e-12	2.50134e-13	6.44318e-12	6.10554	131	0.779761	1	3	17.5023	1	2	0	6.9561	2.88511	34.4897
K562	ENSG00000112739	HepG2	ENST00000480058	ENST00000337659	ENST00000337659	ENST00000480058	+	FALSE	-59	FALSE	FALSE	TRUE	0	TRUE	FALSE	0	0	0	0	0	0	95	0.000962237	0.000129692	0.000612577	2.18793	0	50.2601	1	4	50.264	1	2	3.07991	0	75.8451	76.9264
K562	ENSG00000113648	HEYA8	ENST00000511689	ENST00000312469	ENST00000312469	ENST00000511689	-	FALSE	-411	FALSE	FALSE	FALSE	-510	FALSE	FALSE	0	0	1	1	0	0	1764	0	2.72971e-18	3.84866e-16	2.07426	110	50.8056	1	5	56.7444	1	2	16.2571	4.53383	140.787	98.8664
K562	ENSG00000114473	HEYA8	ENST00000493624	ENST00000478903	ENST00000478903	ENST00000493624	-	TRUE	0	FALSE	FALSE	TRUE	0	FALSE	FALSE	0	0	0	0	0	0	1017	0.000126421	0	8.7573e-05	2.31195	12	13.2141	1	4	0.800299	1	4	9.7275	0.128573	17.5475	3.54352
K562	ENSG00000115109	HEYA8	ENST00000452780	ENST00000263713	ENST00000263713	ENST00000452780	+	TRUE	0	FALSE	TRUE	FALSE	1	FALSE	FALSE	0	0	0	0	0	0	5	0.0135923	0.037272	0.0223188	2.30036	0	0.422921	1	4	2.70521	1	4	0	0	0.911875	5.29485
K562	ENSG00000115355	MCF7	ENST00000413716	ENST00000426576	ENST00000426576	ENST00000413716	-	TRUE	0	TRUE	FALSE	TRUE	0	TRUE	FALSE	0	1	0	0	0	0	0	0.00264843	0.000842953	0.0017572	2.89012	0	0.324712	1	5	13.0648	1	4	0	0	0.876287	30.4845
K562	ENSG00000115414	H9	ENST00000498719	ENST00000323926	ENST00000323926	ENST00000498719	-	TRUE	0	FALSE	TRUE	FALSE	412	FALSE	FALSE	0	0	0	0	0	0	102	0	3.01376e-16	3.45028e-15	4.43281	41	5.05594	1	7	17.0312	1	3	0.728045	1.26502	22.0305	35.8746
K562	ENSG00000117335	HEYA8	ENST00000360212	ENST00000367041	ENST00000367041	ENST00000360212	+	FALSE	58	FALSE	FALSE	FALSE	7	FALSE	FALSE	0	0	0	2	0	0	1491	5.87266e-11	2.55705e-12	4.48107e-11	2.67823	0	36.1406	1	5	41.3952	1	4	14.9442	0	107.54	113.193
K562	ENSG00000118707	Hct116	ENST00000373872	BambuTx1571	BambuTx1571	ENST00000373872	+	TRUE	0	FALSE	FALSE	FALSE	0	FALSE	FALSE	0	0	0	0	0	0	56	9.44512e-05	0.00460685	0.00585249	2.1082	9	1.42382	1	4	5.45407	1	2	0.120663	0	4.22766	9.2628
K562	ENSG00000119403	HEYA8	ENST00000312189	ENST00000373896	ENST00000373896	ENST00000312189	-	FALSE	140	FALSE	FALSE	TRUE	0	FALSE	TRUE	0	0	0	0	0	0	85	1.52683e-08	2.69599e-08	7.53376e-07	2.22244	721	18.3847	1	3	69.9593	1	2	0.735612	41.744	29.4559	161.447
K562	ENSG00000119640	HepG2	ENST00000238618	ENST00000555463	ENST00000555463	ENST00000238618	-	TRUE	0	FALSE	FALSE	FALSE	-16	FALSE	FALSE	0	0	0	0	0	0	39	1.95115e-10	1.5552e-11	1.3008e-10	3.78087	474	2.54904	1	4	19.393	1	2	1.34099	12.8324	6.17766	28.3477
K562	ENSG00000119655	MCF7	ENST00000555619	ENST00000553490	ENST00000553490	ENST00000555619	-	FALSE	-173	FALSE	FALSE	FALSE	-149	FALSE	FALSE	0	0	0	0	0	0	331	0	0	0	5.79652	1000	33.4456	1	4	56.6643	1	2	7.88658	37.1571	80.9801	58.5759
K562	ENSG00000120896	HepG2	ENST00000523965	ENST00000240123	ENST00000240123	ENST00000523965	+	TRUE	0	FALSE	TRUE	FALSE	293	FALSE	FALSE	0	0	0	0	0	0	5	0	1.11737e-18	5.60756e-17	2.85928	4	7.0301	1	3	1.87894	1	2	0	0	14.601	4.3999
K562	ENSG00000121410	HepG2	ENST00000596924	ENST00000263100	ENST00000263100	ENST00000596924	-	TRUE	0	FALSE	TRUE	FALSE	-1672	FALSE	FALSE	0	0	0	0	0	0	280	0.000317079	0	0.00020806	3.45621	210	40.5527	1	3	15.5553	1	2	10.5762	8.97176	44.736	17.2266
K562	ENSG00000122507	H9	ENST00000355070	BambuTx4928	BambuTx4928	ENST00000355070	+	TRUE	0	FALSE	FALSE	FALSE	-436	FALSE	FALSE	0	0	0	0	0	0	1127	0.000375346	0	0.000245519	3.43628	0	18.9771	1	5	0.0160716	1	2	9.61787	0	29.163	0.760052
K562	ENSG00000123358	H9	ENST00000550557	BambuTx2902	BambuTx2902	ENST00000550557	+	TRUE	0	FALSE	TRUE	FALSE	0	FALSE	FALSE	3	0	0	0	0	0	67	0.00414507	0.000710432	0.00261466	2.74596	1	4.11795	1	4	0.792173	1	2	0.467856	0	11.8668	2.51833
K562	ENSG00000123358	HEYA8	ENST00000550557	BambuTx2902	BambuTx2902	ENST00000550557	+	TRUE	0	FALSE	TRUE	FALSE	0	FALSE	FALSE	3	0	0	0	0	0	37	0.000619708	5.77401e-05	0.000414102	3.08257	1	3.19686	1	4	0.792173	1	2	0.348163	0	8.21964	2.51833
K562	ENSG00000123737	Hct116	ENST00000243498	BambuTx1926	BambuTx1926	ENST00000243498	+	FALSE	-24	FALSE	FALSE	FALSE	106	FALSE	FALSE	0	0	1	0	0	0	5939	0	3.09956e-195	1.19901e-192	4.58863	235	45.7571	1	3	21.3753	1	2	23.9145	9.09318	64.9563	38.8214
K562	ENSG00000123815	HEYA8	ENST00000593724	BambuTx5786	BambuTx5786	ENST00000593724	-	TRUE	0	FALSE	TRUE	FALSE	0	FALSE	FALSE	0	0	0	0	0	0	53	5.75221e-06	5.59121e-07	4.11457e-06	2.15085	1	1.37822	1	3	2.98056	1	2	0.401464	0	3.62333	5.53343
K562	ENSG00000124067	HEYA8	ENST00000422611	ENST00000316341	ENST00000316341	ENST00000422611	-	FALSE	0	FALSE	FALSE	FALSE	0	FALSE	FALSE	0	0	0	1	0	0	110	0.00745289	0	0.00475086	2.40984	0	7.00348	1	3	3.24374	1	4	1.08841	0	7.47279	10.179
K562	ENSG00000125779	HepG2	ENST00000336066	BambuTx1541	BambuTx1541	ENST00000336066	+	TRUE	0	FALSE	FALSE	FALSE	-73	FALSE	FALSE	0	0	0	0	0	0	239	1.72895e-13	8.65724e-15	1.32549e-13	2.41492	36	18.6217	1	5	9.25548	1	3	10.1415	1.54843	65.7892	24.1452
K562	ENSG00000126790	Hct116	ENST00000247194	BambuTx797	BambuTx797	ENST00000247194	-	FALSE	-379	FALSE	FALSE	FALSE	-63	FALSE	FALSE	0	0	0	0	0	0	508	0	3.03346e-22	2.20021e-20	2.67377	57	1.52633	1	3	4.85346	1	2	1.00293	2.19106	2.28969	6.29591
K562	ENSG00000127481	A549	ENST00000375254	ENST00000375225	ENST00000375225	ENST00000375254	-	TRUE	0	TRUE	FALSE	FALSE	-4	FALSE	FALSE	0	0	0	0	0	0	411	6.3637e-05	3.77094e-06	4.06703e-05	2.11572	0	27.1995	1	4	72.9188	1	2	17.7576	0	44.7511	129.746
K562	ENSG00000130511	H9	ENST00000270061	ENST00000599699	ENST00000599699	ENST00000270061	+	TRUE	0	TRUE	FALSE	FALSE	0	FALSE	FALSE	0	0	0	0	0	0	548	3.85932e-08	3.75632e-09	2.61678e-08	2.95075	29	7.19042	1	4	9.47586	1	4	5.33598	1.2344	15.8952	24.2118
K562	ENSG00000130529	HepG2	ENST00000595071	ENST00000599628	ENST00000599628	ENST00000595071	+	TRUE	0	FALSE	FALSE	TRUE	0	FALSE	FALSE	0	0	0	0	0	0	15	9.65601e-10	2.21807e-11	6.31071e-10	2.75935	0	3.3119	1	4	9.64645	1	2	0.514805	0	4.46147	15.0113
K562	ENSG00000130731	HepG2	ENST00000568077	ENST00000338401	ENST00000338401	ENST00000568077	-	FALSE	11	FALSE	FALSE	FALSE	73	FALSE	FALSE	0	0	2	0	0	0	905	0	8.69601e-16	1.23222e-14	2.06734	351	40.882	1	4	19.3024	1	6	38.5102	14.9525	69.1072	73.5742
K562	ENSG00000132294	Hct116	ENST00000254624	BambuTx2463	BambuTx2463	ENST00000254624	+	FALSE	-5	FALSE	FALSE	FALSE	-115	FALSE	FALSE	0	0	0	0	0	1	130	2.96439e-08	1.32191e-09	2.08317e-08	2.01572	7	12.0566	1	3	4.9982	1	2	1.08596	0	32.6763	9.8545
K562	ENSG00000132694	HEYA8	BambuTx4764	ENST00000368194	ENST00000368194	BambuTx4764	-	TRUE	0	FALSE	TRUE	FALSE	0	FALSE	FALSE	0	0	0	1	0	0	6	0.000691623	0.000131111	0.000461092	2.43285	0	2.62469	1	3	0.839805	1	3	0.0193836	0	7.07752	5.92964
K562	ENSG00000132694	HEYA8	ENST00000487682	ENST00000368194	ENST00000368194	ENST00000487682	-	TRUE	0	FALSE	TRUE	FALSE	5	FALSE	FALSE	2	0	0	0	0	0	6	0.000691623	0.000131111	0.000461092	2.43285	0	2.62469	1	3	0.839805	1	4	0.0193836	0	7.07752	5.92964
K562	ENSG00000134046	H9	ENST00000256429	ENST00000583046	ENST00000583046	ENST00000256429	-	FALSE	-171	FALSE	FALSE	TRUE	0	FALSE	FALSE	0	0	0	0	0	0	487	0	0	1.08546e-197	11.1439	84	15.8142	1	3	19.229	1	2	10.4014	4.67288	33.1398	19.4301
K562	ENSG00000134283	H9	ENST00000624028	ENST00000449194	ENST00000449194	ENST00000624028	+	TRUE	0	FALSE	FALSE	TRUE	0	FALSE	FALSE	0	0	0	0	0	0	616	2.56236e-08	3.94346e-09	1.76053e-08	2.80298	34	11.4012	1	6	7.5977	1	4	6.55692	1.92958	41.6774	36.0635
K562	ENSG00000134490	MCF7	ENST00000473688	ENST00000475185	ENST00000475185	ENST00000473688	-	TRUE	0	FALSE	FALSE	FALSE	4	FALSE	FALSE	0	0	0	0	0	0	9	0.0278611	0.00772907	0.0177762	2.40443	4	1.38815	1	4	1.47576	1	3	0	0	6.13401	6.53019
K562	ENSG00000134954	H9	ENST00000535549	ENST00000392668	ENST00000392668	ENST00000535549	-	TRUE	0	FALSE	FALSE	FALSE	-4	FALSE	FALSE	0	0	0	4	0	0	74	7.43312e-06	0.0001036	0.000539116	2.48698	0	7.78048	1	2	0.731489	1	3	0.687598	0	11.2208	1.46298
K562	ENSG00000137094	MCF7	ENST00000312316	ENST00000541010	ENST00000541010	ENST00000312316	+	TRUE	0	TRUE	FALSE	FALSE	-3	FALSE	FALSE	0	0	0	0	0	0	1	0.0428128	0	0.0270853	2.06693	29	1.78591	1	3	3.65097	1	2	0	0.730191	2.11063	4.78579
K562	ENSG00000137871	H9	ENST00000558320	ENST00000560587	ENST00000560587	ENST00000558320	-	TRUE	0	FALSE	FALSE	TRUE	0	FALSE	FALSE	0	0	0	0	0	0	235	0	8.09941e-26	4.29537e-24	4.99185	123	2.92742	1	4	13.3975	1	2	1.94145	3.1548	3.31477	30.1331
K562	ENSG00000137936	MCF7	ENST00000538653	ENST00000370247	ENST00000370247	ENST00000538653	-	TRUE	0	FALSE	TRUE	FALSE	335	FALSE	FALSE	0	0	0	0	0	0	8	0.0260391	0.00691396	0.016658	2.61642	0	1.42252	1	3	0.917582	1	4	0	0	7.00789	4.87761
K562	ENSG00000138621	HepG2	ENST00000342932	ENST00000563393	ENST00000563393	ENST00000342932	+	TRUE	0	TRUE	FALSE	FALSE	-988	FALSE	FALSE	0	0	0	0	0	0	46	0.000703791	0.00225467	0.00344331	2.59365	25	2.99186	1	4	3.17424	1	2	1.6773	0.760052	7.14415	10.9597
K562	ENSG00000138835	HEYA8	ENST00000490241	ENST00000613049	ENST00000613049	ENST00000490241	+	TRUE	0	FALSE	TRUE	FALSE	5	FALSE	FALSE	0	0	0	0	0	0	1539	2.85583e-05	3.99123e-06	2.00641e-05	2.62699	2	16.5764	1	3	1.95163	1	5	12.2484	0	44.9997	6.41564
K562	ENSG00000139880	HEYA8	ENST00000485922	ENST00000397359	ENST00000397359	ENST00000485922	-	TRUE	0	FALSE	TRUE	FALSE	5	FALSE	FALSE	0	0	0	0	0	0	2	0.0103422	0.00225059	0.00650295	2.81601	2	1.03119	1	3	1.66631	1	3	0	0	2.76593	3.12986
K562	ENSG00000141349	Hct116	ENST00000269097	BambuTx1086	BambuTx1086	ENST00000269097	+	FALSE	-139	FALSE	FALSE	FALSE	40	FALSE	FALSE	0	0	1	0	0	0	2948	5.43751e-13	9.89831e-15	3.67584e-13	2.16063	193	25.1081	1	4	9.25069	1	2	11.6588	8.19827	45.9721	19.6291
K562	ENSG00000141376	Hct116	ENST00000588874	ENST00000589222	ENST00000589222	ENST00000588874	+	TRUE	0	FALSE	FALSE	FALSE	1	FALSE	FALSE	0	0	0	2	0	0	1	0.0203578	0.0234527	0.0123054	2.15651	0	2.51581	1	2	1.51553	1	4	0	0	5.3402	3.38627
K562	ENSG00000141376	MCF7	ENST00000588874	ENST00000592702	ENST00000592702	ENST00000588874	+	TRUE	0	FALSE	FALSE	FALSE	1	FALSE	FALSE	0	0	0	1	0	0	0	0	7.65113e-10	1.5201e-08	3.77405	0	602.472	1	6	1.51553	1	4	0	0	915.254	3.38627
K562	ENSG00000141736	H9	ENST00000406381	ENST00000269571	ENST00000269571	ENST00000406381	+	TRUE	0	FALSE	FALSE	FALSE	0	FALSE	FALSE	0	0	0	0	0	0	1067	0.000170407	0.00647536	0.0141729	2.77242	0	60.3035	1	2	0.85181	1	3	8.65564	0	81.1731	2.46367
K562	ENSG00000141736	H9	ENST00000541774	ENST00000269571	ENST00000269571	ENST00000541774	+	TRUE	0	FALSE	FALSE	FALSE	0	FALSE	FALSE	0	0	0	0	0	0	1067	0.000170407	0.00647536	0.0141729	2.77242	0	60.3035	1	2	0.85181	1	5	8.65564	0	81.1731	2.46367
K562	ENSG00000143537	H9	ENST00000271836	ENST00000360674	ENST00000360674	ENST00000271836	+	FALSE	20	FALSE	FALSE	FALSE	-17	FALSE	FALSE	0	0	1	0	0	0	141	2.70048e-06	0.000234971	0.000278739	2.01752	43	2.91331	1	5	7.79016	1	2	1.17199	1.40873	12.7454	24.4217
K562	ENSG00000144401	H9	ENST00000411432	ENST00000406927	ENST00000406927	ENST00000411432	-	TRUE	0	FALSE	FALSE	FALSE	-3628	FALSE	FALSE	0	0	0	0	0	0	1497	0	0.00470253	0.00324255	2.58467	27	14.374	1	6	4.6276	1	3	8.70128	1.21408	37.5347	21.6894
K562	ENSG00000144674	H9	ENST00000356847	ENST00000361924	ENST00000361924	ENST00000356847	+	FALSE	75	FALSE	FALSE	FALSE	6	FALSE	FALSE	0	0	1	2	0	0	0	2.27567e-10	0.000791047	0.00284135	2.18305	0	9.95493	1	3	23.1243	1	2	0	0	18.7674	48.1565
K562	ENSG00000145868	MCF7	ENST00000340253	ENST00000513826	ENST00000513826	ENST00000340253	+	TRUE	0	TRUE	FALSE	FALSE	-1	FALSE	FALSE	0	0	1	0	0	0	0	0.000275277	0.000616127	0.0030691	2.01301	3	6.2919	1	3	4.48258	1	2	0	0	8.73172	7.01362
K562	ENSG00000146540	Hct116	ENST00000357429	ENST00000397100	ENST00000397100	ENST00000357429	-	FALSE	0	FALSE	FALSE	FALSE	-1	FALSE	FALSE	0	0	0	0	0	1	1160	0	5.28911e-20	1.58487e-18	3.66528	51	18.4416	1	5	26.6716	1	2	0.503261	2.19057	44.6489	50.8898
K562	ENSG00000147202	H9	BambuTx9987	BambuTx5248	BambuTx5248	BambuTx9987	+	TRUE	0	FALSE	FALSE	FALSE	0	FALSE	FALSE	0	0	0	0	0	0	4154	0	1.76454e-05	0.000123681	7.17154	12	60.5169	1	4	0.257145	1	4	41.9871	0.175147	73.8445	0.257145
K562	ENSG00000147687	Hct116	ENST00000276692	BambuTx5	BambuTx5	ENST00000276692	-	FALSE	0	FALSE	FALSE	FALSE	0	FALSE	FALSE	0	0	1	0	0	0	5718	0	0	0	5.5149	306	39.398	1	5	23.445	1	2	17.9764	8.20346	89.8821	35.4212
K562	ENSG00000147804	HepG2	ENST00000532718	ENST00000301305	ENST00000301305	ENST00000532718	-	TRUE	0	FALSE	TRUE	FALSE	0	FALSE	FALSE	0	0	0	0	0	0	890	0	5.14814e-25	2.32524e-23	8.5041	715	96.1086	1	3	35.2594	1	2	24.8453	30.8594	140.536	51.5153
K562	ENSG00000148120	Hct116	BambuTx3475	BambuTx2547	BambuTx2547	BambuTx3475	+	TRUE	0	FALSE	FALSE	FALSE	2	FALSE	FALSE	0	0	0	0	0	0	320	0.000172125	0.000119694	0.000113207	2.03285	2	2.65935	1	5	1.43301	1	6	0.898821	0	8.32773	4.44537
K562	ENSG00000148180	HepG2	BambuTx2566	ENST00000373818	ENST00000373818	BambuTx2566	+	TRUE	0	FALSE	FALSE	FALSE	0	FALSE	FALSE	0	0	0	0	0	0	2034	6.0569e-11	1.03957e-12	4.03905e-11	3.72056	37	321.164	1	4	5.64002	1	2	108.109	0.912452	337.197	15.6986
K562	ENSG00000148200	HEYA8	ENST00000487099	BambuTx6428	BambuTx6428	ENST00000487099	-	FALSE	41	FALSE	FALSE	TRUE	0	FALSE	FALSE	0	0	0	0	0	0	125	1.26385e-11	0	1.58396e-11	3.35365	1	1.34311	1	2	15.5773	1	2	0.92596	0	2.42658	16.529
K562	ENSG00000148339	HepG2	ENST00000373066	ENST00000373064	ENST00000373064	ENST00000373066	+	TRUE	0	FALSE	FALSE	FALSE	0	FALSE	FALSE	0	0	1	0	0	0	46	0.000831062	0.000218044	0.00053234	2.95485	0	3.86104	1	4	8.32602	1	3	1.54442	0	14.601	23.6657
K562	ENSG00000148339	HepG2	ENST00000373069	ENST00000373064	ENST00000373064	ENST00000373069	+	TRUE	0	FALSE	FALSE	FALSE	0	FALSE	FALSE	0	0	1	0	0	0	46	0.000831062	0.000218044	0.00053234	2.95485	0	3.86104	1	4	8.32602	1	4	1.54442	0	14.601	23.6657
K562	ENSG00000149016	Hct116	ENST00000476907	BambuTx474	BambuTx474	ENST00000476907	-	FALSE	-620	FALSE	FALSE	FALSE	-4	FALSE	FALSE	0	0	0	0	1	0	1556	0	3.43561e-47	1.13915e-44	3.09004	13	13.3643	1	3	6.96265	1	2	6.30208	0.668294	21.5434	14.4795
K562	ENSG00000149182	Hct116	ENST00000524782	BambuTx464	BambuTx464	ENST00000524782	-	FALSE	-203	FALSE	FALSE	FALSE	0	FALSE	FALSE	0	0	0	1	0	0	922	6.68363e-11	1.77113e-12	4.78e-11	2.26903	109	17.0049	1	4	14.869	1	2	4.38989	3.86562	26.6728	36.8887
K562	ENSG00000149269	MCF7	BambuTx523	ENST00000356341	ENST00000356341	BambuTx523	-	TRUE	0	FALSE	FALSE	FALSE	313	FALSE	FALSE	0	0	0	0	0	0	43	2.09488e-05	6.56981e-07	1.47436e-05	2.37786	2	8.806	1	2	1.32803	1	2	0.876287	0	10.4553	3.65095
K562	ENSG00000151725	HepG2	ENST00000281453	ENST00000510146	ENST00000510146	ENST00000281453	-	FALSE	-3	FALSE	FALSE	FALSE	-384	FALSE	FALSE	0	0	1	0	0	0	14	9.83114e-10	0	6.75626e-10	2.02732	299	1.36096	1	2	50.3673	1	2	0.340198	13.8044	1.48716	56.414
K562	ENSG00000152061	HEYA8	ENST00000489615	ENST00000251507	ENST00000251507	ENST00000489615	+	TRUE	0	FALSE	FALSE	TRUE	0	FALSE	FALSE	0	0	0	0	0	0	2	4.49015e-05	0.000732784	0.00126276	3.93798	0	10.0591	1	4	11.4669	1	3	0	0	14.3268	30.5004
K562	ENSG00000152422	H9	ENST00000511817	ENST00000282268	ENST00000282268	ENST00000511817	+	FALSE	95	FALSE	FALSE	FALSE	-29	FALSE	FALSE	0	0	0	0	1	0	30	4.61181e-07	7.82648e-08	3.06785e-07	3.59196	4	2.47599	1	2	5.54557	1	2	0.0779761	0	8.95989	14.9455
K562	ENSG00000152422	HepG2	ENST00000511817	ENST00000282268	ENST00000282268	ENST00000511817	+	FALSE	95	FALSE	FALSE	FALSE	-29	FALSE	FALSE	0	0	0	0	1	0	1	0.00218742	0.0014191	0.00138736	2.8338	4	2.29162	1	2	5.54557	1	2	0	0	4.86699	14.9455
K562	ENSG00000152926	HepG2	ENST00000620222	ENST00000282869	ENST00000282869	ENST00000620222	-	TRUE	0	FALSE	TRUE	FALSE	2676	FALSE	FALSE	0	0	0	0	0	0	0	0.000898313	0.000119833	0.000575029	2.0114	4	2.99186	1	2	11.4599	1	2	0	0	3.22496	30.96
K562	ENSG00000152952	HEYA8	ENST00000461497	ENST00000282903	ENST00000282903	ENST00000461497	-	TRUE	0	FALSE	TRUE	FALSE	0	FALSE	FALSE	0	0	0	0	0	0	2096	5.23877e-13	9.85481e-14	1.35857e-11	2.25591	0	79.1178	1	3	0.380026	1	4	21.1853	0	126.709	0.918461
K562	ENSG00000153046	H9	ENST00000343762	BambuTx4911	BambuTx4911	ENST00000343762	+	TRUE	0	FALSE	FALSE	FALSE	-7	FALSE	FALSE	0	0	0	0	0	0	1414	0	6.67481e-30	1.20355e-27	8.36385	0	43.2611	1	3	16.1359	1	2	14.116	0	76.9429	36.7051
K562	ENSG00000154118	H9	BambuTx999	ENST00000284262	ENST00000284262	BambuTx999	+	TRUE	0	FALSE	TRUE	FALSE	-828	FALSE	FALSE	0	0	0	0	0	0	26	0.00492909	0	0.00310331	2.12266	8	9.27549	1	2	0.183516	1	3	0.0808938	0	12.5459	0.504948
K562	ENSG00000156171	A549	ENST00000484310	ENST00000539140	ENST00000539140	ENST00000484310	-	FALSE	13	FALSE	FALSE	FALSE	-2	FALSE	FALSE	0	0	0	0	0	0	92	0	2.80104e-06	1.16799e-05	4.30996	66	10.7256	1	4	9.87194	1	4	4.99704	3.07062	23.63	53.7607
K562	ENSG00000156253	HepG2	ENST00000493196	ENST00000286777	ENST00000286777	ENST00000493196	-	FALSE	-26	FALSE	FALSE	FALSE	-1375	FALSE	FALSE	0	0	1	0	0	0	176	6.7802e-14	9.41398e-16	3.27075e-14	2.03377	46	12.4855	1	3	7.79749	1	2	4.34792	1.87761	22.439	10.1646
K562	ENSG00000158555	HEYA8	ENST00000533784	ENST00000529721	ENST00000529721	ENST00000533784	-	TRUE	0	FALSE	TRUE	FALSE	0	FALSE	FALSE	0	0	0	5	0	0	93	0.00197222	0	0.00149356	3.31697	0	2.28449	1	4	2.61899	1	4	0.961846	0	4.79523	7.11524
K562	ENSG00000158555	HEYA8	ENST00000533805	ENST00000529721	ENST00000529721	ENST00000533805	-	TRUE	0	FALSE	TRUE	FALSE	1	FALSE	FALSE	0	0	1	0	0	0	93	0.00197222	0	0.00149356	3.31697	0	2.28449	1	4	2.61899	1	3	0.961846	0	4.79523	7.11524
K562	ENSG00000162144	Hct116	ENST00000294072	ENST00000447532	ENST00000447532	ENST00000294072	-	FALSE	-386	FALSE	FALSE	FALSE	-93	FALSE	FALSE	0	0	0	0	1	0	1992	6.6934e-07	4.03738e-08	4.68538e-07	2.62817	180	10.6285	1	3	40.7071	1	2	7.7595	8.54079	20.3528	45.5237
K562	ENSG00000162144	MCF7	ENST00000294072	ENST00000447532	ENST00000447532	ENST00000294072	-	FALSE	-386	FALSE	FALSE	FALSE	-93	FALSE	FALSE	0	0	0	0	1	0	197	0.000795389	5.78967e-05	0.000547749	2.0983	180	11.3795	1	3	40.7071	1	2	6.00717	8.54079	21.5891	45.5237
K562	ENSG00000163704	Hct116	ENST00000412055	ENST00000295984	ENST00000295984	ENST00000412055	-	FALSE	-20	FALSE	FALSE	FALSE	0	FALSE	FALSE	1	0	0	0	0	0	0	5.69133e-05	0	4.28198e-05	2.64401	0	1.64671	1	2	0.257145	1	2	0	0	2.59198	0.700589
K562	ENSG00000164305	MCF7	ENST00000308394	BambuTx9887	BambuTx9887	ENST00000308394	-	FALSE	-17	FALSE	FALSE	FALSE	0	FALSE	FALSE	0	0	2	0	0	0	17	2.67997e-10	2.07563e-12	2.14437e-10	4.93339	52	2.33596	1	5	10.8986	1	2	0.487068	2.06113	4.22125	17.2007
K562	ENSG00000164406	HepG2	ENST00000483190	ENST00000296877	ENST00000296877	ENST00000483190	+	FALSE	1122	FALSE	FALSE	FALSE	348	FALSE	FALSE	1	0	0	0	0	0	463	0.000644834	0	0.000411506	3.86531	14	22.439	1	2	0.931974	1	2	16.7706	0.56884	23.9349	1.80121
K562	ENSG00000164828	HEYA8	ENST00000457861	BambuTx3391	BambuTx3391	ENST00000457861	+	TRUE	0	FALSE	TRUE	TRUE	0	FALSE	FALSE	0	0	0	3	0	0	215	0	3.97644e-06	2.00641e-05	2.75894	0	12.8504	1	3	26.0678	1	3	1.57362	0	68.2354	58.9306
K562	ENSG00000164897	HEYA8	ENST00000462940	ENST00000297533	ENST00000297533	ENST00000462940	-	TRUE	0	FALSE	TRUE	FALSE	6	FALSE	FALSE	0	0	0	0	0	0	376	8.41514e-05	6.13901e-05	0.000438253	2.11429	234	9.59251	1	2	47.959	1	3	3.72376	2.20917	10.1728	80.5487
K562	ENSG00000165233	HepG2	ENST00000375464	ENST00000468781	ENST00000468781	ENST00000375464	+	FALSE	-60	FALSE	FALSE	FALSE	-75	FALSE	FALSE	0	0	1	0	0	0	121	2.45244e-08	1.45246e-09	1.58079e-08	2.21943	72	8.3849	1	4	5.80551	1	2	3.72679	3.22797	21.587	15.006
K562	ENSG00000165629	HEYA8	ENST00000356708	ENST00000335698	ENST00000335698	ENST00000356708	+	FALSE	-48	FALSE	FALSE	FALSE	0	FALSE	FALSE	0	0	1	0	0	0	9937	0	7.95957e-47	1.23446e-43	2.73095	2555	117.312	1	3	169.884	1	2	89.1084	107.418	216.488	239.909
K562	ENSG00000165752	H9	ENST00000368619	BambuTx408	BambuTx408	ENST00000368619	-	FALSE	31	FALSE	FALSE	TRUE	0	FALSE	FALSE	1	0	0	0	0	0	103	0.011333	0.0153181	0.00707127	2.2227	70	5.12138	1	5	4.02165	1	6	0.545832	2.61425	19.2357	11.6583
K562	ENSG00000165916	Hct116	ENST00000602866	ENST00000619920	ENST00000619920	ENST00000602866	-	FALSE	207	FALSE	FALSE	FALSE	0	FALSE	FALSE	0	0	0	0	0	0	24839	2.82807e-05	0.00452698	0.00998303	2.74926	627	86.6331	1	3	39.3241	1	3	48.8578	14.2876	173.217	101.727
K562	ENSG00000166479	HEYA8	BambuTx1187	ENST00000299608	ENST00000299608	BambuTx1187	-	FALSE	194	FALSE	FALSE	FALSE	2	FALSE	FALSE	0	0	0	1	0	0	566	0.00201113	0	0.0013196	2.99355	2	16.2227	1	3	8.0749	1	4	4.53089	0	17.1435	12.9263
K562	ENSG00000167306	A549	ENST00000285039	ENST00000592688	ENST00000592688	ENST00000285039	-	TRUE	0	TRUE	FALSE	FALSE	-3477	FALSE	FALSE	0	0	0	0	0	0	102	0.000991931	0.00392137	0.00626622	2.4917	0	4.6357	1	4	0.640911	1	2	4.31389	0	11.0177	0.999447
K562	ENSG00000167306	HepG2	ENST00000285039	BambuTx3060	BambuTx3060	ENST00000285039	-	FALSE	42	FALSE	FALSE	FALSE	-3447	FALSE	FALSE	0	0	1	0	0	0	21	0.0097688	0.00461432	0.0059975	2.2131	0	8.31493	1	4	0.640911	1	2	0.869274	0	17.8456	0.999447
K562	ENSG00000167395	Hct116	ENST00000300850	BambuTx958	BambuTx958	ENST00000300850	+	TRUE	0	FALSE	FALSE	FALSE	-684	FALSE	FALSE	0	0	1	0	0	0	524	4.95133e-13	9.29975e-15	3.48141e-13	3.62064	1	2.15237	1	3	4.95693	1	2	1.09747	0	5.39293	7.85995
K562	ENSG00000167680	HEYA8	BambuTx3074	ENST00000586582	ENST00000586582	BambuTx3074	-	TRUE	0	FALSE	FALSE	FALSE	0	FALSE	FALSE	0	0	0	0	0	0	14	9.08111e-06	0	7.04646e-06	3.16677	0	5.41299	1	2	0.42249	1	2	0.0745905	0	7.91966	1.23561
K562	ENSG00000168056	H9	ENST00000529582	ENST00000532661	ENST00000532661	ENST00000529582	-	TRUE	0	TRUE	FALSE	FALSE	-378	FALSE	FALSE	0	0	1	0	0	0	57	0.00198737	0.000889507	0.00126241	2.15175	0	2.41472	1	5	4.87479	1	3	0.416444	0	6.86189	12.406
K562	ENSG00000168071	H9	ENST00000472524	ENST00000356786	ENST00000356786	ENST00000472524	+	TRUE	0	FALSE	TRUE	FALSE	3	FALSE	FALSE	1	0	0	0	0	0	0	0.000553051	0	0.000416254	2.12187	78	0.560841	1	5	5.01316	1	2	0	3.70383	3.31477	13.4457
K562	ENSG00000168255	HEYA8	ENST00000511313	ENST00000486319	ENST00000486319	ENST00000511313	-	FALSE	66	FALSE	FALSE	TRUE	0	FALSE	TRUE	0	0	0	0	0	0	180	1.95396e-06	2.1922e-07	1.3934e-06	2.46187	15	2.5238	1	4	9.48223	1	3	1.91361	0.175147	5.72874	26.0967
K562	ENSG00000168255	HepG2	ENST00000511313	ENST00000379340	ENST00000379340	ENST00000511313	-	FALSE	-44	FALSE	FALSE	TRUE	0	FALSE	TRUE	0	0	0	1	0	0	51	0.000121459	4.827e-05	7.96066e-05	2.80261	15	4.86154	1	4	9.48223	1	3	1.49593	0.175147	8.07471	26.0967
K562	ENSG00000168275	H9	ENST00000366615	ENST00000619305	ENST00000619305	ENST00000366615	+	FALSE	-12	FALSE	FALSE	FALSE	-1	FALSE	FALSE	0	0	0	0	0	0	9296	9.9395e-06	0.0417419	0.033797	2.1476	1578	53.8433	1	2	53.9727	1	2	35.1012	43.242	74.7982	115.808
K562	ENSG00000168591	Hct116	ENST00000357984	BambuTx1089	BambuTx1089	ENST00000357984	+	FALSE	14	FALSE	FALSE	FALSE	1	FALSE	FALSE	0	0	0	2	0	0	123	3.28416e-06	6.89801e-07	2.23295e-06	2.25322	4	2.43194	1	5	1.71272	1	4	0.345846	0	7.32459	12.4821
K562	ENSG00000169696	HepG2	ENST00000306739	BambuTx3050	BambuTx3050	ENST00000306739	+	TRUE	0	FALSE	FALSE	FALSE	0	FALSE	FALSE	0	0	0	0	0	0	784	0	1.3755e-172	1.65671e-169	11.2623	34	128.543	1	5	8.44979	1	2	40.009	1.12467	177.477	14.9397
K562	ENSG00000169764	H9	ENST00000394417	ENST00000337130	ENST00000337130	ENST00000394417	+	TRUE	0	FALSE	FALSE	FALSE	0	FALSE	FALSE	0	0	0	0	0	0	27716	0	2.83347e-34	2.55455e-31	2.25258	185	470.047	1	2	35.6478	1	2	287.01	8.04042	579.583	44.9635
K562	ENSG00000170291	MCF7	ENST00000396628	ENST00000574255	ENST00000574255	ENST00000396628	+	TRUE	0	FALSE	TRUE	TRUE	0	TRUE	FALSE	0	0	0	0	0	0	12	4.70261e-08	0.000133018	0.000435435	2.05135	231	22.0775	1	5	21.9968	1	3	0.379763	8.86009	40.3003	27.2083
K562	ENSG00000170633	MCF7	ENST00000361234	ENST00000554484	ENST00000554484	ENST00000361234	+	TRUE	0	TRUE	FALSE	FALSE	-2	FALSE	FALSE	0	0	0	0	0	0	12	0.00139717	0.00947157	0.0097584	2.16589	76	18.5406	1	6	8.22464	1	2	0.273235	2.45111	33.7783	17.4255
K562	ENSG00000171055	Hct116	ENST00000379245	ENST00000451623	ENST00000451623	ENST00000379245	-	FALSE	-25	FALSE	FALSE	FALSE	-46	FALSE	FALSE	0	0	2	0	0	0	252	6.38148e-10	5.97999e-11	4.4273e-10	2.11385	2	3.07763	1	4	3.73758	1	2	1.44795	0	8.90033	18.5924
K562	ENSG00000171608	HEYA8	ENST00000536656	BambuTx3545	BambuTx3545	ENST00000536656	+	TRUE	0	FALSE	FALSE	FALSE	-189	FALSE	FALSE	0	1	0	0	2	0	100	3.44799e-05	5.38808e-05	0.000393243	2.29449	0	7.98555	1	2	6.93005	1	2	1.11337	0	13.3463	17.4851
K562	ENSG00000171608	HEYA8	ENST00000628140	BambuTx3545	BambuTx3545	ENST00000628140	+	TRUE	0	FALSE	FALSE	FALSE	-189	FALSE	FALSE	0	0	0	0	1	0	100	3.44799e-05	5.38808e-05	0.000393243	2.29449	0	7.98555	1	2	6.93005	1	2	1.11337	0	13.3463	17.4851
K562	ENSG00000172456	H9	BambuTx3735	BambuTx4755	BambuTx4755	BambuTx3735	+	TRUE	0	FALSE	FALSE	FALSE	-1	FALSE	FALSE	0	0	0	0	0	0	104	0.000400894	8.69329e-05	0.000262564	3.01218	155	2.68661	1	4	23.8226	1	5	0.949623	3.88516	4.97497	38.494
K562	ENSG00000172731	HepG2	ENST00000446961	BambuTx2824	BambuTx2824	ENST00000446961	-	TRUE	0	TRUE	FALSE	FALSE	2410	FALSE	FALSE	0	0	0	0	0	0	74	9.11385e-13	2.36372e-06	5.89842e-06	3.74711	10	19.8762	1	4	0.533811	1	3	3.7179	0.533811	41.3427	4.29559
K562	ENSG00000172819	HEYA8	ENST00000394426	ENST00000338561	ENST00000338561	ENST00000394426	-	TRUE	0	FALSE	FALSE	FALSE	-764	FALSE	FALSE	0	0	0	0	0	0	780	0.000516788	4.5568e-05	0.000348566	2.08931	0	8.29433	1	3	0.625569	1	4	7.23103	0	13.7818	1.66177
K562	ENSG00000172819	HEYA8	ENST00000425354	ENST00000338561	ENST00000338561	ENST00000425354	-	TRUE	0	FALSE	FALSE	FALSE	-761	FALSE	FALSE	0	0	0	0	0	0	780	0.000516788	4.5568e-05	0.000348566	2.08931	0	8.29433	1	3	0.625569	1	2	7.23103	0	13.7818	1.66177
K562	ENSG00000173821	HepG2	ENST00000560083	ENST00000319921	ENST00000319921	ENST00000560083	+	TRUE	0	FALSE	FALSE	TRUE	0	FALSE	FALSE	0	0	0	0	0	0	2	0.00367794	0.00201261	0.00232414	2.43895	0	11.9585	1	2	14.732	1	4	0	0	21.2624	41.3546
K562	ENSG00000173894	HEYA8	ENST00000310942	ENST00000571484	ENST00000571484	ENST00000310942	+	FALSE	-31	FALSE	FALSE	TRUE	0	TRUE	FALSE	0	0	0	0	0	0	111	2.16028e-08	0	1.79745e-08	2.0174	3	1.35122	1	2	3.57698	1	2	0.842862	0	3.354	5.01399
K562	ENSG00000174720	H9	ENST00000344442	ENST00000509622	ENST00000509622	ENST00000344442	+	FALSE	-163	FALSE	FALSE	FALSE	0	FALSE	FALSE	0	0	0	0	0	1	11	2.74362e-06	4.17677e-07	1.84589e-06	3.18925	23	15.2921	1	5	13.8294	1	2	0	0.614836	70.7243	34.9665
K562	ENSG00000175600	HEYA8	ENST00000335693	BambuTx6273	BambuTx6273	ENST00000335693	+	TRUE	0	FALSE	FALSE	FALSE	0	FALSE	FALSE	0	0	0	0	0	0	3594	1.22436e-09	0	9.39223e-10	3.15769	1	25.9122	1	3	1.20633	1	2	23.6275	0	29.1486	2.41266
K562	ENSG00000175832	HepG2	ENST00000393664	ENST00000538265	ENST00000538265	ENST00000393664	-	TRUE	0	FALSE	FALSE	FALSE	2	FALSE	FALSE	0	0	0	0	0	0	2	8.1476e-07	1.1434e-06	1.07033e-05	2.2936	27	108.544	1	4	12.2858	1	3	0	1.05722	170.705	25.3732
K562	ENSG00000175866	MCF7	ENST00000428708	ENST00000575245	ENST00000575245	ENST00000428708	+	FALSE	-7	FALSE	FALSE	FALSE	0	FALSE	FALSE	0	0	0	2	0	0	0	0.000104015	1.31087e-05	7.18834e-05	2.34819	41	3.80953	1	4	8.38819	1	2	0	1.40098	11.5273	13.6809
K562	ENSG00000176731	MCF7	ENST00000619594	ENST00000612977	ENST00000612977	ENST00000619594	-	FALSE	10	FALSE	FALSE	FALSE	-411	FALSE	FALSE	0	0	0	1	0	0	805	5.15881e-09	0.000113122	0.000381923	2.82563	2210	53.8519	1	4	87.1025	1	2	25.8308	63.0037	121.572	125.374
K562	ENSG00000176973	HepG2	ENST00000530349	BambuTx2868	BambuTx2868	ENST00000530349	+	TRUE	0	FALSE	TRUE	FALSE	-2	FALSE	FALSE	0	0	0	0	0	0	23	0.000109274	2.11693e-05	7.14875e-05	4.66794	56	14.1599	1	2	5.21822	1	2	0.644992	1.22967	21.7396	16.2094
K562	ENSG00000178209	H9	ENST00000345136	ENST00000354958	ENST00000354958	ENST00000345136	-	TRUE	0	FALSE	FALSE	FALSE	-6	FALSE	FALSE	0	0	0	0	0	0	0	0.000607889	0.000284542	0.000392853	2.37077	0	7.98604	1	5	6.99422	1	2	0	0	18.9869	25.0725
[truncated: 365 more rows]
