# Supplementary material for: A systematic benchmark of Nanopore long-read RNA sequencing for transcript-level analysis in human cell lines
Source: Nat Methods. 2025 Mar 13;22(4):801–12. doi: 10.1038/s41592-025-02623-4 (PMC11978509; doi:10.1038/s41592-025-02623-4)
Supplement: Supplementary file 10 — Expression levels of isoform switching events including minor isoforms. [file 41592_2025_2623_MOESM10_ESM.xlsx]

## Sheet: spliced_output_1vsall_bambu_inc
alt_cellLine	gene	ref_cellLine	alt_tx	ref_tx	queryId	subjectId	strand	alternativeFirstExon	alternativeTSS	internalFirstExon.query	internalFirstExon.subject	alternativeLastExon	alternativeTES	internalLastExon.query	internalLastExon.subject	intronRetention.subject	intronRetention.query	exonSkipping.query	exonSkipping.subject	exon5Prime	exon3Prime	ref_fullLengthSupport	stageR_gene_padj	stageR_tx_padj	padj	log2fold_1_0	alt_fullLengthSupport	ref_estTx	ref_isoRank	ref_nIsoRank	alt_estTx	alt_isoRank	alt_nIsoRank	ref_fullLengthEstTx	alt_fullLengthEstTx	ref_estGene	alt_estGene
A549	BambuGene13275	HEYA8	BambuTx5538	BambuTx5537	BambuTx5537	BambuTx5538	+	FALSE	0	FALSE	FALSE	FALSE	-5	FALSE	FALSE	0	0	0	0	0	1	6052	0	2.00299e-20	2.38958e-18	5.57255	1	43.1957	1	4	0.175971	5	3	39.6336	0	97.4335	19.235
A549	BambuGene13275	HEYA8	BambuTx690	BambuTx5538	BambuTx5538	BambuTx690	+	FALSE	0	FALSE	FALSE	FALSE	58	FALSE	FALSE	0	0	0	0	1	1	2099	0	2.16411e-10	3.39024e-09	4.78667	268	18.1048	2	3	11.9215	1	2	12.751	11.5358	97.4335	19.235
A549	BambuGene17191	H9	BambuTx3801	BambuTx836	BambuTx836	BambuTx3801	+	FALSE	-4	FALSE	FALSE	FALSE	0	FALSE	FALSE	0	0	0	0	0	1	7	0.0229384	0.00636835	0.0140292	-3.14163	19	4.04469e-07	4	3	1.89344	2	1	0	0	10.5268	9.38959
A549	BambuGene36277	Hct116	BambuTx4465	BambuTx1598	BambuTx1598	BambuTx4465	-	FALSE	0	FALSE	FALSE	FALSE	270	FALSE	FALSE	1	1	0	0	0	0	362	0.00100781	0	0.000647779	2.74791	61	4.93863	1	3	3.85198	1	2	0.808573	1.53056	5.67115	3.85198
A549	BambuGene48896	K562	BambuTx6781	BambuTx3996	BambuTx3996	BambuTx6781	+	TRUE	0	FALSE	FALSE	FALSE	0	FALSE	FALSE	0	0	0	0	0	0	66	1.47189e-11	0	1.17184e-11	2.33491	0	29.5843	1	2	1.69199	1	2	3.03106	0	29.5843	3.38398
A549	ENSG00000001461	MCF7	ENST00000003912	ENST00000374399	ENST00000374399	ENST00000003912	+	FALSE	9	FALSE	FALSE	FALSE	-3669	FALSE	FALSE	0	0	1	0	0	0	11	0.00013464	6.41195e-06	9.22606e-05	-2.06341	0	0.463094	3	2	4.91832	1	1	0.301059	0	13.2371	7.75831
A549	ENSG00000001497	Hct116	ENST00000374807	ENST00000374811	ENST00000374811	ENST00000374807	-	FALSE	2	FALSE	FALSE	FALSE	0	FALSE	FALSE	0	0	0	1	0	0	27	1.68254e-06	2.27625e-07	1.16114e-06	-2.32042	319	0.241085	4	3	65.4872	1	1	0	11.0465	41.39	88.035
A549	ENSG00000001497	Hct116	ENST00000374811	ENST00000374804	ENST00000374804	ENST00000374811	-	FALSE	0	FALSE	FALSE	FALSE	-1	FALSE	FALSE	0	0	2	0	0	0	410	1.68254e-06	4.56913e-05	0.000126702	2.44019	49	3.23659	2	4	10.0974	2	3	1.11254	1.84521	41.39	88.035
A549	ENSG00000002822	HEYA8	ENST00000406869	BambuTx6257	BambuTx6257	ENST00000406869	-	TRUE	0	FALSE	FALSE	FALSE	1	FALSE	FALSE	0	0	0	0	0	0	2470	0	8.62702e-20	9.9109e-18	5.05149	0	37.1694	1	3	2.11176	1	2	25.0103	0	48.3928	7.91026
A549	ENSG00000003436	HepG2	BambuTx1481	ENST00000233156	ENST00000233156	BambuTx1481	-	FALSE	33	FALSE	FALSE	FALSE	-20	FALSE	FALSE	0	0	1	0	0	0	207	0	4.90591e-23	2.56908e-21	-2.10146	10	17.1836	3	3	1.16318	3	4	7.5337	0.305836	398.145	51.8399
A549	ENSG00000003436	HepG2	ENST00000339091	ENST00000409676	ENST00000409676	ENST00000339091	-	FALSE	-7	FALSE	FALSE	FALSE	7	FALSE	FALSE	0	0	0	1	0	0	17	0	6.65047e-10	5.23537e-09	4.56122	41	82.7421	2	4	0.83727	4	3	0.289758	0.648593	398.145	51.8399
A549	ENSG00000003436	HepG2	ENST00000409676	BambuTx1481	BambuTx1481	ENST00000409676	-	FALSE	28	FALSE	FALSE	TRUE	0	FALSE	FALSE	0	0	1	1	0	0	45	0	3.47012e-08	1.84937e-07	-2.70401	4	4.00565	5	4	0.488271	5	4	1.67623	0	398.145	51.8399
A549	ENSG00000004455	H9	ENST00000354858	ENST00000480134	ENST00000480134	ENST00000354858	-	FALSE	-115	FALSE	FALSE	FALSE	0	FALSE	FALSE	0	0	1	0	0	0	36	0.00242024	0.000373171	0.00152752	-2.02072	1028	0.689216	4	3	65.0536	1	2	0.164923	51.1774	79.1109	135.395
A549	ENSG00000004455	HEYA8	ENST00000373449	ENST00000480134	ENST00000480134	ENST00000373449	-	FALSE	7	FALSE	FALSE	TRUE	0	TRUE	FALSE	0	0	1	0	0	0	49	1.36027e-05	5.32826e-07	9.69343e-06	-2.36302	441	0.955569	5	3	40.0137	2	2	0.487574	14.2893	146.285	135.395
A549	ENSG00000004700	HEYA8	BambuTx596	ENST00000444129	ENST00000444129	BambuTx596	-	FALSE	-30	FALSE	FALSE	FALSE	-1	FALSE	FALSE	0	1	0	0	0	0	165	4.07241e-09	9.32168e-11	3.01189e-09	-2.2241	12	20.9694	2	2	0.464021	4	2	3.33343	0	79.9776	45.9971
A549	ENSG00000005187	HepG2	ENST00000440284	ENST00000614721	ENST00000614721	ENST00000440284	+	TRUE	0	FALSE	FALSE	TRUE	0	FALSE	FALSE	0	0	0	0	0	0	994	0	1.69975e-26	3.2325e-24	5.66623	6	124.483	1	3	1.90821	2	3	42.9918	0.415847	127.063	7.31028
A549	ENSG00000005238	HEYA8	ENST00000378561	BambuTx5231	BambuTx5231	ENST00000378561	-	TRUE	0	FALSE	TRUE	FALSE	2	FALSE	FALSE	0	0	0	0	0	0	88	2.70603e-05	1.23881e-06	1.90944e-05	2.4841	1	2.86596	1	3	2.97737	1	2	0.793763	0	9.31865	5.22353
A549	ENSG00000006015	HEYA8	ENST00000358607	ENST00000595077	ENST00000595077	ENST00000358607	+	TRUE	0	TRUE	FALSE	FALSE	0	FALSE	FALSE	0	1	0	0	0	0	6	3.34239e-07	0.000147243	0.000367287	-3.16296	284	0.107932	5	3	22.4549	1	2	4.6323e-07	12.8293	31.6498	39.9384
A549	ENSG00000006015	HepG2	ENST00000450195	ENST00000595077	ENST00000595077	ENST00000450195	+	TRUE	0	TRUE	FALSE	FALSE	0	FALSE	FALSE	0	1	0	0	0	0	70	5.22653e-11	2.64769e-12	3.50439e-11	4.02969	96	4.53891	1	3	6.55508	2	2	3.83348	3.49667	10.5452	39.9384
A549	ENSG00000008130	H9	BambuTx6500	BambuTx4971	BambuTx4971	BambuTx6500	-	TRUE	0	FALSE	FALSE	FALSE	0	FALSE	FALSE	0	0	0	2	0	0	235	1.2571e-10	6.90182e-12	8.64226e-11	4.01016	3	5.84219	2	5	1.81206	2	3	1.60298	0	27.0291	18.5984
A549	ENSG00000010244	HEYA8	ENST00000321233	BambuTx1060	BambuTx1060	ENST00000321233	+	FALSE	-25	FALSE	FALSE	FALSE	-19	FALSE	FALSE	0	0	1	0	0	0	19	5.0992e-10	4.35631e-12	3.91666e-10	-2.32836	20	0.285044	4	2	5.82155	4	2	0.0898156	0.768533	119.814	168.622
A549	ENSG00000010244	HEYA8	ENST00000394673	ENST00000394670	ENST00000394670	ENST00000394673	+	FALSE	21	FALSE	FALSE	FALSE	11543	FALSE	FALSE	0	0	0	1	0	0	5295	5.0992e-10	1.43907e-10	7.763e-09	2.25667	1074	100.927	1	2	86.7115	1	2	56.5064	45.118	119.814	168.622
A549	ENSG00000012061	K562	ENST00000589165	ENST00000340192	ENST00000340192	ENST00000589165	-	FALSE	-528	FALSE	FALSE	FALSE	54	FALSE	FALSE	0	0	1	0	0	0	15	0	2.08295e-30	4.59184e-28	-2.10351	183	1.4436	4	3	12.7032	3	3	0.504948	6.82625	54.4012	109.702
A549	ENSG00000015475	H9	ENST00000399765	ENST00000317361	ENST00000317361	ENST00000399765	-	TRUE	0	FALSE	FALSE	FALSE	37	FALSE	FALSE	0	0	0	2	0	0	511	9.58495e-10	6.29918e-11	6.58447e-10	3.49213	64	7.14178	2	4	5.68402	2	2	2.6652	2.47495	41.679	51.6498
A549	ENSG00000020256	HEYA8	ENST00000346617	ENST00000371523	ENST00000371523	ENST00000346617	-	TRUE	0	FALSE	FALSE	TRUE	0	FALSE	FALSE	0	0	0	0	0	0	481	3.2356e-11	6.25709e-13	2.48825e-11	3.47236	9	9.88317	1	5	1.58584	2	3	5.03437	0	19.9474	13.8355
A549	ENSG00000020426	HEYA8	ENST00000539616	BambuTx799	BambuTx799	ENST00000539616	+	FALSE	22	FALSE	FALSE	FALSE	2	FALSE	FALSE	0	0	0	1	1	0	57	0.00233696	0	0.00153683	-2.0191	8	0.759385	2	2	0.791067	2	3	0.223124	0.377738	62.7131	41.0638
A549	ENSG00000021574	HEYA8	ENST00000615843	ENST00000315285	ENST00000315285	ENST00000615843	+	FALSE	-96	FALSE	FALSE	FALSE	1	FALSE	FALSE	0	0	0	0	0	0	7	0.00219447	0.0100234	0.0191227	2.63899	44	1.09503	2	2	4.02993	2	2	0.0621959	0.702198	5.67563	21.9171
A549	ENSG00000024526	H9	ENST00000370966	ENST00000456315	ENST00000456315	ENST00000370966	-	FALSE	-107	FALSE	FALSE	FALSE	0	FALSE	FALSE	0	0	0	1	0	0	358	6.51982e-05	0	4.28384e-05	2.08377	90	20.435	1	2	23.04	1	2	3.39754	3.55906	22.0985	32.6104
A549	ENSG00000024526	H9	ENST00000456315	ENST00000370966	ENST00000370966	ENST00000456315	-	FALSE	107	FALSE	FALSE	FALSE	0	FALSE	FALSE	0	0	1	0	0	0	27	6.51982e-05	0	4.28384e-05	-2.21369	26	0.534143	2	2	9.54612	2	2	0.161788	0.648593	22.0985	32.6104
A549	ENSG00000026508	HEYA8	ENST00000263398	ENST00000433892	ENST00000433892	ENST00000263398	+	FALSE	-318	FALSE	FALSE	FALSE	-2375	FALSE	FALSE	0	0	0	3	0	0	54	3.3366e-09	3.60358e-11	2.48392e-09	-2.63778	1279	0.768341	8	4	190.238	1	1	0.433465	59.5613	591.819	195.17
A549	ENSG00000026508	Hct116	ENST00000263398	ENST00000415148	ENST00000415148	ENST00000263398	+	FALSE	-300	FALSE	FALSE	FALSE	-2934	FALSE	FALSE	0	0	0	8	0	0	679	4.06906e-06	2.90146e-07	2.77703e-06	2.82675	1279	24.3353	3	6	190.238	1	1	3.12432	59.5613	202.593	195.17
A549	ENSG00000027869	HEYA8	ENST00000368198	ENST00000392306	ENST00000392306	ENST00000368198	-	FALSE	14	FALSE	FALSE	FALSE	-1	FALSE	FALSE	0	0	0	0	0	0	8	1.56051e-09	1.48413e-11	1.21145e-09	-2.52858	0	0.156032	3	3	1.02104	1	2	0.0190902	0	14.5964	2.04208
A549	ENSG00000039523	HEYA8	ENST00000042381	ENST00000428437	ENST00000428437	ENST00000042381	+	TRUE	0	FALSE	FALSE	FALSE	2	FALSE	FALSE	0	0	0	0	0	0	54	1.84014e-05	1.52464e-06	1.31106e-05	3.09489	16	10.9805	2	3	14.3728	1	1	0.379128	0.472412	49.2695	21.5622
A549	ENSG00000039560	HEYA8	ENST00000512629	ENST00000265109	ENST00000265109	ENST00000512629	+	FALSE	202	FALSE	FALSE	FALSE	1862	FALSE	FALSE	0	0	0	1	0	0	255	2.95829e-07	9.7011e-05	0.00062105	-2.59236	26	34.735	3	2	2.18572	3	2	2.33241	0	196.873	49.8066
A549	ENSG00000042493	HepG2	ENST00000263867	BambuTx3148	BambuTx3148	ENST00000263867	-	TRUE	0	FALSE	FALSE	FALSE	-5	FALSE	FALSE	0	0	0	0	0	0	311	0	1.31818e-18	1.22129e-16	7.04173	72	20.0774	1	3	19.6043	1	2	11.8015	3.33398	20.0774	31.5685
A549	ENSG00000049759	H9	ENST00000431212	ENST00000456173	ENST00000456173	ENST00000431212	+	TRUE	0	FALSE	FALSE	FALSE	1579	FALSE	FALSE	0	0	1	0	0	0	59	0.00370927	0.00250177	0.00235931	4.03206	2	1.6525	2	6	0.138058	6	4	0.512748	0	24.9327	24.8799
A549	ENSG00000049759	HEYA8	ENST00000382850	BambuTx3061	BambuTx3061	ENST00000382850	+	TRUE	0	FALSE	FALSE	FALSE	-4134	FALSE	FALSE	0	0	0	0	0	0	918	5.05167e-13	1.42643e-10	2.48392e-09	5.85332	13	15.7591	1	5	8.02083	1	2	9.27483	0	51.819	24.8799
A549	ENSG00000049759	Hct116	ENST00000617539	ENST00000456173	ENST00000456173	ENST00000617539	+	TRUE	0	FALSE	FALSE	TRUE	0	FALSE	FALSE	0	0	0	0	0	0	39	0.0148543	0.0161054	0.0090995	3.32584	107	0.855821	4	6	6.83065	2	3	0	4.86574	15.0828	24.8799
A549	ENSG00000049759	HepG2	ENST00000431212	BambuTx3061	BambuTx3061	ENST00000431212	+	FALSE	-36	FALSE	FALSE	FALSE	827	FALSE	FALSE	0	0	1	0	0	0	20	2.88492e-10	0.000988049	0.00104025	-4.85648	2	1.16756	6	5	0.138058	6	4	0	0	333.593	24.8799
A549	ENSG00000050405	HEYA8	ENST00000547825	ENST00000552783	ENST00000552783	ENST00000547825	-	TRUE	0	FALSE	TRUE	FALSE	-2	FALSE	FALSE	0	0	0	0	0	0	128	0.000722152	0.00115989	0.00174565	2.1774	0	44.1436	1	3	0.629315	2	4	0.516048	0	55.2024	4.56866
A549	ENSG00000050405	HEYA8	ENST00000552491	ENST00000552783	ENST00000552783	ENST00000552491	-	TRUE	0	FALSE	TRUE	FALSE	-2	FALSE	FALSE	0	0	0	0	0	0	128	0.000722152	0.00115989	0.00174565	2.1774	0	44.1436	1	3	0.629315	2	4	0.516048	0	55.2024	4.56866
A549	ENSG00000054282	Hct116	BambuTx260	BambuTx263	BambuTx263	BambuTx260	+	TRUE	0	FALSE	FALSE	TRUE	0	FALSE	FALSE	0	0	0	0	0	0	2066	3.66937e-10	0.00183124	0.00274568	2.59069	11	5.32927	2	5	1.0426	6	5	3.98187	0.399571	46.7387	45.1536
A549	ENSG00000054282	Hct116	BambuTx261	ENST00000497459	ENST00000497459	BambuTx261	+	TRUE	0	FALSE	FALSE	TRUE	0	FALSE	FALSE	0	0	0	0	0	0	7631	3.66937e-10	4.95053e-08	1.32452e-07	2.53168	18	33.072	1	5	1.0872	5	5	21.5717	0.715697	46.7387	45.1536
A549	ENSG00000059691	HEYA8	ENST00000508611	BambuTx1930	BambuTx1930	ENST00000508611	-	FALSE	13	FALSE	FALSE	TRUE	0	FALSE	FALSE	0	0	0	0	0	0	13	4.63117e-06	2.92638e-07	3.31281e-06	-2.83307	14	0.148948	3	2	0.738907	3	2	0.0864679	0.636778	14.7045	10.8894
A549	ENSG00000060491	H9	ENST00000370461	BambuTx7095	BambuTx7095	ENST00000370461	+	TRUE	0	FALSE	TRUE	FALSE	0	FALSE	FALSE	2	0	0	0	0	0	61	5.66386e-05	8.60671e-06	3.73052e-05	2.19368	0	3.25119	2	3	2.27085	3	2	0.444916	0	14.8155	21.9787
A549	ENSG00000061936	H9	ENST00000540469	BambuTx7311	BambuTx7311	ENST00000540469	+	TRUE	0	FALSE	FALSE	TRUE	0	FALSE	FALSE	0	0	0	0	0	0	609	6.53356e-08	2.28278e-09	4.47406e-08	3.29679	0	8.98465	2	4	0.858993	2	3	2.20305	0	25.7242	17.6538
A549	ENSG00000064490	Hct116	ENST00000303088	ENST00000456252	ENST00000456252	ENST00000303088	+	FALSE	-13	FALSE	FALSE	FALSE	-3	FALSE	FALSE	0	0	1	0	0	0	33	0.000616689	0.000181743	0.00040366	2.62384	4	5.47298	3	2	6.30232	1	1	0	0	29.1089	18.2954
A549	ENSG00000065054	HEYA8	ENST00000424542	ENST00000565855	ENST00000565855	ENST00000424542	+	TRUE	0	FALSE	FALSE	FALSE	-1046	FALSE	FALSE	0	0	0	0	0	0	199	1.04994e-08	1.43859e-10	7.763e-09	3.26421	476	13.7161	2	3	55.7575	1	1	1.64438	32.3542	56.8168	86.0356
A549	ENSG00000065361	Hct116	ENST00000267101	ENST00000411731	ENST00000411731	ENST00000267101	+	FALSE	-276	FALSE	FALSE	TRUE	0	TRUE	FALSE	0	0	0	0	0	0	806	0	1.42552e-23	1.18165e-21	2.13016	2	3.45758	2	3	1.93	1	2	2.50842	0	8.70346	3.91411
A549	ENSG00000066855	HEYA8	ENST00000262146	ENST00000458689	ENST00000458689	ENST00000262146	+	TRUE	0	TRUE	FALSE	FALSE	5	FALSE	FALSE	0	0	1	0	0	0	11	0.00253817	0.00035354	0.00163796	-2.39837	173	1.84	3	2	20.5482	1	2	0.0408713	8.41289	45.406	36.5097
A549	ENSG00000067113	H9	ENST00000307259	ENST00000264775	ENST00000264775	ENST00000307259	-	FALSE	-81	FALSE	FALSE	FALSE	31	FALSE	FALSE	0	0	1	1	0	0	64	4.67992e-10	0.000183309	0.000870962	-2.37977	284	0.972551	3	3	16.4817	1	2	0.155952	12.0668	31.9877	25.77
A549	ENSG00000067182	HEYA8	ENST00000162749	ENST00000534885	ENST00000534885	ENST00000162749	-	FALSE	0	FALSE	FALSE	FALSE	0	FALSE	FALSE	0	0	1	0	0	0	10	0.000452171	0	0.000307645	-2.517	1078	0.298699	3	2	173.113	1	1	0.031098	50.9175	124.603	240.848
A549	ENSG00000068001	H9	ENST00000395139	ENST00000447092	ENST00000447092	ENST00000395139	-	FALSE	1069	FALSE	FALSE	FALSE	19	FALSE	FALSE	0	1	0	0	0	0	7	9.63585e-05	1.83734e-05	0.000127421	-2.97947	148	0.0725962	4	3	14.286	1	1	0.00689741	5.75263	34.2315	16.8034
A549	ENSG00000068001	H9	ENST00000447092	ENST00000357750	ENST00000357750	ENST00000447092	-	FALSE	124	FALSE	FALSE	FALSE	-6	FALSE	FALSE	1	0	0	0	0	0	429	9.63585e-05	8.28316e-06	6.3964e-05	2.71443	16	6.65612	2	3	3.13176	2	3	3.92335	0.616774	34.2315	16.8034
A549	ENSG00000068120	MCF7	ENST00000393818	ENST00000591753	ENST00000591753	ENST00000393818	+	FALSE	-1140	FALSE	FALSE	FALSE	-1	FALSE	FALSE	0	2	0	0	0	0	21	0.0157063	0.00673797	0.0101711	2.24569	547	4.27817	2	5	57.4152	1	1	0.810244	21.0122	27.2519	77.4776
A549	ENSG00000068650	Hct116	ENST00000487903	BambuTx10342	BambuTx10342	ENST00000487903	+	TRUE	0	TRUE	FALSE	FALSE	-3	FALSE	FALSE	1	0	0	0	0	0	46	0.000236914	5.86931e-05	0.000156582	3.41638	0	2.26718	2	4	2.22543	2	4	0.124889	0	15.2489	11.7486
A549	ENSG00000069424	HEYA8	ENST00000445501	ENST00000378097	ENST00000378097	ENST00000445501	+	FALSE	348	FALSE	FALSE	TRUE	0	FALSE	TRUE	0	0	1	0	0	0	12	1.21211e-05	0.00609914	0.00605427	-2.58903	0	0.400537	5	4	1.07534	2	3	0.0408713	0	39.1758	18.9267
A549	ENSG00000069998	H9	BambuTx4879	BambuTx5138	BambuTx5138	BambuTx4879	-	FALSE	2	FALSE	FALSE	FALSE	3	FALSE	FALSE	0	0	0	1	1	0	251	6.61671e-10	4.18334e-11	4.57157e-10	2.72314	4	6.1299	2	4	1.11193	3	4	2.49523	0	46.0008	22.2763
A549	ENSG00000070061	HepG2	ENST00000374647	BambuTx3484	BambuTx3484	ENST00000374647	-	TRUE	0	FALSE	FALSE	FALSE	-1115	FALSE	FALSE	0	0	0	0	0	0	1399	0	0	2.751e-31	3.99915	65	111.172	1	2	27.984	1	2	50.9328	2.1821	214.959	27.984
A549	ENSG00000070366	HEYA8	ENST00000263073	BambuTx5678	BambuTx5678	ENST00000263073	-	TRUE	0	FALSE	FALSE	FALSE	-2	FALSE	FALSE	0	0	0	0	0	0	385	1.77006e-08	2.625e-10	1.30276e-08	3.96568	2	13.704	1	4	5.81656	1	2	3.61654	0	24.0161	10.9265
A549	ENSG00000070540	HepG2	ENST00000589459	BambuTx3039	BambuTx3039	ENST00000589459	-	FALSE	2	FALSE	FALSE	TRUE	0	FALSE	FALSE	0	0	0	0	0	0	45	1.3016e-05	7.08086e-05	0.000363947	2.01086	5	2.23074	2	2	0.120916	2	2	1.87109	0	13.2657	4.78619
A549	ENSG00000070882	H9	ENST00000313367	BambuTx6264	BambuTx6264	ENST00000313367	-	FALSE	11	FALSE	FALSE	FALSE	-1	FALSE	FALSE	0	0	1	0	0	0	33	0.0280418	0.00831765	0.0170817	2.03563	10	3.72455	1	3	4.54583	1	2	0.260019	0.2236	5.52462	7.86606
A549	ENSG00000071564	H9	ENST00000344749	ENST00000262965	ENST00000262965	ENST00000344749	-	FALSE	0	FALSE	FALSE	FALSE	0	FALSE	FALSE	0	0	1	3	0	0	71	1.10665e-05	0.0181201	0.00918421	2.16594	0	38.1837	1	6	5.9114	1	3	1.75799	0	113.922	29.4084
A549	ENSG00000072422	HEYA8	ENST00000357917	ENST00000337910	ENST00000337910	ENST00000357917	-	TRUE	0	FALSE	FALSE	FALSE	0	FALSE	FALSE	0	0	0	0	0	0	14	0.0379472	0	0.0224924	2.07368	10	1.45392	1	2	4.33523	1	2	0.0740733	0	1.98547	9.56459
A549	ENSG00000072778	Hct116	ENST00000578824	ENST00000322910	ENST00000322910	ENST00000578824	+	TRUE	0	FALSE	TRUE	TRUE	0	FALSE	TRUE	1	0	0	0	0	0	71	0.000607287	0.0119776	0.00905392	-2.26973	0	1.79764e-05	6	4	0.0937877	6	5	0	0	59.9693	83.8008
A549	ENSG00000072818	H9	ENST00000575415	ENST00000158762	ENST00000158762	ENST00000575415	+	TRUE	0	FALSE	TRUE	FALSE	2	FALSE	FALSE	0	0	0	0	0	0	132	0.0144959	0	0.00898598	2.26474	4	5.37592	1	4	0.0879853	1	5	1.21419	0	6.66572	0.732266
A549	ENSG00000073060	H9	ENST00000261693	ENST00000339570	ENST00000339570	ENST00000261693	-	FALSE	70	FALSE	FALSE	FALSE	777	FALSE	FALSE	0	0	1	0	0	0	655	0	0	2.65592e-28	2.97321	383	15.9133	1	2	44.3741	1	2	6.51195	10.7203	18.9869	51.7582
A549	ENSG00000073060	H9	ENST00000339570	ENST00000261693	ENST00000261693	ENST00000339570	-	FALSE	-70	FALSE	FALSE	FALSE	-777	FALSE	FALSE	0	0	0	1	0	0	83	0	0	2.65592e-28	-2.98061	23	1.95162	2	2	5.02197	2	2	0.311904	0.648593	18.9869	51.7582
A549	ENSG00000073712	H9	ENST00000341590	ENST00000343279	ENST00000343279	ENST00000341590	-	FALSE	-105	FALSE	FALSE	FALSE	-7	FALSE	FALSE	0	0	0	1	0	0	560	4.39648e-13	5.15859e-15	3.26371e-13	3.3249	89	20.9635	1	3	16.6219	1	2	5.29076	2.37226	52.8862	22.162
A549	ENSG00000073712	H9	ENST00000557255	ENST00000341590	ENST00000341590	ENST00000557255	-	TRUE	0	FALSE	FALSE	FALSE	3	FALSE	FALSE	2	0	0	0	1	0	108	4.39648e-13	4.85343e-07	5.50399e-06	-2.55654	0	15.0129	2	2	1.12565	2	3	0.970726	0	52.8862	22.162
A549	ENSG00000074410	HEYA8	ENST00000178638	ENST00000344366	ENST00000344366	ENST00000178638	-	FALSE	-326	FALSE	FALSE	FALSE	-3310	FALSE	FALSE	0	0	1	0	0	0	19	0.00167309	0	0.00117013	2.14537	694	0.336256	2	2	300.324	1	1	0.104474	30.8014	0.977475	317.371
A549	ENSG00000075415	HEYA8	ENST00000551123	ENST00000188376	ENST00000188376	ENST00000551123	+	FALSE	71	FALSE	FALSE	FALSE	290	FALSE	FALSE	0	1	1	1	0	0	95	3.00712e-08	9.88859e-10	2.16004e-08	-2.60792	1	0.381182	5	4	0.618886	5	4	0.0452677	0	639.477	569.757
A549	ENSG00000075415	K562	ENST00000546766	ENST00000188376	ENST00000188376	ENST00000546766	+	FALSE	30	FALSE	FALSE	FALSE	0	FALSE	FALSE	1	1	0	0	0	0	112	0.0191216	0.00974993	0.0118367	-2.17691	4	3.2116	4	4	1.27727	4	3	0.395625	0	393.603	569.757
A549	ENSG00000077044	HEYA8	ENST00000430834	BambuTx5892	BambuTx5892	ENST00000430834	+	TRUE	0	FALSE	TRUE	FALSE	-8	FALSE	FALSE	0	0	1	0	0	0	188	0	1.03968e-20	4.03114e-18	2.85995	0	18.5438	1	5	20.408	1	3	1.90143	0	36.977	48.4985
A549	ENSG00000077232	Hct116	ENST00000616986	BambuTx1479	BambuTx1479	ENST00000616986	+	FALSE	-219	FALSE	FALSE	FALSE	-1512	FALSE	FALSE	0	0	0	1	0	0	64	0	5.63475e-23	4.43331e-21	2.43822	21	7.76038	2	2	6.04915	2	2	0.0744738	0.671131	24.4942	65.0825
A549	ENSG00000078304	K562	ENST00000350249	ENST00000334743	ENST00000334743	ENST00000350249	+	FALSE	-92	FALSE	FALSE	FALSE	458	FALSE	FALSE	0	0	0	1	0	0	7	1.11119e-09	5.82642e-09	5.58445e-08	-2.18519	36	3.68281e-05	11	4	8.39934	4	4	0	1.53324	230.154	79.7338
A549	ENSG00000079462	H9	BambuTx1296	ENST00000262890	ENST00000262890	BambuTx1296	-	FALSE	-41	FALSE	FALSE	FALSE	2	FALSE	FALSE	0	1	0	0	0	0	259	0.000173108	1.60808e-05	0.000113932	-2.5142	22	2.68313	4	4	3.6316	4	2	1.32469	0.648593	131.486	152.454
A549	ENSG00000079462	Hct116	ENST00000538771	ENST00000262890	ENST00000262890	ENST00000538771	-	FALSE	-206	FALSE	FALSE	FALSE	0	FALSE	FALSE	0	1	0	0	0	0	17958	2.141e-08	0.000150795	0.000612416	2.57221	937	77.7313	1	4	115.791	1	2	65.4174	34.0554	120.509	152.454
A549	ENSG00000079462	MCF7	ENST00000538771	ENST00000262890	ENST00000262890	ENST00000538771	-	FALSE	-206	FALSE	FALSE	FALSE	0	FALSE	FALSE	0	1	0	0	0	0	1296	7.34274e-06	2.57018e-05	0.000281256	2.68802	937	73.4751	1	4	115.791	1	2	39.9395	34.0554	100.258	152.454
A549	ENSG00000079805	H9	ENST00000590806	ENST00000408974	ENST00000408974	ENST00000590806	+	TRUE	0	FALSE	TRUE	FALSE	-473	FALSE	FALSE	0	0	0	0	0	0	250	1.17941e-07	1.2951e-08	8.15087e-08	2.78356	2	6.4199	3	3	0.916364	5	4	2.37337	0	56.9608	58.2354
A549	ENSG00000079819	HEYA8	ENST00000368128	ENST00000337057	ENST00000337057	ENST00000368128	-	FALSE	4	FALSE	FALSE	FALSE	5	FALSE	FALSE	0	0	0	0	0	1	331	0.000373784	6.04941e-05	0.000252886	2.48671	0	18.8748	2	6	6.76287	2	4	2.92653	0	77.525	32.1116
A549	ENSG00000080503	HEYA8	ENST00000382203	ENST00000357248	ENST00000357248	ENST00000382203	+	TRUE	0	FALSE	FALSE	FALSE	-4	FALSE	FALSE	0	0	1	0	0	0	10	0.000715159	0.00027253	0.000475442	2.41378	0	4.8927	1	6	1.44428	4	5	0.0869851	0	23.7963	13.6294
A549	ENSG00000081692	HepG2	ENST00000485807	ENST00000620518	ENST00000620518	ENST00000485807	-	TRUE	0	FALSE	TRUE	FALSE	-799	FALSE	FALSE	2	0	0	0	0	0	90	0.00241135	0.00143705	0.00244588	2.62361	11	2.94313	1	3	2.45103	3	4	1.77817	0.236252	16.1494	19.5031
A549	ENSG00000082014	Hct116	ENST00000392811	ENST00000262188	ENST00000262188	ENST00000392811	-	TRUE	0	FALSE	FALSE	FALSE	0	FALSE	FALSE	0	0	0	0	0	0	101	1.01721e-05	0.0360627	0.0297744	2.05025	12	2.40528	2	4	1.50592	2	3	1.66555	0	12.3076	7.44054
A549	ENSG00000087269	K562	ENST00000398071	ENST00000314262	ENST00000314262	ENST00000398071	-	FALSE	35	FALSE	FALSE	FALSE	171	FALSE	FALSE	0	0	0	2	1	0	13	5.02924e-07	1.23574e-08	3.54353e-07	2.00701	1	5.08316	2	2	0.215406	2	2	0.0642863	0	33.1305	20.431
A549	ENSG00000087470	H9	ENST00000414834	ENST00000549701	ENST00000549701	ENST00000414834	+	FALSE	-90	FALSE	FALSE	FALSE	-2038	FALSE	FALSE	0	0	1	4	0	0	494	5.16861e-07	6.62155e-08	3.44574e-07	2.27003	0	6.43859	2	3	7.66619e-06	6	3	4.85363	0	45.094	53.4608
A549	ENSG00000087470	H9	ENST00000547312	ENST00000266481	ENST00000266481	ENST00000547312	+	FALSE	17	FALSE	FALSE	FALSE	769	FALSE	FALSE	0	0	1	0	0	0	78	5.16861e-07	2.68082e-07	1.24423e-06	-2.4132	35	1.28493	4	3	2.11069	4	3	0.753636	1.62161	45.094	53.4608
A549	ENSG00000088002	H9	ENST00000201586	BambuTx4399	BambuTx4399	ENST00000201586	+	TRUE	0	FALSE	FALSE	FALSE	-2	FALSE	FALSE	0	0	0	0	0	0	82	0.0374958	0	0.022905	5.06825	211	1.10508	1	2	17.2939	1	2	0.586161	11.3363	1.3566	20.5256
A549	ENSG00000088002	Hct116	ENST00000201586	BambuTx4399	BambuTx4399	ENST00000201586	+	TRUE	0	FALSE	FALSE	FALSE	-2	FALSE	FALSE	0	0	0	0	0	0	438	0.00978706	0	0.00633864	3.97053	211	2.17141	1	2	17.2939	1	2	1.39925	11.3363	2.5441	20.5256
A549	ENSG00000088002	K562	ENST00000201586	BambuTx4399	BambuTx4399	ENST00000201586	+	TRUE	0	FALSE	FALSE	FALSE	-2	FALSE	FALSE	0	0	0	0	0	0	18	0.043455	0	0.0257986	6.41699	211	1.17789	1	2	17.2939	1	2	0.877449	11.3363	1.19341	20.5256
A549	ENSG00000088002	MCF7	BambuTx4399	ENST00000201586	ENST00000201586	BambuTx4399	+	TRUE	0	FALSE	FALSE	FALSE	2	FALSE	FALSE	0	0	0	0	0	0	1007	9.1773e-07	0	3.47418e-06	2.1979	41	78.4033	1	2	2.55569	2	2	29.2241	1.51625	78.7426	20.5256
A549	ENSG00000089006	HepG2	ENST00000377768	BambuTx3205	BambuTx3205	ENST00000377768	-	FALSE	-186	FALSE	FALSE	FALSE	-4	FALSE	FALSE	0	0	0	0	0	1	606	0	1.6816e-53	3.7976e-51	7.9538	690	138.07	1	5	82.3519	1	2	21.107	27.9455	393.422	144.533
A549	ENSG00000089006	HepG2	ENST00000463050	ENST00000490175	ENST00000490175	ENST00000463050	-	TRUE	0	FALSE	TRUE	TRUE	0	FALSE	TRUE	0	0	0	0	0	0	67	0	1.29796e-10	8.88251e-10	-2.3565	2	5.27262	8	4	3.14142	5	4	1.34099	0.00381493	393.422	144.533
A549	ENSG00000089127	MCF7	ENST00000452357	ENST00000202917	ENST00000202917	ENST00000452357	+	FALSE	73	FALSE	FALSE	TRUE	0	FALSE	TRUE	0	0	0	0	0	0	774	1.10303e-07	0	7.35353e-08	3.26019	208	3.18528	1	2	14.0823	1	2	1.13649	9.08738	3.41787	21.4974
A549	ENSG00000090006	H9	BambuTx1290	BambuTx5103	BambuTx5103	BambuTx1290	+	TRUE	0	FALSE	FALSE	TRUE	0	FALSE	FALSE	0	0	0	0	0	0	34	0.00366427	0.00245109	0.00232857	2.1757	18	3.86387	2	5	1.02557	4	5	0.366248	0.663527	21.7551	16.607
A549	ENSG00000090006	Hct116	ENST00000243562	BambuTx1290	BambuTx1290	ENST00000243562	+	TRUE	0	FALSE	FALSE	TRUE	0	FALSE	FALSE	0	0	0	0	0	0	754	7.36562e-08	1.45345e-08	5.18993e-08	2.03296	0	3.13912	2	5	2.40398	2	5	1.64621	0	27.8635	16.607
A549	ENSG00000090060	Hct116	ENST00000216277	ENST00000557471	ENST00000557471	ENST00000216277	+	FALSE	-68	FALSE	FALSE	TRUE	0	TRUE	FALSE	0	0	0	0	0	0	15	1.84153e-07	9.60041e-09	1.29174e-07	-2.31375	194	0.894705	5	2	89.4538	1	2	0.0531671	10.3106	135.062	155.2
A549	ENSG00000091073	H9	BambuTx2300	ENST00000430490	ENST00000430490	BambuTx2300	+	FALSE	-30	FALSE	FALSE	FALSE	0	FALSE	FALSE	0	0	0	1	0	0	27	5.61729e-06	0.000525612	0.000841318	-2.37488	21	0.732798	4	4	6.59012	2	3	0.0904403	0.658565	14.2837	32.2936
A549	ENSG00000091073	H9	ENST00000430490	BambuTx3414	BambuTx3414	ENST00000430490	+	FALSE	33	FALSE	FALSE	FALSE	0	FALSE	FALSE	0	0	2	0	0	0	128	5.61729e-06	9.11227e-07	3.70058e-06	2.35177	55	3.05292	2	3	14.149	1	4	1.4654	2.2856	14.2837	32.2936
A549	ENSG00000091073	MCF7	ENST00000413936	ENST00000468546	ENST00000468546	ENST00000413936	+	TRUE	0	TRUE	FALSE	FALSE	-3	FALSE	FALSE	0	0	0	0	0	0	29	0.0224407	0.0225715	0.0175189	2.04	6	4.46973	1	4	2.95836	3	3	0	0	14.7744	32.2936
A549	ENSG00000091844	MCF7	ENST00000206262	ENST00000367225	ENST00000367225	ENST00000206262	-	TRUE	0	TRUE	FALSE	FALSE	6263	FALSE	FALSE	0	0	0	0	0	0	52	1.33982e-12	1.24041e-07	3.64059e-06	2.38269	47	9.6897	1	2	2.11456	2	3	1.27052	1.96651	10.6176	8.03145
A549	ENSG00000092036	H9	ENST00000553420	ENST00000342454	ENST00000342454	ENST00000553420	-	TRUE	0	FALSE	TRUE	TRUE	0	FALSE	FALSE	0	0	0	0	0	0	186	0	2.23996e-23	7.02422e-22	2.44323	6	6.96464	3	4	0.75005	5	4	2.14369	0.0879853	44.9922	35.3551
A549	ENSG00000092929	H9	ENST00000207549	BambuTx5082	BambuTx5082	ENST00000207549	-	TRUE	0	FALSE	FALSE	FALSE	0	FALSE	FALSE	0	0	0	0	0	0	46	4.77566e-08	0	3.31102e-08	3.27924	22	4.40609	1	2	11.8185	1	2	0.376818	0.6708	4.40609	12.6088
A549	ENSG00000093183	K562	ENST00000423701	ENST00000264454	ENST00000264454	ENST00000423701	-	FALSE	20	FALSE	FALSE	TRUE	0	FALSE	FALSE	0	0	0	1	0	0	8	3.67303e-08	1.20797e-09	2.598e-08	-2.09198	3	0.188837	4	2	0.719575	5	2	0.183516	0	39.7795	26.1475
A549	ENSG00000095794	K562	ENST00000474931	ENST00000356917	ENST00000356917	ENST00000474931	+	TRUE	0	FALSE	FALSE	FALSE	1399	FALSE	FALSE	0	0	0	0	0	0	81	3.14906e-06	5.05919e-07	2.18506e-06	2.71957	21	7.54201	1	6	1.1411	8	6	3.46744	1.1324	32.8298	33.3998
A549	ENSG00000097021	HEYA8	ENST00000361521	ENST00000377855	ENST00000377855	ENST00000361521	-	TRUE	0	FALSE	FALSE	FALSE	0	FALSE	FALSE	0	0	0	0	0	0	806	0.000230155	3.38354e-05	0.000157584	2.07912	245	13.7864	3	2	13.0789	2	2	8.59934	8.29115	62.4766	57.4743
A549	ENSG00000097021	Hct116	ENST00000361521	ENST00000377855	ENST00000377855	ENST00000361521	-	TRUE	0	FALSE	FALSE	FALSE	0	FALSE	FALSE	0	0	0	0	0	0	142	0.00022946	0.0114908	0.0120953	-2.44715	245	0.729659	3	2	13.0789	2	2	0.259198	8.29115	128.868	57.4743
A549	ENSG00000097021	HepG2	ENST00000377855	ENST00000377845	ENST00000377845	ENST00000377855	-	TRUE	0	FALSE	FALSE	FALSE	0	FALSE	FALSE	0	0	0	0	0	0	449	0	2.96578e-18	1.33954e-16	7.09354	22	30.9653	1	4	2.29346	3	2	14.2862	0.738907	58.173	57.4743
A549	ENSG00000097021	MCF7	ENST00000361521	ENST00000377855	ENST00000377855	ENST00000361521	-	TRUE	0	FALSE	FALSE	FALSE	0	FALSE	FALSE	0	0	0	0	0	0	60	2.66261e-05	1.79377e-06	1.85317e-05	2.19945	245	6.50637	3	2	13.0789	2	2	2.10741	8.29115	29.5535	57.4743
A549	ENSG00000099250	MCF7	ENST00000374875	ENST00000374822	ENST00000374822	ENST00000374875	-	FALSE	6	FALSE	FALSE	TRUE	0	TRUE	FALSE	0	0	0	1	0	0	63	0.00589573	0.00177636	0.00393819	2.13922	0	11.6769	2	4	33.9473	2	3	2.47308	0	44.4855	83.0408
A549	ENSG00000100290	HEYA8	ENST00000216115	BambuTx1697	BambuTx1697	ENST00000216115	+	TRUE	0	FALSE	FALSE	FALSE	0	FALSE	FALSE	0	0	0	0	0	0	263	2.36226e-07	0	2.23409e-07	3.20383	11	8.40378	1	2	0.934243	1	2	2.11539	0.625263	12.1425	0.934243
A549	ENSG00000100296	H9	ENST00000397872	ENST00000397871	ENST00000397871	ENST00000397872	-	FALSE	0	FALSE	FALSE	FALSE	0	FALSE	FALSE	0	0	1	0	0	0	314	2.38141e-09	1.13581e-10	1.65163e-09	2.32132	9	6.29929	2	3	1.2769	2	2	3.20596	0.187575	21.4621	20.5026
A549	ENSG00000100320	HEYA8	BambuTx1668	BambuTx9312	BambuTx9312	BambuTx1668	-	TRUE	0	TRUE	FALSE	FALSE	0	FALSE	FALSE	1	0	0	0	0	0	87	0.0271472	0	0.0164862	-2.72893	96	1.6652	6	3	1347.98	1	1	0	3.06292	2149.48	1383.37
A549	ENSG00000100445	HEYA8	ENST00000544691	ENST00000556249	ENST00000556249	ENST00000544691	-	FALSE	-335	FALSE	FALSE	FALSE	-411	FALSE	FALSE	0	0	2	0	0	0	12	0.000102145	2.46981e-05	7.00263e-05	-2.57595	55	0.0432254	7	3	5.65586	1	5	0.031098	2.49002	19.6088	31.5664
A549	ENSG00000100650	HepG2	ENST00000554465	BambuTx809	BambuTx809	ENST00000554465	+	FALSE	-47	FALSE	FALSE	FALSE	1	FALSE	FALSE	1	0	0	0	0	0	17	0	9.07135e-08	1.09881e-06	-2.03515	3	4.25071	4	2	1.63869	4	2	0.335247	0	113.313	96.0898
A549	ENSG00000101040	HEYA8	ENST00000360911	ENST00000446994	ENST00000446994	ENST00000360911	-	FALSE	183	FALSE	FALSE	FALSE	0	FALSE	FALSE	0	0	0	1	0	0	15	0.00109166	0.00141243	0.00110092	2.43413	3	2.35158	5	5	3.86256	1	3	0.103594	0	39.2382	10.3775
A549	ENSG00000101901	H9	ENST00000371979	ENST00000394780	ENST00000394780	ENST00000371979	+	FALSE	-32	FALSE	FALSE	TRUE	0	FALSE	FALSE	0	0	0	0	0	0	51	2.076e-06	1.74827e-05	3.77981e-05	4.08222	353	4.44751	3	6	27.3407	1	1	0.390029	16.4163	36.4625	47.4696
A549	ENSG00000101940	HepG2	ENST00000218056	BambuTx8680	BambuTx8680	ENST00000218056	+	TRUE	0	FALSE	TRUE	FALSE	-7	FALSE	FALSE	0	0	0	0	0	1	36	3.27485e-09	1.55887e-10	2.05574e-09	2.61872	138	11.8969	1	3	13.3769	1	3	0	5.38726	22.6718	21.6877
A549	ENSG00000102024	HEYA8	ENST00000355899	ENST00000539310	ENST00000539310	ENST00000355899	+	TRUE	0	FALSE	FALSE	FALSE	-189	FALSE	FALSE	0	0	0	0	0	0	2136	0.00597543	0	0.00385576	2.19002	1046	58.1805	2	2	198.007	1	1	21.9714	42.9082	158.792	198.007
A549	ENSG00000102100	HEYA8	ENST00000376521	ENST00000376529	ENST00000376529	ENST00000376521	-	FALSE	-312	FALSE	FALSE	FALSE	0	FALSE	FALSE	1	0	0	0	1	0	112	0	8.05692e-18	7.24379e-16	2.01118	131	1.32402	2	3	12.1782	1	2	0.935959	4.99859	6.72668	29.6011
A549	ENSG00000102181	H9	ENST00000346693	BambuTx2690	BambuTx2690	ENST00000346693	-	FALSE	38	FALSE	FALSE	TRUE	0	FALSE	FALSE	0	0	0	0	0	0	81	0.00243945	0.000754971	0.0015391	2.47944	0	1.13251	2	3	22.8662	2	3	0.292999	0	4.89863	62.7228
A549	ENSG00000102181	HEYA8	BambuTx2690	ENST00000370377	ENST00000370377	BambuTx2690	-	FALSE	38	FALSE	FALSE	TRUE	0	FALSE	FALSE	0	0	0	0	0	0	447	7.33721e-08	1.48658e-06	1.29162e-05	2.38966	22	13.3774	1	3	1.65205	3	3	4.30117	0.953521	14.2975	62.7228
A549	ENSG00000102181	Hct116	ENST00000346693	BambuTx2690	BambuTx2690	ENST00000346693	-	FALSE	38	FALSE	FALSE	TRUE	0	FALSE	FALSE	0	0	0	0	0	0	111	1.07171e-07	1.07587e-08	7.51359e-08	2.32262	0	0.647995	2	3	22.8662	2	3	0.376097	0	2.17847	62.7228
A549	ENSG00000102393	Hct116	ENST00000218516	ENST00000479445	ENST00000479445	ENST00000218516	-	FALSE	-38	FALSE	FALSE	TRUE	0	TRUE	FALSE	0	0	0	0	0	0	480	1.52473e-09	5.0912e-11	1.06938e-09	2.93007	1376	3.59093	2	3	113.209	1	1	2.07498	65.443	34.9813	117.857
A549	ENSG00000102547	H9	ENST00000355854	BambuTx729	BambuTx729	ENST00000355854	-	TRUE	0	FALSE	FALSE	TRUE	0	FALSE	FALSE	0	0	0	0	0	0	7	4.43686e-12	6.03141e-14	3.29557e-12	-3.55828	0	0.0418687	3	3	0.831127	3	3	0	0	3.30107	4.81444
A549	ENSG00000103145	K562	ENST00000574151	ENST00000573842	ENST00000573842	ENST00000574151	-	TRUE	0	FALSE	TRUE	FALSE	-293	FALSE	FALSE	0	0	0	1	0	0	22	0.000399989	0.000101382	0.000270086	2.89007	840	2.05087	3	3	44.4645	2	2	0.60744	29.6412	21.646	149.074
A549	ENSG00000103145	MCF7	ENST00000248089	ENST00000573842	ENST00000573842	ENST00000248089	-	FALSE	40	FALSE	FALSE	FALSE	-298	FALSE	FALSE	1	0	0	0	0	0	58	0.0224207	0.0168752	0.014406	2.08294	1013	2.7231	4	3	65.2861	1	2	2.01501	40.9527	48.2766	149.074
A549	ENSG00000103253	HEYA8	BambuTx915	BambuTx5647	BambuTx5647	BambuTx915	+	TRUE	0	FALSE	TRUE	FALSE	0	FALSE	FALSE	0	0	0	1	0	0	36	1.84796e-07	0.0436226	0.0249878	2.41845	27	1.16173	2	6	2.86164	2	3	0.303136	0.827525	7.08797	12.269
A549	ENSG00000103253	HEYA8	ENST00000549114	ENST00000389703	ENST00000389703	ENST00000549114	+	TRUE	0	TRUE	FALSE	FALSE	-18	FALSE	FALSE	3	0	0	0	0	0	117	1.84796e-07	0.00154972	0.00219288	2.28381	0	2.58338	1	5	0.0591615	4	4	0.865125	0	7.08797	12.269
A549	ENSG00000103254	HEYA8	ENST00000568916	ENST00000566525	ENST00000566525	ENST00000568916	+	FALSE	1091	FALSE	FALSE	FALSE	-1	FALSE	FALSE	0	0	0	0	0	0	11	7.40506e-06	5.13276e-07	5.30696e-06	-3.07059	0	0.0752634	5	4	0.0271279	8	4	0.0214877	0	10.6912	34.7121
A549	ENSG00000103254	Hct116	BambuTx6984	BambuTx914	BambuTx914	BambuTx6984	+	TRUE	0	FALSE	FALSE	FALSE	0	FALSE	FALSE	0	1	0	0	0	0	483	3.60501e-06	0.000983824	0.00291443	2.0822	34	2.35694	3	6	2.26042	3	5	1.55756	1.48816	29.1598	34.7121
A549	ENSG00000103423	MCF7	ENST00000262375	ENST00000576180	ENST00000576180	ENST00000262375	+	TRUE	0	TRUE	FALSE	FALSE	-3	FALSE	FALSE	0	0	0	0	0	0	10	0.00812841	0.0249226	0.0379317	2.0593	97	20.062	1	4	8.22831	3	2	0	3.72142	50.5085	59.8688
A549	ENSG00000104231	HEYA8	ENST00000523096	BambuTx2421	BambuTx2421	ENST00000523096	-	TRUE	0	FALSE	FALSE	FALSE	0	FALSE	FALSE	0	0	1	0	0	0	31	1.0176e-07	4.82006e-05	0.000119417	-2.46827	0	1.6178	5	4	0.637896	5	6	0.211377	0	105.744	21.2407
A549	ENSG00000104231	HepG2	ENST00000220669	BambuTx2421	BambuTx2421	ENST00000220669	-	TRUE	0	FALSE	FALSE	FALSE	1	FALSE	FALSE	0	0	1	0	0	0	183	1.94145e-06	4.40589e-07	1.29641e-06	2.26143	74	13.8312	1	4	7.24315	1	4	6.21132	2.76071	33.3409	21.2407
A549	ENSG00000104231	HepG2	ENST00000524305	BambuTx2422	BambuTx2422	ENST00000524305	-	TRUE	0	FALSE	TRUE	FALSE	-388	FALSE	FALSE	1	0	0	0	0	0	65	1.94145e-06	0.000212518	0.000284406	2.6283	0	4.94773	3	7	2.69305	3	4	2.57403	0	33.3409	21.2407
A549	ENSG00000104231	K562	ENST00000220669	BambuTx2421	BambuTx2421	ENST00000220669	-	TRUE	0	FALSE	FALSE	FALSE	1	FALSE	FALSE	0	0	1	0	0	0	215	6.05469e-05	0.000876284	0.00119613	2.10042	74	19.9647	1	4	7.24315	1	4	8.89447	2.76071	54.2793	21.2407
A549	ENSG00000104231	K562	ENST00000521895	BambuTx2422	BambuTx2422	ENST00000521895	-	TRUE	0	FALSE	FALSE	FALSE	826	FALSE	FALSE	0	0	0	1	0	0	69	6.05469e-05	0.0106258	0.00948892	2.33773	0	4.73004	4	7	2.46082	4	4	1.74924	0	54.2793	21.2407
A549	ENSG00000104312	K562	ENST00000220751	BambuTx4047	BambuTx4047	ENST00000220751	+	FALSE	-38	FALSE	FALSE	FALSE	-454	FALSE	FALSE	0	0	2	0	0	0	70	0	1.1529e-27	4.6921e-25	6.26798	121	6.87901	1	2	13.6645	1	2	3.6365	5.37827	20.493	22.6975
A549	ENSG00000104450	HEYA8	ENST00000251809	BambuTx4674	BambuTx4674	ENST00000251809	+	FALSE	31	FALSE	FALSE	TRUE	0	TRUE	FALSE	0	0	1	0	0	0	30	1.20923e-05	4.65865e-07	8.67884e-06	2.37252	3	0.555277	1	4	4.91968	1	2	0.0434926	0	1.88894	15.2633
A549	ENSG00000104763	Hct116	ENST00000636435	ENST00000518746	ENST00000518746	ENST00000636435	-	TRUE	0	TRUE	FALSE	TRUE	0	FALSE	TRUE	0	0	0	0	0	0	3387	0	1.6448e-54	1.52703e-52	6.34948	143	15.5979	2	4	10.7037	4	3	14.5515	5.93065	73.2052	83.758
A549	ENSG00000104870	H9	ENST00000596975	ENST00000595881	ENST00000595881	ENST00000596975	+	FALSE	184	FALSE	FALSE	FALSE	2	FALSE	FALSE	0	2	0	0	0	0	41	1.76369e-07	3.46125e-06	3.09731e-05	8.22934	6	4.16093	2	5	0.786187	3	4	0.325024	0.0879853	11.9744	19.8689
A549	ENSG00000104960	HEYA8	ENST00000601612	ENST00000597793	ENST00000597793	ENST00000601612	+	TRUE	0	TRUE	FALSE	FALSE	0	FALSE	FALSE	0	0	0	0	0	0	9	0.00181303	0.000675152	0.0011882	-2.93616	0	7.09659e-06	7	3	0.174182	7	4	0	0	56.4494	132.542
A549	ENSG00000105088	H9	BambuTx10091	ENST00000264833	ENST00000264833	BambuTx10091	-	TRUE	0	FALSE	FALSE	FALSE	0	FALSE	FALSE	0	0	0	0	0	0	1020	0.00072172	0	0.000464001	2.01406	0	46.3112	1	3	1.74043	1	2	9.81545	0	53.6187	3.31719
A549	ENSG00000105088	H9	ENST00000593091	BambuTx10091	BambuTx10091	ENST00000593091	-	TRUE	0	FALSE	FALSE	FALSE	898	FALSE	FALSE	0	0	0	0	0	0	10	0.00072172	0	0.000501672	-2.11406	28	2.36694	2	2	0.951113	2	3	0	0.780081	53.6187	3.31719
A549	ENSG00000105197	MCF7	ENST00000595527	ENST00000595961	ENST00000595961	ENST00000595527	+	TRUE	0	FALSE	FALSE	TRUE	0	FALSE	FALSE	0	0	0	0	0	0	44	0.0134006	0.00802192	0.00869268	2.42475	275	4.01674	5	3	12.0175	2	3	0.575532	9.69771	57.6205	178.675
A549	ENSG00000105223	H9	ENST00000409419	ENST00000409735	ENST00000409735	ENST00000409419	+	FALSE	-12	FALSE	FALSE	FALSE	8	FALSE	FALSE	0	0	0	1	1	0	143	1.02632e-10	5.5494e-12	7.09517e-11	2.16733	19	44.5695	1	3	2.07733	5	2	1.57743	0.665162	99.4574	131.226
A549	ENSG00000105281	HepG2	ENST00000594991	BambuTx4853	BambuTx4853	ENST00000594991	-	TRUE	0	FALSE	FALSE	FALSE	2	FALSE	FALSE	0	0	1	0	0	0	62	0.017368	0.0381862	0.0230773	-2.18889	99	1.80846	5	2	13.4416	3	3	0	5.12397	318.64	243.979
A549	ENSG00000105327	HEYA8	BambuTx3107	ENST00000341983	ENST00000341983	BambuTx3107	-	TRUE	0	FALSE	FALSE	FALSE	0	FALSE	FALSE	0	0	0	0	0	0	110	0.00257728	0.0018178	0.00166579	2.07076	21	1.68174	5	2	1.19869	1	3	0.959423	0.686296	24.9121	6.18914
A549	ENSG00000105341	H9	ENST00000221943	ENST00000589970	ENST00000589970	ENST00000221943	-	FALSE	3	FALSE	FALSE	FALSE	-553	FALSE	FALSE	0	0	1	0	0	0	30	0	2.35671e-16	5.90202e-15	-3.18824	138	0.336254	5	3	36.5669	1	2	0.0779761	4.54185	54.5012	96.3476
A549	ENSG00000105379	HepG2	ENST00000309244	ENST00000354232	ENST00000354232	ENST00000309244	-	TRUE	0	TRUE	FALSE	FALSE	2	FALSE	FALSE	0	0	0	0	0	0	8711	4.13385e-11	0	2.74486e-11	3.20831	3077	493.544	1	4	184.479	1	2	287.765	110.098	649.234	188.989
A549	ENSG00000105379	HepG2	ENST00000594361	ENST00000309244	ENST00000309244	ENST00000594361	-	TRUE	0	FALSE	TRUE	TRUE	0	FALSE	TRUE	0	0	0	0	0	0	2852	4.13385e-11	0	2.74486e-11	-3.19887	9	140.075	2	2	0.278241	2	3	95.0331	0.278241	649.234	188.989
A549	ENSG00000105655	HEYA8	BambuTx1247	BambuTx1246	BambuTx1246	BambuTx1247	-	FALSE	0	FALSE	FALSE	FALSE	0	FALSE	FALSE	0	0	1	0	0	0	10	1.243e-06	3.30605e-08	8.8403e-07	-2.71269	35	0.0787598	3	2	3.69182	3	3	0.0429753	1.64444	16.0586	30.9919
A549	ENSG00000105677	HEYA8	ENST00000392204	BambuTx1267	BambuTx1267	ENST00000392204	+	FALSE	5	FALSE	FALSE	FALSE	0	FALSE	FALSE	1	0	1	0	0	0	1936	0	2.05225e-41	2.54628e-38	2.01006	163	21.7397	2	3	10.9038	2	3	15.0409	5.937	68.876	271.428
A549	ENSG00000105976	MCF7	ENST00000422097	BambuTx9903	BambuTx9903	ENST00000422097	+	TRUE	0	FALSE	TRUE	TRUE	0	FALSE	TRUE	0	0	0	0	0	0	16	0.0011645	9.69393e-05	0.000798643	2.21658	2	9.59059	1	4	0.278241	4	4	0	0	15.3955	83.7233
A549	ENSG00000106333	HEYA8	ENST00000472348	ENST00000223061	ENST00000223061	ENST00000472348	+	TRUE	0	FALSE	TRUE	FALSE	4	FALSE	FALSE	0	0	0	0	0	0	1164	3.9406e-05	8.74302e-06	9.27153e-05	3.22081	2	16.4831	1	2	0.564463	2	1	11.9334	0.0615897	16.5989	1.92092
A549	ENSG00000106603	HepG2	BambuTx4020	BambuTx2252	BambuTx2252	BambuTx4020	-	FALSE	6	FALSE	FALSE	TRUE	0	FALSE	TRUE	0	0	1	0	0	0	14	1.11545e-08	1.51265e-09	7.09831e-09	4.34462	123	3.51308	2	5	13.9103	2	5	0.514805	5.03497	23.8647	97.0001
A549	ENSG00000106853	H9	ENST00000407693	ENST00000309195	ENST00000309195	ENST00000407693	-	TRUE	0	FALSE	FALSE	FALSE	0	FALSE	FALSE	0	0	0	0	0	0	1419	0.000666416	0.000282323	0.000700225	2.48193	2629	22.8213	1	2	231.154	1	2	9.94432	114.282	28.6406	362.542
A549	ENSG00000106853	Hct116	ENST00000407693	ENST00000309195	ENST00000309195	ENST00000407693	-	TRUE	0	FALSE	FALSE	FALSE	0	FALSE	FALSE	0	0	0	0	0	0	2878	0.00504037	0.00216787	0.00317253	2.07826	2629	18.0058	1	2	231.154	1	2	11.0009	114.282	25.8956	362.542
A549	ENSG00000107104	HepG2	ENST00000382286	ENST00000382293	ENST00000382293	ENST00000382286	+	TRUE	0	FALSE	TRUE	FALSE	-1	FALSE	FALSE	1	0	0	0	0	0	49	3.32044e-05	0.0144167	0.00856217	2.4097	0	26.1022	1	5	1.47844	2	3	2.48453	0	49.6905	10.6919
A549	ENSG00000107262	HEYA8	ENST00000635077	ENST00000379704	ENST00000379704	ENST00000635077	-	FALSE	-134	FALSE	FALSE	TRUE	0	FALSE	FALSE	0	0	0	0	0	1	307	0.000894041	9.06515e-05	0.000593192	3.52471	0	5.1549	2	3	0.0477762	4	2	3.20091	0	12.7524	71.591
A549	ENSG00000107281	K562	ENST00000371601	ENST00000371600	ENST00000371600	ENST00000371601	-	TRUE	0	TRUE	FALSE	FALSE	0	FALSE	FALSE	0	0	0	0	0	0	7	0.00036224	0	0.000244171	2.14787	323	2.00376	1	2	29.4193	1	2	0	15.0981	2.30936	36.3829
A549	ENSG00000107554	H9	ENST00000636706	ENST00000543621	ENST00000543621	ENST00000636706	-	TRUE	0	FALSE	FALSE	FALSE	0	FALSE	FALSE	0	0	0	0	0	0	118	5.62381e-09	1.41911e-10	3.76739e-09	4.95978	7	9.11955	1	3	4.61035	2	3	1.10492	0	14.0247	11.3849
A549	ENSG00000107679	HEYA8	ENST00000368990	BambuTx2842	BambuTx2842	ENST00000368990	+	FALSE	-8	FALSE	FALSE	FALSE	-10257	FALSE	FALSE	0	0	0	1	0	0	74	0.000594397	0.00142421	0.00164469	3.12666	11	1.36429	2	5	3.49628	2	4	0.7168	0.413762	7.37165	17.3479
A549	ENSG00000107872	H9	ENST00000224862	BambuTx2836	BambuTx2836	ENST00000224862	+	FALSE	-1017	FALSE	FALSE	FALSE	0	FALSE	FALSE	1	0	0	0	0	0	305	7.60456e-11	2.34007e-06	2.18059e-05	2.18782	9	5.81246	1	2	5.33758	1	2	2.20985	0.206881	15.3092	11.3844
A549	ENSG00000107872	H9	ENST00000369956	BambuTx2836	BambuTx2836	ENST00000369956	+	FALSE	-999	FALSE	FALSE	FALSE	0	FALSE	FALSE	1	0	0	0	0	0	305	7.60456e-11	2.34007e-06	2.18059e-05	2.18782	9	5.81246	1	2	5.33758	1	2	2.20985	0.206881	15.3092	11.3844
A549	ENSG00000108395	HEYA8	ENST00000585287	ENST00000393066	ENST00000393066	ENST00000585287	-	TRUE	0	FALSE	TRUE	FALSE	-13	FALSE	FALSE	0	0	0	0	1	0	18	0.00277543	0.000803614	0.00179199	2.41379	1	1.5726	2	3	0.106392	4	4	0.0381805	0	12.6997	21.6635
A549	ENSG00000108509	H9	ENST00000361571	ENST00000572192	ENST00000572192	ENST00000361571	-	TRUE	0	TRUE	FALSE	FALSE	-142	FALSE	FALSE	0	0	0	0	0	0	22	5.51669e-05	1.66438e-05	3.62449e-05	2.58049	0	2.42455	1	4	0.384359	5	4	0.243441	0	6.02659	13.7361
A549	ENSG00000108639	MCF7	ENST00000225777	ENST00000592456	ENST00000592456	ENST00000225777	+	TRUE	0	TRUE	FALSE	FALSE	-808	FALSE	FALSE	0	2	0	0	0	0	163	0.0418113	0.0137467	0.026097	2.53671	1585	5.43989	3	2	115.254	1	1	1.19967	75.532	226.686	193.133
A549	ENSG00000109083	K562	ENST00000395418	ENST00000583796	ENST00000583796	ENST00000395418	-	TRUE	0	TRUE	FALSE	FALSE	3	FALSE	FALSE	0	1	0	0	0	0	26	9.95219e-07	2.67109e-08	6.99609e-07	2.08595	353	3.78353	3	3	22.9642	1	2	0.931974	17.0754	32.632	42.5224
A549	ENSG00000109670	HEYA8	ENST00000296555	ENST00000263981	ENST00000263981	ENST00000296555	-	TRUE	0	FALSE	FALSE	FALSE	-4	FALSE	FALSE	0	0	0	0	0	0	242	4.83867e-08	8.65772e-10	3.4429e-08	3.2738	0	9.06402	1	5	2.6556	1	4	1.81114	0	10.6981	4.5296
A549	ENSG00000111206	H9	ENST00000361953	ENST00000359843	ENST00000359843	ENST00000361953	-	FALSE	-99	FALSE	FALSE	FALSE	-1	FALSE	FALSE	0	0	0	1	0	0	75	1.3429e-08	1.9969e-09	2.10565e-08	-3.14491	18	2.924	4	3	1.46823	4	3	0.633082	0.641997	53.4916	60.1743
A549	ENSG00000111206	H9	ENST00000627656	ENST00000361953	ENST00000361953	ENST00000627656	-	FALSE	-115	FALSE	FALSE	FALSE	-2	FALSE	FALSE	0	0	0	0	1	0	515	1.3429e-08	7.44761e-10	9.13536e-09	2.91803	1	11.8009	3	3	3.37425	3	2	5.94535	0	53.4916	60.1743
A549	ENSG00000111247	K562	ENST00000352618	BambuTx7534	BambuTx7534	ENST00000352618	+	FALSE	36	FALSE	FALSE	FALSE	0	FALSE	FALSE	0	0	1	0	0	0	52	0	6.05789e-11	3.27049e-09	2.3434	103	27.8471	1	4	15.256	1	2	1.77293	5.48023	44.4392	22.0013
A549	ENSG00000111445	K562	ENST00000543153	BambuTx5530	BambuTx5530	ENST00000543153	+	TRUE	0	FALSE	TRUE	TRUE	0	TRUE	FALSE	0	0	0	0	0	0	34	0.0223427	0.0360622	0.0488971	2.23598	0	3.97349	3	2	0.657383	3	2	0.700491	0	48.443	45.0294
A549	ENSG00000111907	Hct116	ENST00000368388	ENST00000571678	ENST00000571678	ENST00000368388	+	TRUE	0	TRUE	FALSE	FALSE	-911	FALSE	FALSE	0	0	0	0	0	0	12	0.000391152	0.000158249	0.000255758	-3.31766	333	0.146546	5	5	17.726	1	2	0.0109317	11.3267	45.749	28.1831
A549	ENSG00000112983	Hct116	ENST00000472478	ENST00000418329	ENST00000418329	ENST00000472478	-	TRUE	0	FALSE	TRUE	FALSE	0	FALSE	FALSE	0	0	2	0	0	0	100	1.73746e-05	4.70806e-05	5.06076e-05	2.91855	0	1.8952	2	4	1.2929	3	4	0.359667	0	13.8363	17.0418
A549	ENSG00000113648	H9	ENST00000451949	ENST00000312469	ENST00000312469	ENST00000451949	-	TRUE	0	FALSE	TRUE	FALSE	-29	FALSE	FALSE	0	0	0	0	0	0	32	0.00850359	0.0035382	0.00535669	-2.06424	2	1.05324	4	5	2.20576	4	4	0.260019	0	79.5356	157.716
A549	ENSG00000113648	HEYA8	ENST00000511689	ENST00000312469	ENST00000312469	ENST00000511689	-	FALSE	-411	FALSE	FALSE	FALSE	-510	FALSE	FALSE	0	0	1	1	0	0	1764	0	2.72971e-18	3.84866e-16	2.07426	436	50.8056	1	5	123.648	1	2	16.2571	17.7249	140.787	157.716
A549	ENSG00000113648	HEYA8	ENST00000512507	ENST00000511689	ENST00000511689	ENST00000512507	-	TRUE	0	FALSE	TRUE	FALSE	481	FALSE	FALSE	1	0	0	0	0	0	429	0	2.88767e-12	1.46837e-10	-2.63726	6	28.8215	2	2	2.61894	3	4	3.65705	0.137151	140.787	157.716
A549	ENSG00000113648	Hct116	ENST00000512507	ENST00000511689	ENST00000511689	ENST00000512507	-	TRUE	0	FALSE	TRUE	FALSE	481	FALSE	FALSE	1	0	0	0	0	0	4526	1.6875e-10	9.66957e-12	1.18746e-10	2.47046	6	169.708	1	2	2.61894	3	4	20.754	0.137151	192.698	157.716
A549	ENSG00000113649	K562	ENST00000296702	ENST00000506524	ENST00000506524	ENST00000296702	+	TRUE	0	TRUE	FALSE	FALSE	-453	FALSE	FALSE	0	0	0	1	0	0	6	1.17532e-06	5.28424e-06	2.56022e-05	2.76788	4	8.26779	4	2	24.4284	1	1	0	0	80.6401	56.8145
A549	ENSG00000114354	Hct116	ENST00000240851	ENST00000481203	ENST00000481203	ENST00000240851	+	TRUE	0	TRUE	FALSE	FALSE	-3	FALSE	FALSE	0	0	0	0	0	0	13	0.00392301	0.0340131	0.0477438	-2.10179	697	2.40171e-06	5	3	71.9009	1	1	1.06391e-07	26.347	101.217	119.872
A549	ENSG00000114391	HEYA8	ENST00000394077	ENST00000464595	ENST00000464595	ENST00000394077	-	FALSE	-70	FALSE	FALSE	FALSE	1	FALSE	FALSE	0	1	0	0	0	0	172	0.00430296	0	0.00276316	-2.10679	15203	0.364414	3	3	1019.94	1	1	0.0703165	657.189	3234.17	1203.22
A549	ENSG00000114416	Hct116	ENST00000472339	BambuTx1828	BambuTx1828	ENST00000472339	+	FALSE	10	FALSE	FALSE	FALSE	598	FALSE	FALSE	1	0	1	1	0	0	1274	0	1.28666e-29	4.81666e-28	7.32195	30	17.4382	3	6	4.22065	3	2	5.38943	1.00993	97.4389	58.9166
A549	ENSG00000114416	Hct116	ENST00000475315	BambuTx1829	BambuTx1829	ENST00000475315	+	FALSE	-177	FALSE	FALSE	FALSE	568	FALSE	FALSE	1	0	2	1	0	0	834	0	1.81464e-42	1.31618e-40	7.17214	0	11.8735	4	5	0.29565	4	3	3.34749	0	97.4389	58.9166
A549	ENSG00000114473	HEYA8	ENST00000455191	ENST00000478903	ENST00000478903	ENST00000455191	-	TRUE	0	TRUE	FALSE	FALSE	-1	FALSE	FALSE	0	0	0	0	0	0	1017	0.000126421	0	8.7573e-05	2.31195	12	13.2141	1	4	1.75368	1	3	9.7275	0.363546	17.5475	2.454
A549	ENSG00000114503	MCF7	ENST00000321256	ENST00000447325	ENST00000447325	ENST00000321256	-	TRUE	0	FALSE	FALSE	FALSE	1	FALSE	FALSE	0	0	0	0	0	0	53	2.24127e-06	8.67767e-08	1.5373e-06	2.69074	437	17.7846	2	3	38.7575	1	1	1.51905	20.3527	97.2194	67.2719
A549	ENSG00000114735	HEYA8	ENST00000232854	ENST00000434410	ENST00000434410	ENST00000232854	+	FALSE	45	FALSE	FALSE	FALSE	11233	FALSE	FALSE	0	0	0	0	0	1	7	0.000539513	0	0.000367216	-2.08384	26	0.789795	3	3	3.14302	1	2	0	1.14804	14.2994	4.91059
A549	ENSG00000115129	H9	ENST00000335934	ENST00000407482	ENST00000407482	ENST00000335934	-	TRUE	0	TRUE	FALSE	FALSE	-201	FALSE	FALSE	0	0	1	0	0	0	21	3.37587e-13	7.60185e-15	2.4477e-13	-2.19554	462	0.211722	5	2	37.761	2	3	0.0418687	17.8981	24.9203	80.1152
A549	ENSG00000115129	K562	ENST00000238721	ENST00000413037	ENST00000413037	ENST00000238721	-	FALSE	-870	FALSE	FALSE	TRUE	0	TRUE	FALSE	0	0	0	0	0	0	18	1.02961e-08	3.03586e-10	7.43611e-09	3.30332	446	1.3635	2	4	38.439	1	2	0.768857	13.8549	5.20243	80.1152
A549	ENSG00000115207	HEYA8	ENST00000264720	ENST00000359541	ENST00000359541	ENST00000264720	-	TRUE	0	FALSE	FALSE	FALSE	0	FALSE	FALSE	0	0	0	0	0	0	10	0.00200625	0.0201566	0.031574	-2.42845	54	3.60558e-06	3	2	31.5849	1	1	0	2.75532	26.0163	40.8913
A549	ENSG00000115392	MCF7	ENST00000481670	BambuTx6674	BambuTx6674	ENST00000481670	-	FALSE	76	FALSE	FALSE	TRUE	0	FALSE	FALSE	0	0	1	0	0	0	21	6.26167e-11	6.18358e-13	5.07014e-11	3.1369	65	2.93837	2	6	3.44952	2	4	0.778655	2.53055	23.5085	22.5082
A549	ENSG00000115414	H9	ENST00000356005	ENST00000354785	ENST00000354785	ENST00000356005	-	FALSE	104	FALSE	FALSE	FALSE	412	FALSE	FALSE	0	0	0	2	0	0	25	0	9.3249e-12	5.39775e-11	5.12969	4	3.43336	2	5	2.68415	5	4	0.13566	0	22.0305	43.1094
A549	ENSG00000115414	H9	ENST00000498719	ENST00000323926	ENST00000323926	ENST00000498719	-	TRUE	0	FALSE	TRUE	FALSE	412	FALSE	FALSE	0	0	0	0	0	0	102	0	3.01376e-16	3.45028e-15	4.43281	28	5.05594	1	7	15.8476	1	3	0.728045	0.574185	22.0305	43.1094
A549	ENSG00000115648	Hct116	ENST00000338530	ENST00000264605	ENST00000264605	ENST00000338530	+	FALSE	83	FALSE	FALSE	FALSE	1324	FALSE	FALSE	0	0	0	1	0	0	49	5.37501e-13	3.07034e-14	3.77051e-13	-2.29184	125	1.65245	3	3	22.2477	2	2	0.120663	5.34547	25.7906	82.3479
A549	ENSG00000116670	HepG2	ENST00000376669	ENST00000376692	ENST00000376692	ENST00000376669	-	FALSE	96	FALSE	FALSE	FALSE	197	FALSE	FALSE	0	0	0	0	0	1	364	0.0312192	0.00988589	0.0189803	2.70223	18	28.0063	1	2	0.682704	2	4	13.6649	0.598751	28.0063	30.027
A549	ENSG00000116791	MCF7	ENST00000340866	ENST00000370871	ENST00000370871	ENST00000340866	-	FALSE	-8	FALSE	FALSE	FALSE	-486	FALSE	FALSE	0	0	1	0	0	0	9	0.00706103	0.00225887	0.00468235	-2.1303	533	0.602117	4	4	52.4617	1	2	0	19.4047	19.0656	84.296
A549	ENSG00000116857	HepG2	ENST00000485839	ENST00000367333	ENST00000367333	ENST00000485839	-	TRUE	0	FALSE	FALSE	FALSE	827	FALSE	FALSE	0	0	0	0	0	0	86	8.47675e-07	4.34004e-08	5.64369e-07	2.16522	57	5.18269	2	6	1.85268	2	4	2.04088	1.7234	52.6338	72.3759
A549	ENSG00000117335	Hct116	ENST00000354848	BambuTx236	BambuTx236	ENST00000354848	+	FALSE	1	FALSE	FALSE	FALSE	-9	FALSE	FALSE	1	0	0	0	0	1	502	0	2.16055e-67	1.85728e-65	7.34614	99	4.85935	2	5	13.1093	2	4	2.01743	4.18369	34.8547	69.5098
A549	ENSG00000117450	HEYA8	ENST00000262746	BambuTx107	BambuTx107	ENST00000262746	-	TRUE	0	FALSE	FALSE	FALSE	-15	FALSE	FALSE	0	0	0	0	0	0	22	5.40597e-06	0	3.8451e-06	-2.68691	0	1.0949	3	2	33.9976	3	2	0.149917	0	843.874	2244.35
A549	ENSG00000118707	Hct116	ENST00000373872	BambuTx1571	BambuTx1571	ENST00000373872	+	TRUE	0	FALSE	FALSE	FALSE	0	FALSE	FALSE	0	0	0	0	0	0	56	9.44512e-05	0.00460685	0.00585249	2.1082	4	1.42382	1	4	1.07154	1	2	0.120663	0	4.22766	3.21462
A549	ENSG00000118707	Hct116	ENST00000373874	BambuTx1571	BambuTx1571	ENST00000373874	+	FALSE	23	FALSE	FALSE	FALSE	0	FALSE	FALSE	0	0	0	0	0	1	56	9.44512e-05	0.00460685	0.00585249	2.1082	4	1.42382	1	4	1.07154	1	3	0.120663	0	4.22766	3.21462
A549	ENSG00000119185	HEYA8	ENST00000464228	ENST00000238091	ENST00000238091	ENST00000464228	-	FALSE	6	FALSE	FALSE	FALSE	976	FALSE	FALSE	0	0	1	1	0	0	122	0.00669755	0.00879827	0.00786927	-2.01646	84	1.48345	7	5	5.87251	5	5	0.990859	2.24345	56.4532	115.806
A549	ENSG00000119522	HEYA8	ENST00000473039	ENST00000373624	ENST00000373624	ENST00000473039	-	TRUE	0	FALSE	FALSE	FALSE	0	FALSE	FALSE	0	0	1	4	0	0	9	4.7149e-13	0.000153113	0.000522472	-2.4721	0	0.656888	4	3	5.38918	2	4	0.0384738	0	15.6019	15.6834
A549	ENSG00000119559	HepG2	ENST00000585675	ENST00000588427	ENST00000588427	ENST00000585675	-	FALSE	-355	FALSE	FALSE	TRUE	0	FALSE	FALSE	0	0	0	0	0	0	11	0.00555742	0.00226756	0.00345316	3.2015	54	4.30219	2	6	6.0032	1	3	0.340198	1.71457	23.9349	13.5863
A549	ENSG00000119640	Hct116	ENST00000555135	ENST00000555463	ENST00000555463	ENST00000555135	-	TRUE	0	FALSE	FALSE	TRUE	0	FALSE	FALSE	0	0	1	0	0	0	80	9.94017e-07	0.000465669	0.000494427	-2.80754	36	0.236811	6	4	3.05712	2	5	0.188049	1.6271	48.2162	26.5957
A549	ENSG00000119640	Hct116	ENST00000555463	BambuTx5048	BambuTx5048	ENST00000555463	-	FALSE	19	FALSE	FALSE	FALSE	-5	FALSE	FALSE	0	0	1	0	0	0	102	9.94017e-07	2.53536e-07	6.89061e-07	-3.05319	19	0.260324	5	4	1.39602	5	4	0.127205	0.630182	48.2162	26.5957
A549	ENSG00000119640	HepG2	BambuTx821	BambuTx5048	BambuTx5048	BambuTx821	-	TRUE	0	FALSE	FALSE	FALSE	0	FALSE	FALSE	0	0	2	0	0	0	20	1.95115e-10	0.00164744	0.00156651	2.40021	45	1.02044	3	4	2.7292	3	3	0.743579	1.51938	6.17766	26.5957
A549	ENSG00000119640	HepG2	ENST00000357971	ENST00000555463	ENST00000555463	ENST00000357971	-	TRUE	0	FALSE	FALSE	FALSE	6	FALSE	FALSE	0	0	1	0	0	0	39	1.95115e-10	1.5552e-11	1.3008e-10	3.78087	41	2.54904	1	4	2.60935	4	4	1.34099	1.5976	6.17766	26.5957
A549	ENSG00000119640	K562	BambuTx821	BambuTx5048	BambuTx5048	BambuTx821	-	TRUE	0	FALSE	FALSE	FALSE	0	FALSE	FALSE	0	0	2	0	0	0	56	0.00596188	0.010024	0.007495	2.17588	45	3.2765	3	4	2.7292	3	3	1.48871	1.51938	28.3477	26.5957
A549	ENSG00000119655	MCF7	ENST00000554482	ENST00000541064	ENST00000541064	ENST00000554482	-	FALSE	39	FALSE	FALSE	FALSE	719	FALSE	FALSE	0	0	1	1	0	0	548	0	5.55688e-61	9.5682e-58	5.25475	19	28.3618	2	3	1.52582	2	3	13.2917	0.847563	80.9801	100.38
A549	ENSG00000119655	MCF7	ENST00000555619	ENST00000553490	ENST00000553490	ENST00000555619	-	FALSE	-173	FALSE	FALSE	FALSE	-149	FALSE	FALSE	0	0	0	0	0	0	331	0	0	0	5.79652	1739	33.4456	1	4	98.4772	1	2	7.88658	73.4923	80.9801	100.38
A549	ENSG00000120533	H9	ENST00000521662	ENST00000521688	ENST00000521688	ENST00000521662	+	FALSE	0	FALSE	FALSE	FALSE	2288	FALSE	FALSE	0	0	0	0	0	0	728	0.0185108	0.00482424	0.0113858	-3.11059	488	2.25272	4	4	23.0509	2	2	0.834721	17.7885	244.947	186.68
A549	ENSG00000120992	HEYA8	BambuTx2414	ENST00000618914	ENST00000618914	BambuTx2414	-	FALSE	99	FALSE	FALSE	FALSE	6	FALSE	FALSE	0	0	1	1	0	0	33	0.0485533	0.0173156	0.0283579	-4.69893	48	0.951904	5	3	10.5311	2	2	0.326881	1.99193	171.732	104.682
A549	ENSG00000121410	HepG2	ENST00000596924	ENST00000263100	ENST00000263100	ENST00000596924	-	TRUE	0	FALSE	TRUE	FALSE	-1672	FALSE	FALSE	0	0	0	0	0	0	280	0.000317079	0	0.00020806	3.45621	110	40.5527	1	3	4.96198	1	2	10.5762	3.5038	44.736	10.7242
A549	ENSG00000121766	HepG2	ENST00000344147	ENST00000373714	ENST00000373714	ENST00000344147	+	FALSE	-13	FALSE	FALSE	FALSE	0	FALSE	FALSE	0	0	0	0	0	0	40	8.40626e-07	8.56136e-08	5.60417e-07	2.32266	178	4.88214	2	3	22.8949	1	1	1.44879	6.49	21.1185	29.7437
A549	ENSG00000122390	HEYA8	ENST00000407558	ENST00000615865	ENST00000615865	ENST00000407558	+	FALSE	-123	FALSE	FALSE	TRUE	0	FALSE	FALSE	0	0	0	0	0	1	119	3.61813e-06	3.3069e-07	2.59853e-06	2.25094	0	2.22581	3	4	2.05868	4	4	0.682212	0	19.6855	42.6934
A549	ENSG00000122481	K562	ENST00000370202	BambuTx146	BambuTx146	ENST00000370202	+	FALSE	-32	FALSE	FALSE	FALSE	-2	FALSE	FALSE	0	0	0	2	0	0	24	1.87449e-06	2.83436e-07	1.31543e-06	2.66602	43	3.45284	2	4	5.00482	1	3	0.943569	1.65505	15.8334	12.7932
A549	ENSG00000122482	HepG2	ENST00000337393	BambuTx2765	BambuTx2765	ENST00000337393	-	FALSE	-83	FALSE	FALSE	TRUE	0	FALSE	FALSE	0	0	0	1	0	0	29	5.51223e-08	7.01743e-09	3.58139e-08	2.30939	7	7.55686	2	5	1.01701	2	4	1.02961	0	30.9596	13.8674
A549	ENSG00000122507	H9	ENST00000355070	BambuTx4928	BambuTx4928	ENST00000355070	+	TRUE	0	FALSE	FALSE	FALSE	-436	FALSE	FALSE	0	0	0	0	0	0	1127	0.000375346	0	0.000245519	3.43628	6	18.9771	1	5	1.7726	1	2	9.61787	0	29.163	2.56665
A549	ENSG00000122507	H9	ENST00000425508	ENST00000355070	ENST00000355070	ENST00000425508	+	TRUE	0	FALSE	TRUE	TRUE	0	FALSE	FALSE	0	0	0	0	0	0	74	0.000375346	0	0.000249716	-3.25258	0	3.68984	2	2	0.291645	2	4	0.497421	0	29.163	2.56665
A549	ENSG00000123119	MCF7	ENST00000521366	ENST00000417640	ENST00000417640	ENST00000521366	+	TRUE	0	FALSE	TRUE	FALSE	1561	FALSE	FALSE	0	0	0	0	0	0	64	1.00988e-06	0	6.89677e-07	3.30188	0	100.558	1	2	0.603925	1	3	1.20423	0	104.768	0.727347
A549	ENSG00000123358	H9	ENST00000394825	BambuTx2902	BambuTx2902	ENST00000394825	+	TRUE	0	FALSE	FALSE	FALSE	-3	FALSE	FALSE	0	0	0	0	0	0	67	0.00414507	0.000710432	0.00261466	2.74596	108	4.11795	1	4	17.3403	1	4	0.467856	3.20689	11.8668	32.7947
A549	ENSG00000123358	HEYA8	ENST00000394825	BambuTx2902	BambuTx2902	ENST00000394825	+	TRUE	0	FALSE	FALSE	FALSE	-3	FALSE	FALSE	0	0	0	0	0	0	37	0.000619708	5.77401e-05	0.000414102	3.08257	108	3.19686	1	4	17.3403	1	4	0.348163	3.20689	8.21964	32.7947
A549	ENSG00000123737	Hct116	ENST00000243498	BambuTx1926	BambuTx1926	ENST00000243498	+	FALSE	-24	FALSE	FALSE	FALSE	106	FALSE	FALSE	0	0	1	0	0	0	5939	0	3.09956e-195	1.19901e-192	4.58863	333	45.7571	1	3	28.2244	1	2	23.9145	14.804	64.9563	46.1328
A549	ENSG00000123737	Hct116	ENST00000379663	ENST00000243498	ENST00000243498	ENST00000379663	+	FALSE	3	FALSE	FALSE	FALSE	0	FALSE	FALSE	0	0	1	0	0	0	1644	0	1.29882e-17	2.20847e-16	-2.7264	72	12.6009	2	2	7.024	2	3	6.7632	2.58048	64.9563	46.1328
A549	ENSG00000123737	Hct116	ENST00000513654	ENST00000379663	ENST00000379663	ENST00000513654	+	FALSE	3	FALSE	FALSE	FALSE	-112	FALSE	FALSE	2	0	0	0	0	0	274	0	6.07077e-05	0.000161586	-2.61281	0	3.16812	3	3	3.80678	3	3	1.14484	0	64.9563	46.1328
A549	ENSG00000123815	HEYA8	BambuTx1291	BambuTx5786	BambuTx5786	BambuTx1291	-	TRUE	0	FALSE	FALSE	FALSE	0	FALSE	FALSE	0	0	0	0	0	0	53	5.75221e-06	5.59121e-07	4.11457e-06	2.15085	21	1.37822	1	3	1.37555	4	3	0.401464	0.639107	3.62333	26.2755
A549	ENSG00000124831	H9	ENST00000289175	BambuTx7091	BambuTx7091	ENST00000289175	+	FALSE	-23	FALSE	FALSE	TRUE	0	FALSE	FALSE	0	0	0	1	0	0	49	0	9.4194e-33	3.39687e-30	5.3551	149	7.36262	2	5	5.17633	2	3	0.520039	3.65671	34.2527	52.8639
A549	ENSG00000125734	MCF7	ENST00000264080	ENST00000430424	ENST00000430424	ENST00000264080	-	TRUE	0	FALSE	FALSE	FALSE	-172	FALSE	FALSE	0	0	0	0	0	0	10	5.38088e-08	5.41672e-10	3.52348e-08	-2.09332	136	0.318667	4	3	14.6609	1	1	0.301059	6.52393	22.4051	18.0745
A549	ENSG00000125746	Hct116	ENST00000245925	ENST00000592433	ENST00000592433	ENST00000245925	-	TRUE	0	TRUE	FALSE	FALSE	-262	FALSE	FALSE	0	0	0	0	0	0	1661	0.000195974	4.70307e-05	0.000129016	2.57442	26	2.79033	3	3	3.35597	1	3	2.47865	1.01769	19.0215	9.58572
A549	ENSG00000125779	HepG2	ENST00000316562	BambuTx1541	BambuTx1541	ENST00000316562	+	TRUE	0	FALSE	FALSE	FALSE	-73	FALSE	FALSE	0	0	0	0	0	1	239	1.72895e-13	8.65724e-15	1.32549e-13	2.41492	159	18.6217	1	5	20.3112	1	2	10.1415	7.41429	65.7892	39.4197
A549	ENSG00000125995	K562	ENST00000374072	ENST00000336695	ENST00000336695	ENST00000374072	+	FALSE	-9	FALSE	FALSE	FALSE	2	FALSE	FALSE	0	1	0	0	1	0	1015	7.99645e-06	3.0228e-07	5.57244e-06	3.59433	0	6.63486	3	3	2.67796	3	2	5.23399	0.00115359	185.856	252.961
A549	ENSG00000126067	K562	ENST00000621781	BambuTx92	BambuTx92	ENST00000621781	-	TRUE	0	FALSE	FALSE	FALSE	-3594	FALSE	FALSE	0	0	0	0	0	0	1094	0	0	5.23428e-119	3.18166	0	61.0611	2	2	6.87904	2	2	44.6767	0	242.932	189.269
A549	ENSG00000126216	HEYA8	ENST00000261965	ENST00000464139	ENST00000464139	ENST00000261965	-	FALSE	-32	FALSE	FALSE	TRUE	0	TRUE	FALSE	0	0	0	0	0	0	7	1.52093e-12	0.0118965	0.021592	-2.08515	64	0.531355	3	2	12.5646	1	1	0.0582619	2.49615	19.3821	17.7009
A549	ENSG00000126456	HepG2	ENST00000599223	ENST00000377135	ENST00000377135	ENST00000599223	-	FALSE	170	FALSE	FALSE	FALSE	9	FALSE	FALSE	0	0	1	1	0	0	41	1.55627e-08	1.33087e-09	9.89479e-09	2.57951	14	5.63611	2	4	1.95983	4	5	1.02044	0.738907	47.0476	54.2516
A549	ENSG00000126522	Hct116	BambuTx2272	ENST00000380839	ENST00000380839	BambuTx2272	+	FALSE	16	FALSE	FALSE	FALSE	-32	FALSE	FALSE	0	0	1	1	0	0	13	0.00359012	0.00146044	0.00228261	-2.0871	14	0.0726243	6	5	1.81407	2	2	0.0282102	0.284837	27.475	15.6996
A549	ENSG00000126790	Hct116	BambuTx797	ENST00000247194	ENST00000247194	BambuTx797	-	FALSE	379	FALSE	FALSE	FALSE	63	FALSE	FALSE	0	0	0	0	0	1	60	0	1.72732e-21	1.16206e-19	-2.21994	114	0.137184	2	2	5.84786	2	3	0	5.2068	2.28969	39.6649
A549	ENSG00000126790	Hct116	ENST00000247194	BambuTx797	BambuTx797	ENST00000247194	-	FALSE	-379	FALSE	FALSE	FALSE	-63	FALSE	FALSE	0	0	0	0	0	0	508	0	3.03346e-22	2.20021e-20	2.67377	443	1.52633	1	3	32.1893	1	2	1.00293	17.9863	2.28969	39.6649
A549	ENSG00000126934	MCF7	ENST00000262948	ENST00000601786	ENST00000601786	ENST00000262948	-	TRUE	0	TRUE	FALSE	FALSE	-3	FALSE	FALSE	0	0	0	0	0	0	22	0.0165871	0.0202496	0.0330182	3.49753	1007	2.1993	2	4	105.945	1	1	0	42.8516	107.783	111.166
A549	ENSG00000127483	K562	ENST00000417710	BambuTx61	BambuTx61	ENST00000417710	-	TRUE	0	FALSE	FALSE	TRUE	0	FALSE	TRUE	0	0	1	0	0	0	8	1.02836e-08	3.07103e-10	7.45324e-09	-2.37178	5	0.89084	6	3	0.370207	6	4	0.0642863	0.0879853	154.683	79.855
A549	ENSG00000127993	Hct116	ENST00000481551	BambuTx2311	BambuTx2311	ENST00000481551	+	FALSE	-22	FALSE	FALSE	FALSE	-2	FALSE	FALSE	1	0	0	0	0	0	229	3.59156e-12	7.48129e-14	2.5349e-12	2.67483	0	2.45531	2	2	0.567802	2	2	1.05327	0	6.66218	4.77499
A549	ENSG00000128581	H9	ENST00000315322	ENST00000468833	ENST00000468833	ENST00000315322	-	FALSE	-13	FALSE	FALSE	TRUE	0	TRUE	FALSE	0	0	2	0	0	0	15	0.0126561	0.008891	0.00788181	3.10352	429	2.80273	2	4	26.4623	1	1	0	16.7376	28.0493	44.006
A549	ENSG00000128641	Hct116	ENST00000339514	ENST00000392318	ENST00000392318	ENST00000339514	+	FALSE	-113	FALSE	FALSE	FALSE	-5	FALSE	FALSE	0	0	0	2	0	0	6	9.57994e-06	7.47078e-07	6.48213e-06	-2.98895	74	3.88797e-06	3	3	38.0347	1	1	0	3.75025	23.8912	78.5882
A549	ENSG00000129103	HEYA8	ENST00000395436	ENST00000436782	ENST00000436782	ENST00000395436	+	FALSE	-275	FALSE	FALSE	FALSE	541	FALSE	FALSE	0	0	2	0	0	0	20	0.0423137	0.0259885	0.0379349	-3.2886	107	0.343249	6	4	4.30817	2	2	0.046323	3.49286	52.8258	62.5728
A549	ENSG00000129484	K562	ENST00000429687	ENST00000250416	ENST00000250416	ENST00000429687	+	FALSE	-33	FALSE	FALSE	FALSE	-1	FALSE	FALSE	0	0	0	0	0	0	85	0	1.1428e-12	9.59727e-11	3.44994	209	14.8763	1	3	27.1776	1	2	2.9796	8.91855	16.5006	27.1776
A549	ENSG00000129657	Hct116	ENST00000561633	ENST00000436233	ENST00000436233	ENST00000561633	+	TRUE	0	FALSE	FALSE	TRUE	0	FALSE	FALSE	0	0	0	0	0	0	9	6.90811e-13	0.000436355	0.000820729	-2.27323	12	0.614323	4	2	0.910935	3	3	0.0290242	0.303249	13.3243	24.6021
A549	ENSG00000129657	Hct116	ENST00000585618	ENST00000561633	ENST00000561633	ENST00000585618	+	TRUE	0	FALSE	FALSE	TRUE	0	FALSE	FALSE	0	0	0	0	0	0	442	6.90811e-13	2.62707e-14	4.80112e-13	2.85979	3	2.89261	2	3	1.90162e-06	4	3	1.66555	0	13.3243	24.6021
A549	ENSG00000130066	H9	BambuTx2636	ENST00000489394	ENST00000489394	BambuTx2636	+	FALSE	-24	FALSE	FALSE	FALSE	0	FALSE	FALSE	2	0	0	0	0	0	42	3.01636e-08	9.70254e-10	2.05822e-08	-2.4017	43	0.797708	4	3	22.8462	2	2	0.52581	1.81365	63.9334	122.201
A549	ENSG00000130066	HEYA8	BambuTx2636	ENST00000489394	ENST00000489394	BambuTx2636	+	FALSE	-24	FALSE	FALSE	FALSE	0	FALSE	FALSE	2	0	0	0	0	0	94	1.86645e-06	5.20494e-08	1.33981e-06	-2.03575	43	1.06082	4	3	22.8462	2	2	0.588918	1.81365	74.7152	122.201
A549	ENSG00000130147	H9	ENST00000392011	ENST00000484097	ENST00000484097	ENST00000392011	+	FALSE	-62	FALSE	FALSE	TRUE	0	FALSE	FALSE	0	0	0	0	0	0	20	0.000158678	0	0.000113932	-2.19409	68	0.121341	2	2	19.2528	1	1	0.0837373	0.956781	24.3921	23.1347
A549	ENSG00000130731	HepG2	ENST00000614890	ENST00000338401	ENST00000338401	ENST00000614890	-	FALSE	-24	FALSE	FALSE	FALSE	-2	FALSE	FALSE	0	0	2	0	0	0	905	0	8.69601e-16	1.23222e-14	2.06734	35	40.882	1	4	2.5439	8	3	38.5102	1.34226	69.1072	89.6152
A549	ENSG00000130731	K562	ENST00000568077	ENST00000397665	ENST00000397665	ENST00000568077	-	FALSE	-41	FALSE	FALSE	FALSE	-24	FALSE	FALSE	0	0	2	1	0	0	11	1.42212e-09	8.46703e-11	1.05405e-09	-2.07595	112	0.700491	10	7	6.2553	5	6	0	5.56474	73.5742	89.6152
A549	ENSG00000130939	H9	ENST00000253251	ENST00000377153	ENST00000377153	ENST00000253251	+	FALSE	-442	FALSE	FALSE	TRUE	0	FALSE	FALSE	0	0	0	0	0	0	30	1.49146e-05	9.63632e-07	9.93465e-06	-2.4366	0	0.308231	3	2	3.22019	2	2	0.195015	0	32.1566	13.8622
A549	ENSG00000130958	HepG2	ENST00000375257	BambuTx3478	BambuTx3478	ENST00000375257	-	FALSE	18	FALSE	FALSE	TRUE	0	FALSE	TRUE	0	0	0	0	0	0	162	6.7621e-09	5.16516e-10	4.32024e-09	2.15834	6	22.7192	2	4	1.31713	2	4	4.46147	0	127.353	19.3295
A549	ENSG00000131759	HepG2	ENST00000394089	ENST00000394081	ENST00000394081	ENST00000394089	+	TRUE	0	FALSE	FALSE	FALSE	464	FALSE	FALSE	0	0	0	0	0	0	50	2.72388e-05	2.02783e-06	1.77845e-05	2.78194	42	4.11381	2	3	1.80618	2	2	2.0283	0.996188	18.9791	10.2858
A549	ENSG00000132275	Hct116	ENST00000534343	BambuTx437	BambuTx437	ENST00000534343	-	FALSE	37	FALSE	FALSE	TRUE	0	FALSE	FALSE	0	0	2	0	0	0	739	0	0	3.32733e-15	2.75548	22	1.32969	2	2	1.16871	2	3	1.03679	0.990608	11.8452	21.6652
A549	ENSG00000132294	HEYA8	BambuTx2463	ENST00000254624	ENST00000254624	BambuTx2463	+	FALSE	5	FALSE	FALSE	FALSE	115	FALSE	FALSE	0	0	0	0	0	0	839	0.00462907	0.000777724	0.00296287	3.21359	1	56.6872	1	2	0.95264	2	3	7.50221	0	62.252	32.9779
A549	ENSG00000132294	Hct116	ENST00000254624	BambuTx2463	BambuTx2463	ENST00000254624	+	FALSE	-5	FALSE	FALSE	FALSE	-115	FALSE	FALSE	0	0	0	0	0	1	130	2.96439e-08	1.32191e-09	2.08317e-08	2.01572	76	12.0566	1	3	23.4679	1	2	1.08596	2.05328	32.6763	32.9779
A549	ENSG00000132485	HEYA8	ENST00000254821	ENST00000477096	ENST00000477096	ENST00000254821	-	TRUE	0	TRUE	FALSE	FALSE	40	FALSE	FALSE	0	1	0	0	0	0	12	0.000118651	1.51096e-05	8.2079e-05	-2.67552	54	0.413714	3	2	5.69639	2	2	0.0252226	1.60481	63.3178	28.2333
A549	ENSG00000132589	Hct116	ENST00000394908	ENST00000580805	ENST00000580805	ENST00000394908	-	FALSE	-26	FALSE	FALSE	FALSE	-4	FALSE	FALSE	0	0	0	1	0	0	383	0	9.20313e-45	1.42403e-42	3.33099	367	4.7587	2	4	43.9479	1	1	1.6597	16.9063	32.2169	64.4326
A549	ENSG00000132694	HEYA8	BambuTx4764	ENST00000368194	ENST00000368194	BambuTx4764	-	TRUE	0	FALSE	TRUE	FALSE	0	FALSE	FALSE	0	0	0	1	0	0	6	0.000691623	0.000131111	0.000461092	2.43285	0	2.62469	1	3	0.598163	4	3	0.0193836	0	7.07752	12.3915
A549	ENSG00000132780	Hct116	ENST00000350030	ENST00000351223	ENST00000351223	ENST00000350030	+	FALSE	-5	FALSE	FALSE	FALSE	-647	FALSE	FALSE	0	0	1	0	0	0	12730	1.74135e-11	1.18156e-12	1.21077e-11	2.62073	49	100.431	1	3	20.5964	2	2	53.6949	1.27356	117.635	79.2532
A549	ENSG00000133315	HEYA8	ENST00000538595	BambuTx8427	BambuTx8427	ENST00000538595	-	FALSE	42	FALSE	FALSE	TRUE	0	FALSE	FALSE	0	0	0	0	0	0	8	0.0209282	0.0115659	0.0127601	-2.01114	40	0.0213197	6	4	1.87361	2	4	0	1.40521	17.1504	10.0201
A549	ENSG00000133316	HepG2	ENST00000278856	ENST00000529106	ENST00000529106	ENST00000278856	-	TRUE	0	FALSE	TRUE	FALSE	0	FALSE	FALSE	0	0	0	0	0	0	29	9.36124e-08	2.48387e-05	8.15914e-05	2.76962	407	8.38177	2	3	35.9393	1	1	0.514805	20.0686	47.3621	38.8275
A549	ENSG00000133657	HEYA8	ENST00000439040	BambuTx6076	BambuTx6076	ENST00000439040	-	TRUE	0	FALSE	FALSE	FALSE	-5	FALSE	FALSE	0	0	0	2	0	0	37	6.5842e-09	9.56336e-07	8.88137e-06	2.60718	0	9.38348	2	3	3.96971	2	3	0.63154	0	57.1914	29.7055
A549	ENSG00000133961	H9	ENST00000555394	ENST00000555238	ENST00000555238	ENST00000555394	-	FALSE	-50	FALSE	FALSE	FALSE	457	FALSE	FALSE	0	0	0	1	0	0	77	0.000170645	7.855e-05	0.000112146	2.29403	15	2.63765	3	5	1.35775	5	4	0.768742	0.563078	18.2689	28.5073
A549	ENSG00000133961	HEYA8	BambuTx814	ENST00000555238	ENST00000555238	BambuTx814	-	FALSE	-50	FALSE	FALSE	FALSE	0	FALSE	FALSE	0	0	0	3	0	0	12	0.00063646	0.0381941	0.0157489	-2.29348	17	0.279808	7	5	4.04503	2	5	0.0501882	0.636778	35.695	28.5073
A549	ENSG00000134248	Hct116	ENST00000474861	ENST00000256644	ENST00000256644	ENST00000474861	-	FALSE	271	FALSE	FALSE	FALSE	-4	FALSE	FALSE	0	0	0	0	0	1	267	0.00591502	0.00130396	0.00370214	-2.03447	29	2.02213	5	4	2.12518	5	3	1.29097	1.37244	198.2	155.212
A549	ENSG00000134283	H9	ENST00000432191	ENST00000449194	ENST00000449194	ENST00000432191	+	FALSE	10	FALSE	FALSE	TRUE	0	TRUE	FALSE	0	0	1	1	0	0	616	2.56236e-08	3.94346e-09	1.76053e-08	2.80298	1	11.4012	1	6	9.57865	2	4	6.55692	0	41.6774	48.151
A549	ENSG00000134490	MCF7	BambuTx8940	ENST00000475185	ENST00000475185	BambuTx8940	-	TRUE	0	FALSE	FALSE	FALSE	0	FALSE	FALSE	0	0	0	0	0	0	9	0.0278611	0.00772907	0.0177762	2.40443	0	1.38815	1	4	0.399097	3	4	0	0	6.13401	3.23692
A549	ENSG00000134490	MCF7	ENST00000473688	ENST00000475185	ENST00000475185	ENST00000473688	-	TRUE	0	FALSE	FALSE	FALSE	4	FALSE	FALSE	0	0	0	0	0	0	9	0.0278611	0.00772907	0.0177762	2.40443	1	1.38815	1	4	0.399097	3	3	0	0	6.13401	3.23692
A549	ENSG00000134602	Hct116	ENST00000394335	BambuTx2682	BambuTx2682	ENST00000394335	+	FALSE	51	FALSE	FALSE	FALSE	0	FALSE	FALSE	0	0	1	1	0	0	158	0	3.35172e-17	8.01994e-16	3.18217	10	5.10874	2	3	3.67417	2	2	1.55519	0.284837	17.4274	23.6612
A549	ENSG00000134824	Hct116	ENST00000523235	ENST00000522056	ENST00000522056	ENST00000523235	+	TRUE	0	FALSE	TRUE	FALSE	-1390	FALSE	FALSE	0	0	0	0	0	0	55	2.2129e-07	3.53245e-08	1.53968e-07	2.42347	5	0.445017	3	4	96.3343	2	3	0.124889	0.0487443	11.8278	313.933
A549	ENSG00000135341	HEYA8	ENST00000369329	ENST00000369332	ENST00000369332	ENST00000369329	-	FALSE	0	FALSE	FALSE	FALSE	0	FALSE	FALSE	0	0	1	0	0	0	793	1.89815e-05	9.76648e-06	5.73747e-05	2.4069	10	22.8405	1	2	2.36732	3	3	7.35114	0	35.7202	14.9223
A549	ENSG00000135341	MCF7	ENST00000369325	ENST00000369332	ENST00000369332	ENST00000369325	-	FALSE	162	FALSE	FALSE	FALSE	0	FALSE	FALSE	0	0	1	1	0	0	24	5.12267e-09	6.14846e-11	3.42612e-09	-2.51194	3	3.81682	3	2	1.16217	4	2	0.530881	0	36.8041	14.9223
A549	ENSG00000135404	HEYA8	ENST00000420846	ENST00000552692	ENST00000552692	ENST00000420846	-	TRUE	0	TRUE	FALSE	FALSE	-27	FALSE	FALSE	0	0	0	0	0	0	150	0.00477052	0.00246219	0.00306533	-3.12827	11	0.897366	6	3	40.4334	3	3	0.00981406	0.187575	388.746	355.035
A549	ENSG00000135535	K562	ENST00000324953	ENST00000415861	ENST00000415861	ENST00000324953	-	TRUE	0	FALSE	FALSE	FALSE	4	FALSE	FALSE	0	0	0	0	0	0	14	4.84877e-11	0.000947054	0.00212135	2.83951	262	41.6815	2	3	39.4826	1	4	0.606334	10.662	187.644	87.3345
A549	ENSG00000135549	H9	ENST00000368452	BambuTx4006	BambuTx4006	ENST00000368452	+	TRUE	0	FALSE	FALSE	FALSE	0	FALSE	FALSE	0	0	0	0	0	0	2605	0	0.000133122	0.000371573	6.0369	7	41.8749	1	5	0.314705	1	3	26.4086	0.203659	63.8901	0.766619
A549	ENSG00000135549	K562	ENST00000368452	BambuTx4006	BambuTx4006	ENST00000368452	+	TRUE	0	FALSE	FALSE	FALSE	0	FALSE	FALSE	0	0	0	0	0	0	43	0.000272819	0.000185711	0.000608768	3.49344	7	5.71685	1	5	0.314705	1	3	1.62176	0.203659	9.35023	0.766619
A549	ENSG00000136504	H9	ENST00000424009	BambuTx5076	BambuTx5076	ENST00000424009	+	TRUE	0	FALSE	FALSE	FALSE	0	FALSE	FALSE	0	0	0	0	0	0	1339	0	5.18751e-53	6.23582e-50	10.5329	48	22.1938	2	2	5.27209	2	2	13.398	1.18557	53.304	24.2213
A549	ENSG00000136754	HEYA8	ENST00000490841	ENST00000359188	ENST00000359188	ENST00000490841	-	FALSE	-152	FALSE	FALSE	FALSE	3	FALSE	FALSE	0	0	0	4	0	0	42	3.7828e-08	2.58544e-09	2.72774e-08	3.93477	0	3.58612	4	4	3.10473	4	6	0.427803	0	30.2467	39.9902
A549	ENSG00000136891	Hct116	ENST00000477648	BambuTx2556	BambuTx2556	ENST00000477648	-	TRUE	0	FALSE	TRUE	FALSE	2	FALSE	FALSE	0	0	0	0	0	0	645	0	2.61815e-21	8.93638e-20	2.49297	26	5.74683	2	3	6.08833	2	3	2.24705	0.534739	31.2432	31.1647
A549	ENSG00000137404	H9	ENST00000474864	ENST00000376420	ENST00000376420	ENST00000474864	-	FALSE	2	FALSE	FALSE	FALSE	0	FALSE	FALSE	0	0	0	1	0	0	47	0	2.36081e-28	3.27449e-26	-2.80157	16	0.714278	3	2	1.32253	3	2	0.38988	0.399571	33.0225	19.7309
A549	ENSG00000137700	MCF7	ENST00000525102	ENST00000526275	ENST00000526275	ENST00000525102	-	TRUE	0	TRUE	FALSE	FALSE	-242	FALSE	FALSE	0	1	0	0	0	0	54	0.00959672	0.0252766	0.0247008	2.43374	0	3.32246	3	4	9.33375	1	1	1.23004	0	37.6803	13.523
A549	ENSG00000137871	H9	ENST00000558320	ENST00000560587	ENST00000560587	ENST00000558320	-	TRUE	0	FALSE	FALSE	TRUE	0	FALSE	FALSE	0	0	0	0	0	0	235	0	8.09941e-26	4.29537e-24	4.99185	22	2.92742	1	4	4.69908	2	2	1.94145	0.638667	3.31477	23.1657
A549	ENSG00000137936	MCF7	ENST00000260502	ENST00000370247	ENST00000370247	ENST00000260502	-	TRUE	0	FALSE	FALSE	FALSE	5	FALSE	FALSE	0	0	0	0	0	0	8	0.0260391	0.00691396	0.016658	2.61642	69	1.42252	1	3	11.9349	1	2	0	2.25897	7.00789	16.334
A549	ENSG00000138111	Hct116	BambuTx377	BambuTx376	BambuTx376	BambuTx377	+	FALSE	0	FALSE	FALSE	TRUE	0	FALSE	FALSE	0	0	0	0	0	0	1517	3.09222e-10	4.13494e-08	4.78663e-07	3.22817	0	5.67125	2	3	0.392719	2	3	3.12432	0	23.5957	2.39067
A549	ENSG00000138190	K562	ENST00000371552	ENST00000260762	ENST00000260762	ENST00000371552	+	TRUE	0	FALSE	FALSE	FALSE	-3	FALSE	FALSE	0	0	0	0	0	0	7	9.8014e-06	3.77921e-07	6.82419e-06	-2.65977	0	1.81391	2	2	1.51687	2	3	0	0	21.6873	21.9017
A549	ENSG00000138382	HepG2	ENST00000392640	ENST00000260953	ENST00000260953	ENST00000392640	-	FALSE	-17	FALSE	FALSE	FALSE	0	FALSE	FALSE	0	1	0	0	0	0	547	0.000349858	4.03761e-05	0.000227324	2.04731	424	28.1788	2	4	39.1044	2	2	21.9297	14.04	73.1023	101.629
A549	ENSG00000138750	H9	BambuTx1903	BambuTx1904	BambuTx1904	BambuTx1903	-	FALSE	0	FALSE	FALSE	FALSE	0	FALSE	FALSE	0	0	1	0	0	0	6	0.000104196	2.71306e-05	6.9096e-05	-2.92846	37	4.55034e-06	6	4	3.92138	2	3	0	1.44339	57.3993	26.7353
A549	ENSG00000138750	Hct116	BambuTx1903	BambuTx1904	BambuTx1904	BambuTx1903	-	FALSE	0	FALSE	FALSE	FALSE	0	FALSE	FALSE	0	0	1	0	0	0	780	4.31642e-08	6.0255e-09	3.03696e-08	2.14962	37	4.08887	3	4	3.92138	2	3	2.45482	1.44339	38.9833	26.7353
A549	ENSG00000138835	HEYA8	ENST00000317613	ENST00000462403	ENST00000462403	ENST00000317613	+	TRUE	0	FALSE	FALSE	TRUE	0	FALSE	FALSE	0	0	0	0	0	0	1011	2.85583e-05	0.000232483	0.00121708	2.25448	2	16.1486	2	4	1.30215	2	2	10.3003	0	44.9997	11.6752
A549	ENSG00000138835	HEYA8	ENST00000462403	ENST00000317613	ENST00000317613	ENST00000462403	+	TRUE	0	FALSE	FALSE	TRUE	0	FALSE	FALSE	0	0	0	0	0	0	11	2.85583e-05	5.81445e-06	2.70115e-05	-2.53766	16	0.866395	4	2	0.981748	4	4	0.0190902	0.570081	44.9997	11.6752
A549	ENSG00000138835	HEYA8	ENST00000485822	ENST00000613049	ENST00000613049	ENST00000485822	+	TRUE	0	FALSE	FALSE	TRUE	0	FALSE	FALSE	0	0	0	0	0	0	1539	2.85583e-05	3.99123e-06	2.00641e-05	2.62699	0	16.5764	1	3	1.23353	3	2	12.2484	0	44.9997	11.6752
A549	ENSG00000138835	HEYA8	ENST00000613049	ENST00000317613	ENST00000317613	ENST00000613049	+	TRUE	0	FALSE	FALSE	TRUE	0	FALSE	FALSE	0	0	0	0	0	0	11	2.85583e-05	5.81445e-06	2.70115e-05	-2.53766	16	0.866395	4	2	0.981748	4	3	0.0190902	0.570081	44.9997	11.6752
A549	ENSG00000139546	K562	ENST00000552857	BambuTx626	BambuTx626	ENST00000552857	+	FALSE	-12	FALSE	FALSE	FALSE	202	FALSE	FALSE	0	0	0	2	0	0	6	5.6833e-06	6.05845e-07	3.95726e-06	-2.10142	7	0.161302	5	3	0.187575	5	3	0	0	24.762	27.8916
A549	ENSG00000139613	H9	ENST00000550164	ENST00000347471	ENST00000347471	ENST00000550164	-	FALSE	72	FALSE	FALSE	FALSE	-2	FALSE	FALSE	0	0	0	0	0	1	19	0.000303588	9.26868e-05	0.000198455	2.45328	1	4.53862	3	2	7.29932	2	4	0.125606	0	28.1776	31.5266
A549	ENSG00000139637	K562	ENST00000548845	ENST00000547490	ENST00000547490	ENST00000548845	+	TRUE	0	TRUE	FALSE	FALSE	2	FALSE	FALSE	0	0	0	0	0	0	6	2.52299e-08	8.04265e-06	5.02975e-05	3.62022	73	0.260869	2	3	6.93728	3	4	0	2.19288	2.50228	76.2636
A549	ENSG00000139793	HEYA8	BambuTx742	ENST00000343600	ENST00000343600	BambuTx742	+	FALSE	36	FALSE	FALSE	FALSE	-1	FALSE	FALSE	0	0	1	0	0	0	477	0.00338661	0.00154627	0.00219007	2.03636	5	17.2942	1	3	1.7929	2	2	4.09098	0	35.6328	10.7745
A549	ENSG00000140025	Hct116	ENST00000316738	ENST00000538485	ENST00000538485	ENST00000316738	-	FALSE	61	FALSE	FALSE	TRUE	0	FALSE	FALSE	0	0	0	0	0	0	80	7.35591e-13	0.000434252	0.000817896	-2.7881	205	0.477045	4	3	12.9192	1	1	0.120663	7.78162	17.4399	16.3071
A549	ENSG00000140025	Hct116	ENST00000538485	BambuTx824	BambuTx824	ENST00000538485	-	FALSE	-5	FALSE	FALSE	TRUE	0	FALSE	FALSE	0	0	0	0	0	0	303	7.35591e-13	2.79502e-14	5.06816e-13	2.12808	6	1.74192	2	4	1.3167	2	3	1.07596	0	17.4399	16.3071
A549	ENSG00000140264	HEYA8	ENST00000249786	ENST00000409617	ENST00000409617	ENST00000249786	+	FALSE	-512	FALSE	FALSE	TRUE	0	FALSE	FALSE	0	0	0	0	0	0	68	0	0.00354392	0.00903252	-2.3988	8152	1.36344	9	6	426.359	1	1	0.362093	359.233	721.019	648.608
A549	ENSG00000140750	Hct116	ENST00000573703	BambuTx2990	BambuTx2990	ENST00000573703	-	TRUE	0	FALSE	TRUE	FALSE	0	FALSE	FALSE	0	0	0	0	0	0	18	0.000126467	5.6668e-05	8.40962e-05	-2.29223	3	0.63006	5	4	0.336161	5	3	0	0	14.3811	18.2369
A549	ENSG00000141295	HEYA8	BambuTx4345	ENST00000584123	ENST00000584123	BambuTx4345	-	FALSE	134	FALSE	FALSE	FALSE	-17	FALSE	FALSE	0	0	0	0	0	0	25	1.70001e-06	3.76651e-06	2.64322e-05	-2.31596	5	6.34965e-06	6	3	1.30605	4	2	1.34805e-06	0	47.2963	26.3436
A549	ENSG00000141349	Hct116	ENST00000269097	BambuTx1086	BambuTx1086	ENST00000269097	+	FALSE	-139	FALSE	FALSE	FALSE	40	FALSE	FALSE	0	0	1	0	0	0	2948	5.43751e-13	9.89831e-15	3.67584e-13	2.16063	1119	25.1081	1	4	58.7777	1	2	11.6588	49.2623	45.9721	99.618
A549	ENSG00000141510	MCF7	ENST00000635293	ENST00000269305	ENST00000269305	ENST00000635293	-	FALSE	47	FALSE	FALSE	TRUE	0	FALSE	FALSE	0	0	0	0	0	0	25	0.00031878	0.000113674	0.000218451	-2.5983	1	2.79598	7	3	0.483613	7	5	0.856304	0	108.811	74.1742
A549	ENSG00000141526	K562	ENST00000392339	ENST00000581287	ENST00000581287	ENST00000392339	+	TRUE	0	TRUE	FALSE	FALSE	588	FALSE	FALSE	0	0	0	0	0	0	10	7.31054e-07	2.19203e-05	0.000117146	2.20337	61	2.82153	1	2	5.31255	2	4	0.0642863	2.00194	3.52212	19.7419
A549	ENSG00000142252	Hct116	ENST00000591607	BambuTx4394	BambuTx4394	ENST00000591607	+	TRUE	0	FALSE	FALSE	FALSE	49	FALSE	FALSE	0	0	0	0	0	0	173	0.0034121	0.00205555	0.00216074	-2.05395	65	0.578314	5	4	1.62481	5	2	0.241325	1.47277	37.1589	58.2194
A549	ENSG00000142937	HEYA8	ENST00000396651	ENST00000485390	ENST00000485390	ENST00000396651	+	TRUE	0	TRUE	FALSE	FALSE	0	FALSE	FALSE	0	0	0	0	0	0	20	0.00959733	0	0.0060411	-4.00819	14789	0.167512	5	3	1513.21	1	1	0.0560638	637.048	2940.01	1626.37
A549	ENSG00000143033	Hct116	ENST00000370303	BambuTx140	BambuTx140	ENST00000370303	+	FALSE	31	FALSE	FALSE	FALSE	1092	FALSE	FALSE	0	0	2	1	0	0	341	0	1.21442e-29	5.73614e-28	5.03656	0	7.23809	2	4	1.41706	2	2	1.56861	0	21.5434	12.3646
A549	ENSG00000143224	Hct116	ENST00000352210	BambuTx209	BambuTx209	ENST00000352210	+	FALSE	-16	FALSE	FALSE	FALSE	0	FALSE	FALSE	0	0	4	0	0	0	269	4.93054e-08	6.97838e-09	3.4498e-08	2.97503	9	1.66286	2	4	0.734864	2	3	0.907193	0.187575	9.88704	7.12226
A549	ENSG00000143401	Hct116	ENST00000583931	ENST00000629042	ENST00000629042	ENST00000583931	-	FALSE	0	FALSE	FALSE	FALSE	-1	FALSE	FALSE	0	0	2	0	1	0	34	0.00164868	0	0.00105449	-2.45682	275	0.135527	3	2	118.108	1	1	0	13.1713	113.278	142.009
A549	ENSG00000143537	H9	ENST00000447332	ENST00000360674	ENST00000360674	ENST00000447332	+	FALSE	66	FALSE	FALSE	TRUE	0	FALSE	TRUE	0	0	1	1	0	0	141	2.70048e-06	0.000234971	0.000278739	2.01752	0	2.91331	1	5	0.322536	6	5	1.17199	0	12.7454	42.5626
A549	ENSG00000143537	Hct116	ENST00000271836	ENST00000360674	ENST00000360674	ENST00000271836	+	FALSE	20	FALSE	FALSE	FALSE	-17	FALSE	FALSE	0	0	1	0	0	0	13	2.07675e-09	3.60143e-10	1.46007e-09	-3.90718	99	0.318551	6	5	18.6186	1	2	0	4.17403	59.486	42.5626
A549	ENSG00000143570	HEYA8	ENST00000621013	ENST00000537590	ENST00000537590	ENST00000621013	-	TRUE	0	FALSE	FALSE	FALSE	0	FALSE	FALSE	0	0	1	0	0	0	19	6.32306e-05	0.0387173	0.030644	-2.75669	16	0.0954866	5	4	0.888372	4	4	0.031098	0.460808	55.5701	101.84
A549	ENSG00000143819	HepG2	ENST00000272167	ENST00000366837	ENST00000366837	ENST00000272167	+	TRUE	0	FALSE	FALSE	FALSE	4	FALSE	FALSE	0	0	0	0	0	0	325	8.61647e-05	8.17931e-06	5.61873e-05	2.76581	1180	28.6975	2	3	128.393	1	1	3.06178	54.4594	112.025	163.438
A549	ENSG00000143951	HEYA8	ENST00000272321	BambuTx4422	BambuTx4422	ENST00000272321	-	FALSE	-281	FALSE	FALSE	TRUE	0	FALSE	FALSE	0	0	0	0	0	0	337	0.0232543	0	0.0143024	2.24006	1	3.53566	1	3	0.154898	1	3	2.83387	0	4.86932	2.14775
A549	ENSG00000143951	HEYA8	ENST00000409835	ENST00000272321	ENST00000272321	ENST00000409835	-	FALSE	281	FALSE	FALSE	TRUE	0	FALSE	FALSE	0	0	0	0	0	0	15	0.0232543	0	0.0141687	-2.4026	0	0.327504	2	3	0.0937877	2	5	0.0892487	0	4.86932	2.14775
A549	ENSG00000144118	HEYA8	ENST00000470417	BambuTx1445	BambuTx1445	ENST00000470417	+	FALSE	32	FALSE	FALSE	FALSE	34	FALSE	FALSE	0	0	1	0	0	0	30	0.0154226	0	0.00965371	-2.28016	1	0.538582	3	2	0.646618	3	3	0.0926461	0	43.9333	43.4593
A549	ENSG00000144401	K562	BambuTx1500	ENST00000477919	ENST00000477919	BambuTx1500	-	TRUE	0	FALSE	FALSE	TRUE	0	FALSE	FALSE	0	0	0	0	0	0	31	0.00133921	0.000751806	0.000890467	2.22038	10	4.34041	2	5	0.641997	6	3	1.87869	0.454118	21.6894	29.9508
A549	ENSG00000144824	Hct116	ENST00000481953	BambuTx1791	BambuTx1791	ENST00000481953	+	TRUE	0	FALSE	FALSE	TRUE	0	FALSE	FALSE	0	0	0	1	0	0	573	0.00161372	0.0123598	0.00738595	5.11266	12	8.08939	3	6	1.06057	3	6	2.22878	0.154373	74.6281	15.6128
A549	ENSG00000145287	HepG2	ENST00000411416	ENST00000311507	ENST00000311507	ENST00000411416	-	TRUE	0	FALSE	FALSE	FALSE	640	FALSE	FALSE	0	0	0	0	0	0	77	0.00947372	0.00220333	0.00580696	2.11562	39	3.60364	1	2	2.22656	1	3	3.10566	1.32907	3.60364	3.36396
A549	ENSG00000145555	HepG2	ENST00000274203	ENST00000515803	ENST00000515803	ENST00000274203	-	TRUE	0	FALSE	FALSE	FALSE	-4466	FALSE	FALSE	0	0	0	0	0	1	20	0.000243038	0.000837835	0.00275968	2.233	0	11.0875	2	3	50.6599	1	1	0.621132	0	38.9359	86.9092
A549	ENSG00000145623	HEYA8	ENST00000502536	BambuTx6154	BambuTx6154	ENST00000502536	+	FALSE	-187	FALSE	FALSE	TRUE	0	FALSE	TRUE	0	0	0	0	0	0	31	0.000489428	0.0010494	0.00221733	2.22631	8	2.32733	2	3	1.68433	3	4	0.217038	0.287067	17.5291	33.7155
A549	ENSG00000146540	HEYA8	ENST00000397098	BambuTx3393	BambuTx3393	ENST00000397098	-	FALSE	25	FALSE	FALSE	TRUE	0	FALSE	FALSE	0	0	0	0	0	1	24	0.000146536	1.93693e-05	0.000100468	-2.13235	2	0.382119	5	4	1.2083	5	3	0.154842	0	63.0867	85.0947
A549	ENSG00000146540	Hct116	BambuTx3393	ENST00000397100	ENST00000397100	BambuTx3393	-	FALSE	-8	FALSE	FALSE	TRUE	0	FALSE	FALSE	0	0	0	0	0	1	1160	0	5.28911e-20	1.58487e-18	3.66528	8	18.4416	1	5	0.94902	6	4	0.503261	0.275561	44.6489	85.0947
A549	ENSG00000146733	HEYA8	ENST00000275605	BambuTx2265	BambuTx2265	ENST00000275605	-	TRUE	0	FALSE	FALSE	FALSE	3	FALSE	FALSE	1	0	5	0	0	1	279	0.000226816	1.65261e-05	0.000155336	2.78682	4	10.3248	2	3	13.8395	2	3	1.67411	0	25.2971	37.8632
A549	ENSG00000146733	Hct116	ENST00000275605	BambuTx2265	BambuTx2265	ENST00000275605	-	TRUE	0	FALSE	FALSE	FALSE	3	FALSE	FALSE	1	0	5	0	0	1	1087	1.19746e-07	6.0879e-09	8.43584e-08	3.22884	4	13.2555	2	3	13.8395	2	3	3.13912	0	40.1698	37.8632
A549	ENSG00000147010	H9	ENST00000379716	ENST00000397821	ENST00000397821	ENST00000379716	-	TRUE	0	FALSE	FALSE	FALSE	32	FALSE	FALSE	0	0	0	0	0	0	130	0.000412936	0	0.000271052	2.0029	207	13.0535	1	2	31.8775	1	2	0.837373	9.93855	13.1857	55.3228
A549	ENSG00000147010	H9	ENST00000397821	ENST00000379716	ENST00000379716	ENST00000397821	-	TRUE	0	FALSE	FALSE	FALSE	-32	FALSE	FALSE	0	0	0	0	0	0	10	0.000412936	0	0.000271052	-2.15043	51	0.061754	2	2	24.7339	2	2	0.0452201	0.84899	13.1857	55.3228
A549	ENSG00000147202	H9	ENST00000324765	BambuTx5248	BambuTx5248	ENST00000324765	+	TRUE	0	FALSE	FALSE	TRUE	0	FALSE	FALSE	0	0	0	0	0	0	4154	0	1.76454e-05	0.000123681	7.17154	0	60.5169	1	4	5.98344	1	2	41.9871	0	73.8445	7.86426
A549	ENSG00000147454	Hct116	ENST00000290075	ENST00000520654	ENST00000520654	ENST00000290075	+	FALSE	-97	FALSE	FALSE	TRUE	0	TRUE	FALSE	0	1	0	0	0	0	80	1.01124e-05	0.00473436	0.00435791	-2.08809	6	1.28928	5	4	0.113287	4	3	0.121416	0	29.083	36.2044
A549	ENSG00000147454	Hct116	ENST00000520654	ENST00000519192	ENST00000519192	ENST00000520654	+	FALSE	78	FALSE	FALSE	TRUE	0	FALSE	FALSE	0	0	0	0	0	0	4517	1.01124e-05	2.37888e-06	6.84186e-06	3.47289	20	9.99327	2	3	3.19452	3	4	8.20701	0.384732	29.083	36.2044
A549	ENSG00000147454	K562	ENST00000520654	ENST00000519192	ENST00000519192	ENST00000520654	+	FALSE	78	FALSE	FALSE	TRUE	0	FALSE	FALSE	0	0	0	0	0	0	100	5.00422e-07	3.71716e-08	3.54353e-07	-3.13646	20	6.7914	5	3	3.19452	3	4	3.65176	0.384732	431.394	36.2044
A549	ENSG00000147687	Hct116	BambuTx2452	BambuTx6	BambuTx6	BambuTx2452	-	FALSE	0	FALSE	FALSE	FALSE	0	FALSE	FALSE	0	0	1	1	0	0	3806	0	1.54431e-68	4.48043e-66	2.92477	75	28.1683	2	5	6.25386	2	2	11.8249	2.16681	89.8821	56.7752
A549	ENSG00000147687	Hct116	ENST00000276692	BambuTx5	BambuTx5	ENST00000276692	-	FALSE	0	FALSE	FALSE	FALSE	0	FALSE	FALSE	0	0	1	0	0	0	5718	0	0	0	5.5149	546	39.398	1	5	39.8235	1	2	17.9764	20.9844	89.8821	56.7752
A549	ENSG00000147687	Hct116	ENST00000523214	BambuTx2452	BambuTx2452	ENST00000523214	-	FALSE	-3	FALSE	FALSE	FALSE	0	FALSE	FALSE	0	0	2	0	0	0	828	0	1.99856e-05	0.000113276	-2.2502	1	5.12949	4	2	1.96073	4	3	1.79764	0	89.8821	56.7752
A549	ENSG00000147687	Hct116	ENST00000630259	ENST00000276692	ENST00000276692	ENST00000630259	-	FALSE	-4	FALSE	FALSE	FALSE	-7	FALSE	FALSE	0	0	0	2	0	0	2970	0	1.11442e-116	3.6951e-114	-3.28322	31	19.1338	3	2	2.62626	3	4	10.2588	0.914206	89.8821	56.7752
A549	ENSG00000147804	HepG2	ENST00000532718	ENST00000301305	ENST00000301305	ENST00000532718	-	TRUE	0	FALSE	TRUE	FALSE	0	FALSE	FALSE	0	0	0	0	0	0	890	0	5.14814e-25	2.32524e-23	8.5041	378	96.1086	1	3	22.7111	1	2	24.8453	20.4961	140.536	51.3738
A549	ENSG00000147872	Hct116	ENST00000464326	BambuTx2485	BambuTx2485	ENST00000464326	-	TRUE	0	FALSE	TRUE	FALSE	-17	FALSE	FALSE	0	0	0	0	0	0	114	0.0292871	0.00918793	0.0175581	2.23397	0	1.21469	2	3	1.37276	2	4	0.222508	0	20.852	21.8424
A549	ENSG00000147996	K562	ENST00000430059	ENST00000497250	ENST00000497250	ENST00000430059	+	FALSE	28	FALSE	FALSE	FALSE	-4	FALSE	FALSE	0	0	0	2	0	0	13	0.000256178	3.62182e-05	0.000172944	2.2711	26	1.28474	3	6	1.57643	4	4	0.700491	0.949999	13.8748	72.8411
A549	ENSG00000148120	Hct116	BambuTx3474	BambuTx2547	BambuTx2547	BambuTx3474	+	TRUE	0	FALSE	FALSE	FALSE	2	FALSE	FALSE	0	0	1	0	0	0	320	0.000172125	0.000119694	0.000113207	2.03285	340	2.65935	1	5	51.8804	1	5	0.898821	19.8211	8.32773	160.531
A549	ENSG00000148180	HepG2	BambuTx2566	ENST00000373818	ENST00000373818	BambuTx2566	+	TRUE	0	FALSE	FALSE	FALSE	0	FALSE	FALSE	0	0	0	0	0	0	2034	6.0569e-11	1.03957e-12	4.03905e-11	3.72056	67	321.164	1	4	10.7686	1	2	108.109	2.72234	337.197	21.8078
A549	ENSG00000148180	HepG2	ENST00000373818	BambuTx2566	BambuTx2566	ENST00000373818	+	TRUE	0	FALSE	FALSE	FALSE	0	FALSE	FALSE	0	0	0	0	0	0	57	6.0569e-11	6.42016e-12	1.97494e-10	-3.50152	23	8.92009	2	2	6.7829	2	4	2.99186	1.36484	337.197	21.8078
A549	ENSG00000148200	HEYA8	ENST00000487099	BambuTx6428	BambuTx6428	ENST00000487099	-	FALSE	41	FALSE	FALSE	TRUE	0	FALSE	FALSE	0	0	0	0	0	0	125	1.26385e-11	0	1.58396e-11	3.35365	0	1.34311	1	2	2.54874	1	2	0.92596	0	2.42658	3.42048
A549	ENSG00000148335	HEYA8	ENST00000372481	ENST00000482347	ENST00000482347	ENST00000372481	+	FALSE	5	FALSE	FALSE	FALSE	457	FALSE	FALSE	0	0	1	0	0	0	153	0	7.63709e-20	2.49356e-17	-2.56749	235	1.76728	4	3	11.5801	2	2	0.90142	8.22093	97.1468	90.0173
A549	ENSG00000148339	HepG2	ENST00000373068	ENST00000373064	ENST00000373064	ENST00000373068	+	TRUE	0	FALSE	FALSE	FALSE	1	FALSE	FALSE	0	0	0	0	0	0	46	0.000831062	0.000218044	0.00053234	2.95485	18	3.86104	1	4	2.73495	1	3	1.54442	0.641997	14.601	6.52718
A549	ENSG00000149016	Hct116	ENST00000308436	BambuTx474	BambuTx474	ENST00000308436	-	FALSE	-80	FALSE	FALSE	FALSE	-7	FALSE	FALSE	0	0	0	0	1	0	1556	0	3.43561e-47	1.13915e-44	3.09004	22	13.3643	1	3	4.52875	1	2	6.30208	0.962995	21.5434	10.445
A549	ENSG00000149016	Hct116	ENST00000476907	BambuTx474	BambuTx474	ENST00000476907	-	FALSE	-620	FALSE	FALSE	FALSE	-4	FALSE	FALSE	0	0	0	0	1	0	1556	0	3.43561e-47	1.13915e-44	3.09004	22	13.3643	1	3	4.52875	1	2	6.30208	0.962995	21.5434	10.445
A549	ENSG00000149084	MCF7	ENST00000395700	ENST00000278353	ENST00000278353	ENST00000395700	+	FALSE	223	FALSE	FALSE	TRUE	0	FALSE	FALSE	0	0	0	0	0	0	28	0.000288065	5.00225e-05	0.00019755	-2.01379	12	1.57395	2	2	0.826452	5	5	0.903176	0.311585	21.6762	72.0668
A549	ENSG00000149182	Hct116	ENST00000524782	BambuTx464	BambuTx464	ENST00000524782	-	FALSE	-203	FALSE	FALSE	FALSE	0	FALSE	FALSE	0	0	0	1	0	0	922	6.68363e-11	1.77113e-12	4.78e-11	2.26903	60	17.0049	1	4	15.0169	1	2	4.38989	2.78616	26.6728	17.0774
A549	ENSG00000149743	HEYA8	ENST00000541278	BambuTx485	BambuTx485	ENST00000541278	-	FALSE	-77	FALSE	FALSE	FALSE	-30	FALSE	FALSE	0	0	2	1	0	0	21	0.000267076	8.6362e-05	0.000243637	-2.49823	10	0.324843	5	3	0.957442	5	4	0.136139	0.231348	33.2341	21.4905
A549	ENSG00000149809	H9	BambuTx2867	ENST00000530650	ENST00000530650	BambuTx2867	+	FALSE	-30	FALSE	FALSE	FALSE	0	FALSE	FALSE	0	2	0	0	1	0	19	2.37604e-05	4.82291e-06	1.57971e-05	-3.28616	2	1.95015e-06	8	6	0.347425	3	5	0	0	27.7589	9.14745
A549	ENSG00000149809	K562	BambuTx494	ENST00000530650	ENST00000530650	BambuTx494	+	FALSE	-30	FALSE	FALSE	FALSE	0	FALSE	FALSE	0	2	0	0	0	0	43	0.000104736	0.000577463	0.00107768	2.50447	7	3.33938	1	6	0.284837	4	3	1.46298	0	9.87374	9.14745
A549	ENSG00000150991	HEYA8	ENST00000339647	ENST00000536769	ENST00000536769	ENST00000339647	-	FALSE	201	FALSE	FALSE	FALSE	44	FALSE	FALSE	0	1	0	0	0	0	729	0	1.86816e-06	2.62798e-05	-5.12842	2438	52.5766	3	3	289.823	1	2	7.29797	106.483	848.776	468.96
A549	ENSG00000150991	HEYA8	ENST00000536769	BambuTx5539	BambuTx5539	ENST00000536769	-	FALSE	-698	FALSE	FALSE	FALSE	-42	FALSE	FALSE	2	0	0	0	0	0	18467	0	1.71884e-83	1.06631e-79	5.20607	529	258.653	2	4	189.841	2	3	197.128	16.2463	848.776	468.96
A549	ENSG00000151092	Hct116	ENST00000489271	BambuTx1737	BambuTx1737	ENST00000489271	-	TRUE	0	FALSE	TRUE	FALSE	-326	FALSE	FALSE	0	0	1	0	0	0	453	2.07819e-09	2.86524e-10	1.45838e-09	2.75965	6	3.03466	3	4	2.48633	3	6	1.66555	0.217141	15.6956	25.08
A549	ENSG00000151092	K562	BambuTx1738	ENST00000396649	ENST00000396649	BambuTx1738	-	FALSE	-2	FALSE	FALSE	FALSE	0	FALSE	FALSE	0	0	1	1	0	0	15	5.47841e-05	1.11416e-05	3.72145e-05	-2.2082	7	2.55455	4	4	0.514272	7	5	0.0642863	0	54.1197	25.08
A549	ENSG00000151665	MCF7	BambuTx1379	BambuTx1378	BambuTx1378	BambuTx1379	-	FALSE	-4	FALSE	FALSE	FALSE	0	FALSE	FALSE	0	0	2	0	0	0	91	9.40814e-08	3.00516e-09	6.23431e-08	2.0573	83	3.79372	2	3	8.33529	2	3	1.85087	4.02993	26.2886	30.7746
A549	ENSG00000152422	H9	ENST00000338635	ENST00000282268	ENST00000282268	ENST00000338635	+	FALSE	29	FALSE	FALSE	FALSE	47	FALSE	FALSE	0	0	0	0	1	0	30	4.61181e-07	7.82648e-08	3.06785e-07	3.59196	40	2.47599	1	2	1.18269	5	3	0.0779761	1.0662	8.95989	21.0852
A549	ENSG00000152601	H9	ENST00000355460	ENST00000282486	ENST00000282486	ENST00000355460	+	FALSE	428	FALSE	FALSE	FALSE	-1	FALSE	FALSE	0	0	0	1	0	0	25	4.71464e-08	6.27529e-09	3.2329e-08	3.7978	7	0.85877	2	5	4.35978	2	3	0.121341	0.190162	2.55399	55.6743
A549	ENSG00000152601	HEYA8	ENST00000461436	ENST00000324210	ENST00000324210	ENST00000461436	+	FALSE	-57	FALSE	FALSE	TRUE	0	FALSE	FALSE	0	0	0	0	0	0	407	3.94331e-07	3.45791e-08	2.8526e-07	2.02853	8	6.62183	3	3	0.767495	6	5	3.53361	0	67.8915	55.6743
A549	ENSG00000152942	K562	ENST00000354312	ENST00000354868	ENST00000354868	ENST00000354312	+	FALSE	13	FALSE	FALSE	FALSE	0	FALSE	FALSE	0	0	0	1	0	0	6	0.0199799	0.0155209	0.0123673	2.04262	35	3.04019	2	4	5.87661	1	1	0	1.4044	24.0411	12.2211
A549	ENSG00000153046	H9	ENST00000328908	BambuTx4911	BambuTx4911	ENST00000328908	+	TRUE	0	FALSE	FALSE	FALSE	-3	FALSE	FALSE	0	0	0	0	0	0	1414	0	6.67481e-30	1.20355e-27	8.36385	0	43.2611	1	3	8.4883	1	3	14.116	0	76.9429	24.1932
A549	ENSG00000153046	H9	ENST00000343762	BambuTx4911	BambuTx4911	ENST00000343762	+	TRUE	0	FALSE	FALSE	FALSE	-7	FALSE	FALSE	0	0	0	0	0	0	1414	0	6.67481e-30	1.20355e-27	8.36385	0	43.2611	1	3	8.4883	1	2	14.116	0	76.9429	24.1932
A549	ENSG00000153113	K562	ENST00000338252	ENST00000309190	ENST00000309190	ENST00000338252	+	TRUE	0	FALSE	FALSE	FALSE	1450	FALSE	FALSE	0	0	1	1	0	0	48	0	0.0124733	0.0106221	3.82031	0	39.5635	1	2	5.36875	7	6	1.62494	0	56.4472	116.435
A549	ENSG00000153310	H9	BambuTx2459	BambuTx2458	BambuTx2458	BambuTx2459	-	TRUE	0	FALSE	FALSE	FALSE	0	FALSE	FALSE	0	0	2	0	0	0	991	3.12825e-07	7.54683e-08	2.12956e-07	2.04609	110	18.6338	2	6	18.9243	2	3	9.99365	5.54676	80.021	91.8325
A549	ENSG00000154118	H9	BambuTx999	ENST00000284262	ENST00000284262	BambuTx999	+	TRUE	0	FALSE	TRUE	FALSE	-828	FALSE	FALSE	0	0	0	0	0	0	26	0.00492909	0	0.00310331	2.12266	9	9.27549	1	2	0.284837	1	3	0.0808938	0	12.5459	0.710778
A549	ENSG00000155957	Hct116	ENST00000358230	ENST00000542072	ENST00000542072	ENST00000358230	-	FALSE	-83	FALSE	FALSE	TRUE	0	FALSE	FALSE	0	0	0	0	0	0	2072	5.91489e-11	1.54184e-12	4.18781e-11	2.01619	468	5.65112	2	4	32.9897	1	1	4.40637	18.5142	38.7975	37.9847
A549	ENSG00000155957	MCF7	ENST00000358230	ENST00000542072	ENST00000542072	ENST00000358230	-	FALSE	-83	FALSE	FALSE	TRUE	0	FALSE	FALSE	0	0	0	0	0	0	13	2.93151e-08	2.66728e-10	1.9683e-08	-3.05624	468	0.803027	5	4	32.9897	1	1	0.615019	18.5142	105.118	37.9847
A549	ENSG00000156253	HepG2	ENST00000493196	ENST00000286777	ENST00000286777	ENST00000493196	-	FALSE	-26	FALSE	FALSE	FALSE	-1375	FALSE	FALSE	0	0	1	0	0	0	176	6.7802e-14	9.41398e-16	3.27075e-14	2.03377	82	12.4855	1	3	8.97212	1	2	4.34792	2.8629	22.439	16.4221
A549	ENSG00000157216	H9	ENST00000610401	ENST00000371320	ENST00000371320	ENST00000610401	-	FALSE	24	FALSE	FALSE	FALSE	-1199	FALSE	FALSE	0	1	0	1	0	0	428	2.6628e-06	2.67295e-07	1.78506e-06	2.1672	0	11.7489	2	3	4.50004	1	3	6.16011	0	87.2891	5.61411
A549	ENSG00000157764	HEYA8	ENST00000288602	ENST00000469930	ENST00000469930	ENST00000288602	-	FALSE	-55	FALSE	FALSE	TRUE	0	TRUE	FALSE	0	0	0	0	0	0	86	2.7224e-08	4.3884e-10	1.94457e-08	2.3583	6	2.29748	2	2	0.610667	3	3	0.964405	0	6.92928	4.99668
A549	ENSG00000158555	HEYA8	ENST00000533805	ENST00000529721	ENST00000529721	ENST00000533805	-	TRUE	0	FALSE	TRUE	FALSE	1	FALSE	FALSE	0	0	1	0	0	0	93	0.00197222	0	0.00149356	3.31697	1	2.28449	1	4	0.368731	1	3	0.961846	0	4.79523	2.54697
A549	ENSG00000158985	HEYA8	BambuTx2007	ENST00000395246	ENST00000395246	BambuTx2007	+	FALSE	45	FALSE	FALSE	FALSE	18	FALSE	FALSE	0	0	1	0	1	0	11	0.000508133	0.000856038	0.00115146	-2.70262	132	0.199243	4	3	14.2556	1	3	0.0193836	5.9758	20.7881	42.3509
A549	ENSG00000159685	K562	ENST00000290913	BambuTx3942	BambuTx3942	ENST00000290913	+	TRUE	0	FALSE	FALSE	FALSE	-8	FALSE	FALSE	0	0	0	0	0	0	2702	0	0	1.86429e-41	10.8286	171	101.336	1	3	17.1253	1	2	46.0249	7.64113	111.297	17.1253
A549	ENSG00000160193	Hct116	ENST00000398208	BambuTx7220	BambuTx7220	ENST00000398208	-	FALSE	-15	FALSE	FALSE	FALSE	1130	FALSE	FALSE	0	0	0	0	0	1	16	0.000704421	0.000212151	0.000456372	-2.7326	35	0.136005	4	3	1.90391	3	3	0	1.12697	18.321	22.365
A549	ENSG00000160194	K562	ENST00000354250	BambuTx3924	BambuTx3924	ENST00000354250	+	FALSE	-32	FALSE	FALSE	FALSE	-2	FALSE	FALSE	0	0	0	1	0	0	148	0	1.57014e-62	2.0768e-59	9.58572	63	12.6031	2	2	6.36513	2	2	6.1972	2.77623	72.7492	64.36
A549	ENSG00000160256	K562	BambuTx1617	BambuTx1616	BambuTx1616	BambuTx1617	+	FALSE	1	FALSE	FALSE	FALSE	0	FALSE	FALSE	0	0	0	0	0	0	7	0.000399591	6.7219e-05	0.000269833	-2.13028	54	0.0736305	4	2	3.96876	4	2	0	2.67274	19.1762	40.8231
A549	ENSG00000160679	HEYA8	ENST00000368690	ENST00000403433	ENST00000403433	ENST00000368690	+	FALSE	-98	FALSE	FALSE	FALSE	-3	FALSE	FALSE	0	0	1	0	1	0	11	4.02153e-12	4.43391e-14	3.27456e-12	-2.80452	208	0.483474	5	3	21.4725	1	2	0	5.78579	72.005	59.2598
A549	ENSG00000160685	HEYA8	ENST00000417934	ENST00000368426	ENST00000368426	ENST00000417934	+	FALSE	-27	FALSE	FALSE	FALSE	0	FALSE	FALSE	1	0	2	0	0	0	22	0.00136065	0.000154856	0.000902038	2.67974	0	1.30956	2	2	2.18383	2	2	0.179631	0	5.79349	12.0552
A549	ENSG00000160972	HepG2	ENST00000435887	ENST00000528430	ENST00000528430	ENST00000435887	+	TRUE	0	TRUE	FALSE	FALSE	0	FALSE	FALSE	0	0	0	0	0	0	696	2.66694e-07	2.16997e-08	1.77394e-07	3.7407	13	52.5713	1	2	2.74357	2	4	29.2063	0.0679146	58.3413	17.174
A549	ENSG00000161642	H9	ENST00000394313	ENST00000551109	ENST00000551109	ENST00000394313	-	TRUE	0	FALSE	TRUE	FALSE	3	FALSE	FALSE	0	0	0	0	0	0	21	0.00574239	0.0119034	0.00790837	2.93628	0	1.57271	2	4	2.59996	1	3	0.13566	0	11.1506	7.48844
A549	ENSG00000161642	K562	ENST00000394313	ENST00000338010	ENST00000338010	ENST00000394313	-	TRUE	0	FALSE	TRUE	FALSE	-4	FALSE	FALSE	0	0	0	0	0	0	30	0.00398876	0.00694571	0.005671	2.40686	0	7.36794	1	2	2.59996	1	3	1.30547	0	19.1384	7.48844
A549	ENSG00000161939	HepG2	BambuTx1023	BambuTx1021	BambuTx1021	BambuTx1023	+	TRUE	0	FALSE	FALSE	FALSE	0	FALSE	FALSE	0	0	0	2	1	0	37	0.00289997	0.00100492	0.00183947	3.48124	45	3.04172	2	5	5.64574	2	2	1.33363	1.57037	29.0246	59.2446
A549	ENSG00000162144	Hct116	ENST00000426130	ENST00000447532	ENST00000447532	ENST00000426130	-	FALSE	-370	FALSE	FALSE	FALSE	-84	FALSE	FALSE	0	0	1	0	1	0	1992	6.6934e-07	4.03738e-08	4.68538e-07	2.62817	4	10.6285	1	3	0.683617	2	4	7.7595	0	20.3528	47.9581
A549	ENSG00000162144	MCF7	ENST00000426130	ENST00000447532	ENST00000447532	ENST00000426130	-	FALSE	-370	FALSE	FALSE	FALSE	-84	FALSE	FALSE	0	0	1	0	1	0	197	0.000795389	5.78967e-05	0.000547749	2.0983	4	11.3795	1	3	0.683617	2	4	6.00717	0	21.5891	47.9581
A549	ENSG00000162819	HEYA8	ENST00000539697	BambuTx246	BambuTx246	ENST00000539697	+	FALSE	-47	FALSE	FALSE	FALSE	-9	FALSE	FALSE	0	0	0	1	0	0	127	0.00137427	0.000470547	0.000910832	2.45686	1	3.88771	2	5	4.14668	2	3	0.553232	0	14.7796	34.6027
A549	ENSG00000162819	HEYA8	ENST00000612948	BambuTx246	BambuTx246	ENST00000612948	+	TRUE	0	FALSE	FALSE	FALSE	-9	FALSE	FALSE	0	0	0	1	0	0	127	0.00137427	0.000470547	0.000910832	2.45686	0	3.88771	2	5	4.14668	2	3	0.553232	0	14.7796	34.6027
A549	ENSG00000163029	Hct116	ENST00000448223	BambuTx7830	BambuTx7830	ENST00000448223	-	FALSE	24	FALSE	FALSE	FALSE	-1313	FALSE	FALSE	0	0	2	0	0	0	110	5.19721e-11	1.27612e-12	3.65663e-11	2.27689	5	4.16235	2	2	4.0142	2	2	0.39388	0.115674	15.9133	38.5171
A549	ENSG00000163320	Hct116	ENST00000309534	ENST00000398392	ENST00000398392	ENST00000309534	-	TRUE	0	TRUE	FALSE	FALSE	-68	FALSE	FALSE	0	0	0	0	0	0	18	0.00668072	0.00434949	0.00970691	-2.37104	252	1.27205e-06	4	3	35.371	1	1	0	11.2282	21.4036	45.3399
A549	ENSG00000163584	K562	ENST00000475836	ENST00000463836	ENST00000463836	ENST00000475836	-	FALSE	0	FALSE	FALSE	FALSE	-5	FALSE	FALSE	0	0	0	0	2	0	34	3.83212e-06	0.000981034	0.00217719	-3.24716	71	9.27939	4	2	6.40012	3	4	0.73194	2.60411	72.3614	393.081
A549	ENSG00000163584	K562	ENST00000494771	ENST00000475836	ENST00000475836	ENST00000494771	-	FALSE	-13	FALSE	FALSE	FALSE	4	FALSE	FALSE	0	0	0	0	0	0	299	3.83212e-06	2.52058e-07	2.67787e-06	2.28155	7	26.2404	1	4	4.30102	4	3	11.4237	0.0950812	72.3614	393.081
A549	ENSG00000163703	K562	ENST00000397170	ENST00000326434	ENST00000326434	ENST00000397170	+	TRUE	0	FALSE	FALSE	FALSE	38	FALSE	FALSE	0	0	0	1	0	0	13	2.83364e-05	2.61365e-06	1.98111e-05	2.33685	6	3.48159	2	2	0.138016	2	3	0.512481	0	12.0459	5.3287
A549	ENSG00000163703	K562	ENST00000452070	ENST00000326434	ENST00000326434	ENST00000452070	+	FALSE	-11	FALSE	FALSE	FALSE	33	FALSE	FALSE	0	0	0	1	0	0	13	2.83364e-05	2.61365e-06	1.98111e-05	2.33685	9	3.48159	2	2	0.138016	2	3	0.512481	0.115674	12.0459	5.3287
A549	ENSG00000163728	K562	ENST00000296015	ENST00000412756	ENST00000412756	ENST00000296015	+	FALSE	-63	FALSE	FALSE	FALSE	-4	FALSE	FALSE	0	2	0	0	0	0	7	0.0117927	0.00501861	0.00750064	2.33558	32	3.53302	2	2	7.18679	1	1	0	1.58202	11.4995	10.6137
A549	ENSG00000163812	HepG2	ENST00000296127	BambuTx3263	BambuTx3263	ENST00000296127	-	FALSE	-20	FALSE	FALSE	FALSE	-325	FALSE	FALSE	0	0	2	0	0	0	45	1.24833e-07	8.63695e-09	8.12712e-08	2.60517	37	7.5258	2	3	6.81379	2	2	2.05922	1.12441	26.7685	34.3214
A549	ENSG00000163947	MCF7	ENST00000296315	ENST00000338458	ENST00000338458	ENST00000296315	-	TRUE	0	FALSE	FALSE	FALSE	0	FALSE	FALSE	0	0	0	0	0	0	7	0.0137478	0	0.00892865	2.01798	7	3.50515	1	2	0.152759	2	3	0	0	4.44682	2.13239
A549	ENSG00000164104	K562	ENST00000296503	ENST00000438704	ENST00000438704	ENST00000296503	-	TRUE	0	TRUE	FALSE	FALSE	-6	FALSE	FALSE	0	0	0	0	0	0	87	0.0021129	0.00449301	0.0111655	2.89859	1135	67.8688	2	3	100.693	1	1	6.27177	45.6337	485.691	129.16
A549	ENSG00000164294	HEYA8	ENST00000502733	ENST00000296734	ENST00000296734	ENST00000502733	+	FALSE	5	FALSE	FALSE	FALSE	2385	FALSE	FALSE	0	2	0	0	0	0	17	0.0276103	0.0165475	0.0167353	-2.11333	1	0.530726	5	4	0.366133	5	4	0.0869865	0	117.8	38.244
A549	ENSG00000164305	MCF7	ENST00000523916	BambuTx9887	BambuTx9887	ENST00000523916	-	FALSE	-51	FALSE	FALSE	FALSE	0	FALSE	FALSE	0	0	1	0	0	0	17	2.67997e-10	2.07563e-12	2.14437e-10	4.93339	54	2.33596	1	5	9.33305	1	2	0.487068	2.29986	4.22125	13.5838
A549	ENSG00000164828	HEYA8	ENST00000457861	BambuTx3391	BambuTx3391	ENST00000457861	+	TRUE	0	FALSE	TRUE	TRUE	0	FALSE	FALSE	0	0	0	3	0	0	215	0	3.97644e-06	2.00641e-05	2.75894	0	12.8504	1	3	13.7172	1	3	1.57362	0	68.2354	44.7231
A549	ENSG00000164978	H9	ENST00000346365	ENST00000379158	ENST00000379158	ENST00000346365	+	FALSE	0	FALSE	FALSE	FALSE	2	FALSE	FALSE	0	0	0	1	0	0	45	0.0433416	0.0148844	0.0263769	2.34419	95	2.24208	2	2	14.369	1	1	0.0779761	4.02879	18.4033	18.3767
A549	ENSG00000165233	HepG2	ENST00000490488	ENST00000468781	ENST00000468781	ENST00000490488	+	FALSE	37	FALSE	FALSE	FALSE	-65	FALSE	FALSE	0	0	1	0	0	1	121	2.45244e-08	1.45246e-09	1.58079e-08	2.21943	243	8.3849	1	4	13.3133	2	2	3.72679	11.6586	21.587	45.303
A549	ENSG00000165233	K562	ENST00000375464	ENST00000488630	ENST00000488630	ENST00000375464	+	TRUE	0	TRUE	FALSE	FALSE	1	FALSE	FALSE	0	2	0	0	0	0	35	0.00101748	0.000213858	0.000677232	2.09306	264	3.4844	2	4	20.7949	1	2	1.8215	10.4577	15.006	45.303
A549	ENSG00000165233	MCF7	ENST00000375464	ENST00000468781	ENST00000468781	ENST00000375464	+	FALSE	-60	FALSE	FALSE	FALSE	-75	FALSE	FALSE	0	0	1	0	0	0	24	0.000266546	3.0341e-05	0.000182668	-2.17946	264	1.75257	4	4	20.7949	1	2	0.876287	10.4577	44.6906	45.303
A549	ENSG00000165629	HEYA8	ENST00000356708	ENST00000335698	ENST00000335698	ENST00000356708	+	FALSE	-48	FALSE	FALSE	FALSE	0	FALSE	FALSE	0	0	1	0	0	0	9937	0	7.95957e-47	1.23446e-43	2.73095	3523	117.312	1	3	239.42	1	2	89.1084	153.157	216.488	307.388
A549	ENSG00000165752	H9	BambuTx5003	BambuTx408	BambuTx408	BambuTx5003	-	TRUE	0	FALSE	FALSE	TRUE	0	FALSE	FALSE	0	0	0	0	0	0	103	0.011333	0.0153181	0.00707127	2.2227	3	5.12138	1	5	0.142419	7	5	0.545832	0	19.2357	35.2054
A549	ENSG00000165752	HEYA8	ENST00000462160	BambuTx408	BambuTx408	ENST00000462160	-	TRUE	0	FALSE	FALSE	TRUE	0	FALSE	FALSE	0	0	0	0	0	0	59	0.00598729	0.00658065	0.00383539	2.11929	0	1.95314	2	5	0.688782	6	5	0.396189	0	6.47045	35.2054
A549	ENSG00000165752	Hct116	BambuTx407	ENST00000368619	ENST00000368619	BambuTx407	-	FALSE	-38	FALSE	FALSE	TRUE	0	FALSE	FALSE	0	0	0	0	0	0	61	1.44654e-09	2.86066e-10	1.01059e-09	-2.70904	151	0.344984	6	6	7.00505	2	4	0.297895	4.96377	19.7887	35.2054
A549	ENSG00000165752	Hct116	BambuTx5003	BambuTx2847	BambuTx2847	BambuTx5003	-	TRUE	0	FALSE	FALSE	TRUE	0	FALSE	FALSE	0	0	0	0	0	0	37	1.44654e-09	2.20163e-06	3.41348e-06	-2.52642	3	0.132072	7	4	0.142419	7	5	0.127205	0	19.7887	35.2054
A549	ENSG00000165752	HepG2	ENST00000456004	BambuTx2847	BambuTx2847	ENST00000456004	-	FALSE	12	FALSE	FALSE	TRUE	0	FALSE	FALSE	0	0	0	0	0	1	29	0.00198172	0.0018758	0.00125434	2.08632	132	2.4335	3	4	5.53997	3	3	1.01415	4.10591	16.4552	35.2054
A549	ENSG00000165752	K562	ENST00000456004	ENST00000368619	ENST00000368619	ENST00000456004	-	FALSE	-6	FALSE	FALSE	TRUE	0	FALSE	FALSE	0	0	0	0	0	0	70	6.42081e-06	1.40534e-06	4.47371e-06	2.2093	132	4.02165	1	6	5.53997	3	3	2.61425	4.10591	11.6583	35.2054
A549	ENSG00000165916	Hct116	ENST00000298852	ENST00000619920	ENST00000619920	ENST00000298852	-	FALSE	36	FALSE	FALSE	FALSE	0	FALSE	FALSE	0	0	0	0	0	0	24839	2.82807e-05	0.00452698	0.00998303	2.74926	790	86.6331	1	3	69.3072	2	3	48.8578	31.0355	173.217	151.659
A549	ENSG00000166165	H9	ENST00000348956	ENST00000555039	ENST00000555039	ENST00000348956	-	TRUE	0	FALSE	FALSE	FALSE	-333	FALSE	FALSE	0	0	1	0	0	0	16	0.00521647	0.00820208	0.00737682	-2.78971	786	0.122268	3	3	64.4645	1	3	0.121341	26.9272	351.134	68.3397
A549	ENSG00000166165	HEYA8	BambuTx4263	ENST00000555039	ENST00000555039	BambuTx4263	-	FALSE	-74	FALSE	FALSE	FALSE	-325	FALSE	FALSE	0	0	1	0	0	0	795	1.01966e-09	2.712e-11	7.78899e-10	2.52975	2	4.63909	2	3	1.90162e-06	3	3	4.46865	0	22.2866	68.3397
A549	ENSG00000166260	K562	ENST00000299335	ENST00000572088	ENST00000572088	ENST00000299335	-	TRUE	0	FALSE	FALSE	TRUE	0	FALSE	FALSE	0	0	0	0	0	0	13	5.37668e-08	1.89021e-09	3.87621e-08	2.59009	847	2.66548	2	3	86.8329	1	1	0.478867	35.2654	26.4782	108.785
A549	ENSG00000166333	HepG2	ENST00000299421	ENST00000396751	ENST00000396751	ENST00000299421	+	FALSE	-85	FALSE	FALSE	FALSE	0	FALSE	FALSE	0	1	0	0	0	0	118	0.02679	0.0240819	0.0163134	2.05606	301	12.3231	3	3	49.4323	1	1	3.7712	14.4431	57.1441	73.5919
A549	ENSG00000166479	Hct116	ENST00000299608	BambuTx1187	BambuTx1187	ENST00000299608	-	FALSE	-194	FALSE	FALSE	FALSE	-2	FALSE	FALSE	0	0	1	0	0	0	392	3.06747e-09	0	2.1738e-09	2.50347	118	12.4458	1	4	24.0881	1	3	2.69646	3.88336	14.3623	26.8604
A549	ENSG00000166507	Hct116	ENST00000398701	ENST00000309979	ENST00000309979	ENST00000398701	-	FALSE	-214	FALSE	FALSE	TRUE	0	FALSE	TRUE	0	0	0	0	0	0	12	0.000302867	0.00266761	0.00654151	-2.45101	39	0.0861889	3	3	1.93122	1	3	0	1.14774	4.35684	5.25452
A549	ENSG00000166579	H9	ENST00000334527	ENST00000402554	ENST00000402554	ENST00000334527	+	FALSE	-47	FALSE	FALSE	FALSE	-502	FALSE	FALSE	0	0	0	1	0	0	10	6.76325e-05	5.34496e-06	4.44131e-05	-2.16909	70	0.0807598	3	2	13.9657	1	2	0	3.26261	11.0152	20.8363
A549	ENSG00000166938	Hct116	ENST00000319194	ENST00000564909	ENST00000564909	ENST00000319194	+	TRUE	0	FALSE	FALSE	TRUE	0	TRUE	FALSE	0	0	0	0	0	0	29	1.93441e-07	1.01679e-08	1.35631e-07	2.32237	1	1.23024	3	2	22.2314	1	1	0.0817518	0	13.3244	35.9097
A549	ENSG00000167113	K562	ENST00000300452	ENST00000461102	ENST00000461102	ENST00000300452	+	TRUE	0	TRUE	FALSE	FALSE	-4	FALSE	FALSE	0	1	0	0	0	0	65	2.9592e-05	2.7742e-06	2.07899e-05	2.07819	0	11.6914	3	2	20.2058	1	1	4.04283	0	63.8069	51.2549
A549	ENSG00000167118	HEYA8	ENST00000470840	ENST00000372850	ENST00000372850	ENST00000470840	+	FALSE	0	FALSE	FALSE	FALSE	644	FALSE	FALSE	0	2	0	0	1	0	6	0.00162776	0	0.00107948	-2.05304	44	0.78499	3	2	1.90958	3	2	0.00028397	1.8861	99.2349	72.6889
A549	ENSG00000167306	HepG2	ENST00000592688	BambuTx3060	BambuTx3060	ENST00000592688	-	TRUE	0	FALSE	TRUE	FALSE	30	FALSE	FALSE	0	0	0	0	0	0	21	0.0097688	0.00461432	0.0059975	2.2131	102	8.31493	1	4	4.6357	1	4	0.869274	4.31389	17.8456	11.0177
A549	ENSG00000167395	Hct116	ENST00000300850	BambuTx958	BambuTx958	ENST00000300850	+	TRUE	0	FALSE	FALSE	FALSE	-684	FALSE	FALSE	0	0	1	0	0	0	524	4.95133e-13	9.29975e-15	3.48141e-13	3.62064	1	2.15237	1	3	2.04829	1	2	1.09747	0	5.39293	4.39107
A549	ENSG00000167460	Hct116	ENST00000300933	ENST00000344824	ENST00000344824	ENST00000300933	+	TRUE	0	FALSE	FALSE	FALSE	-1215	FALSE	FALSE	0	0	0	0	0	0	3744	0	0	1.73178e-20	2.17263	2606	23.3176	2	2	394.368	1	1	17.4274	107.986	198.094	394.933
A549	ENSG00000167523	HepG2	ENST00000301031	BambuTx6622	BambuTx6622	ENST00000301031	+	FALSE	-17	FALSE	FALSE	TRUE	0	FALSE	FALSE	0	0	0	0	0	0	20	1.89284e-07	2.10588e-08	1.23946e-07	2.32151	27	1.41811	2	5	1.50457	2	5	0.811166	0.955968	10.4101	12.5614
A549	ENSG00000167680	HEYA8	BambuTx3074	ENST00000586582	ENST00000586582	BambuTx3074	-	TRUE	0	FALSE	FALSE	FALSE	0	FALSE	FALSE	0	0	0	0	0	0	14	9.08111e-06	0	7.04646e-06	3.16677	20	5.41299	1	2	7.42424	1	2	0.0745905	0.744081	7.91966	7.42424
A549	ENSG00000167711	HepG2	ENST00000382061	ENST00000324015	ENST00000324015	ENST00000382061	+	TRUE	0	FALSE	FALSE	FALSE	-3	FALSE	FALSE	0	0	0	0	0	0	1419	0.00361643	0	0.00228234	15.7003	0	230.455	1	2	3.76647	1	2	65.8399	0	318.019	3.76647
A549	ENSG00000168000	K562	ENST00000405837	ENST00000463679	ENST00000463679	ENST00000405837	-	TRUE	0	TRUE	FALSE	FALSE	-3	FALSE	FALSE	0	2	0	0	0	0	24	0.0113934	0.00653423	0.00900756	2.53612	1	1.82972	3	4	1.79993	5	4	0.756944	0	21.1718	54.5864
A549	ENSG00000168255	HepG2	ENST00000613744	ENST00000379340	ENST00000379340	ENST00000613744	-	FALSE	-41	FALSE	FALSE	TRUE	0	FALSE	TRUE	1	0	0	0	0	0	51	0.000121459	4.827e-05	7.96066e-05	2.80261	1	4.86154	1	4	0.528433	4	4	1.49593	0	8.07471	10.6947
A549	ENSG00000168268	H9	BambuTx3940	ENST00000307076	ENST00000307076	BambuTx3940	-	TRUE	0	FALSE	FALSE	FALSE	0	FALSE	FALSE	0	0	0	0	0	0	13	0.00111678	0.027111	0.0406263	-3.06265	28	2.23387	3	2	2.35383	2	2	0	0.951113	191.328	67.8368
A549	ENSG00000168275	H9	ENST00000366613	ENST00000619305	ENST00000619305	ENST00000366613	+	TRUE	0	FALSE	FALSE	FALSE	3	FALSE	FALSE	0	0	0	0	0	0	9296	9.9395e-06	0.0417419	0.033797	2.1476	59	53.8433	1	2	2.87815	3	2	35.1012	2.23062	74.7982	124.306
A549	ENSG00000168591	Hct116	ENST00000357984	BambuTx1089	BambuTx1089	ENST00000357984	+	FALSE	14	FALSE	FALSE	FALSE	1	FALSE	FALSE	0	0	0	2	0	0	123	3.28416e-06	6.89801e-07	2.23295e-06	2.25322	20	2.43194	1	5	4.77967	1	4	0.345846	0.563078	7.32459	20.0334
A549	ENSG00000168610	K562	ENST00000588969	BambuTx3844	BambuTx3844	ENST00000588969	-	TRUE	0	FALSE	FALSE	FALSE	642	FALSE	FALSE	0	0	0	0	0	0	501	0	1.67247e-37	8.04422e-35	6.6036	0	21.914	2	4	4.1242	2	3	12.5962	0	129.015	63.8195
A549	ENSG00000168758	HepG2	ENST00000305476	BambuTx3158	BambuTx3158	ENST00000305476	-	TRUE	0	FALSE	FALSE	FALSE	-23	FALSE	FALSE	0	0	0	0	0	0	31	0.00522702	0.00104321	0.00325514	2.50254	2	5.9768	2	3	1.11855	2	2	0.869274	0	26.4447	9.90093
A549	ENSG00000168890	HepG2	ENST00000334462	ENST00000431593	ENST00000431593	ENST00000334462	-	FALSE	-9	FALSE	FALSE	FALSE	13	FALSE	FALSE	0	2	1	0	0	0	7	0.000422769	0.00559977	0.00694365	-2.72824	8	7.43579e-06	5	3	0.0946309	3	2	0	0.0879853	70.591	3.99012
A549	ENSG00000169696	HepG2	ENST00000306739	BambuTx3050	BambuTx3050	ENST00000306739	+	TRUE	0	FALSE	FALSE	FALSE	0	FALSE	FALSE	0	0	0	0	0	0	784	0	1.3755e-172	1.65671e-169	11.2623	97	128.543	1	5	18.1773	1	2	40.009	3.83118	177.477	24.7291
A549	ENSG00000169696	HepG2	ENST00000581647	ENST00000306739	ENST00000306739	ENST00000581647	+	FALSE	81	FALSE	FALSE	TRUE	0	FALSE	TRUE	0	0	0	0	0	0	203	0	6.22738e-25	3.57168e-23	-2.012	23	35.4178	2	2	1.91168	2	4	9.33544	1.23708	177.477	24.7291
A549	ENSG00000169764	H9	ENST00000337130	ENST00000394417	ENST00000394417	ENST00000337130	+	TRUE	0	FALSE	FALSE	FALSE	0	FALSE	FALSE	0	0	0	0	0	0	4595	0	2.19787e-30	8.80674e-28	-2.16974	73	81.1026	2	2	8.14384	2	2	46.5315	3.38398	579.583	95.1298
A549	ENSG00000169764	H9	ENST00000394417	ENST00000337130	ENST00000337130	ENST00000394417	+	TRUE	0	FALSE	FALSE	FALSE	0	FALSE	FALSE	0	0	0	0	0	0	27716	0	2.83347e-34	2.55455e-31	2.25258	702	470.047	1	2	77.3129	1	2	287.01	31.9708	579.583	95.1298
A549	ENSG00000170291	H9	ENST00000574255	ENST00000396627	ENST00000396627	ENST00000574255	+	TRUE	0	FALSE	FALSE	TRUE	0	FALSE	TRUE	0	0	0	0	0	0	147	1.18458e-05	4.48435e-05	0.000107811	3.43645	18	10.6611	2	4	26.639	2	5	1.67314	0.410917	42.074	97.8766
A549	ENSG00000170291	MCF7	ENST00000396627	ENST00000574255	ENST00000574255	ENST00000396627	+	TRUE	0	FALSE	FALSE	TRUE	0	TRUE	FALSE	0	0	0	0	0	0	12	4.70261e-08	0.000133018	0.000435435	2.05135	1	22.0775	1	5	1.59537e-05	7	4	0.379763	0	40.3003	97.8766
A549	ENSG00000170473	Hct116	ENST00000398213	ENST00000549939	ENST00000549939	ENST00000398213	-	TRUE	0	FALSE	FALSE	TRUE	0	FALSE	FALSE	0	0	0	0	0	0	94	4.68572e-07	2.71534e-08	3.29102e-07	-2.08532	187	0.401122	4	3	13.9579	1	3	0.313414	7.43599	29.3711	27.4916
A549	ENSG00000170619	K562	ENST00000305103	ENST00000450361	ENST00000450361	ENST00000305103	-	TRUE	0	FALSE	FALSE	FALSE	31	FALSE	FALSE	0	0	0	0	0	0	53	1.51515e-07	3.09287e-09	1.09823e-07	2.28878	204	3.85692	3	2	11.4916	2	2	2.93908	7.88734	20.4225	35.0823
A549	ENSG00000170633	MCF7	ENST00000392465	ENST00000554484	ENST00000554484	ENST00000392465	+	TRUE	0	TRUE	FALSE	FALSE	1	FALSE	FALSE	0	0	0	0	0	0	12	0.00139717	0.00947157	0.0097584	2.16589	26	18.5406	1	6	3.52773	2	3	0.273235	1.298	33.7783	24.8893
A549	ENSG00000171067	HEYA8	ENST00000533310	ENST00000529590	ENST00000529590	ENST00000533310	-	FALSE	24	FALSE	FALSE	TRUE	0	FALSE	FALSE	0	0	0	0	0	1	491	0.000285553	2.17263e-05	0.000194772	2.39499	14	4.50617	2	3	1.34097	3	4	2.25991	0.363546	12.3256	31.5417
A549	ENSG00000171132	HEYA8	BambuTx5819	ENST00000306156	ENST00000306156	BambuTx5819	+	FALSE	-92	FALSE	FALSE	TRUE	0	FALSE	FALSE	0	0	0	0	0	0	7	0.000131589	0	9.08299e-05	-2.79977	14	1.26295	2	2	0.641997	2	3	0	0.454211	16.9834	7.86086
A549	ENSG00000171132	HEYA8	ENST00000306156	BambuTx5820	BambuTx5820	ENST00000306156	+	TRUE	0	FALSE	FALSE	FALSE	0	FALSE	FALSE	0	0	0	0	0	0	291	0.000131589	0	9.64794e-05	2.96862	0	12.8447	1	4	4.13813	1	2	2.85945	0	16.9834	7.86086
A549	ENSG00000171298	K562	ENST00000390015	ENST00000574376	ENST00000574376	ENST00000390015	+	FALSE	-3	FALSE	FALSE	TRUE	0	TRUE	FALSE	0	0	0	0	0	0	12	2.11426e-07	9.19112e-09	1.51019e-07	2.73259	34	0.882591	1	3	6.47379	3	3	0	1.69798	3.01847	31.3397
A549	ENSG00000171421	K562	ENST00000505059	ENST00000382647	ENST00000382647	ENST00000505059	-	FALSE	-1	FALSE	FALSE	FALSE	-4	FALSE	FALSE	0	0	0	0	0	1	17	2.66138e-08	4.2757e-10	1.88514e-08	4.5636	1136	19.0514	1	3	78.7647	1	2	0	42.3581	53.8577	123.015
A549	ENSG00000171552	H9	BambuTx3653	BambuTx1560	BambuTx1560	BambuTx3653	-	TRUE	0	FALSE	FALSE	FALSE	0	FALSE	FALSE	0	0	0	0	0	0	318	1.64387e-09	1.13504e-10	1.13701e-09	2.20353	5	4.13323	3	4	13.5502	3	4	1.46499	0	40.3472	158.666
A549	ENSG00000171603	Hct116	ENST00000477264	ENST00000361311	ENST00000361311	ENST00000477264	-	TRUE	0	FALSE	TRUE	FALSE	0	FALSE	FALSE	0	0	0	0	0	1	14	0.0393079	0.0395543	0.0234317	-2.12578	0	0.104472	4	4	7.62231	2	2	0	0	52.4084	38.4829
A549	ENSG00000171608	HEYA8	ENST00000536656	BambuTx3545	BambuTx3545	ENST00000536656	+	TRUE	0	FALSE	FALSE	FALSE	-189	FALSE	FALSE	0	1	0	0	2	0	100	3.44799e-05	5.38808e-05	0.000393243	2.29449	0	7.98555	1	2	0.855232	1	2	1.11337	0	13.3463	2.2648
A549	ENSG00000171608	HEYA8	ENST00000628140	BambuTx3545	BambuTx3545	ENST00000628140	+	TRUE	0	FALSE	FALSE	FALSE	-189	FALSE	FALSE	0	0	0	0	1	0	100	3.44799e-05	5.38808e-05	0.000393243	2.29449	0	7.98555	1	2	0.855232	1	2	1.11337	0	13.3463	2.2648
A549	ENSG00000171700	HepG2	ENST00000332298	BambuTx3657	BambuTx3657	ENST00000332298	-	TRUE	0	FALSE	FALSE	FALSE	0	FALSE	FALSE	0	0	1	0	0	0	48	6.80294e-07	6.62723e-08	4.5353e-07	2.18266	68	4.02154	2	2	6.96306	1	2	2.05922	2.38272	16.7698	17.8897
A549	ENSG00000171729	HepG2	ENST00000376008	ENST00000428417	ENST00000428417	ENST00000376008	+	TRUE	0	FALSE	FALSE	FALSE	-3	FALSE	FALSE	0	0	1	0	0	0	57	4.68322e-05	3.96606e-06	3.02335e-05	2.01958	46	6.73065	2	3	9.81153	1	1	2.23074	1.99193	28.3796	17.0558
A549	ENSG00000172456	K562	ENST00000303721	BambuTx3735	BambuTx3735	ENST00000303721	+	TRUE	0	FALSE	FALSE	FALSE	-2	FALSE	FALSE	0	0	0	0	0	0	155	2.31562e-09	5.95232e-11	1.73273e-09	5.03342	2	23.8226	1	5	0.22907	1	3	3.88516	0	38.494	1.68922
A549	ENSG00000172465	HEYA8	ENST00000372624	ENST00000372626	ENST00000372626	ENST00000372624	+	TRUE	0	FALSE	FALSE	FALSE	-506	FALSE	FALSE	0	0	0	0	0	0	168	0.0149387	0.00740646	0.00931827	2.29761	108	2.13749	3	3	10.8547	2	2	1.4745	4.20343	11.6744	28.6461
A549	ENSG00000172731	HepG2	ENST00000357631	BambuTx2824	BambuTx2824	ENST00000357631	-	TRUE	0	FALSE	FALSE	FALSE	1	FALSE	FALSE	0	0	0	0	0	0	74	9.11385e-13	2.36372e-06	5.89842e-06	3.74711	14	19.8762	1	4	11.0572	1	3	3.7179	0.508437	41.3427	16.1915
A549	ENSG00000172731	HepG2	ENST00000358141	ENST00000446961	ENST00000446961	ENST00000358141	-	FALSE	-2	FALSE	FALSE	FALSE	-2409	FALSE	FALSE	0	0	0	1	0	0	15	9.11385e-13	4.44482e-14	6.37325e-13	-2.4646	3	0.770627	4	3	0.0304282	7	5	0.724395	0	41.3427	16.1915
A549	ENSG00000172809	HEYA8	BambuTx1129	ENST00000533498	ENST00000533498	BambuTx1129	+	FALSE	-26	FALSE	FALSE	FALSE	16	FALSE	FALSE	0	0	0	0	0	0	38	0.0243384	0.0162971	0.0165414	-5.70924	1576	0.25717	5	3	95.3545	3	2	0.0462818	28.0347	2539.93	2401.69
A549	ENSG00000172819	HEYA8	ENST00000425354	ENST00000338561	ENST00000338561	ENST00000425354	-	TRUE	0	FALSE	FALSE	FALSE	-761	FALSE	FALSE	0	0	0	0	0	0	780	0.000516788	4.5568e-05	0.000348566	2.08931	22	8.29433	1	3	5.3723	1	2	7.23103	0.311585	13.7818	6.29218
A549	ENSG00000172845	K562	ENST00000465379	ENST00000418194	ENST00000418194	ENST00000465379	-	TRUE	0	FALSE	TRUE	FALSE	2	FALSE	FALSE	0	0	0	0	0	0	7	0.00241407	0.000318057	0.00158751	-2.06643	11	0.206928	3	2	8.66526	2	4	0	0	34.3746	41.3671
A549	ENSG00000172889	K562	BambuTx2604	ENST00000371698	ENST00000371698	BambuTx2604	+	FALSE	-24	FALSE	FALSE	FALSE	0	FALSE	FALSE	0	0	0	1	0	0	11	8.40472e-10	0	6.277e-10	-4.00417	8	9.10154	2	2	0.462838	2	3	0	0.0879853	92.6557	46.8322
A549	ENSG00000172889	K562	ENST00000371698	ENST00000406555	ENST00000406555	ENST00000371698	+	TRUE	0	FALSE	FALSE	FALSE	0	FALSE	FALSE	0	0	0	0	0	0	131	8.40472e-10	0	6.35375e-10	4.18496	127	60.4704	1	3	45.8655	1	2	8.60272	6.92478	92.6557	46.8322
A549	ENSG00000172890	HEYA8	ENST00000525245	ENST00000530055	ENST00000530055	ENST00000525245	+	TRUE	0	FALSE	FALSE	TRUE	0	FALSE	FALSE	0	0	0	0	0	0	7	3.00375e-06	0.00573854	0.00577373	-3.69716	17	0.0411985	8	5	0.955251	3	4	0	0.175971	23.6797	26.0717
A549	ENSG00000172890	MCF7	ENST00000525245	ENST00000530055	ENST00000530055	ENST00000525245	+	TRUE	0	FALSE	FALSE	TRUE	0	FALSE	FALSE	0	0	0	0	0	0	32	0.000277228	4.76575e-05	0.000190394	2.13312	17	7.71985	2	5	0.955251	3	4	0.884801	0.175971	40.5912	26.0717
A549	ENSG00000173727	HEYA8	BambuTx495	BambuTx496	BambuTx496	BambuTx495	+	FALSE	6	FALSE	FALSE	TRUE	0	FALSE	FALSE	0	0	0	1	0	0	25	0.000106735	6.60682e-06	7.34521e-05	-2.35701	31	0.590718	4	4	5.31622	2	3	0.163346	1.03318	27.3019	21.8016
A549	ENSG00000174720	H9	ENST00000505034	ENST00000509622	ENST00000509622	ENST00000505034	+	TRUE	0	FALSE	FALSE	TRUE	0	FALSE	TRUE	0	0	0	0	0	1	11	2.74362e-06	4.17677e-07	1.84589e-06	3.18925	6	15.2921	1	5	5.00428	3	4	0	0	70.7243	53.9944
A549	ENSG00000175110	K562	ENST00000495075	ENST00000465056	ENST00000465056	ENST00000495075	+	TRUE	0	TRUE	FALSE	FALSE	-13	FALSE	FALSE	0	0	0	0	1	0	40	0.00478132	0.00156015	0.00309616	-2.00767	0	0.405569	6	4	0.925501	4	3	0	0	67.6988	44.9413
A549	ENSG00000175203	Hct116	ENST00000550201	BambuTx643	BambuTx643	ENST00000550201	-	FALSE	41	FALSE	FALSE	FALSE	43	FALSE	FALSE	0	0	0	1	0	1	1602	0	0	2.00714e-211	6.05855	3	16.5387	2	3	0.542503	2	2	6.73915	0	67.5311	72.494
A549	ENSG00000175309	HEYA8	ENST00000476487	ENST00000308158	ENST00000308158	ENST00000476487	-	TRUE	0	FALSE	TRUE	TRUE	0	FALSE	TRUE	1	0	0	0	0	0	364	0.00227578	0	0.00148197	2.06497	0	6.96126	1	2	1.09024	1	4	3.49389	0	9.10976	3.37847
A549	ENSG00000175449	K562	BambuTx9359	ENST00000511684	ENST00000511684	BambuTx9359	+	FALSE	16	FALSE	FALSE	FALSE	-360	FALSE	FALSE	0	0	0	1	0	0	53	1.60637e-09	4.14178e-11	2.30665e-09	-2.0833	3	1.07629	6	4	0.152103	2	4	1.05446	0	57.4833	3.09591
A549	ENSG00000175449	K562	ENST00000380005	ENST00000311364	ENST00000311364	ENST00000380005	+	TRUE	0	FALSE	FALSE	FALSE	-942	FALSE	FALSE	0	0	1	0	0	0	286	1.60637e-09	1.9735e-11	1.20015e-09	2.49334	17	23.1183	1	4	2.10121	1	2	5.48708	0.659988	57.4833	3.09591
A549	ENSG00000175482	HEYA8	ENST00000312419	ENST00000533429	ENST00000533429	ENST00000312419	-	TRUE	0	TRUE	FALSE	FALSE	0	FALSE	FALSE	0	1	0	0	0	0	76	0.000937608	0.018252	0.0178594	-2.43023	1066	2.69447e-06	7	4	93.2063	1	1	8.98156e-07	45.8308	61.3136	127.1
A549	ENSG00000176170	HepG2	ENST00000323374	BambuTx3043	BambuTx3043	ENST00000323374	+	TRUE	0	FALSE	FALSE	FALSE	2	FALSE	FALSE	0	0	0	0	0	0	187	0.000111617	3.25276e-05	7.2821e-05	3.29148	4	19.3991	2	4	0.181774	2	3	6.66817	0	134.786	2.41339
A549	ENSG00000176485	K562	ENST00000323646	ENST00000415826	ENST00000415826	ENST00000323646	-	TRUE	0	FALSE	TRUE	FALSE	-1279	FALSE	FALSE	0	0	0	0	0	0	9	7.66088e-10	0	5.7617e-10	-2.24678	326	0.241074	2	2	37.9004	2	2	0.192859	15.5084	3.98378	121.363
A549	ENSG00000176485	K562	ENST00000415826	ENST00000323646	ENST00000323646	ENST00000415826	-	TRUE	0	TRUE	FALSE	FALSE	1279	FALSE	FALSE	0	0	0	0	0	0	51	7.66088e-10	0	5.7617e-10	2.19963	707	3.52339	1	2	93.73	1	2	2.13996	26.8971	3.98378	121.363
A549	ENSG00000176731	H9	ENST00000614462	ENST00000612977	ENST00000612977	ENST00000614462	-	FALSE	17	FALSE	FALSE	FALSE	-410	FALSE	FALSE	0	0	0	2	0	0	6	1.10849e-05	2.03793e-06	7.44609e-06	-5.99287	955	0.166107	6	4	37.1071	2	3	0	29.59	158.004	179.071
A549	ENSG00000176731	MCF7	ENST00000615071	ENST00000612977	ENST00000612977	ENST00000615071	-	TRUE	0	FALSE	TRUE	FALSE	15	FALSE	FALSE	0	0	0	0	0	0	805	5.15881e-09	0.000113122	0.000381923	2.82563	67	53.8519	1	4	1.99036	4	4	25.8308	1.32233	121.572	179.071
A549	ENSG00000176973	HepG2	ENST00000530349	BambuTx2868	BambuTx2868	ENST00000530349	+	TRUE	0	FALSE	TRUE	FALSE	-2	FALSE	FALSE	0	0	0	0	0	0	23	0.000109274	2.11693e-05	7.14875e-05	4.66794	163	14.1599	1	2	13.8989	1	2	0.644992	9.4377	21.7396	26.2363
A549	ENSG00000177337	HepG2	BambuTx4359	ENST00000317114	ENST00000317114	BambuTx4359	+	FALSE	33	FALSE	FALSE	FALSE	977	FALSE	FALSE	0	1	0	0	0	0	74	0	8.04808e-18	6.60918e-16	2.09685	14	8.04438	1	3	1.1461	3	4	2.57403	0.542197	10.4101	12.4506
A549	ENSG00000177697	HEYA8	ENST00000322008	ENST00000532045	ENST00000532045	ENST00000322008	+	TRUE	0	TRUE	FALSE	FALSE	1	FALSE	FALSE	0	1	0	0	0	0	12	3.16805e-09	0.00326162	0.00511057	-3.72933	135	1.09353	5	3	11.9404	3	4	0.100763	2.4897	272.854	390.957
A549	ENSG00000177830	H9	ENST00000454838	BambuTx425	BambuTx425	ENST00000454838	-	TRUE	0	FALSE	TRUE	TRUE	0	FALSE	FALSE	0	0	1	0	0	0	10	1.27397e-06	2.37395e-07	8.56105e-07	-2.63141	0	1.51068	5	3	3.59925	4	3	0	0	46.4864	45.1658
A549	ENSG00000177830	HEYA8	ENST00000454838	BambuTx425	BambuTx425	ENST00000454838	-	TRUE	0	FALSE	TRUE	TRUE	0	FALSE	FALSE	0	0	1	0	0	0	30	0.000948942	0.0003965	0.000628767	-2.16361	0	2.15483	5	3	3.59925	4	3	0.123744	0	48.8481	45.1658
A549	ENSG00000177830	HepG2	BambuTx424	ENST00000449825	ENST00000449825	BambuTx424	-	TRUE	0	FALSE	FALSE	FALSE	1902	FALSE	FALSE	0	0	1	1	0	0	70	6.40352e-14	2.66777e-15	4.46275e-14	5.59237	7	10.6442	2	4	1.069	6	4	2.04088	0.275561	54.0384	45.1658
A549	ENSG00000178761	Hct116	ENST00000357635	BambuTx892	BambuTx892	ENST00000357635	-	FALSE	-298	FALSE	FALSE	FALSE	-5	FALSE	FALSE	1	0	0	0	0	0	210	2.7449e-06	5.64118e-07	1.87716e-06	2.47479	21	1.66555	1	3	1.99445	1	2	0.749332	0.648593	5.44316	10.34
A549	ENSG00000178761	HepG2	BambuTx4285	ENST00000569524	ENST00000569524	BambuTx4285	-	FALSE	62	FALSE	FALSE	FALSE	0	FALSE	FALSE	0	2	0	0	0	0	53	2.32599e-07	2.76157e-08	1.53989e-07	2.2811	10	6.91204	1	6	0.90258	3	3	2.7527	0.418923	18.8343	10.34
A549	ENSG00000178980	Hct116	ENST00000601419	BambuTx1309	BambuTx1309	ENST00000601419	+	FALSE	-18	FALSE	FALSE	FALSE	32	FALSE	FALSE	0	0	0	1	0	1	9943	0	1.93431e-47	3.45349e-45	6.62894	72	33.1475	2	4	7.02492	2	2	15.2035	1.72662	189.468	75.6748
A549	ENSG00000179152	H9	ENST00000383746	ENST00000396078	ENST00000396078	ENST00000383746	+	TRUE	0	FALSE	FALSE	FALSE	-2	FALSE	FALSE	0	0	0	0	0	0	49	0.000127712	9.98112e-05	0.000290747	-2.04667	33	0.933895	4	4	4.38105	1	2	0.311904	1.01769	11.2286	12.0175
A549	ENSG00000179222	Hct116	ENST00000473931	ENST00000375772	ENST00000375772	ENST00000473931	+	TRUE	0	FALSE	TRUE	FALSE	0	FALSE	FALSE	1	0	0	0	0	0	1160	0	2.07742e-13	3.43927e-12	5.04598	0	41.095	1	4	3.79079	3	2	3.59529	0	43.8989	49.6142
A549	ENSG00000179528	HepG2	ENST00000341396	ENST00000377566	ENST00000377566	ENST00000341396	-	TRUE	0	FALSE	FALSE	FALSE	65	FALSE	FALSE	0	0	0	0	0	0	170	6.72709e-05	0	4.34264e-05	2.09052	21	9.72216	1	4	0.826452	1	2	7.37543	0.826452	12.8701	1.32867
A549	ENSG00000179528	HepG2	ENST00000460508	ENST00000341396	ENST00000341396	ENST00000460508	-	FALSE	-332	FALSE	FALSE	FALSE	-65	FALSE	FALSE	0	0	0	0	0	1	39	6.72709e-05	0	4.51983e-05	-2.20391	0	1.24226	2	2	0.181773	2	3	1.24226	0	12.8701	1.32867
A549	ENSG00000180385	Hct116	BambuTx1720	BambuTx1721	BambuTx1721	BambuTx1720	+	FALSE	-8	FALSE	FALSE	FALSE	0	FALSE	FALSE	0	0	0	1	0	0	273	4.65258e-07	0.0183978	0.0175581	2.49069	1	1.53882	2	3	0.545634	3	4	0.890033	0	4.99664	3.10367
A549	ENSG00000180573	H9	ENST00000602637	ENST00000377791	ENST00000377791	ENST00000602637	+	FALSE	58	FALSE	FALSE	FALSE	18	FALSE	FALSE	0	0	0	0	0	0	173	0.0122581	0.00856018	0.00763924	2.71079	38	0.759249	4	2	2.16332	3	3	0.431839	1.11381	4.97497	19.0531
A549	ENSG00000180573	HepG2	BambuTx2092	BambuTx3988	BambuTx3988	BambuTx2092	+	FALSE	0	FALSE	FALSE	FALSE	-77	FALSE	FALSE	0	0	0	0	0	1	22	4.91968e-05	1.27848e-05	3.18812e-05	-2.20205	59	1.4291	4	2	4.23213	2	2	0.644992	2.49599	113.796	19.0531
A549	ENSG00000180953	K562	ENST00000562759	ENST00000478497	ENST00000478497	ENST00000562759	-	TRUE	0	FALSE	TRUE	FALSE	-7	FALSE	FALSE	0	0	0	0	0	0	15	1.70031e-05	7.16662e-07	1.1849e-05	2.34836	15	0.821745	2	2	0.298307	4	2	0.0642863	0	7.04012	20.4708
A549	ENSG00000182165	HEYA8	ENST00000359941	ENST00000416560	ENST00000416560	ENST00000359941	-	FALSE	0	FALSE	FALSE	FALSE	-74	FALSE	FALSE	1	0	0	0	0	0	178	2.34441e-06	6.61342e-08	1.66777e-06	2.66272	264	2.02027	3	3	12.507	1	1	1.44691	9.77303	7.14325	18.525
A549	ENSG00000182287	H9	BambuTx5242	ENST00000329235	ENST00000329235	BambuTx5242	-	FALSE	118	FALSE	FALSE	TRUE	0	FALSE	FALSE	0	0	0	0	0	0	2258	7.07864e-05	1.69004e-05	4.64891e-05	-2.86212	3	87.1471	2	2	1.16979	3	3	20.6715	0	332.407	20.7279
A549	ENSG00000182287	HEYA8	BambuTx4962	ENST00000329235	ENST00000329235	BambuTx4962	-	FALSE	118	FALSE	FALSE	TRUE	0	FALSE	FALSE	0	0	1	0	0	0	504	0.00420442	0.00204586	0.00270498	2.34524	12	20.4248	1	2	1.74861	2	4	5.78066	0.587356	22.4869	20.7279
A549	ENSG00000182287	HepG2	BambuTx4962	ENST00000329235	ENST00000329235	BambuTx4962	-	FALSE	118	FALSE	FALSE	TRUE	0	FALSE	FALSE	0	0	1	0	0	0	204	7.85924e-05	2.19247e-05	5.09789e-05	3.45285	12	25.4664	1	2	1.74861	2	4	8.97559	0.587356	27.2847	20.7279
A549	ENSG00000182552	HEYA8	ENST00000326397	ENST00000327570	ENST00000327570	ENST00000326397	-	FALSE	-47	FALSE	FALSE	FALSE	-1	FALSE	FALSE	0	0	1	0	0	0	12	0.00676383	0.00128709	0.00431779	-2.02411	0	4.6323e-07	5	4	11.2873	1	2	0	0	16.1192	25.0143
A549	ENSG00000182600	HepG2	ENST00000481155	ENST00000331342	ENST00000331342	ENST00000481155	+	TRUE	0	FALSE	FALSE	TRUE	0	FALSE	FALSE	0	0	0	0	0	0	314	0.0340697	0	0.0218001	3.51934	40	13.2281	2	2	1.93336	2	2	12.6581	1.50552	62.6808	24.5079
A549	ENSG00000182606	H9	ENST00000341421	BambuTx3261	BambuTx3261	ENST00000341421	+	TRUE	0	FALSE	FALSE	TRUE	0	FALSE	TRUE	0	0	0	0	0	0	8	2.33102e-05	3.08972e-06	1.53899e-05	2.68755	11	10.0012	1	4	4.97146	1	2	0.0404469	0.418923	16.6869	13.2448
A549	ENSG00000182606	HEYA8	ENST00000341421	BambuTx3261	BambuTx3261	ENST00000341421	+	TRUE	0	FALSE	FALSE	TRUE	0	FALSE	TRUE	0	0	0	0	0	0	22	0.00268098	0.000764159	0.00173393	2.34841	11	15.2324	1	4	4.97146	1	2	0.217038	0.418923	27.5813	13.2448
A549	ENSG00000182718	HepG2	ENST00000451270	BambuTx2967	BambuTx2967	ENST00000451270	-	TRUE	0	FALSE	FALSE	FALSE	-5	FALSE	FALSE	0	0	0	0	0	0	909	0	1.27166e-59	7.65821e-57	12.6668	22874	56.4961	1	4	2605.48	1	2	31.6777	858.898	58.1652	3200.4
A549	ENSG00000182979	H9	BambuTx4804	ENST00000406191	ENST00000406191	BambuTx4804	+	FALSE	-43	FALSE	FALSE	FALSE	0	FALSE	FALSE	0	0	0	1	0	0	132	0	2.52451e-14	7.8483e-13	4.67199	3	18.4322	2	3	3.95813	3	2	2.20305	0	81.2339	30.2151
A549	ENSG00000183011	K562	ENST00000333775	BambuTx1032	BambuTx1032	ENST00000333775	-	TRUE	0	FALSE	TRUE	FALSE	0	FALSE	FALSE	0	0	0	0	0	0	182	0	1.18166e-21	1.56296e-19	3.4602	2653	12.3324	2	3	121.572	2	3	7.2959	110.676	37.7766	277.444
A549	ENSG00000183077	HepG2	BambuTx1143	ENST00000589256	ENST00000589256	BambuTx1143	+	FALSE	0	FALSE	FALSE	TRUE	0	FALSE	FALSE	0	0	0	0	0	0	15	0.00126279	0.00053158	0.000798326	-2.36193	16	0.747966	7	4	4.89494	2	1	0.144879	0.606499	92.7477	19.3837
A549	ENSG00000183337	Hct116	ENST00000378444	BambuTx2640	BambuTx2640	ENST00000378444	-	TRUE	0	FALSE	FALSE	TRUE	0	FALSE	FALSE	0	0	0	0	0	0	473	0.000402668	0.00016473	0.000264411	3.67752	0	1.66555	2	4	4.33183	2	4	1.66555	0	9.87725	17.3727
A549	ENSG00000183444	Hct116	BambuTx2320	BambuTx2318	BambuTx2318	BambuTx2320	-	TRUE	0	FALSE	FALSE	FALSE	11	FALSE	FALSE	0	0	0	3	0	0	441	0	3.27292e-13	1.01286e-11	3.63384	152	4.45924	2	3	7.11951	2	2	1.63316	6.22356	15.0102	25.2056
A549	ENSG00000183696	H9	BambuTx2261	BambuTx2262	BambuTx2262	BambuTx2261	+	TRUE	0	FALSE	FALSE	FALSE	0	FALSE	FALSE	0	0	2	0	0	0	273	1.75976e-12	6.83682e-14	1.28413e-12	4.09475	26	4.54043	3	4	2.48042	3	2	2.26131	0.794087	27.1728	60.5323
A549	ENSG00000183765	MCF7	ENST00000348295	ENST00000328354	ENST00000328354	ENST00000348295	-	FALSE	10	FALSE	FALSE	FALSE	-1	FALSE	FALSE	0	0	0	1	0	0	55	0	3.3201e-11	3.42612e-09	-3.18001	2	18.8597	2	2	0.825335	2	3	1.90578	0	62.2554	12.8119
A549	ENSG00000184083	MCF7	ENST00000375180	ENST00000477084	ENST00000477084	ENST00000375180	-	FALSE	26	FALSE	FALSE	TRUE	0	FALSE	FALSE	0	0	0	0	0	0	45	3.38044e-09	0	2.37871e-09	-2.12648	0	2.31264	2	2	2.06637	1	2	1.51905	0	12.2198	5.0677
A549	ENSG00000184110	HepG2	ENST00000331666	ENST00000566866	ENST00000566866	ENST00000331666	+	TRUE	0	TRUE	FALSE	FALSE	-133	FALSE	FALSE	0	0	0	0	0	0	1353	7.87747e-05	7.34699e-06	5.11505e-05	2.52008	805	173.692	2	3	161.884	1	1	51.307	33.9116	513.449	181.136
A549	ENSG00000184110	MCF7	ENST00000331666	ENST00000565932	ENST00000565932	ENST00000331666	+	TRUE	0	TRUE	FALSE	FALSE	-135	FALSE	FALSE	0	0	0	0	0	0	50	0.0083796	0.00143133	0.00554109	3.39295	805	35.2643	2	4	161.884	1	1	0.314986	33.9116	262.886	181.136
A549	ENSG00000184381	H9	ENST00000402064	ENST00000332509	ENST00000332509	ENST00000402064	-	FALSE	-27	FALSE	FALSE	FALSE	5	FALSE	FALSE	0	0	0	1	0	0	24	0.000881441	0	0.000566202	2.27573	1	2.3812	1	2	0.275341	1	2	0.0779761	0	3.20596	0.801022
A549	ENSG00000184470	H9	ENST00000400521	BambuTx5958	BambuTx5958	ENST00000400521	-	TRUE	0	FALSE	FALSE	FALSE	0	FALSE	FALSE	0	0	0	0	0	1	161	7.07306e-10	7.83785e-09	3.9399e-08	2.64132	13	1.81619	2	2	7.8248	2	4	1.10492	0.275561	7.25172	21.2752
A549	ENSG00000184470	HEYA8	ENST00000400521	BambuTx5958	BambuTx5958	ENST00000400521	-	TRUE	0	FALSE	FALSE	FALSE	0	FALSE	FALSE	0	0	0	0	0	1	197	2.23072e-05	0.0392008	0.0309399	2.14152	13	2.03279	2	2	7.8248	2	4	1.33241	0.275561	23.4025	21.2752
A549	ENSG00000184470	HEYA8	ENST00000495655	ENST00000462330	ENST00000462330	ENST00000495655	-	FALSE	22	FALSE	FALSE	FALSE	2	FALSE	FALSE	2	0	0	0	0	0	1316	2.23072e-05	3.92665e-06	1.59004e-05	2.76682	0	17.3111	1	4	0.682175	3	4	12.8918	0	23.4025	21.2752
A549	ENSG00000184489	HepG2	ENST00000521578	ENST00000349124	ENST00000349124	ENST00000521578	+	TRUE	0	TRUE	FALSE	FALSE	1160	FALSE	FALSE	0	0	1	0	0	0	21	0.00468502	0.00091037	0.00292397	2.20765	14	1.76453	3	4	0.928661	2	2	0.644992	0.463872	10.8659	3.31938
A549	ENSG00000184640	HEYA8	ENST00000427180	ENST00000329047	ENST00000329047	ENST00000427180	+	TRUE	0	FALSE	FALSE	FALSE	0	FALSE	FALSE	0	0	0	0	0	0	360	4.71228e-05	7.56562e-06	3.27983e-05	4.50417	0	16.5958	2	5	59.0357	2	2	2.68526	0	119.636	188.074
A549	ENSG00000184640	K562	ENST00000427180	ENST00000329047	ENST00000329047	ENST00000427180	+	TRUE	0	FALSE	FALSE	FALSE	0	FALSE	FALSE	0	0	0	0	0	0	27	0.000286431	6.36666e-05	0.000193923	2.38551	0	11.4042	2	5	59.0357	2	2	0.183516	0	49.2542	188.074
A549	ENSG00000185480	K562	BambuTx662	ENST00000327680	ENST00000327680	BambuTx662	+	FALSE	-58	FALSE	FALSE	FALSE	0	FALSE	FALSE	0	0	0	1	0	0	11	9.64263e-07	0.0273473	0.0247329	2.01399	23	7.2402	1	3	7.8792	2	3	0	1.00368	15.0101	29.2549
A549	ENSG00000187091	H9	ENST00000463876	ENST00000334661	ENST00000334661	ENST00000463876	-	TRUE	0	FALSE	FALSE	FALSE	0	FALSE	FALSE	0	0	0	0	0	0	348	4.96474e-10	5.31224e-09	9.67538e-08	5.50942	20	6.93616	1	3	2.08397	1	2	3.20596	0.942775	10.9081	2.41339
A549	ENSG00000187522	K562	ENST00000437161	BambuTx8406	BambuTx8406	ENST00000437161	+	FALSE	32	FALSE	FALSE	TRUE	0	FALSE	FALSE	0	0	0	0	0	0	6	0.0147652	0.00339402	0.0092212	2.11559	19	2.85709	2	3	2.22007	2	2	0	0.833494	30.8478	47.515
A549	ENSG00000188002	H9	ENST00000507841	BambuTx3318	BambuTx3318	ENST00000507841	-	FALSE	-30	FALSE	FALSE	FALSE	834	FALSE	FALSE	1	0	3	0	0	0	99	0.00788937	0.00324315	0.0049811	2.18001	0	1.85331	2	6	0.763745	3	4	0.512748	0	7.23522	12.6651
A549	ENSG00000188352	K562	BambuTx3701	BambuTx2492	BambuTx2492	BambuTx3701	+	TRUE	0	FALSE	FALSE	TRUE	0	FALSE	FALSE	0	0	0	0	0	0	22	0.000165676	3.14709e-05	0.000113038	2.02935	7	0.704366	1	3	6.34331	2	2	0	0	1.46298	27.0393
A549	ENSG00000188643	HEYA8	ENST00000368706	ENST00000368705	ENST00000368705	ENST00000368706	-	TRUE	0	FALSE	FALSE	FALSE	-476	FALSE	FALSE	0	0	0	0	0	0	82469	1.95865e-10	1.51545e-12	1.49227e-10	2.28233	2699	711.386	1	3	202.4	1	2	698.658	104.653	1301.59	224.155
A549	ENSG00000188739	HEYA8	BambuTx256	ENST00000447801	ENST00000447801	BambuTx256	-	FALSE	-30	FALSE	FALSE	FALSE	-33	FALSE	FALSE	0	0	1	1	0	0	34	0.048574	0.0173151	0.0283579	2.22705	29	0.30493	2	2	2.86392	1	2	0.242054	1.34341	1.11187	4.20343
A549	ENSG00000189171	HEYA8	ENST00000476133	ENST00000392623	ENST00000392623	ENST00000476133	-	TRUE	0	FALSE	FALSE	FALSE	-17	FALSE	FALSE	0	0	0	0	0	0	23625	2.94681e-13	1.19837e-15	2.3232e-13	2.31617	0	253.09	1	2	43.0543	1	2	121.575	0	382.437	83.9292
A549	ENSG00000196204	MCF7	BambuTx2233	BambuTx4614	BambuTx4614	BambuTx2233	+	FALSE	-2	FALSE	FALSE	FALSE	3	FALSE	FALSE	0	0	1	0	0	0	21	0	0.000398344	0.000996939	2.502	13	4.6523	1	4	1.49941	2	3	0.35392	0.278241	11.4184	8.95666
A549	ENSG00000196204	MCF7	BambuTx2234	BambuTx2233	BambuTx2233	BambuTx2234	+	FALSE	2	FALSE	FALSE	TRUE	0	FALSE	TRUE	0	0	0	0	0	0	16	0	0.00194445	0.00415738	2.51479	15	2.89566	2	3	0.691355	5	4	0.43642	0.0445468	11.4184	8.95666
A549	ENSG00000196295	HepG2	ENST00000580440	BambuTx6268	BambuTx6268	ENST00000580440	-	TRUE	0	FALSE	FALSE	TRUE	0	FALSE	FALSE	0	0	0	0	0	0	11	0.0130377	0.0065784	0.00795512	2.07303	24	0.621132	1	5	1.7799	1	3	0	0.936806	1.49593	4.68553
A549	ENSG00000196705	HEYA8	ENST00000311048	ENST00000594425	ENST00000594425	ENST00000311048	+	FALSE	3	FALSE	FALSE	FALSE	-5822	FALSE	FALSE	0	0	2	0	1	0	96	1.24563e-06	0	1.6031e-06	2.48908	1	0.86394	2	3	1.17748	1	1	0.779622	0	2.42473	2.18204
A549	ENSG00000196756	HEYA8	ENST00000417578	BambuTx1574	BambuTx1574	ENST00000417578	-	FALSE	79	FALSE	FALSE	FALSE	1	FALSE	FALSE	0	0	0	1	1	0	93	0.000357548	0.0442951	0.0175361	2.18021	26	1.43563	3	4	8.94175	3	3	0.242475	1.17816	10.5833	72.818
A549	ENSG00000196776	HEYA8	ENST00000355354	ENST00000361309	ENST00000361309	ENST00000355354	-	FALSE	-11	FALSE	FALSE	FALSE	-3782	FALSE	FALSE	0	0	0	2	0	0	13	4.6061e-09	5.49439e-11	3.40852e-09	-4.12823	233	0.260995	3	3	37.6553	1	2	0.0678107	8.93113	155.69	38.4977
A549	ENSG00000196878	HEYA8	ENST00000391911	ENST00000356082	ENST00000356082	ENST00000391911	-	TRUE	0	FALSE	TRUE	FALSE	5	FALSE	FALSE	0	0	0	0	0	0	1518	2.79115e-06	0	2.01094e-06	2.19898	2	124.943	1	2	1.48033	1	2	14.559	0	133.393	3.48822
A549	ENSG00000196924	H9	ENST00000420627	ENST00000369856	ENST00000369856	ENST00000420627	-	FALSE	19	FALSE	FALSE	FALSE	-5	FALSE	FALSE	0	0	0	0	0	0	8	1.8066e-07	0.000108181	0.000225769	-2.22903	0	2.34375	4	3	81.532	2	4	0	0	190.303	430.957
A549	ENSG00000197045	HEYA8	BambuTx5588	BambuTx793	BambuTx793	BambuTx5588	-	TRUE	0	FALSE	FALSE	FALSE	0	FALSE	FALSE	0	0	0	1	1	1	94	9.97955e-06	1.10998e-06	7.15045e-06	2.34096	14	2.65438	3	3	9.65486	2	3	0.811113	0.190162	29.0845	52.2039
A549	ENSG00000197122	HEYA8	ENST00000373558	ENST00000373578	ENST00000373578	ENST00000373558	+	TRUE	0	FALSE	TRUE	FALSE	0	FALSE	FALSE	0	0	1	0	0	0	54	9.01744e-05	0.000562041	0.00104049	3.36618	0	16.8801	1	3	9.42775e-06	5	3	0.422754	0	18.034	65.9278
A549	ENSG00000197122	HepG2	BambuTx3217	ENST00000373578	ENST00000373578	BambuTx3217	+	TRUE	0	FALSE	FALSE	FALSE	634	FALSE	FALSE	0	0	0	0	0	0	15	0	5.94746e-06	1.74717e-05	-3.18762	29	6.05769	3	3	2.49638	4	4	0	0.468403	65.435	65.9278
A549	ENSG00000197122	HepG2	ENST00000373567	BambuTx3217	BambuTx3217	ENST00000373567	+	TRUE	0	FALSE	FALSE	FALSE	-634	FALSE	FALSE	0	0	0	0	0	0	219	0	1.30374e-16	3.20466e-15	3.51893	0	39.6117	1	4	25.5543	1	4	6.83245	0	65.435	65.9278
A549	ENSG00000197530	Hct116	ENST00000507082	ENST00000463492	ENST00000463492	ENST00000507082	+	FALSE	-54	FALSE	FALSE	FALSE	-575	FALSE	FALSE	1	0	0	0	0	0	79	1.06623e-05	3.4178e-06	7.23789e-06	-2.80706	1	0.973815	6	4	0.188869	4	4	0.446331	0	70.467	4.09154
A549	ENSG00000197620	H9	ENST00000393985	ENST00000450602	ENST00000450602	ENST00000393985	+	TRUE	0	FALSE	FALSE	FALSE	275	FALSE	FALSE	0	0	0	0	0	1	124	2.30547e-13	3.72587e-11	1.12911e-09	2.15804	18	2.49512	1	3	0.69813	3	4	1.18668	0.653391	4.80893	8.30301
A549	ENSG00000197620	H9	ENST00000423540	ENST00000423421	ENST00000423421	ENST00000423540	+	FALSE	8	FALSE	FALSE	FALSE	155	FALSE	FALSE	0	0	0	0	0	1	12	2.30547e-13	2.75473e-15	1.80623e-13	-2.82124	4	0.0459203	3	2	0.311585	5	2	0.0323243	0	4.80893	8.30301
A549	ENSG00000197694	H9	ENST00000358161	ENST00000630804	ENST00000630804	ENST00000358161	+	FALSE	6	FALSE	FALSE	FALSE	-3	FALSE	FALSE	0	0	0	1	0	0	28	8.3921e-08	1.20078e-08	5.75841e-08	2.91233	5	7.59059	2	5	16.4929	1	4	0.167475	0	41.6774	50.9918
A549	ENSG00000197879	H9	ENST00000438665	ENST00000359786	ENST00000359786	ENST00000438665	-	TRUE	0	FALSE	FALSE	FALSE	88	FALSE	FALSE	0	0	0	0	0	0	112	0.00244066	0.000376997	0.0015391	2.61295	162	9.22253	1	3	97.4442	1	2	0.878996	7.32661	23.0809	140.284
A549	ENSG00000197989	HepG2	ENST00000531126	BambuTx5277	BambuTx5277	ENST00000531126	-	FALSE	38	FALSE	FALSE	FALSE	0	FALSE	FALSE	0	0	2	0	0	0	18	0.000330623	0.000188494	0.000215194	2.01611	21	1.00099	2	5	1.97563	2	2	0.743579	1.12616	7.45358	9.86664
A549	ENSG00000198081	HEYA8	ENST00000400143	ENST00000615385	ENST00000615385	ENST00000400143	-	TRUE	0	FALSE	FALSE	FALSE	1838	FALSE	FALSE	0	0	0	1	0	0	60	1.711e-09	1.68242e-11	1.32116e-09	2.8927	25	3.3912	1	3	0.746644	2	2	0.614995	0.746644	11.4297	6.40701
A549	ENSG00000198131	H9	BambuTx8958	ENST00000599714	ENST00000599714	BambuTx8958	+	TRUE	0	TRUE	FALSE	TRUE	0	FALSE	FALSE	0	0	0	0	0	0	24	0.00160884	0.0343603	0.0128893	-2.19561	2	0.219749	10	7	1.92156	1	4	0.121341	0	20.8762	10.5657
A549	ENSG00000198131	Hct116	BambuTx8958	ENST00000599714	ENST00000599714	BambuTx8958	+	TRUE	0	TRUE	FALSE	TRUE	0	FALSE	FALSE	0	0	0	0	0	0	444	2.25362e-13	0.00042535	0.000329409	2.13024	2	2.09274	3	7	1.92156	1	4	0.890033	0	18.2996	10.5657
A549	ENSG00000198252	HEYA8	ENST00000354586	ENST00000442123	ENST00000442123	ENST00000354586	+	FALSE	2	FALSE	FALSE	FALSE	-57	FALSE	FALSE	1	0	0	0	0	0	57	7.55323e-07	0	7.79302e-07	2.29108	106	1.52224	2	2	17.7467	1	1	0.406068	4.08565	10.1189	18.9555
A549	ENSG00000198408	K562	ENST00000439817	ENST00000361464	ENST00000361464	ENST00000439817	-	FALSE	-47	FALSE	FALSE	FALSE	0	FALSE	FALSE	0	0	0	1	0	0	9	0.0138719	0.00835847	0.0173558	-2.0516	1	9.55596	2	2	6.75292	2	2	0	0	44.317	26.5508
A549	ENSG00000198467	H9	BambuTx2504	ENST00000378292	ENST00000378292	BambuTx2504	-	FALSE	1069	FALSE	FALSE	FALSE	16	FALSE	FALSE	0	0	1	0	0	0	1477	0	0.012019	0.0226101	-2.40951	14	22.2875	2	3	2.39157	4	3	9.7422	0.363546	140.801	186.404
A549	ENSG00000198467	HEYA8	ENST00000378292	BambuTx2504	BambuTx2504	ENST00000378292	-	FALSE	-1069	FALSE	FALSE	FALSE	-16	FALSE	FALSE	0	0	0	1	0	0	66	0.00258894	0.0109238	0.0203201	5.44945	1386	1.46734	1	3	96.5432	1	3	0.441129	60.8251	2.05762	186.404
A549	ENSG00000198467	Hct116	ENST00000360958	BambuTx2504	BambuTx2504	ENST00000360958	-	FALSE	29	FALSE	FALSE	TRUE	0	FALSE	FALSE	0	0	0	1	0	0	216	5.77316e-14	4.45639e-08	5.10737e-07	-2.32431	26	2.76618	3	3	5.34333	3	4	0.548736	1.13485	324.417	186.404
A549	ENSG00000198467	K562	ENST00000378292	BambuTx2504	BambuTx2504	ENST00000378292	-	FALSE	-1069	FALSE	FALSE	FALSE	-16	FALSE	FALSE	0	0	0	1	0	0	12	6.46729e-06	2.37141e-07	4.49697e-06	7.04026	1386	2.28058	1	3	96.5432	1	3	0	60.8251	2.84291	186.404
A549	ENSG00000198468	MCF7	ENST00000356684	ENST00000424044	ENST00000424044	ENST00000356684	-	FALSE	0	FALSE	FALSE	TRUE	0	FALSE	FALSE	0	0	0	0	0	0	16	0.00191284	0	0.00136395	2.45278	6	0.451588	2	3	0.607763	2	3	0.301059	0.203659	1.75257	3.87915
A549	ENSG00000198556	HEYA8	ENST00000465438	BambuTx4643	BambuTx4643	ENST00000465438	+	FALSE	52	FALSE	FALSE	TRUE	0	FALSE	TRUE	0	0	0	0	1	0	134	4.97986e-08	0.000282666	0.00084063	2.12941	0	1.33431	2	4	0.637363	2	3	1.1541	0	3.34897	3.26071
A549	ENSG00000198563	K562	ENST00000458640	ENST00000474961	ENST00000474961	ENST00000458640	-	TRUE	0	TRUE	FALSE	FALSE	0	FALSE	FALSE	0	0	0	0	0	0	43	4.59026e-06	0.000865352	0.00200279	2.40367	420	0.511366	6	3	33.7033	2	2	0.0945189	16.1256	132.223	148.635
A549	ENSG00000198755	HEYA8	ENST00000467020	BambuTx2133	BambuTx2133	ENST00000467020	+	FALSE	6	FALSE	FALSE	FALSE	-5	FALSE	FALSE	1	0	0	0	0	0	37459	0	0	2.14526e-79	3.52682	51	496.076	2	4	5.87003	2	2	339.442	2.24345	2207.63	983.601
A549	ENSG00000198794	H9	ENST00000562212	ENST00000425597	ENST00000425597	ENST00000562212	+	FALSE	32	FALSE	FALSE	FALSE	3	FALSE	FALSE	0	0	0	0	1	0	293	0.00784922	0.00674357	0.00872275	2.34441	0	12.7397	1	3	1.94971	2	3	2.72146	0	32.3763	8.04054
A549	ENSG00000198814	H9	ENST00000378946	ENST00000427190	ENST00000427190	ENST00000378946	+	FALSE	0	FALSE	FALSE	FALSE	848	FALSE	FALSE	0	0	0	1	0	0	67	0.00415228	0.00143255	0.00262507	2.75392	4	1.83757	2	3	1.41664	1	3	0.376818	0	4.74673	6.10125
A549	ENSG00000198825	H9	ENST00000361976	ENST00000369080	ENST00000369080	ENST00000361976	+	TRUE	0	FALSE	FALSE	FALSE	-953	FALSE	FALSE	0	0	0	0	0	0	426	0	0	4.99865e-17	5.2905	7	8.64034	2	3	3.99905	1	1	6.31002	0	59.4055	4.54015
A549	ENSG00000203667	Hct116	ENST00000391839	ENST00000411948	ENST00000411948	ENST00000391839	+	FALSE	334	FALSE	FALSE	FALSE	1177	FALSE	FALSE	0	0	0	1	0	0	341	1.55854e-06	0.00224552	0.0057412	-3.44144	366	3.10916	3	2	17.6811	2	1	1.72239	10.0919	129.26	91.5737
A549	ENSG00000204444	HepG2	ENST00000375920	ENST00000375916	ENST00000375916	ENST00000375920	+	TRUE	0	FALSE	FALSE	FALSE	0	FALSE	FALSE	0	0	0	0	0	0	3462	0	0	1.12757e-33	6.03795	22	184.004	1	2	1.60731	1	2	130.636	0.766619	185.392	1.60731
A549	ENSG00000205220	HEYA8	ENST00000358514	ENST00000570985	ENST00000570985	ENST00000358514	-	TRUE	0	TRUE	FALSE	FALSE	-4	FALSE	FALSE	0	0	0	0	0	0	243	4.20075e-08	0	3.03185e-08	-2.6847	99	2.24964	2	2	6.04809	2	2	1.85321	3.58463	30.755	45.7747
A549	ENSG00000205220	HEYA8	ENST00000570985	ENST00000358514	ENST00000358514	ENST00000570985	-	TRUE	0	FALSE	TRUE	FALSE	4	FALSE	FALSE	0	0	0	0	0	0	2596	4.20075e-08	0	3.03185e-08	2.64776	627	28.617	1	2	38.8658	1	2	25.6227	26.2837	30.755	45.7747
A549	ENSG00000205670	H9	ENST00000399292	ENST00000399295	ENST00000399295	ENST00000399292	+	TRUE	0	FALSE	FALSE	FALSE	-1	FALSE	FALSE	0	0	0	0	0	0	20	0.000214416	2.09288e-05	0.000141074	2.7458	186	0.936616	2	3	15.9498	1	1	0.0904403	7.06778	12.6722	16.7004
A549	ENSG00000213096	HepG2	ENST00000339642	BambuTx3087	BambuTx3087	ENST00000339642	+	TRUE	0	FALSE	FALSE	TRUE	0	FALSE	FALSE	0	0	0	0	0	0	12	0.01279	0	0.00781758	2.23226	46	2.32142	1	4	2.05328	1	5	0.579516	1.6271	4.69345	7.09377
A549	ENSG00000213347	H9	ENST00000427908	BambuTx7233	BambuTx7233	ENST00000427908	-	TRUE	0	FALSE	TRUE	TRUE	0	FALSE	FALSE	0	0	0	0	0	0	68	9.76053e-10	6.49582e-11	6.73148e-10	2.53687	0	1.63234	3	3	2.27993	3	2	0.585997	0	6.62955	29.4095
A549	ENSG00000213523	HEYA8	ENST00000602875	ENST00000602775	ENST00000602775	ENST00000602875	-	FALSE	10	FALSE	FALSE	FALSE	484	FALSE	FALSE	0	0	0	1	0	0	8	0	0	3.9253e-18	-3.73792	36	0.114375	3	3	1.57652	3	2	0.0210125	1.42156	74.5894	67.9866
A549	ENSG00000213889	H9	ENST00000396737	ENST00000396735	ENST00000396735	ENST00000396737	+	TRUE	0	FALSE	FALSE	FALSE	0	FALSE	FALSE	0	0	0	0	0	0	265	0.000229274	0	0.00015712	2.29629	63	8.99556	1	3	4.01371	1	2	1.24762	2.44669	14.6418	5.28998
A549	ENSG00000213928	H9	ENST00000396864	BambuTx5576	BambuTx5576	ENST00000396864	+	FALSE	-212	FALSE	FALSE	FALSE	0	FALSE	FALSE	0	0	0	1	0	0	70	0.0051491	0	0.00394624	3.03737	21	1.26812	1	4	1.60256	1	2	0.195015	0.648593	1.94145	3.58754
A549	ENSG00000214063	Hct116	ENST00000397408	BambuTx423	BambuTx423	ENST00000397408	+	TRUE	0	FALSE	FALSE	FALSE	-5	FALSE	FALSE	0	0	1	0	0	0	300	0	1.82638e-17	1.6057e-16	3.3482	83	4.45017	2	7	19.454	2	4	1.23414	4.43564	23.1672	158.003
A549	ENSG00000214087	MCF7	ENST00000397498	BambuTx1153	BambuTx1153	ENST00000397498	-	FALSE	-161	FALSE	FALSE	FALSE	-5	FALSE	FALSE	0	0	0	1	1	0	26	5.07458e-09	1.00202e-10	3.42612e-09	2.33621	0	4.64456	1	3	19.5727	1	2	0.87284	0	15.2747	34.161
A549	ENSG00000214530	H9	BambuTx2875	ENST00000624670	ENST00000624670	BambuTx2875	-	TRUE	0	FALSE	FALSE	TRUE	0	FALSE	FALSE	0	0	0	0	0	0	83	0.000321724	6.65532e-05	0.000210533	3.10719	20	1.95015	3	2	1.14	4	3	0.585044	0	12.0909	15.3197
A549	ENSG00000214941	Hct116	ENST00000399277	ENST00000490395	ENST00000490395	ENST00000399277	-	FALSE	-42	FALSE	FALSE	FALSE	0	FALSE	FALSE	3	0	0	0	0	0	23	2.9976e-14	2.64156e-15	2.6427e-14	-2.49422	84	0.21677	9	5	8.51245	3	3	0	3.56714	36.0285	43.165
A549	ENSG00000221926	H9	ENST00000336708	BambuTx6625	BambuTx6625	ENST00000336708	-	TRUE	0	FALSE	TRUE	FALSE	1	FALSE	FALSE	0	0	1	1	0	0	76	0.00632773	0.00242549	0.00399768	4.36149	0	1.73644	1	4	113.495	1	4	0.325024	0	5.42048	218.657
A549	ENSG00000223482	Hct116	BambuTx2829	ENST00000433920	ENST00000433920	BambuTx2829	-	FALSE	212	FALSE	FALSE	TRUE	0	FALSE	FALSE	0	0	0	0	0	0	459	0	8.44603e-22	1.30688e-20	2.28914	20	5.12938	1	6	1.89563	6	4	1.64906	0.786949	13.1697	18.537
A549	ENSG00000225663	HepG2	ENST00000455127	ENST00000538396	ENST00000538396	ENST00000455127	-	FALSE	23	FALSE	FALSE	FALSE	-6	FALSE	FALSE	1	0	0	0	0	0	14	3.08502e-06	3.68837e-07	2.06305e-06	-2.54654	176	2.96119	3	3	34.2972	1	2	0.514805	7.57127	81.6353	56.8643
A549	ENSG00000226419	Hct116	ENST00000428411	ENST00000416193	ENST00000416193	ENST00000428411	+	FALSE	46	FALSE	FALSE	TRUE	0	FALSE	FALSE	0	0	0	0	0	1	1040	3.29314e-14	2.64398e-16	1.15786e-14	2.80494	1	3.33109	1	3	1.35459	1	2	2.29259	0	5.12938	2.29986
A549	ENSG00000230424	Hct116	BambuTx60	ENST00000437898	ENST00000437898	BambuTx60	+	FALSE	-106	FALSE	FALSE	TRUE	0	FALSE	FALSE	0	0	0	0	0	0	102	0.000599748	0	0.000397485	-2.03794	35	0.313414	2	2	0.678548	1	2	0.25441	0.115674	2.20318	1.71192
A549	ENSG00000231074	H9	ENST00000444126	ENST00000602550	ENST00000602550	ENST00000444126	-	FALSE	70	FALSE	FALSE	TRUE	0	FALSE	FALSE	0	0	1	0	0	1	9	0.000974943	0.000494208	0.000624908	2.49833	0	1.78487	3	6	0.109344	4	4	0	0	14.4268	5.39466
A549	ENSG00000232527	HEYA8	ENST00000452399	BambuTx5327	BambuTx5327	ENST00000452399	-	FALSE	22	FALSE	FALSE	TRUE	0	FALSE	FALSE	0	0	0	0	0	0	1153	0.000509022	0	0.000343563	2.35792	3	15.3833	1	2	0.377738	1	3	10.6555	0	20.3815	0.761445
A549	ENSG00000232956	K562	ENST00000585030	ENST00000577700	ENST00000577700	ENST00000585030	-	FALSE	-32	FALSE	FALSE	FALSE	3	FALSE	FALSE	0	3	0	0	0	0	86	0.000181536	2.33322e-05	0.000123198	2.44207	43	6.67648	2	4	2.76771	2	5	4.04283	1.36236	41.3093	26.1485
A549	ENSG00000233611	Hct116	BambuTx1523	BambuTx1522	BambuTx1522	BambuTx1523	+	FALSE	0	FALSE	FALSE	TRUE	0	FALSE	FALSE	0	0	1	0	0	0	206	1.01822e-08	4.20493e-06	2.91332e-05	-2.19852	53	1.09747	3	3	2.91786	1	2	0.647995	2.29548	32.5335	5.68198
A549	ENSG00000235169	HepG2	BambuTx34	ENST00000444870	ENST00000444870	BambuTx34	+	FALSE	-59	FALSE	FALSE	FALSE	26	FALSE	FALSE	0	0	0	0	0	0	257	1.10252e-12	0	7.85257e-13	2.33784	7	22.7126	1	2	0.335637	1	2	10.1415	0	26.6727	0.996408
A549	ENSG00000235437	HepG2	ENST00000608623	ENST00000609143	ENST00000609143	ENST00000608623	-	TRUE	0	FALSE	TRUE	FALSE	0	FALSE	FALSE	0	0	0	0	0	0	16	0.00209136	0.00166889	0.00200207	2.76161	3	2.26115	1	5	1.07995	3	4	0.670494	0	4.34792	6.57776
A549	ENSG00000236287	HEYA8	ENST00000526020	ENST00000413761	ENST00000413761	ENST00000526020	-	FALSE	-760	FALSE	FALSE	FALSE	1755	FALSE	FALSE	0	0	0	0	0	0	204	0.00259779	0.000368128	0.00168274	2.27784	12	2.56955	2	3	6.69201	2	2	2.00557	0	11.4647	30.3846
A549	ENSG00000237651	MCF7	BambuTx4421	BambuTx3136	BambuTx3136	BambuTx4421	+	FALSE	-6	FALSE	FALSE	FALSE	0	FALSE	FALSE	0	0	1	1	0	0	10	3.40807e-08	3.16686e-10	2.27204e-08	-2.27376	36	1.7284	3	3	4.63393	3	2	0	1.6271	31.5204	16.3786
A549	ENSG00000237765	MCF7	ENST00000422728	ENST00000515697	ENST00000515697	ENST00000422728	+	FALSE	73	FALSE	FALSE	FALSE	-488	FALSE	FALSE	2	0	0	0	0	0	13	6.6591e-07	5.95576e-08	4.49781e-07	-2.26879	8	0.305957	7	5	0.0917637	8	6	0.162356	0	26.4743	32.6131
A549	ENSG00000240356	HepG2	BambuTx1439	BambuTx1437	BambuTx1437	BambuTx1439	-	FALSE	-6	FALSE	FALSE	FALSE	81	FALSE	FALSE	0	0	0	0	0	0	39	0.00020305	0.000102266	0.00019931	2.72249	109	2.94441	1	4	6.29293	1	2	1.49593	5.70526	7.43579	14.8976
A549	ENSG00000240476	HepG2	BambuTx1784	ENST00000473756	ENST00000473756	BambuTx1784	+	FALSE	4	FALSE	FALSE	TRUE	0	TRUE	FALSE	0	0	0	0	0	0	74	0.00694451	0	0.00435131	2.3364	19	3.7179	1	2	1.02557	2	2	2.71804	0.563078	4.05583	5.25035
A549	ENSG00000241343	H9	ENST00000553110	ENST00000392994	ENST00000392994	ENST00000553110	+	FALSE	-6	FALSE	FALSE	FALSE	-2	FALSE	FALSE	0	1	0	0	0	0	1693	0.00332038	0.0016188	0.00209466	2.05113	538	10.6926	3	6	8.97628	3	2	2.47262	5.87281	109.002	81.471
A549	ENSG00000241370	Hct116	ENST00000428040	ENST00000473266	ENST00000473266	ENST00000428040	+	FALSE	4	FALSE	FALSE	FALSE	0	FALSE	FALSE	1	1	0	0	0	0	195	0.000512544	7.22124e-05	0.000334541	-2.06116	267	1.16573	5	4	12.0502	2	1	0.667525	11.189	84.2096	53.2259
A549	ENSG00000243147	HepG2	ENST00000476552	BambuTx1366	BambuTx1366	ENST00000476552	+	TRUE	0	FALSE	FALSE	FALSE	36	FALSE	FALSE	0	0	2	0	0	0	422	1.50969e-06	8.31447e-08	1.01155e-06	2.63041	1	15.802	3	2	0.420115	3	3	11.9674	0	118.92	255.178
A549	ENSG00000243147	K562	ENST00000476552	BambuTx1366	BambuTx1366	ENST00000476552	+	TRUE	0	FALSE	FALSE	FALSE	36	FALSE	FALSE	0	0	2	0	0	0	329	6.32966e-05	3.38571e-06	4.34781e-05	2.42758	1	9.93556	3	2	0.420115	3	3	7.34912	0	79.1284	255.178
A549	ENSG00000243147	MCF7	ENST00000476552	BambuTx1366	BambuTx1366	ENST00000476552	+	TRUE	0	FALSE	FALSE	FALSE	36	FALSE	FALSE	0	0	2	0	0	0	8	0.000964471	0.0378524	0.0498547	-2.85955	1	0.210183	3	2	0.420115	3	3	0	0	106.676	255.178
A549	ENSG00000244879	Hct116	BambuTx867	BambuTx866	BambuTx866	BambuTx867	+	FALSE	-14	FALSE	FALSE	FALSE	0	FALSE	FALSE	0	0	0	0	0	0	127	1.27464e-05	2.10335e-06	8.61002e-06	2.02998	10	0.856448	2	5	0.359703	4	4	0.43878	0.305836	4.35684	14.7641
A549	ENSG00000247828	HEYA8	BambuTx1986	ENST00000504922	ENST00000504922	BambuTx1986	+	FALSE	110	FALSE	FALSE	TRUE	0	FALSE	FALSE	0	0	2	0	0	1	372	2.31482e-05	5.14933e-06	1.65088e-05	2.01272	4	3.36841	1	6	0.0519662	5	5	1.71784	0	8.00709	2.56242
A549	ENSG00000248487	HepG2	BambuTx1769	BambuTx1768	BambuTx1768	BambuTx1769	+	TRUE	0	FALSE	FALSE	FALSE	0	FALSE	FALSE	0	0	0	3	0	0	164	0	8.66176e-19	8.45886e-17	2.52236	17	11.516	2	5	0.914232	2	4	6.66817	0.710778	31.9739	11.3016
A549	ENSG00000249859	Hct116	BambuTx2456	BambuTx2457	BambuTx2457	BambuTx2456	+	TRUE	0	FALSE	FALSE	TRUE	0	FALSE	FALSE	0	0	0	0	0	0	5316	0	1.38293e-05	2.45772e-05	2.93802	21	61.6466	1	4	1.82483	2	4	21.4007	0.727347	155.516	5.91633
A549	ENSG00000249859	Hct116	BambuTx4051	ENST00000523190	ENST00000523190	BambuTx4051	+	TRUE	0	FALSE	FALSE	FALSE	-159	FALSE	FALSE	0	0	0	0	0	0	393	0	4.2759e-06	8.73624e-06	4.4687	0	19.0193	3	5	2.14853	1	3	1.48906	0	155.516	5.91633
A549	ENSG00000250644	MCF7	ENST00000636615	BambuTx9732	BambuTx9732	ENST00000636615	-	FALSE	-86	FALSE	FALSE	FALSE	22	FALSE	FALSE	0	0	0	1	0	0	72	9.72386e-09	0	6.7686e-09	2.71421	20	37.1683	1	2	1.20785	1	2	1.78591	0.80197	48.2766	2.02083
A549	ENSG00000256269	K562	ENST00000278715	ENST00000392841	ENST00000392841	ENST00000278715	+	TRUE	0	FALSE	FALSE	FALSE	2	FALSE	FALSE	0	0	0	0	0	0	1177	0	7.57977e-46	5.72896e-43	4.30626	397	86.6701	1	5	39.1312	1	2	32.5631	17.7969	133.034	42.2564
A549	ENSG00000256269	K562	ENST00000537841	ENST00000278715	ENST00000278715	ENST00000537841	+	FALSE	2	FALSE	FALSE	FALSE	31	FALSE	FALSE	0	0	0	0	0	1	254	0	7.70045e-22	1.94006e-19	-6.39163	13	27.2101	2	2	1.17294	2	3	10.1082	0.595104	133.034	42.2564
A549	ENSG00000257923	Hct116	ENST00000437600	ENST00000487284	ENST00000487284	ENST00000437600	+	TRUE	0	TRUE	FALSE	FALSE	-25	FALSE	FALSE	0	0	0	0	0	0	520	0.000268903	0.00105213	0.00123146	2.42866	34	1.25565	4	4	6.13295	3	4	0.938694	1.64486	26.0658	42.7303
A549	ENSG00000259153	H9	ENST00000554032	BambuTx811	BambuTx811	ENST00000554032	+	TRUE	0	FALSE	TRUE	FALSE	5	FALSE	FALSE	0	0	0	0	0	0	28	0	6.46504e-06	5.18783e-05	-2.81713	16	0.452201	3	3	0.411175	3	3	0.146499	0.360018	12.4524	4.4765
A549	ENSG00000262879	MCF7	BambuTx1096	ENST00000574741	ENST00000574741	BambuTx1096	-	TRUE	0	FALSE	FALSE	TRUE	0	FALSE	FALSE	0	0	0	0	0	0	112	0.000133598	1.26211e-05	9.14266e-05	2.68334	5	12.1524	1	4	0.175971	3	3	2.12352	0.0879853	15.9501	8.16832
A549	ENSG00000265681	MCF7	ENST00000578532	ENST00000579408	ENST00000579408	ENST00000578532	-	TRUE	0	TRUE	FALSE	FALSE	77	FALSE	FALSE	0	0	0	0	0	0	4238	9.79084e-08	2.18374e-06	3.93042e-05	2.251	1591	174.357	2	2	79.8622	3	3	122.254	58.1446	506.875	890.908
A549	ENSG00000272398	Hct116	ENST00000606017	ENST00000619133	ENST00000619133	ENST00000606017	-	TRUE	0	FALSE	TRUE	FALSE	2	FALSE	FALSE	0	0	0	0	1	0	143	2.95498e-08	0	2.08317e-08	2.23303	3858	1.33899	1	2	323.849	1	2	0.445017	172.162	2.79851	341.332
A549	ENSG00000272398	Hct116	ENST00000619133	ENST00000606017	ENST00000606017	ENST00000619133	-	TRUE	0	TRUE	FALSE	FALSE	-2	FALSE	FALSE	0	0	0	0	0	0	24	2.95498e-08	0	2.07756e-08	-2.14091	55	0.669497	2	2	9.5095	2	2	0.312181	2.22761	2.79851	341.332
A549	ENSG00000278311	HEYA8	ENST00000617860	ENST00000611219	ENST00000611219	ENST00000617860	+	FALSE	7	FALSE	FALSE	TRUE	0	TRUE	FALSE	0	0	0	0	0	0	9	0.00368399	0	0.0024477	-2.11204	0	0.164098	3	2	0.428321	3	2	0.0090156	0	24.8429	37.1118
H9	BambuGene13275	HEYA8	BambuTx5538	BambuTx5537	BambuTx5537	BambuTx5538	+	FALSE	0	FALSE	FALSE	FALSE	-5	FALSE	FALSE	0	0	0	0	0	1	6052	0	2.00299e-20	2.38958e-18	5.57255	35	43.1957	1	4	0.0452201	5	3	39.6336	0	97.4335	15.0162
H9	BambuGene13275	HEYA8	BambuTx690	BambuTx5538	BambuTx5538	BambuTx690	+	FALSE	0	FALSE	FALSE	FALSE	58	FALSE	FALSE	0	0	0	0	1	1	2099	0	2.16411e-10	3.39024e-09	4.78667	825	18.1048	2	3	6.13084	1	2	12.751	5.93322	97.4335	15.0162
H9	BambuGene36277	Hct116	BambuTx4465	BambuTx1598	BambuTx1598	BambuTx4465	-	FALSE	0	FALSE	FALSE	FALSE	270	FALSE	FALSE	1	1	0	0	0	0	362	0.00100781	0	0.000647779	2.74791	207	4.93863	1	3	1.68474	1	2	0.808573	1.46499	5.67115	2.09343
H9	BambuGene48896	K562	BambuTx6781	BambuTx3996	BambuTx3996	BambuTx6781	+	TRUE	0	FALSE	FALSE	FALSE	0	FALSE	FALSE	0	0	0	0	0	0	66	1.47189e-11	0	1.17184e-11	2.33491	0	29.5843	1	2	0.552462	1	2	3.03106	0	29.5843	1.10492
H9	ENSG00000001461	MCF7	ENST00000003912	ENST00000374399	ENST00000374399	ENST00000003912	+	FALSE	9	FALSE	FALSE	FALSE	-3669	FALSE	FALSE	0	0	1	0	0	0	11	0.00013464	6.41195e-06	9.22606e-05	-2.06341	0	0.463094	3	2	2.20305	1	1	0.301059	0	13.2371	4.80893
H9	ENSG00000001497	Hct116	ENST00000374807	ENST00000374811	ENST00000374811	ENST00000374807	-	FALSE	2	FALSE	FALSE	FALSE	0	FALSE	FALSE	0	0	0	1	0	0	27	1.68254e-06	2.27625e-07	1.16114e-06	-2.32042	1550	0.241085	4	3	29.5725	1	1	0	7.4857	41.39	49.6708
H9	ENSG00000001497	Hct116	ENST00000374811	ENST00000374804	ENST00000374804	ENST00000374811	-	FALSE	0	FALSE	FALSE	FALSE	-1	FALSE	FALSE	0	0	2	0	0	0	410	1.68254e-06	4.56913e-05	0.000126702	2.44019	288	3.23659	2	4	8.82901	2	3	1.11254	2.02738	41.39	49.6708
H9	ENSG00000002330	HEYA8	ENST00000394531	ENST00000394532	ENST00000394532	ENST00000394531	-	FALSE	-14	FALSE	FALSE	FALSE	426	FALSE	FALSE	0	1	1	0	0	0	6	0.000323571	0	0.000220697	-2.31783	11	0.0607138	3	3	0.203137	3	2	0.0144489	0	31.0668	19.8969
H9	ENSG00000002330	HEYA8	ENST00000394532	ENST00000309032	ENST00000309032	ENST00000394532	-	FALSE	30	FALSE	FALSE	FALSE	-4	FALSE	FALSE	1	0	0	0	0	0	1920	0.000323571	0	0.00021933	2.12369	906	29.4025	1	2	13.2338	1	3	18.0282	8.91802	31.0668	19.8969
H9	ENSG00000002822	HEYA8	ENST00000406869	BambuTx6257	BambuTx6257	ENST00000406869	-	TRUE	0	FALSE	FALSE	FALSE	1	FALSE	FALSE	0	0	0	0	0	0	2470	0	8.62702e-20	9.9109e-18	5.05149	23	37.1694	1	3	5.23401	1	2	25.0103	0	48.3928	9.31535
H9	ENSG00000003436	HEYA8	ENST00000409676	BambuTx1481	BambuTx1481	ENST00000409676	-	FALSE	28	FALSE	FALSE	TRUE	0	FALSE	FALSE	0	0	1	1	0	0	857	0.0011867	0.00524446	0.00540354	2.08096	1	17.4459	3	4	0.0805033	3	4	7.86765	0	85.7184	1.44704
H9	ENSG00000003436	HepG2	ENST00000409676	ENST00000233156	ENST00000233156	ENST00000409676	-	FALSE	61	FALSE	FALSE	TRUE	0	FALSE	FALSE	0	0	1	0	0	0	207	0	4.90591e-23	2.56908e-21	-2.10146	1	17.1836	3	3	0.0805033	3	4	7.5337	0	398.145	1.44704
H9	ENSG00000004455	HEYA8	ENST00000373449	ENST00000480134	ENST00000480134	ENST00000373449	-	FALSE	7	FALSE	FALSE	TRUE	0	TRUE	FALSE	0	0	1	0	0	0	49	1.36027e-05	5.32826e-07	9.69343e-06	-2.36302	1147	0.955569	5	3	35.563	2	2	0.487574	10.8387	146.285	79.1109
H9	ENSG00000004700	HEYA8	BambuTx596	ENST00000444129	ENST00000444129	BambuTx596	-	FALSE	-30	FALSE	FALSE	FALSE	-1	FALSE	FALSE	0	1	0	0	0	0	165	4.07241e-09	9.32168e-11	3.01189e-09	-2.2241	60	20.9694	2	2	1.50279	4	2	3.33343	0.38988	79.9776	23.3367
H9	ENSG00000005187	HepG2	ENST00000440284	ENST00000614721	ENST00000614721	ENST00000440284	+	TRUE	0	FALSE	FALSE	TRUE	0	FALSE	FALSE	0	0	0	0	0	0	994	0	1.69975e-26	3.2325e-24	5.66623	26	124.483	1	3	0.695717	2	3	42.9918	0.150696	127.063	2.27074
H9	ENSG00000005238	HEYA8	ENST00000378561	BambuTx5231	BambuTx5231	ENST00000378561	-	TRUE	0	FALSE	TRUE	FALSE	2	FALSE	FALSE	0	0	0	0	0	0	88	2.70603e-05	1.23881e-06	1.90944e-05	2.4841	0	2.86596	1	3	0.897308	1	2	0.793763	0	9.31865	2.99022
H9	ENSG00000006015	HEYA8	ENST00000358607	ENST00000595077	ENST00000595077	ENST00000358607	+	TRUE	0	TRUE	FALSE	FALSE	0	FALSE	FALSE	0	1	0	0	0	0	6	3.34239e-07	0.000147243	0.000367287	-3.16296	3190	0.107932	5	3	38.7058	1	2	4.6323e-07	23.7337	31.6498	67.4004
H9	ENSG00000006015	HepG2	ENST00000450195	ENST00000595077	ENST00000595077	ENST00000450195	+	TRUE	0	TRUE	FALSE	FALSE	0	FALSE	FALSE	0	1	0	0	0	0	70	5.22653e-11	2.64769e-12	3.50439e-11	4.02969	1252	4.53891	1	3	11.993	2	2	3.83348	8.12561	10.5452	67.4004
H9	ENSG00000008294	HEYA8	ENST00000262013	BambuTx3031	BambuTx3031	ENST00000262013	-	FALSE	3	FALSE	FALSE	FALSE	-3449	FALSE	FALSE	0	0	1	1	0	0	117	2.50685e-07	1.05065e-08	1.83085e-07	3.02188	22	4.66499	2	4	2.28291	2	2	1.03289	0.0779761	25.8128	19.7279
H9	ENSG00000012061	K562	ENST00000589165	ENST00000340192	ENST00000340192	ENST00000589165	-	FALSE	-528	FALSE	FALSE	FALSE	54	FALSE	FALSE	0	0	1	0	0	0	15	0	2.08295e-30	4.59184e-28	-2.10351	414	1.4436	4	3	4.53839	3	3	0.504948	3.11659	54.4012	40.3606
H9	ENSG00000021574	HEYA8	ENST00000615843	ENST00000315285	ENST00000315285	ENST00000615843	+	FALSE	-96	FALSE	FALSE	FALSE	1	FALSE	FALSE	0	0	0	0	0	0	7	0.00219447	0.0100234	0.0191227	2.63899	68	1.09503	2	2	3.04629	2	2	0.0621959	0.587862	5.67563	12.871
H9	ENSG00000026508	HEYA8	ENST00000263398	ENST00000433892	ENST00000433892	ENST00000263398	+	FALSE	-318	FALSE	FALSE	FALSE	-2375	FALSE	FALSE	0	0	0	3	0	0	54	3.3366e-09	3.60358e-11	2.48392e-09	-2.63778	211	0.768341	8	4	3.56005	1	1	0.433465	1.45609	591.819	4.40609
H9	ENSG00000026508	Hct116	ENST00000263398	ENST00000415148	ENST00000415148	ENST00000263398	+	FALSE	-300	FALSE	FALSE	FALSE	-2934	FALSE	FALSE	0	0	0	8	0	0	679	4.06906e-06	2.90146e-07	2.77703e-06	2.82675	211	24.3353	3	6	3.56005	1	1	3.12432	1.45609	202.593	4.40609
H9	ENSG00000027869	HEYA8	ENST00000368198	ENST00000392306	ENST00000392306	ENST00000368198	-	FALSE	14	FALSE	FALSE	FALSE	-1	FALSE	FALSE	0	0	0	0	0	0	8	1.56051e-09	1.48413e-11	1.21145e-09	-2.52858	1	0.156032	3	3	1.49501	1	2	0.0190902	0	14.5964	3.09828
H9	ENSG00000027869	HEYA8	ENST00000392306	ENST00000368199	ENST00000368199	ENST00000392306	-	FALSE	14	FALSE	FALSE	FALSE	1	FALSE	FALSE	0	0	0	0	1	0	642	1.56051e-09	0.00029724	0.00143947	2.4198	0	11.3039	1	3	0.874554	2	3	7.14633	0	14.5964	3.09828
H9	ENSG00000036054	HEYA8	ENST00000471273	ENST00000394144	ENST00000394144	ENST00000471273	+	TRUE	0	FALSE	TRUE	FALSE	4	FALSE	FALSE	0	0	0	0	0	0	790	1.05679e-12	5.03589e-15	8.44346e-13	2.04306	7	11.8145	1	3	2.28646	2	3	7.96987	0	25.32	10.4658
H9	ENSG00000039523	HEYA8	ENST00000042381	ENST00000428437	ENST00000428437	ENST00000042381	+	TRUE	0	FALSE	FALSE	FALSE	2	FALSE	FALSE	0	0	0	0	0	0	54	1.84014e-05	1.52464e-06	1.31106e-05	3.09489	9	10.9805	2	3	0.549453	1	1	0.379128	0	49.2695	1.76358
H9	ENSG00000039560	HEYA8	ENST00000512629	ENST00000265109	ENST00000265109	ENST00000512629	+	FALSE	202	FALSE	FALSE	FALSE	1862	FALSE	FALSE	0	0	0	1	0	0	255	2.95829e-07	9.7011e-05	0.00062105	-2.59236	156	34.735	3	2	3.18333	3	2	2.33241	1.5583	196.873	68.928
H9	ENSG00000042493	HepG2	ENST00000409724	BambuTx3148	BambuTx3148	ENST00000409724	-	TRUE	0	FALSE	FALSE	FALSE	140	FALSE	FALSE	0	0	0	0	0	0	311	0	1.31818e-18	1.22129e-16	7.04173	0	20.0774	1	3	13.465	1	3	11.8015	0	20.0774	30.3879
H9	ENSG00000049759	HEYA8	ENST00000382850	BambuTx3061	BambuTx3061	ENST00000382850	+	TRUE	0	FALSE	FALSE	FALSE	-4134	FALSE	FALSE	0	0	0	0	0	0	918	5.05167e-13	1.42643e-10	2.48392e-09	5.85332	35	15.7591	1	5	9.78949	1	2	9.27483	0.512748	51.819	24.9327
H9	ENSG00000049759	HEYA8	ENST00000456173	ENST00000617539	ENST00000617539	ENST00000456173	+	TRUE	0	FALSE	FALSE	TRUE	0	FALSE	FALSE	0	0	0	0	0	0	31	5.05167e-13	9.41964e-15	4.05806e-13	-3.41354	59	0.359196	5	3	1.6525	2	6	0.206839	0.512748	51.819	24.9327
H9	ENSG00000050405	HEYA8	ENST00000394943	ENST00000552783	ENST00000552783	ENST00000394943	-	TRUE	0	TRUE	FALSE	FALSE	-2	FALSE	FALSE	0	0	0	0	0	0	128	0.000722152	0.00115989	0.00174565	2.1774	0	44.1436	1	3	2.81529	2	5	0.516048	0	55.2024	24.8969
H9	ENSG00000050405	HepG2	ENST00000552783	ENST00000341247	ENST00000341247	ENST00000552783	-	TRUE	0	FALSE	TRUE	FALSE	2	FALSE	FALSE	0	0	0	0	1	0	42	2.27174e-11	0.00390283	0.00381244	2.9399	44	19.2467	1	4	15.1934	1	3	2.57997	0	30.4867	24.8969
H9	ENSG00000050426	Hct116	ENST00000550100	ENST00000547008	ENST00000547008	ENST00000550100	+	FALSE	3	FALSE	FALSE	FALSE	66	FALSE	FALSE	0	0	0	1	0	0	727	4.16062e-11	7.02536e-12	2.91176e-11	2.16195	76	4.16491	1	5	0.662771	5	5	2.90115	0.512748	17.4399	15.4712
H9	ENSG00000054282	Hct116	BambuTx263	ENST00000497459	ENST00000497459	BambuTx263	+	FALSE	-34	FALSE	FALSE	FALSE	-2	FALSE	FALSE	0	0	0	0	0	0	7631	3.66937e-10	4.95053e-08	1.32452e-07	2.53168	30	33.072	1	5	0.31889	5	5	21.5717	0.180881	46.7387	7.95356
H9	ENSG00000054282	Hct116	BambuTx264	BambuTx263	BambuTx263	BambuTx264	+	FALSE	9	FALSE	FALSE	FALSE	0	FALSE	FALSE	0	0	1	0	0	1	2066	3.66937e-10	0.00183124	0.00274568	2.59069	8	5.32927	2	5	0.0965712	6	6	3.98187	0	46.7387	7.95356
H9	ENSG00000059691	HEYA8	ENST00000508611	BambuTx1930	BambuTx1930	ENST00000508611	-	FALSE	13	FALSE	FALSE	TRUE	0	FALSE	FALSE	0	0	0	0	0	0	13	4.63117e-06	2.92638e-07	3.31281e-06	-2.83307	73	0.148948	3	2	0.538996	3	2	0.0864679	0.260019	14.7045	19.1821
H9	ENSG00000060491	A549	BambuTx7095	BambuTx6991	BambuTx6991	BambuTx7095	+	FALSE	2	FALSE	FALSE	FALSE	0	FALSE	FALSE	0	0	0	0	0	1	6	1.45826e-05	0.000969417	0.00371807	3.4629	61	3.95001	2	3	3.25119	2	3	0	0.444916	21.9787	14.8155
H9	ENSG00000060491	A549	ENST00000370461	BambuTx7095	BambuTx7095	ENST00000370461	+	TRUE	0	FALSE	TRUE	FALSE	0	FALSE	FALSE	2	0	0	0	0	0	20	1.45826e-05	1.76348e-06	1.42111e-05	4.71633	5	11.5107	1	3	8.57801	1	2	0.187575	0	21.9787	14.8155
H9	ENSG00000064490	Hct116	ENST00000303088	ENST00000456252	ENST00000456252	ENST00000303088	+	FALSE	-13	FALSE	FALSE	FALSE	-3	FALSE	FALSE	0	0	1	0	0	0	33	0.000616689	0.000181743	0.00040366	2.62384	19	5.47298	3	2	19.6365	1	1	0	0	29.1089	32.762
H9	ENSG00000065054	HEYA8	ENST00000424542	ENST00000565855	ENST00000565855	ENST00000424542	+	TRUE	0	FALSE	FALSE	FALSE	-1046	FALSE	FALSE	0	0	0	0	0	0	199	1.04994e-08	1.43859e-10	7.763e-09	3.26421	104	13.7161	2	3	6.73297	1	1	1.64438	2.05099	56.8168	8.77566
H9	ENSG00000065361	Hct116	ENST00000267101	ENST00000411731	ENST00000411731	ENST00000267101	+	FALSE	-276	FALSE	FALSE	TRUE	0	TRUE	FALSE	0	0	0	0	0	0	806	0	1.42552e-23	1.18165e-21	2.13016	213	3.45758	2	3	6.75049	1	2	2.50842	1.3651	8.70346	11.0152
H9	ENSG00000065621	Hct116	ENST00000338595	ENST00000450629	ENST00000450629	ENST00000338595	+	FALSE	308	FALSE	FALSE	FALSE	6	FALSE	FALSE	0	0	1	0	0	0	19	0	6.57778e-25	3.46978e-23	-2.02187	12	7.88184	4	4	1.95103	3	3	0	0	99.2897	10.7184
H9	ENSG00000065882	MCF7	ENST00000402522	BambuTx3670	BambuTx3670	ENST00000402522	+	TRUE	0	FALSE	FALSE	TRUE	0	FALSE	FALSE	0	0	0	0	0	0	8	0.00054409	7.24674e-05	0.00037359	-2.43267	96	0.81143	5	3	1.16	5	4	0	0.808938	24.191	35.2487
H9	ENSG00000066855	HEYA8	ENST00000262146	ENST00000458689	ENST00000458689	ENST00000262146	+	TRUE	0	TRUE	FALSE	FALSE	5	FALSE	FALSE	0	0	1	0	0	0	11	0.00253817	0.00035354	0.00163796	-2.39837	465	1.84	3	2	14.9353	1	2	0.0408713	4.29591	45.406	25.5494
H9	ENSG00000067182	HEYA8	ENST00000162749	ENST00000534885	ENST00000534885	ENST00000162749	-	FALSE	0	FALSE	FALSE	FALSE	0	FALSE	FALSE	0	0	1	0	0	0	10	0.000452171	0	0.000307645	-2.517	596	0.298699	3	2	14.4169	1	1	0.031098	4.67489	124.603	23.9868
H9	ENSG00000068001	HEYA8	ENST00000357750	ENST00000447092	ENST00000447092	ENST00000357750	-	FALSE	-124	FALSE	FALSE	FALSE	6	FALSE	FALSE	0	1	0	0	0	0	11	0.00468403	0.00619512	0.0134378	-2.13256	429	0.344633	3	3	6.65612	2	3	0.0336787	3.92335	20.5091	34.2315
H9	ENSG00000068120	MCF7	ENST00000393818	ENST00000591753	ENST00000591753	ENST00000393818	+	FALSE	-1140	FALSE	FALSE	FALSE	-1	FALSE	FALSE	0	2	0	0	0	0	21	0.0157063	0.00673797	0.0101711	2.24569	661	4.27817	2	5	18.8705	1	1	0.810244	6.86189	27.2519	29.3479
H9	ENSG00000068650	Hct116	ENST00000487903	BambuTx10342	BambuTx10342	ENST00000487903	+	TRUE	0	TRUE	FALSE	FALSE	-3	FALSE	FALSE	1	0	0	0	0	0	46	0.000236914	5.86931e-05	0.000156582	3.41638	0	2.26718	2	4	2.26089	2	4	0.124889	0	15.2489	18.7837
H9	ENSG00000070061	HepG2	ENST00000374647	BambuTx3484	BambuTx3484	ENST00000374647	-	TRUE	0	FALSE	FALSE	FALSE	-1115	FALSE	FALSE	0	0	0	0	0	0	1399	0	0	2.751e-31	3.99915	250	111.172	1	2	18.9869	1	2	50.9328	2.14369	214.959	18.9869
H9	ENSG00000070366	HEYA8	ENST00000263073	BambuTx5678	BambuTx5678	ENST00000263073	-	TRUE	0	FALSE	FALSE	FALSE	-2	FALSE	FALSE	0	0	0	0	0	0	385	1.77006e-08	2.625e-10	1.30276e-08	3.96568	14	13.704	1	4	8.0515	1	2	3.61654	0.0732496	24.0161	11.2458
H9	ENSG00000070540	HepG2	ENST00000589459	BambuTx3039	BambuTx3039	ENST00000589459	-	FALSE	2	FALSE	FALSE	TRUE	0	FALSE	FALSE	0	0	0	0	0	0	45	1.3016e-05	7.08086e-05	0.000363947	2.01086	97	2.23074	2	2	1.2236	2	2	1.87109	0.795504	13.2657	8.28999
H9	ENSG00000072778	Hct116	ENST00000583850	ENST00000322910	ENST00000322910	ENST00000583850	+	TRUE	0	FALSE	TRUE	FALSE	4	FALSE	FALSE	0	0	0	0	0	0	71	0.000607287	0.0119776	0.00905392	-2.26973	0	1.79764e-05	6	4	3.61761e-06	6	5	0	0	59.9693	27.6921
H9	ENSG00000073849	HepG2	ENST00000457772	ENST00000169298	ENST00000169298	ENST00000457772	+	FALSE	41	FALSE	FALSE	FALSE	0	FALSE	FALSE	0	0	0	1	0	0	14	1.96991e-07	7.52348e-09	1.29451e-07	-3.18548	18	1.8713	3	3	0.139918	3	4	0.144879	0	148.779	42.6529
H9	ENSG00000074410	HEYA8	ENST00000178638	ENST00000344366	ENST00000344366	ENST00000178638	-	FALSE	-326	FALSE	FALSE	FALSE	-3310	FALSE	FALSE	0	0	1	0	0	0	19	0.00167309	0	0.00117013	2.14537	18	0.336256	2	2	1.60298	1	1	0.104474	0.0779761	0.977475	1.80881
H9	ENSG00000075413	A549	ENST00000555235	ENST00000429436	ENST00000429436	ENST00000555235	+	TRUE	0	FALSE	TRUE	FALSE	-1	FALSE	FALSE	0	0	0	0	0	0	13	0.00330009	0.00189579	0.00209828	2.33889	4	3.40032	2	4	0.968889	4	4	0.0879853	0	22.7288	26.457
H9	ENSG00000075415	HEYA8	ENST00000551123	ENST00000188376	ENST00000188376	ENST00000551123	+	FALSE	71	FALSE	FALSE	FALSE	290	FALSE	FALSE	0	1	1	1	0	0	95	3.00712e-08	9.88859e-10	2.16004e-08	-2.60792	1	0.381182	5	4	1.06361	5	4	0.0452677	0	639.477	577.134
H9	ENSG00000075415	K562	ENST00000546766	ENST00000188376	ENST00000188376	ENST00000546766	+	FALSE	30	FALSE	FALSE	FALSE	0	FALSE	FALSE	1	1	0	0	0	0	112	0.0191216	0.00974993	0.0118367	-2.17691	80	3.2116	4	4	2.11489	4	3	0.395625	0.678302	393.603	577.134
H9	ENSG00000077044	HEYA8	ENST00000264057	BambuTx5892	BambuTx5892	ENST00000264057	+	TRUE	0	FALSE	FALSE	FALSE	-4	FALSE	FALSE	0	0	0	0	0	0	188	0	1.03968e-20	4.03114e-18	2.85995	36	18.5438	1	5	4.33925	1	3	1.90143	0.161788	36.977	6.60914
H9	ENSG00000077232	Hct116	ENST00000616986	BambuTx1479	BambuTx1479	ENST00000616986	+	FALSE	-219	FALSE	FALSE	FALSE	-1512	FALSE	FALSE	0	0	0	1	0	0	64	0	5.63475e-23	4.43331e-21	2.43822	150	7.76038	2	2	8.9801	2	2	0.0744738	1.59101	24.4942	48.3072
H9	ENSG00000078304	K562	ENST00000328724	ENST00000334743	ENST00000334743	ENST00000328724	+	TRUE	0	FALSE	FALSE	FALSE	292	FALSE	FALSE	0	0	0	1	0	0	7	1.11119e-09	5.82642e-09	5.58445e-08	-2.18519	11	3.68281e-05	11	4	4.26953	4	3	0	0.0779761	230.154	47.5118
H9	ENSG00000079462	A549	BambuTx1296	ENST00000262890	ENST00000262890	BambuTx1296	-	FALSE	-41	FALSE	FALSE	FALSE	2	FALSE	FALSE	0	1	0	0	0	0	69	2.91583e-06	0.00016898	0.000897739	-2.90865	98	7.13329	3	4	4.25757	3	2	3.52758	0.585997	152.454	131.486
H9	ENSG00000079462	Hct116	ENST00000538771	ENST00000262890	ENST00000262890	ENST00000538771	-	FALSE	-206	FALSE	FALSE	FALSE	0	FALSE	FALSE	0	1	0	0	0	0	17958	2.141e-08	0.000150795	0.000612416	2.57221	4551	77.7313	1	4	108.523	1	2	65.4174	45.1906	120.509	131.486
H9	ENSG00000079462	MCF7	ENST00000538771	ENST00000262890	ENST00000262890	ENST00000538771	-	FALSE	-206	FALSE	FALSE	FALSE	0	FALSE	FALSE	0	1	0	0	0	0	1296	7.34274e-06	2.57018e-05	0.000281256	2.68802	4551	73.4751	1	4	108.523	1	2	39.9395	45.1906	100.258	131.486
H9	ENSG00000079819	HEYA8	ENST00000530757	ENST00000337057	ENST00000337057	ENST00000530757	-	TRUE	0	FALSE	FALSE	FALSE	3	FALSE	FALSE	0	0	2	2	0	0	331	0.000373784	6.04941e-05	0.000252886	2.48671	0	18.8748	2	6	23.3469	2	4	2.92653	0	77.525	54.4273
H9	ENSG00000081692	HepG2	ENST00000485807	ENST00000620518	ENST00000620518	ENST00000485807	-	TRUE	0	FALSE	TRUE	FALSE	-799	FALSE	FALSE	2	0	0	0	0	0	90	0.00241135	0.00143705	0.00244588	2.62361	13	2.94313	1	3	0.848017	3	4	1.77817	0.0107209	16.1494	8.96725
H9	ENSG00000082014	Hct116	ENST00000470588	ENST00000262188	ENST00000262188	ENST00000470588	-	TRUE	0	FALSE	TRUE	FALSE	35	FALSE	FALSE	2	0	0	0	0	0	101	1.01721e-05	0.0360627	0.0297744	2.05025	8	2.40528	2	4	1.49654	2	3	1.66555	0	12.3076	4.60059
H9	ENSG00000087269	K562	ENST00000398071	ENST00000314262	ENST00000314262	ENST00000398071	-	FALSE	35	FALSE	FALSE	FALSE	171	FALSE	FALSE	0	0	0	2	1	0	13	5.02924e-07	1.23574e-08	3.54353e-07	2.00701	19	5.08316	2	2	0.914129	2	2	0.0642863	0	33.1305	23.0809
H9	ENSG00000089006	HepG2	ENST00000377768	BambuTx3205	BambuTx3205	ENST00000377768	-	FALSE	-186	FALSE	FALSE	FALSE	-4	FALSE	FALSE	0	0	0	0	0	1	606	0	1.6816e-53	3.7976e-51	7.9538	2686	138.07	1	5	57.0187	1	2	21.107	29.4337	393.422	86.7937
H9	ENSG00000089006	HepG2	ENST00000481323	ENST00000490175	ENST00000490175	ENST00000481323	-	FALSE	-11	FALSE	FALSE	TRUE	0	FALSE	FALSE	0	0	1	0	0	0	67	0	1.29796e-10	8.88251e-10	-2.3565	11	5.27262	8	4	0.73189	5	5	1.34099	0.0650049	393.422	86.7937
H9	ENSG00000089327	A549	ENST00000541435	ENST00000342879	ENST00000342879	ENST00000541435	+	FALSE	-20	FALSE	FALSE	FALSE	21	FALSE	FALSE	0	1	0	0	0	0	9	0.000294083	0.000195677	0.000995333	-2.74857	386	1.16338	3	3	3.62799	3	3	0.0166774	2.02738	104.15	88.394
H9	ENSG00000089327	HEYA8	ENST00000541435	ENST00000342879	ENST00000342879	ENST00000541435	+	FALSE	-20	FALSE	FALSE	FALSE	21	FALSE	FALSE	0	1	0	0	0	0	434	0.00256952	0.000360392	0.00165856	-3.08005	386	2.28807	3	3	3.62799	3	3	0.197321	2.02738	191.086	88.394
H9	ENSG00000090006	Hct116	BambuTx5103	BambuTx1290	BambuTx1290	BambuTx5103	+	TRUE	0	FALSE	FALSE	TRUE	0	FALSE	FALSE	0	0	0	0	0	0	754	7.36562e-08	1.45345e-08	5.18993e-08	2.03296	34	3.13912	2	5	3.86387	2	5	1.64621	0.366248	27.8635	21.7551
H9	ENSG00000090060	Hct116	ENST00000216277	ENST00000557471	ENST00000557471	ENST00000216277	+	FALSE	-68	FALSE	FALSE	TRUE	0	TRUE	FALSE	0	0	0	0	0	0	15	1.84153e-07	9.60041e-09	1.29174e-07	-2.31375	1232	0.894705	5	2	80.2849	1	2	0.0531671	11.9318	135.062	143.275
H9	ENSG00000090989	Hct116	BambuTx3298	ENST00000381295	ENST00000381295	BambuTx3298	+	FALSE	65	FALSE	FALSE	FALSE	-5	FALSE	FALSE	0	0	0	1	0	0	189	0.000391009	0.000105966	0.000256196	2.32972	36	3.77189	1	4	0.741126	3	3	0.890434	0.195015	6.15526	9.58592
H9	ENSG00000092758	HEYA8	ENST00000343916	ENST00000467819	ENST00000467819	ENST00000343916	+	TRUE	0	TRUE	FALSE	FALSE	0	FALSE	FALSE	0	0	0	0	0	0	76	0.00169512	0	0.00111401	2.09003	27	1.03434	1	2	5.12953	2	2	0.417728	0.155952	1.07141	20.9936
H9	ENSG00000093144	HEYA8	ENST00000368292	ENST00000368295	ENST00000368295	ENST00000368292	-	TRUE	0	TRUE	FALSE	FALSE	1226	FALSE	FALSE	0	0	2	0	0	0	109	2.70135e-05	0.000126211	0.000448433	2.30648	0	2.88616	2	5	0.135092	8	4	1.21454	0	32.5178	41.5381
H9	ENSG00000093183	K562	ENST00000449617	ENST00000264454	ENST00000264454	ENST00000449617	-	FALSE	0	FALSE	FALSE	TRUE	0	FALSE	FALSE	0	0	1	0	0	0	8	3.67303e-08	1.20797e-09	2.598e-08	-2.09198	2	0.188837	4	2	0.490676	5	2	0.183516	0	39.7795	22.0672
H9	ENSG00000095794	K562	ENST00000474362	ENST00000356917	ENST00000356917	ENST00000474362	+	TRUE	0	FALSE	FALSE	FALSE	798	FALSE	FALSE	0	0	0	0	0	0	81	3.14906e-06	5.05919e-07	2.18506e-06	2.71957	67	7.54201	1	6	0.525184	8	5	3.46744	0.38988	32.8298	20.2902
H9	ENSG00000097021	HEYA8	ENST00000361521	ENST00000377855	ENST00000377855	ENST00000361521	-	TRUE	0	FALSE	FALSE	FALSE	0	FALSE	FALSE	0	0	0	0	0	0	806	0.000230155	3.38354e-05	0.000157584	2.07912	562	13.7864	3	2	22.1751	2	2	8.59934	7.73194	62.4766	89.4467
H9	ENSG00000097021	Hct116	ENST00000361521	ENST00000377855	ENST00000377855	ENST00000361521	-	TRUE	0	FALSE	FALSE	FALSE	0	FALSE	FALSE	0	0	0	0	0	0	142	0.00022946	0.0114908	0.0120953	-2.44715	562	0.729659	3	2	22.1751	2	2	0.259198	7.73194	128.868	89.4467
H9	ENSG00000097021	HepG2	ENST00000377855	ENST00000377845	ENST00000377845	ENST00000377855	-	TRUE	0	FALSE	FALSE	FALSE	0	FALSE	FALSE	0	0	0	0	0	0	449	0	2.96578e-18	1.33954e-16	7.09354	59	30.9653	1	4	0.918368	3	2	14.2862	0.325024	58.173	89.4467
H9	ENSG00000097021	MCF7	ENST00000361521	ENST00000377855	ENST00000377855	ENST00000361521	-	TRUE	0	FALSE	FALSE	FALSE	0	FALSE	FALSE	0	0	0	0	0	0	60	2.66261e-05	1.79377e-06	1.85317e-05	2.19945	562	6.50637	3	2	22.1751	2	2	2.10741	7.73194	29.5535	89.4467
H9	ENSG00000100201	K562	ENST00000216019	ENST00000640332	ENST00000640332	ENST00000216019	-	FALSE	-57	FALSE	FALSE	FALSE	-254	FALSE	FALSE	1	0	0	0	0	0	6	0.0190887	0.00485932	0.011815	-2.37784	3	0.0739321	4	3	29.5255	2	2	0	0	125.043	101.071
H9	ENSG00000100290	HEYA8	ENST00000216115	BambuTx1697	BambuTx1697	ENST00000216115	+	TRUE	0	FALSE	FALSE	FALSE	0	FALSE	FALSE	0	0	0	0	0	0	263	2.36226e-07	0	2.23409e-07	3.20383	164	8.40378	1	2	2.42682	1	2	2.11539	1.5583	12.1425	2.42682
H9	ENSG00000100320	HEYA8	BambuTx1668	BambuTx9312	BambuTx9312	BambuTx1668	-	TRUE	0	TRUE	FALSE	FALSE	0	FALSE	FALSE	1	0	0	0	0	0	87	0.0271472	0	0.0164862	-2.72893	174	1.6652	6	3	2338.24	1	1	0	1.18668	2149.48	2469.74
H9	ENSG00000100348	Hct116	ENST00000416967	BambuTx9313	BambuTx9313	ENST00000416967	-	FALSE	4	FALSE	FALSE	FALSE	9	FALSE	FALSE	1	0	0	0	0	0	3652	5.87024e-11	1.54269e-12	4.18781e-11	2.1244	217	15.6189	2	4	1.9458	3	2	0	1.17199	126.18	66.24
H9	ENSG00000100445	HEYA8	ENST00000399395	ENST00000556249	ENST00000556249	ENST00000399395	-	TRUE	0	TRUE	FALSE	FALSE	-411	FALSE	FALSE	0	0	2	0	0	0	12	0.000102145	2.46981e-05	7.00263e-05	-2.57595	1052	0.0432254	7	3	18.1071	1	2	0.031098	4.17523	19.6088	48.6981
H9	ENSG00000100445	Hct116	ENST00000399395	ENST00000544691	ENST00000544691	ENST00000399395	-	FALSE	-27	FALSE	FALSE	FALSE	0	FALSE	FALSE	0	1	0	0	0	0	49	0.000954661	0.0082516	0.00536169	-2.14539	1052	0.581673	6	5	18.1071	1	2	0.0936984	4.17523	39.2158	48.6981
H9	ENSG00000100650	HepG2	ENST00000554465	BambuTx809	BambuTx809	ENST00000554465	+	FALSE	-47	FALSE	FALSE	FALSE	1	FALSE	FALSE	1	0	0	0	0	0	17	0	9.07135e-08	1.09881e-06	-2.03515	76	4.25071	4	2	3.74819	4	2	0.335247	0.390029	113.313	128.419
H9	ENSG00000101040	HEYA8	ENST00000372023	ENST00000446994	ENST00000446994	ENST00000372023	-	FALSE	0	FALSE	FALSE	FALSE	0	FALSE	FALSE	0	0	0	1	0	0	15	0.00109166	0.00141243	0.00110092	2.43413	0	2.35158	5	5	14.3985	1	3	0.103594	0	39.2382	34.0811
H9	ENSG00000101940	HepG2	ENST00000376729	BambuTx8680	BambuTx8680	ENST00000376729	+	TRUE	0	FALSE	FALSE	FALSE	-3681	FALSE	FALSE	0	0	0	0	0	1	36	3.27485e-09	1.55887e-10	2.05574e-09	2.61872	215	11.8969	1	3	3.80851	1	3	0	1.18668	22.6718	7.64165
H9	ENSG00000102024	HEYA8	ENST00000355899	ENST00000539310	ENST00000539310	ENST00000355899	+	TRUE	0	FALSE	FALSE	FALSE	-189	FALSE	FALSE	0	0	0	0	0	0	2136	0.00597543	0	0.00385576	2.19002	7129	58.1805	2	2	193.284	1	1	21.9714	68.4633	158.792	201.736
H9	ENSG00000102100	HEYA8	ENST00000376521	ENST00000376529	ENST00000376529	ENST00000376521	-	FALSE	-312	FALSE	FALSE	FALSE	0	FALSE	FALSE	1	0	0	0	1	0	112	0	8.05692e-18	7.24379e-16	2.01118	261	1.32402	2	3	5.29776	1	2	0.935959	2.5886	6.72668	12.9652
H9	ENSG00000102103	A549	ENST00000474671	ENST00000376566	ENST00000376566	ENST00000474671	+	FALSE	129	FALSE	FALSE	FALSE	-1	FALSE	FALSE	0	0	1	0	0	0	7	0	4.56298e-12	1.48756e-10	2.47812	786	10.695	2	5	9.59518	2	3	0	6.15378	65.0822	57.2792
H9	ENSG00000102103	A549	ENST00000477997	ENST00000376563	ENST00000376563	ENST00000477997	+	FALSE	40	FALSE	FALSE	FALSE	-1	FALSE	FALSE	0	0	0	0	0	0	700	0	2.24539e-62	5.36808e-60	3.34786	2849	52.5719	1	3	35.4518	1	3	27.9888	14.4268	65.0822	57.2792
H9	ENSG00000102316	A549	ENST00000375058	ENST00000375068	ENST00000375068	ENST00000375058	+	TRUE	0	FALSE	FALSE	FALSE	0	FALSE	FALSE	0	0	0	0	0	0	9	0.0271711	0.022573	0.0178694	-2.4579	1922	0.147618	4	3	27.2533	1	4	0	13.0535	38.9073	95.0235
H9	ENSG00000102316	Hct116	BambuTx2659	ENST00000375058	ENST00000375058	BambuTx2659	+	TRUE	0	FALSE	FALSE	FALSE	-8	FALSE	FALSE	0	0	0	0	0	0	828	1.33577e-10	1.13092e-11	9.51042e-11	2.25193	204	6.70509	1	4	25.3382	2	2	3.14918	1.18668	17.5596	95.0235
H9	ENSG00000102393	Hct116	ENST00000218516	ENST00000479445	ENST00000479445	ENST00000218516	-	FALSE	-38	FALSE	FALSE	TRUE	0	TRUE	FALSE	0	0	0	0	0	0	480	1.52473e-09	5.0912e-11	1.06938e-09	2.93007	2134	3.59093	2	3	30.8498	1	1	2.07498	22.3387	34.9813	32.7426
H9	ENSG00000103145	K562	ENST00000574151	ENST00000573842	ENST00000573842	ENST00000574151	-	TRUE	0	FALSE	TRUE	FALSE	-293	FALSE	FALSE	0	0	0	1	0	0	22	0.000399989	0.000101382	0.000270086	2.89007	2290	2.05087	3	3	25.8024	2	2	0.60744	23.3788	21.646	88.1638
H9	ENSG00000103145	MCF7	ENST00000248089	ENST00000573842	ENST00000573842	ENST00000248089	-	FALSE	40	FALSE	FALSE	FALSE	-298	FALSE	FALSE	1	0	0	0	0	0	58	0.0224207	0.0168752	0.014406	2.08294	4179	2.7231	4	3	49.0652	1	2	2.01501	43.6323	48.2766	88.1638
H9	ENSG00000103253	HEYA8	ENST00000389703	BambuTx5647	BambuTx5647	ENST00000389703	+	TRUE	0	FALSE	TRUE	FALSE	0	FALSE	FALSE	0	0	0	0	0	0	36	1.84796e-07	0.0436226	0.0249878	2.41845	87	1.16173	2	6	2.35145	2	5	0.303136	0.904403	7.08797	16.1383
H9	ENSG00000103253	HEYA8	ENST00000569604	ENST00000389703	ENST00000389703	ENST00000569604	+	TRUE	0	FALSE	FALSE	TRUE	0	FALSE	FALSE	0	0	0	0	0	0	117	1.84796e-07	0.00154972	0.00219288	2.28381	1	2.58338	1	5	0.125606	4	4	0.865125	0	7.08797	16.1383
H9	ENSG00000103253	HepG2	BambuTx915	ENST00000389703	ENST00000389703	BambuTx915	+	TRUE	0	FALSE	TRUE	FALSE	0	FALSE	FALSE	0	0	0	1	0	0	15	0.039219	0.0392392	0.0236189	2.11551	69	0.208148	2	5	1.06839	3	3	0	0.219749	3.7179	16.1383
H9	ENSG00000103254	Hct116	ENST00000219535	BambuTx914	BambuTx914	ENST00000219535	+	TRUE	0	TRUE	FALSE	FALSE	17	FALSE	FALSE	0	0	0	0	0	0	483	3.60501e-06	0.000983824	0.00291443	2.0822	72	2.35694	3	6	1.46422	3	3	1.55756	1.04008	29.1598	12.8919
H9	ENSG00000103978	HepG2	ENST00000307216	BambuTx857	BambuTx857	ENST00000307216	-	FALSE	3	FALSE	FALSE	TRUE	0	FALSE	FALSE	0	0	0	0	0	0	8	0.00911929	0.0128684	0.0136197	-2.29324	66	1.11122	4	3	0.891173	4	3	0	0.542642	32.6541	27.2506
H9	ENSG00000104231	HepG2	ENST00000220669	BambuTx2421	BambuTx2421	ENST00000220669	-	TRUE	0	FALSE	FALSE	FALSE	1	FALSE	FALSE	0	0	1	0	0	0	183	1.94145e-06	4.40589e-07	1.29641e-06	2.26143	860	13.8312	1	4	12.3598	1	4	6.21132	6.41191	33.3409	24.0447
H9	ENSG00000104231	HepG2	ENST00000521287	BambuTx2422	BambuTx2422	ENST00000521287	-	TRUE	0	FALSE	FALSE	FALSE	960	FALSE	FALSE	0	0	0	1	0	0	65	1.94145e-06	0.000212518	0.000284406	2.6283	55	4.94773	3	7	3.11659	3	6	2.57403	0.430071	33.3409	24.0447
H9	ENSG00000104231	K562	ENST00000220669	BambuTx2421	BambuTx2421	ENST00000220669	-	TRUE	0	FALSE	FALSE	FALSE	1	FALSE	FALSE	0	0	1	0	0	0	215	6.05469e-05	0.000876284	0.00119613	2.10042	860	19.9647	1	4	12.3598	1	4	8.89447	6.41191	54.2793	24.0447
H9	ENSG00000104231	K562	ENST00000524305	BambuTx2422	BambuTx2422	ENST00000524305	-	TRUE	0	FALSE	TRUE	FALSE	-388	FALSE	FALSE	1	0	0	0	0	0	69	6.05469e-05	0.0106258	0.00948892	2.33773	6	4.73004	4	7	1.6028	4	4	1.74924	0	54.2793	24.0447
H9	ENSG00000104312	K562	ENST00000220751	BambuTx4047	BambuTx4047	ENST00000220751	+	FALSE	-38	FALSE	FALSE	FALSE	-454	FALSE	FALSE	0	0	2	0	0	0	70	0	1.1529e-27	4.6921e-25	6.26798	608	6.87901	1	2	10.3501	1	2	3.6365	6.02909	20.493	13.8797
H9	ENSG00000104450	HEYA8	ENST00000251809	BambuTx4674	BambuTx4674	ENST00000251809	+	FALSE	31	FALSE	FALSE	TRUE	0	TRUE	FALSE	0	0	1	0	0	0	30	1.20923e-05	4.65865e-07	8.67884e-06	2.37252	1	0.555277	1	4	0.192876	1	2	0.0434926	0	1.88894	0.889832
H9	ENSG00000104738	HEYA8	BambuTx2412	ENST00000262105	ENST00000262105	BambuTx2412	+	FALSE	-2	FALSE	FALSE	FALSE	0	FALSE	FALSE	0	2	0	0	0	0	10	0.00421886	0.000686336	0.00271225	-2.46016	480	0.371682	4	4	8.42648	2	3	0.0032011	2.33928	106.457	134.743
H9	ENSG00000104763	Hct116	ENST00000636537	ENST00000518746	ENST00000518746	ENST00000636537	-	TRUE	0	FALSE	FALSE	TRUE	0	FALSE	FALSE	0	0	0	0	0	0	3387	0	1.6448e-54	1.52703e-52	6.34948	143	15.5979	2	4	1.72493	4	6	14.5515	1.10492	73.2052	51.4237
H9	ENSG00000104870	HEYA8	BambuTx3112	ENST00000426395	ENST00000426395	BambuTx3112	+	FALSE	74	FALSE	FALSE	FALSE	0	FALSE	FALSE	1	0	0	0	0	0	135	1.10014e-12	0.0120027	0.0217656	-3.55381	123	1.76436	2	3	6.26723	1	5	0.986587	1.3752	10.4487	11.9744
H9	ENSG00000104960	HEYA8	ENST00000595934	ENST00000597793	ENST00000597793	ENST00000595934	+	FALSE	368	FALSE	FALSE	TRUE	0	FALSE	TRUE	3	0	0	0	0	0	9	0.00181303	0.000675152	0.0011882	-2.93616	43	7.09659e-06	7	3	0.418736	7	3	0	0.180881	56.4494	97.2023
H9	ENSG00000105197	MCF7	ENST00000595527	ENST00000595961	ENST00000595961	ENST00000595527	+	TRUE	0	FALSE	FALSE	TRUE	0	FALSE	FALSE	0	0	0	0	0	0	44	0.0134006	0.00802192	0.00869268	2.42475	519	4.01674	5	3	8.01489	2	3	0.575532	7.54471	57.6205	77.9148
H9	ENSG00000105281	HepG2	ENST00000594991	BambuTx4853	BambuTx4853	ENST00000594991	-	TRUE	0	FALSE	FALSE	FALSE	2	FALSE	FALSE	0	0	1	0	0	0	62	0.017368	0.0381862	0.0230773	-2.18889	320	1.80846	5	2	6.7155	3	3	0	2.34464	318.64	150.65
H9	ENSG00000105327	HEYA8	ENST00000439096	ENST00000341983	ENST00000341983	ENST00000439096	-	TRUE	0	FALSE	FALSE	FALSE	3	FALSE	FALSE	0	0	1	0	0	0	110	0.00257728	0.0018178	0.00166579	2.07076	92	1.68174	5	2	8.32017	1	4	0.959423	1.75513	24.9121	22.3791
H9	ENSG00000105379	HepG2	ENST00000309244	ENST00000354232	ENST00000354232	ENST00000309244	-	TRUE	0	TRUE	FALSE	FALSE	2	FALSE	FALSE	0	0	0	0	0	0	8711	4.13385e-11	0	2.74486e-11	3.20831	5531	493.544	1	4	47.3401	1	2	287.765	25.2642	649.234	48.6571
H9	ENSG00000105379	HepG2	ENST00000354232	ENST00000309244	ENST00000309244	ENST00000354232	-	TRUE	0	FALSE	TRUE	FALSE	-2	FALSE	FALSE	0	0	0	0	0	0	2852	4.13385e-11	0	2.74486e-11	-3.19887	146	140.075	2	2	1.57657	2	4	95.0331	1.10492	649.234	48.6571
H9	ENSG00000105677	HEYA8	ENST00000392204	BambuTx1267	BambuTx1267	ENST00000392204	+	FALSE	5	FALSE	FALSE	FALSE	0	FALSE	FALSE	1	0	1	0	0	0	1936	0	2.05225e-41	2.54628e-38	2.01006	1075	21.7397	2	3	15.5649	2	3	15.0409	8.81218	68.876	201.096
H9	ENSG00000106333	HEYA8	ENST00000472348	ENST00000223061	ENST00000223061	ENST00000472348	+	TRUE	0	FALSE	TRUE	FALSE	4	FALSE	FALSE	0	0	0	0	0	0	1164	3.9406e-05	8.74302e-06	9.27153e-05	3.22081	73	16.4831	1	2	3.25326	2	1	11.9334	1.12924	16.5989	18.7519
H9	ENSG00000106333	Hct116	ENST00000223061	BambuTx5213	BambuTx5213	ENST00000223061	+	TRUE	0	FALSE	FALSE	FALSE	0	FALSE	FALSE	0	0	0	0	0	0	8	4.73674e-06	2.02854e-06	1.52865e-05	2.53195	516	1.74083	1	3	13.6999	1	2	0	5.40106	2.65458	18.7519
H9	ENSG00000106443	Hct116	ENST00000490957	ENST00000473050	ENST00000473050	ENST00000490957	+	TRUE	0	FALSE	FALSE	TRUE	0	FALSE	FALSE	0	0	0	0	0	0	271	6.12137e-06	1.38067e-06	4.15634e-06	2.29813	0	0.669416	1	3	0.360307	5	3	0.322293	0	4.35684	32.6037
H9	ENSG00000106603	HEYA8	ENST00000395879	BambuTx4622	BambuTx4622	ENST00000395879	-	TRUE	0	FALSE	FALSE	FALSE	0	FALSE	FALSE	0	0	0	0	0	0	2333	4.37812e-12	1.24068e-13	3.57988e-12	4.87933	6	33.2954	2	6	1.67475e-06	9	5	12.9064	4.18687e-07	126.062	138.46
H9	ENSG00000106603	HepG2	ENST00000438444	BambuTx2252	BambuTx2252	ENST00000438444	-	FALSE	-194	FALSE	FALSE	FALSE	888	FALSE	FALSE	0	0	1	0	0	0	14	1.11545e-08	1.51265e-09	7.09831e-09	4.34462	8	3.51308	2	5	8.27133	2	6	0.514805	0	23.8647	138.46
H9	ENSG00000106853	A549	ENST00000407693	ENST00000309195	ENST00000309195	ENST00000407693	-	TRUE	0	FALSE	FALSE	FALSE	0	FALSE	FALSE	0	0	0	0	0	0	207	4.65294e-12	8.55159e-14	3.22806e-12	-2.53177	413	25.3588	2	2	5.74	2	2	7.79088	2.37337	362.542	28.6406
H9	ENSG00000107104	HepG2	ENST00000382303	ENST00000382293	ENST00000382293	ENST00000382303	+	TRUE	0	FALSE	FALSE	FALSE	-2	FALSE	FALSE	0	0	0	0	0	0	49	3.32044e-05	0.0144167	0.00856217	2.4097	0	26.1022	1	5	1.11049	2	4	2.48453	0	49.6905	5.78818
H9	ENSG00000107404	Hct116	ENST00000378888	ENST00000378891	ENST00000378891	ENST00000378888	-	FALSE	-238	FALSE	FALSE	FALSE	0	FALSE	FALSE	0	0	0	0	0	1	17	4.73745e-06	3.4597e-07	3.24443e-06	-2.24019	30	1.80562	3	3	2.73531	2	2	0	0.0418687	58.8174	19.416
H9	ENSG00000107554	HEYA8	ENST00000543621	ENST00000324109	ENST00000324109	ENST00000543621	-	TRUE	0	FALSE	FALSE	FALSE	0	FALSE	FALSE	0	0	0	0	0	0	50	3.82732e-09	4.31862e-11	2.85012e-09	2.70623	118	33.354	1	2	9.11955	1	3	0.495624	1.10492	33.354	14.0247
H9	ENSG00000107679	HEYA8	BambuTx400	BambuTx2842	BambuTx2842	BambuTx400	+	FALSE	2	FALSE	FALSE	FALSE	0	FALSE	FALSE	0	0	1	1	0	0	74	0.000594397	0.00142421	0.00164469	3.12666	162	1.36429	2	5	3.84008	2	5	0.7168	1.31849	7.37165	24.0447
H9	ENSG00000108395	HEYA8	ENST00000393065	ENST00000393066	ENST00000393066	ENST00000393065	-	FALSE	95	FALSE	FALSE	TRUE	0	FALSE	TRUE	0	0	0	1	0	0	18	0.00277543	0.000803614	0.00179199	2.41379	48	1.5726	2	3	0.642778	4	4	0.0381805	0.233928	12.6997	32.0404
H9	ENSG00000108639	MCF7	ENST00000225777	ENST00000592456	ENST00000592456	ENST00000225777	+	TRUE	0	TRUE	FALSE	FALSE	-808	FALSE	FALSE	0	2	0	0	0	0	163	0.0418113	0.0137467	0.026097	2.53671	3127	5.43989	3	2	36.7966	1	1	1.19967	27.2506	226.686	43.2932
H9	ENSG00000109083	K562	ENST00000585089	ENST00000583796	ENST00000583796	ENST00000585089	-	TRUE	0	TRUE	FALSE	FALSE	3	FALSE	FALSE	0	1	0	0	0	0	26	9.95219e-07	2.67109e-08	6.99609e-07	2.08595	511	3.78353	3	3	7.33527	1	2	0.931974	4.40609	32.632	16.2192
H9	ENSG00000109670	HEYA8	ENST00000281708	ENST00000263981	ENST00000263981	ENST00000281708	-	TRUE	0	FALSE	FALSE	FALSE	-4	FALSE	FALSE	0	0	0	0	0	0	242	4.83867e-08	8.65772e-10	3.4429e-08	3.2738	9	9.06402	1	5	4.93654	1	2	1.81114	0	10.6981	6.41191
H9	ENSG00000111247	K562	ENST00000352618	BambuTx7534	BambuTx7534	ENST00000352618	+	FALSE	36	FALSE	FALSE	FALSE	0	FALSE	FALSE	0	0	1	0	0	0	52	0	6.05789e-11	3.27049e-09	2.3434	868	27.8471	1	4	21.9222	1	2	1.77293	8.49934	44.4392	44.3808
H9	ENSG00000111450	HEYA8	BambuTx5542	ENST00000392373	ENST00000392373	BambuTx5542	-	FALSE	-56	FALSE	FALSE	TRUE	0	FALSE	FALSE	0	0	0	0	0	0	11	0.00255031	0.000714574	0.00164671	-2.11706	6	0.0718726	4	3	0.232198	3	2	0.0190902	0	8.28629	19.2357
H9	ENSG00000111907	Hct116	ENST00000368388	ENST00000571678	ENST00000571678	ENST00000368388	+	TRUE	0	TRUE	FALSE	FALSE	-911	FALSE	FALSE	0	0	0	0	0	0	12	0.000391152	0.000158249	0.000255758	-3.31766	207	0.146546	5	5	2.25802	1	2	0.0109317	1.60298	45.749	6.93987
H9	ENSG00000112739	HepG2	ENST00000480058	ENST00000337659	ENST00000337659	ENST00000480058	+	FALSE	-59	FALSE	FALSE	TRUE	0	TRUE	FALSE	0	0	0	0	0	0	95	0.000962237	0.000129692	0.000612577	2.18793	0	50.2601	1	4	35.5778	1	2	3.07991	0	75.8451	83.5778
H9	ENSG00000112983	Hct116	ENST00000402931	ENST00000418329	ENST00000418329	ENST00000402931	-	FALSE	-34	FALSE	FALSE	FALSE	0	FALSE	FALSE	0	0	2	1	0	0	100	1.73746e-05	4.70806e-05	5.06076e-05	2.91855	63	1.8952	2	4	3.56857	3	4	0.359667	0.260019	13.8363	31.1567
H9	ENSG00000113648	HEYA8	ENST00000511689	ENST00000312469	ENST00000312469	ENST00000511689	-	FALSE	-411	FALSE	FALSE	FALSE	-510	FALSE	FALSE	0	0	1	1	0	0	1764	0	2.72971e-18	3.84866e-16	2.07426	1174	50.8056	1	5	51.776	1	2	16.2571	11.9381	140.787	79.5356
H9	ENSG00000113648	HEYA8	ENST00000512507	ENST00000511689	ENST00000511689	ENST00000512507	-	TRUE	0	FALSE	TRUE	FALSE	481	FALSE	FALSE	1	0	0	0	0	0	429	0	2.88767e-12	1.46837e-10	-2.63726	86	28.8215	2	2	2.48853	3	4	3.65705	0.452201	140.787	79.5356
H9	ENSG00000113648	Hct116	ENST00000512507	ENST00000511689	ENST00000511689	ENST00000512507	-	TRUE	0	FALSE	TRUE	FALSE	481	FALSE	FALSE	1	0	0	0	0	0	4526	1.6875e-10	9.66957e-12	1.18746e-10	2.47046	86	169.708	1	2	2.48853	3	4	20.754	0.452201	192.698	79.5356
H9	ENSG00000113649	K562	ENST00000296702	ENST00000506524	ENST00000506524	ENST00000296702	+	TRUE	0	TRUE	FALSE	FALSE	-453	FALSE	FALSE	0	0	0	1	0	0	6	1.17532e-06	5.28424e-06	2.56022e-05	2.76788	23	8.26779	4	2	27.0516	1	1	0	0	80.6401	57.4346
H9	ENSG00000113851	HepG2	ENST00000432408	ENST00000498700	ENST00000498700	ENST00000432408	-	FALSE	-9	FALSE	FALSE	TRUE	0	FALSE	FALSE	0	0	0	0	0	0	13	2.74437e-13	5.79822e-15	1.71729e-13	-3.10641	78	0.724395	4	3	12.0352	1	2	0	0.406981	30.1722	22.0674
H9	ENSG00000114126	K562	ENST00000499676	ENST00000486111	ENST00000486111	ENST00000499676	-	TRUE	0	FALSE	FALSE	FALSE	-7067	FALSE	FALSE	0	0	0	0	0	0	53	0.000429089	0.000515607	0.00227519	2.03054	0	38.1308	1	3	4.06981e-06	6	5	2.07065	0	59.7165	40.5157
H9	ENSG00000114126	MCF7	ENST00000495310	ENST00000486111	ENST00000486111	ENST00000495310	-	FALSE	19	FALSE	FALSE	FALSE	774	FALSE	FALSE	0	0	0	1	0	0	17	0.00528854	0.00590659	0.0149053	-2.44199	26	3.52771	2	3	0.815654	3	2	0.602117	0	37.3386	40.5157
H9	ENSG00000114354	Hct116	ENST00000240851	ENST00000481203	ENST00000481203	ENST00000240851	+	TRUE	0	TRUE	FALSE	FALSE	-3	FALSE	FALSE	0	0	0	0	0	0	13	0.00392301	0.0340131	0.0477438	-2.10179	1550	2.40171e-06	5	3	32.1763	1	1	1.06391e-07	14.844	101.217	71.6816
H9	ENSG00000114391	HEYA8	ENST00000394077	ENST00000464595	ENST00000464595	ENST00000394077	-	FALSE	-70	FALSE	FALSE	FALSE	1	FALSE	FALSE	0	1	0	0	0	0	172	0.00430296	0	0.00276316	-2.10679	181586	0.364414	3	3	2056.93	1	1	0.0703165	1080.62	3234.17	2133.61
H9	ENSG00000114416	Hct116	ENST00000305586	BambuTx1829	BambuTx1829	ENST00000305586	+	FALSE	-186	FALSE	FALSE	FALSE	-8	FALSE	FALSE	0	0	3	0	0	0	834	0	1.81464e-42	1.31618e-40	7.17214	6	11.8735	4	5	1.32214	4	4	3.34749	0	97.4389	129.518
H9	ENSG00000114416	Hct116	ENST00000472339	BambuTx1828	BambuTx1828	ENST00000472339	+	FALSE	10	FALSE	FALSE	FALSE	598	FALSE	FALSE	1	0	1	1	0	0	1274	0	1.28666e-29	4.81666e-28	7.32195	201	17.4382	3	6	4.88066	3	2	5.38943	1.94447	97.4389	129.518
H9	ENSG00000114473	HEYA8	ENST00000455191	ENST00000478903	ENST00000478903	ENST00000455191	-	TRUE	0	TRUE	FALSE	FALSE	-1	FALSE	FALSE	0	0	0	0	0	0	1017	0.000126421	0	8.7573e-05	2.31195	74	13.2141	1	4	2.04469	1	3	9.7275	0.390029	17.5475	4.4197
H9	ENSG00000114473	HEYA8	ENST00000493624	ENST00000455191	ENST00000455191	ENST00000493624	-	TRUE	0	FALSE	FALSE	TRUE	0	FALSE	FALSE	0	0	0	0	0	0	70	0.000126421	0	8.89861e-05	-2.30976	26	2.74381	2	3	0.378477	2	4	0.437279	0	17.5475	4.4197
H9	ENSG00000114503	MCF7	ENST00000321256	ENST00000447325	ENST00000447325	ENST00000321256	-	TRUE	0	FALSE	FALSE	FALSE	1	FALSE	FALSE	0	0	0	0	0	0	53	2.24127e-06	8.67767e-08	1.5373e-06	2.69074	3795	17.7846	2	3	55.899	1	1	1.51905	34.2825	97.2194	91.3746
H9	ENSG00000114735	HEYA8	ENST00000232854	ENST00000434410	ENST00000434410	ENST00000232854	+	FALSE	45	FALSE	FALSE	FALSE	11233	FALSE	FALSE	0	0	0	0	0	1	7	0.000539513	0	0.000367216	-2.08384	254	0.789795	3	3	3.75903	1	2	0	2.63773	14.2994	6.36404
H9	ENSG00000114993	A549	ENST00000272430	ENST00000233330	ENST00000233330	ENST00000272430	-	TRUE	0	FALSE	FALSE	FALSE	-7	FALSE	FALSE	0	0	0	0	0	0	59	3.25616e-07	0.00487475	0.012578	2.10989	742	6.97528	1	3	14.4312	1	3	2.61672	7.19955	12.0304	22.0985
H9	ENSG00000114993	K562	ENST00000272430	ENST00000233330	ENST00000233330	ENST00000272430	-	TRUE	0	FALSE	FALSE	FALSE	-7	FALSE	FALSE	0	0	0	0	0	0	7	0.00113224	0.000121987	0.000750467	2.22757	742	2.08158	1	3	14.4312	1	3	0	7.19955	2.52839	22.0985
H9	ENSG00000115129	K562	ENST00000335934	ENST00000413037	ENST00000413037	ENST00000335934	-	TRUE	0	TRUE	FALSE	TRUE	0	TRUE	FALSE	0	0	0	0	0	0	18	1.02961e-08	3.03586e-10	7.43611e-09	3.30332	833	1.3635	2	4	13.8638	1	3	0.768857	7.79148	5.20243	24.9203
H9	ENSG00000115207	HEYA8	ENST00000264720	ENST00000359541	ENST00000359541	ENST00000264720	-	TRUE	0	FALSE	FALSE	FALSE	0	FALSE	FALSE	0	0	0	0	0	0	10	0.00200625	0.0201566	0.031574	-2.42845	537	3.60558e-06	3	2	42.4499	1	1	0	5.52462	26.0163	52.0072
H9	ENSG00000115392	Hct116	ENST00000403295	ENST00000481670	ENST00000481670	ENST00000403295	-	FALSE	-64	FALSE	FALSE	TRUE	0	FALSE	FALSE	0	0	0	0	0	0	1435	0	1.17466e-18	2.21658e-17	2.30899	10	4.99664	2	4	0.16135	6	4	4.93863	0	15.9407	39.3565
H9	ENSG00000115392	MCF7	ENST00000402135	BambuTx6674	BambuTx6674	ENST00000402135	-	FALSE	-15	FALSE	FALSE	FALSE	0	FALSE	FALSE	0	0	1	0	0	1	21	6.26167e-11	6.18358e-13	5.07014e-11	3.1369	272	2.93837	2	6	4.78306	2	3	0.778655	2.37337	23.5085	39.3565
H9	ENSG00000116670	HepG2	ENST00000376667	ENST00000376692	ENST00000376692	ENST00000376667	-	TRUE	0	FALSE	FALSE	FALSE	267	FALSE	FALSE	0	0	0	0	0	0	364	0.0312192	0.00988589	0.0189803	2.70223	4966	28.0063	1	2	60.1838	2	4	13.6649	51.4566	28.0063	179.198
H9	ENSG00000116857	HepG2	ENST00000485839	ENST00000367333	ENST00000367333	ENST00000485839	-	TRUE	0	FALSE	FALSE	FALSE	827	FALSE	FALSE	0	0	0	0	0	0	86	8.47675e-07	4.34004e-08	5.64369e-07	2.16522	254	5.18269	2	6	2.51688	2	4	2.04088	2.34592	52.6338	75.6368
H9	ENSG00000117335	Hct116	ENST00000357714	BambuTx236	BambuTx236	ENST00000357714	+	FALSE	1	FALSE	FALSE	FALSE	-9	FALSE	FALSE	1	0	0	1	0	1	502	0	2.16055e-67	1.85728e-65	7.34614	238	4.85935	2	5	5.12995	2	5	2.01743	2.20305	34.8547	29.6076
H9	ENSG00000118707	Hct116	ENST00000373872	BambuTx1571	BambuTx1571	ENST00000373872	+	TRUE	0	FALSE	FALSE	FALSE	0	FALSE	FALSE	0	0	0	0	0	0	56	9.44512e-05	0.00460685	0.00585249	2.1082	137	1.42382	1	4	14.143	1	2	0.120663	1.5583	4.22766	22.6341
H9	ENSG00000119185	HEYA8	BambuTx1351	ENST00000238091	ENST00000238091	BambuTx1351	-	TRUE	0	FALSE	FALSE	FALSE	976	FALSE	FALSE	0	0	1	0	0	0	122	0.00669755	0.00879827	0.00786927	-2.01646	93	1.48345	7	5	0.831223	5	3	0.990859	0.623809	56.4532	22.6553
H9	ENSG00000119185	MCF7	ENST00000360635	ENST00000238091	ENST00000238091	ENST00000360635	-	TRUE	0	FALSE	FALSE	FALSE	-2209	FALSE	FALSE	0	0	2	0	0	0	14	7.69586e-05	9.07307e-06	5.27791e-05	-2.30228	30	0.621686	8	5	2.55796	3	3	0.379763	0.0808938	65.6991	22.6553
H9	ENSG00000119559	HepG2	ENST00000436106	ENST00000588427	ENST00000588427	ENST00000436106	-	TRUE	0	FALSE	TRUE	TRUE	0	FALSE	FALSE	0	0	0	0	0	0	11	0.00555742	0.00226756	0.00345316	3.2015	1409	4.30219	2	6	20.2238	1	2	0.340198	13.2261	23.9349	39.6548
H9	ENSG00000119640	Hct116	BambuTx5048	ENST00000555463	ENST00000555463	BambuTx5048	-	FALSE	-19	FALSE	FALSE	FALSE	5	FALSE	FALSE	0	0	0	1	0	0	80	9.94017e-07	0.000465669	0.000494427	-2.80754	125	0.236811	6	4	2.03168	2	4	0.188049	1.18668	48.2162	20.8016
H9	ENSG00000119640	Hct116	ENST00000555463	BambuTx5048	BambuTx5048	ENST00000555463	-	FALSE	19	FALSE	FALSE	FALSE	-5	FALSE	FALSE	0	0	1	0	0	0	102	9.94017e-07	2.53536e-07	6.89061e-07	-3.05319	29	0.260324	5	4	0.249684	5	4	0.127205	0.0650049	48.2162	20.8016
H9	ENSG00000119640	HepG2	BambuTx821	BambuTx5048	BambuTx5048	BambuTx821	-	TRUE	0	FALSE	FALSE	FALSE	0	FALSE	FALSE	0	0	2	0	0	0	20	1.95115e-10	0.00164744	0.00156651	2.40021	99	1.02044	3	4	1.27633	3	3	0.743579	0.520039	6.17766	20.8016
H9	ENSG00000119640	HepG2	ENST00000357971	ENST00000555463	ENST00000555463	ENST00000357971	-	TRUE	0	FALSE	FALSE	FALSE	6	FALSE	FALSE	0	0	1	0	0	0	39	1.95115e-10	1.5552e-11	1.3008e-10	3.78087	123	2.54904	1	4	1.25534	4	4	1.34099	0.38988	6.17766	20.8016
H9	ENSG00000119640	K562	BambuTx821	BambuTx5048	BambuTx5048	BambuTx821	-	TRUE	0	FALSE	FALSE	FALSE	0	FALSE	FALSE	0	0	2	0	0	0	56	0.00596188	0.010024	0.007495	2.17588	99	3.2765	3	4	1.27633	3	3	1.48871	0.520039	28.3477	20.8016
H9	ENSG00000119655	MCF7	ENST00000238633	ENST00000541064	ENST00000541064	ENST00000238633	-	FALSE	-10	FALSE	FALSE	FALSE	719	FALSE	FALSE	0	0	1	0	0	0	548	0	5.55688e-61	9.5682e-58	5.25475	150	28.3618	2	3	1.87825	2	2	13.2917	0.910068	80.9801	197.903
H9	ENSG00000119655	MCF7	ENST00000555619	ENST00000553490	ENST00000553490	ENST00000555619	-	FALSE	-173	FALSE	FALSE	FALSE	-149	FALSE	FALSE	0	0	0	0	0	0	331	0	0	0	5.79652	20286	33.4456	1	4	192.967	1	2	7.88658	165.179	80.9801	197.903
H9	ENSG00000120992	HEYA8	BambuTx2414	ENST00000618914	ENST00000618914	BambuTx2414	-	FALSE	99	FALSE	FALSE	FALSE	6	FALSE	FALSE	0	0	1	1	0	0	33	0.0485533	0.0173156	0.0283579	-4.69893	355	0.951904	5	3	10.2969	2	2	0.326881	3.11659	171.732	118.811
H9	ENSG00000121310	K562	ENST00000371522	ENST00000539680	ENST00000539680	ENST00000371522	-	TRUE	0	TRUE	FALSE	FALSE	-241	FALSE	FALSE	0	2	0	0	0	0	60	1.18846e-08	5.39111e-10	8.56548e-09	3.16141	10	2.70384	1	5	0.550761	2	4	1.78495	0	2.70384	10.2735
H9	ENSG00000121410	HepG2	ENST00000596924	ENST00000263100	ENST00000263100	ENST00000596924	-	TRUE	0	FALSE	TRUE	FALSE	-1672	FALSE	FALSE	0	0	0	0	0	0	280	0.000317079	0	0.00020806	3.45621	1384	40.5527	1	3	17.1412	1	2	10.5762	16.2395	44.736	22.4571
H9	ENSG00000121766	HepG2	ENST00000344147	ENST00000373714	ENST00000373714	ENST00000344147	+	FALSE	-13	FALSE	FALSE	FALSE	0	FALSE	FALSE	0	0	0	0	0	0	40	8.40626e-07	8.56136e-08	5.60417e-07	2.32266	1965	4.88214	2	3	52.3663	1	1	1.44879	11.6216	21.1185	79.631
H9	ENSG00000122481	K562	ENST00000370202	BambuTx146	BambuTx146	ENST00000370202	+	FALSE	-32	FALSE	FALSE	FALSE	-2	FALSE	FALSE	0	0	0	2	0	0	24	1.87449e-06	2.83436e-07	1.31543e-06	2.66602	521	3.45284	2	4	7.53286	1	3	0.943569	3.20596	15.8334	18.7837
H9	ENSG00000122482	HEYA8	BambuTx137	ENST00000495966	ENST00000495966	BambuTx137	-	FALSE	-4	FALSE	FALSE	TRUE	0	TRUE	FALSE	0	0	0	0	0	0	9	0.01901	0.0204055	0.0116865	-2.56528	24	0.0161125	7	5	0.457614	5	4	0.0120844	0.0779761	11.6679	27.6231
H9	ENSG00000122482	HepG2	ENST00000337393	BambuTx2765	BambuTx2765	ENST00000337393	-	FALSE	-83	FALSE	FALSE	TRUE	0	FALSE	FALSE	0	0	0	1	0	0	29	5.51223e-08	7.01743e-09	3.58139e-08	2.30939	112	7.55686	2	5	7.71926	2	4	1.02961	1.09874	30.9596	27.6231
H9	ENSG00000122644	K562	ENST00000396662	ENST00000356797	ENST00000356797	ENST00000396662	+	FALSE	-52	FALSE	FALSE	FALSE	-3	FALSE	FALSE	0	0	1	0	0	0	9	0	0.00120167	0.00433061	-2.3531	5	3.67033e-06	3	3	0.212612	3	2	0	0	91.5714	30.9379
H9	ENSG00000122678	HEYA8	ENST00000492605	ENST00000467607	ENST00000467607	ENST00000492605	-	TRUE	0	FALSE	FALSE	TRUE	0	FALSE	FALSE	0	0	0	0	0	0	1740	4.36044e-09	5.13107e-11	3.24809e-09	7.97176	5	20.2047	2	3	0.155165	3	3	17.5103	0	63.3519	6.41191
H9	ENSG00000123737	Hct116	ENST00000243498	BambuTx1926	BambuTx1926	ENST00000243498	+	FALSE	-24	FALSE	FALSE	FALSE	106	FALSE	FALSE	0	0	1	0	0	0	5939	0	3.09956e-195	1.19901e-192	4.58863	2789	45.7571	1	3	42.9335	1	2	23.9145	29.2243	64.9563	67.6409
H9	ENSG00000123737	Hct116	ENST00000379663	ENST00000243498	ENST00000243498	ENST00000379663	+	FALSE	3	FALSE	FALSE	FALSE	0	FALSE	FALSE	0	0	1	0	0	0	1644	0	1.29882e-17	2.20847e-16	-2.7264	708	12.6009	2	2	11.3543	2	3	6.7632	4.16031	64.9563	67.6409
H9	ENSG00000123737	Hct116	ENST00000513654	ENST00000379663	ENST00000379663	ENST00000513654	+	FALSE	3	FALSE	FALSE	FALSE	-112	FALSE	FALSE	2	0	0	0	0	0	274	0	6.07077e-05	0.000161586	-2.61281	0	3.16812	3	3	6.23318	3	3	1.14484	0	64.9563	67.6409
H9	ENSG00000124279	MCF7	ENST00000282110	ENST00000264669	ENST00000264669	ENST00000282110	-	FALSE	-8	FALSE	FALSE	FALSE	222	FALSE	FALSE	0	0	0	1	0	0	18	0.0216176	0.0323784	0.0288966	2.09456	85	5.36171	1	2	0.38154	4	3	0.487068	0.292999	6.35259	9.10056
H9	ENSG00000125734	MCF7	ENST00000264080	ENST00000430424	ENST00000430424	ENST00000264080	-	TRUE	0	FALSE	FALSE	FALSE	-172	FALSE	FALSE	0	0	0	0	0	0	10	5.38088e-08	5.41672e-10	3.52348e-08	-2.09332	287	0.318667	4	3	7.02333	1	1	0.301059	1.5583	22.4051	13.398
H9	ENSG00000125744	K562	ENST00000588036	ENST00000430715	ENST00000430715	ENST00000588036	-	FALSE	29	FALSE	FALSE	FALSE	344	FALSE	FALSE	0	0	0	1	0	0	110	0.000559394	0.000939959	0.00359068	2.70715	11	12.0045	1	2	0.0495233	4	3	4.4729	0.0404469	14.9396	7.9956
H9	ENSG00000125746	Hct116	ENST00000588308	ENST00000592433	ENST00000592433	ENST00000588308	-	TRUE	0	TRUE	FALSE	FALSE	-262	FALSE	FALSE	0	0	0	0	0	0	1661	0.000195974	4.70307e-05	0.000129016	2.57442	0	2.79033	3	3	1.75332	1	4	2.47865	0	19.0215	10.4672
H9	ENSG00000125779	A549	ENST00000621891	BambuTx1541	BambuTx1541	ENST00000621891	+	TRUE	0	FALSE	FALSE	TRUE	0	FALSE	FALSE	0	0	0	0	0	0	6	0.0310069	0.0355613	0.0203389	-2.93158	61	0.205054	7	5	0.292999	7	3	0.0879853	0.271321	39.4197	33.2271
H9	ENSG00000125779	HepG2	ENST00000336066	BambuTx1541	BambuTx1541	ENST00000336066	+	TRUE	0	FALSE	FALSE	FALSE	-73	FALSE	FALSE	0	0	0	0	0	0	239	1.72895e-13	8.65724e-15	1.32549e-13	2.41492	183	18.6217	1	5	12.739	1	3	10.1415	2.30278	65.7892	33.2271
H9	ENSG00000125843	K562	ENST00000379567	ENST00000615891	ENST00000615891	ENST00000379567	+	FALSE	-20	FALSE	FALSE	FALSE	3535	FALSE	FALSE	0	0	0	0	0	0	9	0.00821819	0.00155088	0.00526321	2.02264	27	0.891027	1	4	0.361761	2	2	0.181579	0.155952	2.52952	2.42838
H9	ENSG00000125995	K562	ENST00000374072	ENST00000336695	ENST00000336695	ENST00000374072	+	FALSE	-9	FALSE	FALSE	FALSE	2	FALSE	FALSE	0	1	0	0	1	0	1015	7.99645e-06	3.0228e-07	5.57244e-06	3.59433	0	6.63486	3	3	2.41055	3	2	5.23399	0.00476575	185.856	335.996
H9	ENSG00000126067	K562	ENST00000621781	BambuTx92	BambuTx92	ENST00000621781	-	TRUE	0	FALSE	FALSE	FALSE	-3594	FALSE	FALSE	0	0	0	0	0	0	1094	0	0	5.23428e-119	3.18166	0	61.0611	2	2	0.781875	2	2	44.6767	0	242.932	198.005
H9	ENSG00000126216	HEYA8	ENST00000261965	ENST00000464139	ENST00000464139	ENST00000261965	-	FALSE	-32	FALSE	FALSE	TRUE	0	TRUE	FALSE	0	0	0	0	0	0	7	1.52093e-12	0.0118965	0.021592	-2.08515	197	0.531355	3	2	8.43173	1	1	0.0582619	1.75848	19.3821	9.52245
H9	ENSG00000126456	HepG2	ENST00000598808	ENST00000377135	ENST00000377135	ENST00000598808	-	FALSE	33	FALSE	FALSE	FALSE	62	FALSE	FALSE	0	0	1	0	0	0	41	1.55627e-08	1.33087e-09	9.89479e-09	2.57951	55	5.63611	2	4	0.937575	4	4	1.02044	0.366248	47.0476	44.6803
H9	ENSG00000126522	Hct116	BambuTx2271	ENST00000380839	ENST00000380839	BambuTx2271	+	TRUE	0	TRUE	FALSE	FALSE	189	FALSE	FALSE	0	0	0	0	0	0	13	0.00359012	0.00146044	0.00228261	-2.0871	64	0.0726243	6	5	1.5583	2	5	0.0282102	0.768491	27.475	15.7339
H9	ENSG00000126790	Hct116	BambuTx797	ENST00000247194	ENST00000247194	BambuTx797	-	FALSE	379	FALSE	FALSE	FALSE	63	FALSE	FALSE	0	0	0	0	0	1	60	0	1.72732e-21	1.16206e-19	-2.21994	35	0.137184	2	2	0.636093	2	3	0	0.226101	2.28969	4.67489
H9	ENSG00000126790	Hct116	ENST00000247194	BambuTx797	BambuTx797	ENST00000247194	-	FALSE	-379	FALSE	FALSE	FALSE	-63	FALSE	FALSE	0	0	0	0	0	0	508	0	3.03346e-22	2.20021e-20	2.67377	196	1.52633	1	3	3.32623	1	2	1.00293	1.10492	2.28969	4.67489
H9	ENSG00000126934	MCF7	ENST00000262948	ENST00000601786	ENST00000601786	ENST00000262948	-	TRUE	0	TRUE	FALSE	FALSE	-3	FALSE	FALSE	0	0	0	0	0	0	22	0.0165871	0.0202496	0.0330182	3.49753	1170	2.1993	2	4	67.8264	1	1	0	20.8761	107.783	74.4216
H9	ENSG00000127481	A549	ENST00000459947	ENST00000375225	ENST00000375225	ENST00000459947	-	TRUE	0	FALSE	TRUE	FALSE	8	FALSE	FALSE	0	0	0	0	0	0	411	6.3637e-05	3.77094e-06	4.06703e-05	2.11572	0	27.1995	1	4	0.0521395	3	2	17.7576	0	44.7511	37.5143
H9	ENSG00000127483	K562	ENST00000417710	BambuTx61	BambuTx61	ENST00000417710	-	TRUE	0	FALSE	FALSE	TRUE	0	FALSE	TRUE	0	0	1	0	0	0	8	1.02836e-08	3.07103e-10	7.45324e-09	-2.37178	15	0.89084	6	3	0.297769	6	4	0.0642863	0	154.683	30.3352
H9	ENSG00000127993	Hct116	ENST00000481551	BambuTx2311	BambuTx2311	ENST00000481551	+	FALSE	-22	FALSE	FALSE	FALSE	-2	FALSE	FALSE	1	0	0	0	0	0	229	3.59156e-12	7.48129e-14	2.5349e-12	2.67483	10	2.45531	2	2	0.151093	2	2	1.05327	0	6.66218	3.83529
H9	ENSG00000128641	Hct116	ENST00000339514	ENST00000392318	ENST00000392318	ENST00000339514	+	FALSE	-113	FALSE	FALSE	FALSE	-5	FALSE	FALSE	0	0	0	2	0	0	6	9.57994e-06	7.47078e-07	6.48213e-06	-2.98895	109	3.88797e-06	3	3	11.6852	1	1	0	0.92111	23.8912	26.5182
H9	ENSG00000129103	HEYA8	ENST00000395436	ENST00000436782	ENST00000436782	ENST00000395436	+	FALSE	-275	FALSE	FALSE	FALSE	541	FALSE	FALSE	0	0	2	0	0	0	20	0.0423137	0.0259885	0.0379349	-3.2886	85	0.343249	6	4	1.1633	2	2	0.046323	0.545832	52.8258	31.8202
H9	ENSG00000129353	HEYA8	ENST00000586549	ENST00000407327	ENST00000407327	ENST00000586549	+	TRUE	0	FALSE	TRUE	FALSE	420	FALSE	FALSE	0	0	1	0	0	0	823	0.000549646	9.87027e-05	0.000368865	3.23601	2	11.5882	1	3	0.193782	4	3	7.77113	0	19.0737	34.9726
H9	ENSG00000129354	A549	ENST00000250244	ENST00000589348	ENST00000589348	ENST00000250244	-	TRUE	0	TRUE	FALSE	FALSE	-17	FALSE	FALSE	0	0	1	0	0	0	154	2.76186e-05	0.0228342	0.0377351	3.59436	4937	6.50272	4	2	69.7607	1	1	6.47791	54.178	77.373	83.6511
H9	ENSG00000129484	K562	ENST00000429687	ENST00000250416	ENST00000250416	ENST00000429687	+	FALSE	-33	FALSE	FALSE	FALSE	-1	FALSE	FALSE	0	0	0	0	0	0	85	0	1.1428e-12	9.59727e-11	3.44994	1290	14.8763	1	3	23.6006	1	2	2.9796	10.9081	16.5006	24.1873
H9	ENSG00000129657	Hct116	ENST00000561633	ENST00000436233	ENST00000436233	ENST00000561633	+	TRUE	0	FALSE	FALSE	TRUE	0	FALSE	FALSE	0	0	0	0	0	0	9	6.90811e-13	0.000436355	0.000820729	-2.27323	25	0.614323	4	2	0.389879	3	3	0.0290242	0.0779761	13.3243	25.4133
H9	ENSG00000129657	Hct116	ENST00000585618	ENST00000561633	ENST00000561633	ENST00000585618	+	TRUE	0	FALSE	FALSE	TRUE	0	FALSE	FALSE	0	0	0	0	0	0	442	6.90811e-13	2.62707e-14	4.80112e-13	2.85979	8	2.89261	2	3	0.125316	4	3	1.66555	0	13.3243	25.4133
H9	ENSG00000130066	HEYA8	BambuTx2636	ENST00000489394	ENST00000489394	BambuTx2636	+	FALSE	-24	FALSE	FALSE	FALSE	0	FALSE	FALSE	2	0	0	0	0	0	94	1.86645e-06	5.20494e-08	1.33981e-06	-2.03575	89	1.06082	4	3	5.12654	2	2	0.588918	0.711767	74.7152	63.9334
H9	ENSG00000130529	HepG2	ENST00000252826	ENST00000599628	ENST00000599628	ENST00000252826	+	FALSE	-51	FALSE	FALSE	TRUE	0	TRUE	FALSE	0	0	0	0	0	0	15	9.65601e-10	2.21807e-11	6.31071e-10	2.75935	7	3.3119	1	4	0.460257	3	3	0.514805	0	4.46147	18.5264
H9	ENSG00000130731	HepG2	ENST00000456420	ENST00000568077	ENST00000568077	ENST00000456420	-	FALSE	92	FALSE	FALSE	FALSE	11	FALSE	FALSE	0	0	1	0	1	0	34	0	9.59495e-12	6.86529e-11	-2.27973	316	1.54045	6	6	4.9655	5	4	1.02961	3.11659	69.1072	90.3249
H9	ENSG00000130731	HepG2	ENST00000614890	ENST00000338401	ENST00000338401	ENST00000614890	-	FALSE	-24	FALSE	FALSE	FALSE	-2	FALSE	FALSE	0	0	2	0	0	0	905	0	8.69601e-16	1.23222e-14	2.06734	184	40.882	1	4	3.43419	8	3	38.5102	1.17009	69.1072	90.3249
H9	ENSG00000130731	K562	ENST00000456420	ENST00000397665	ENST00000397665	ENST00000456420	-	FALSE	51	FALSE	FALSE	FALSE	-13	FALSE	FALSE	0	0	2	0	0	0	11	1.42212e-09	8.46703e-11	1.05405e-09	-2.07595	316	0.700491	10	7	4.9655	5	4	0	3.11659	73.5742	90.3249
H9	ENSG00000130958	HepG2	ENST00000490599	BambuTx3478	BambuTx3478	ENST00000490599	-	TRUE	0	FALSE	TRUE	FALSE	-4	FALSE	FALSE	0	0	0	0	0	0	162	6.7621e-09	5.16516e-10	4.32024e-09	2.15834	0	22.7192	2	4	3.67071	2	4	4.46147	0	127.353	14.4268
H9	ENSG00000131759	HepG2	ENST00000254066	ENST00000394081	ENST00000394081	ENST00000254066	+	TRUE	0	FALSE	FALSE	FALSE	-1	FALSE	FALSE	0	0	0	0	0	0	50	2.72388e-05	2.02783e-06	1.77845e-05	2.78194	17	4.11381	2	3	0.766093	2	3	2.0283	0.13001	18.9791	7.73558
H9	ENSG00000132294	Hct116	ENST00000254624	BambuTx2463	BambuTx2463	ENST00000254624	+	FALSE	-5	FALSE	FALSE	FALSE	-115	FALSE	FALSE	0	0	0	0	0	1	130	2.96439e-08	1.32191e-09	2.08317e-08	2.01572	190	12.0566	1	3	9.94432	1	2	1.08596	1.56012	32.6763	11.0492
H9	ENSG00000132485	HEYA8	ENST00000254821	ENST00000477096	ENST00000477096	ENST00000254821	-	TRUE	0	TRUE	FALSE	FALSE	40	FALSE	FALSE	0	1	0	0	0	0	12	0.000118651	1.51096e-05	8.2079e-05	-2.67552	1604	0.413714	3	2	24.2065	2	2	0.0252226	14.4268	63.3178	73.8561
H9	ENSG00000132589	Hct116	ENST00000394908	ENST00000580805	ENST00000580805	ENST00000394908	-	FALSE	-26	FALSE	FALSE	FALSE	-4	FALSE	FALSE	0	0	0	1	0	0	383	0	9.20313e-45	1.42403e-42	3.33099	3013	4.7587	2	4	62.3318	1	1	1.6597	29.6671	32.2169	66.76
H9	ENSG00000132780	Hct116	ENST00000464190	ENST00000351223	ENST00000351223	ENST00000464190	+	FALSE	-24	FALSE	FALSE	TRUE	0	FALSE	TRUE	0	0	0	0	0	0	12730	1.74135e-11	1.18156e-12	1.21077e-11	2.62073	8804	100.431	1	3	78.4358	2	3	53.6949	55.9042	117.635	425.721
H9	ENSG00000132879	Hct116	ENST00000251547	ENST00000376770	ENST00000376770	ENST00000251547	+	FALSE	44	FALSE	FALSE	FALSE	1	FALSE	FALSE	0	0	0	1	0	0	7	0.0051734	0.00111924	0.00324923	-2.85756	123	1.29599e-06	6	5	2.48556	2	3	0	0.545832	14.2826	11.0153
H9	ENSG00000133315	A549	ENST00000538595	BambuTx8427	BambuTx8427	ENST00000538595	-	FALSE	42	FALSE	FALSE	TRUE	0	FALSE	FALSE	0	0	0	0	0	0	15	1.78655e-05	0.000809208	0.00184833	2.04734	33	1.05709	3	4	0.167401	4	4	0	0.0837373	10.0201	12.5541
H9	ENSG00000133315	A549	ENST00000542105	ENST00000538595	ENST00000538595	ENST00000542105	-	TRUE	0	FALSE	FALSE	TRUE	0	FALSE	FALSE	0	0	0	0	0	0	40	1.78655e-05	1.2953e-06	1.10596e-05	2.6692	54	1.87361	2	4	0.35691	3	4	1.40521	0.334949	10.0201	12.5541
H9	ENSG00000133315	HEYA8	BambuTx481	BambuTx8427	BambuTx8427	BambuTx481	-	FALSE	40	FALSE	FALSE	TRUE	0	FALSE	FALSE	0	0	0	0	0	0	8	0.0209282	0.0115659	0.0127601	-2.01114	4	0.0213197	6	4	0.523557	2	2	0	0	17.1504	12.5541
H9	ENSG00000133315	MCF7	BambuTx481	ENST00000538595	ENST00000538595	BambuTx481	-	FALSE	-2	FALSE	FALSE	TRUE	0	FALSE	FALSE	0	0	0	0	0	0	7	7.72908e-05	6.0449e-06	5.27791e-05	-2.34355	4	0.436371	5	4	0.523557	2	2	0	0	55.8252	12.5541
H9	ENSG00000133316	HepG2	ENST00000278856	ENST00000529106	ENST00000529106	ENST00000278856	-	TRUE	0	FALSE	TRUE	FALSE	0	FALSE	FALSE	0	0	0	0	0	0	29	9.36124e-08	2.48387e-05	8.15914e-05	2.76962	3663	8.38177	2	3	46.1298	1	1	0.514805	26.1031	47.3621	49.8654
H9	ENSG00000133961	HEYA8	ENST00000554546	ENST00000555238	ENST00000555238	ENST00000554546	-	FALSE	-87	FALSE	FALSE	FALSE	-109	FALSE	FALSE	0	0	0	2	0	0	12	0.00063646	0.0381941	0.0157489	-2.29348	27	0.279808	7	5	3.29873	2	2	0.0501882	0.155952	35.695	18.2689
H9	ENSG00000134248	Hct116	ENST00000483260	ENST00000256644	ENST00000256644	ENST00000483260	-	FALSE	274	FALSE	FALSE	FALSE	-4	FALSE	FALSE	0	0	1	0	0	0	267	0.00591502	0.00130396	0.00370214	-2.03447	45	2.02213	5	4	0.455197	5	3	1.29097	0.195015	198.2	52.9595
H9	ENSG00000134490	MCF7	BambuTx8940	ENST00000475185	ENST00000475185	BambuTx8940	-	TRUE	0	FALSE	FALSE	FALSE	0	FALSE	FALSE	0	0	0	0	0	0	9	0.0278611	0.00772907	0.0177762	2.40443	4	1.38815	1	4	0.171331	3	4	0	0	6.13401	2.26503
H9	ENSG00000134602	Hct116	ENST00000354719	BambuTx2682	BambuTx2682	ENST00000354719	+	FALSE	48	FALSE	FALSE	FALSE	0	FALSE	FALSE	0	0	1	1	0	0	158	0	3.35172e-17	8.01994e-16	3.18217	25	5.10874	2	3	6.34156	2	3	1.55519	0.209343	17.4274	68.385
H9	ENSG00000134759	Hct116	ENST00000536830	ENST00000351393	ENST00000351393	ENST00000536830	+	TRUE	0	FALSE	TRUE	FALSE	-97	FALSE	FALSE	0	0	0	0	0	0	323	8.83334e-11	2.41657e-12	6.30209e-11	2.21937	60	2.60273	2	3	2.35089	2	3	1.33899	0	27.6987	50.8353
H9	ENSG00000134824	Hct116	ENST00000523235	ENST00000522056	ENST00000522056	ENST00000523235	+	TRUE	0	FALSE	TRUE	FALSE	-1390	FALSE	FALSE	0	0	0	0	0	0	55	2.2129e-07	3.53245e-08	1.53968e-07	2.42347	16	0.445017	3	4	71.2046	2	3	0.124889	0	11.8278	251.742
H9	ENSG00000135341	HEYA8	ENST00000369327	ENST00000369332	ENST00000369332	ENST00000369327	-	FALSE	156	FALSE	FALSE	FALSE	0	FALSE	FALSE	0	0	0	1	0	0	793	1.89815e-05	9.76648e-06	5.73747e-05	2.4069	23	22.8405	1	2	1.00856	3	2	7.35114	0.0779761	35.7202	30.2273
H9	ENSG00000135341	MCF7	ENST00000369325	ENST00000369332	ENST00000369332	ENST00000369325	-	FALSE	162	FALSE	FALSE	FALSE	0	FALSE	FALSE	0	0	1	1	0	0	24	5.12267e-09	6.14846e-11	3.42612e-09	-2.51194	2	3.81682	3	2	0.0809853	4	2	0.530881	0	36.8041	30.2273
H9	ENSG00000135404	HEYA8	ENST00000257857	ENST00000552692	ENST00000552692	ENST00000257857	-	TRUE	0	TRUE	FALSE	FALSE	17	FALSE	FALSE	0	0	0	0	0	0	150	0.00477052	0.00246219	0.00306533	-3.12827	2675	0.897366	6	3	26.2715	3	2	0.00981406	21.4794	388.746	351.739
H9	ENSG00000135535	K562	ENST00000413644	ENST00000415861	ENST00000415861	ENST00000413644	-	TRUE	0	TRUE	FALSE	FALSE	0	FALSE	FALSE	0	1	0	0	0	0	14	4.84877e-11	0.000947054	0.00212135	2.83951	4	41.6815	2	3	19.4713	1	3	0.606334	0	187.644	61.6853
H9	ENSG00000135951	Hct116	ENST00000393483	BambuTx7846	BambuTx7846	ENST00000393483	-	TRUE	0	FALSE	FALSE	TRUE	0	TRUE	FALSE	0	0	1	0	0	0	13	0.0177835	0.0149822	0.0108178	-2.85443	0	0.111583	5	5	0.121988	5	5	0	0	3.29242	5.72043
H9	ENSG00000136068	HEYA8	ENST00000429972	ENST00000358537	ENST00000358537	ENST00000429972	+	FALSE	0	FALSE	FALSE	FALSE	0	FALSE	FALSE	0	0	1	0	0	0	290	7.40793e-09	1.9106e-10	5.48735e-09	3.54179	15	105.803	1	4	3.89106	2	3	3.78229	0.0418687	135.797	33.5425
H9	ENSG00000136603	Hct116	ENST00000490989	ENST00000465590	ENST00000465590	ENST00000490989	+	TRUE	0	FALSE	FALSE	FALSE	53	FALSE	FALSE	0	0	0	0	0	0	108	4.9688e-05	4.87033e-06	3.31984e-05	2.5828	60	0.115199	2	4	0.304743	3	2	0.115199	0.260019	3.33109	27.089
H9	ENSG00000136754	HEYA8	ENST00000376137	ENST00000359188	ENST00000359188	ENST00000376137	-	FALSE	-152	FALSE	FALSE	FALSE	3	FALSE	FALSE	0	0	0	1	0	0	42	3.7828e-08	2.58544e-09	2.72774e-08	3.93477	0	3.58612	4	4	0.203219	4	5	0.427803	0	30.2467	23.7918
H9	ENSG00000136891	Hct116	ENST00000477648	BambuTx2556	BambuTx2556	ENST00000477648	-	TRUE	0	FALSE	TRUE	FALSE	2	FALSE	FALSE	0	0	0	0	0	0	645	0	2.61815e-21	8.93638e-20	2.49297	216	5.74683	2	3	4.56926	2	3	2.24705	3.34942	31.2432	50.1943
H9	ENSG00000137700	MCF7	ENST00000525102	ENST00000526275	ENST00000526275	ENST00000525102	-	TRUE	0	TRUE	FALSE	FALSE	-242	FALSE	FALSE	0	1	0	0	0	0	54	0.00959672	0.0252766	0.0247008	2.43374	0	3.32246	3	4	12.7011	1	1	1.23004	0	37.6803	30.6446
H9	ENSG00000137936	MCF7	ENST00000260502	ENST00000370247	ENST00000370247	ENST00000260502	-	TRUE	0	FALSE	FALSE	FALSE	5	FALSE	FALSE	0	0	0	0	0	0	8	0.0260391	0.00691396	0.016658	2.61642	56	1.42252	1	3	3.96123	1	2	0	0.659247	7.00789	4.22532
H9	ENSG00000138111	Hct116	BambuTx377	BambuTx376	BambuTx376	BambuTx377	+	FALSE	0	FALSE	FALSE	TRUE	0	FALSE	FALSE	0	0	0	0	0	0	1517	3.09222e-10	4.13494e-08	4.78663e-07	3.22817	2	5.67125	2	3	0.835961	2	3	3.12432	0	23.5957	5.45832
H9	ENSG00000138190	K562	ENST00000497262	ENST00000260762	ENST00000260762	ENST00000497262	+	TRUE	0	FALSE	TRUE	TRUE	0	FALSE	TRUE	0	0	0	0	0	0	7	9.8014e-06	3.77921e-07	6.82419e-06	-2.65977	2	1.81391	2	2	0.0404469	2	3	0	0	21.6873	4.22873
H9	ENSG00000138382	HEYA8	ENST00000308099	ENST00000260953	ENST00000260953	ENST00000308099	-	FALSE	13	FALSE	FALSE	FALSE	6	FALSE	FALSE	0	1	0	2	0	0	13	0.000109315	6.81936e-06	7.54097e-05	-4.97105	2	0.219892	7	4	0.0492321	7	4	0.0623548	0	98.5128	88.2766
H9	ENSG00000138382	HepG2	ENST00000392640	ENST00000260953	ENST00000260953	ENST00000392640	-	FALSE	-17	FALSE	FALSE	FALSE	0	FALSE	FALSE	0	1	0	0	0	0	547	0.000349858	4.03761e-05	0.000227324	2.04731	2816	28.1788	2	4	25.0763	2	2	21.9297	10.2058	73.1023	88.2766
H9	ENSG00000138621	HepG2	ENST00000569562	ENST00000563393	ENST00000563393	ENST00000569562	+	TRUE	0	TRUE	FALSE	FALSE	556	FALSE	FALSE	0	0	0	0	0	0	46	0.000703791	0.00225467	0.00344331	2.59365	260	2.99186	1	4	1.04582	2	4	1.6773	1.0255	7.14415	15.0494
H9	ENSG00000138750	Hct116	BambuTx1903	BambuTx1904	BambuTx1904	BambuTx1903	-	FALSE	0	FALSE	FALSE	FALSE	0	FALSE	FALSE	0	0	1	0	0	0	780	4.31642e-08	6.0255e-09	3.03696e-08	2.14962	70	4.08887	3	4	0.906402	2	3	2.45482	0.155952	38.9833	57.3993
H9	ENSG00000138835	HEYA8	ENST00000485822	ENST00000613049	ENST00000613049	ENST00000485822	+	TRUE	0	FALSE	FALSE	TRUE	0	FALSE	FALSE	0	0	0	0	0	0	1539	2.85583e-05	3.99123e-06	2.00641e-05	2.62699	0	16.5764	1	3	1.7511	3	2	12.2484	0	44.9997	10.6212
H9	ENSG00000139546	K562	ENST00000549572	BambuTx626	BambuTx626	ENST00000549572	+	TRUE	0	FALSE	FALSE	FALSE	8	FALSE	FALSE	0	0	1	0	1	0	6	5.6833e-06	6.05845e-07	3.95726e-06	-2.10142	9	0.161302	5	3	0.427918	5	4	0	0	24.762	36.6854
H9	ENSG00000139637	K562	ENST00000549488	ENST00000547490	ENST00000547490	ENST00000549488	+	TRUE	0	TRUE	FALSE	FALSE	-4	FALSE	FALSE	0	0	0	0	0	0	6	2.52299e-08	8.04265e-06	5.02975e-05	3.62022	16	0.260869	2	3	2.63421	3	2	0	0	2.50228	62.5518
H9	ENSG00000139793	HEYA8	ENST00000376673	ENST00000343600	ENST00000343600	ENST00000376673	+	FALSE	0	FALSE	FALSE	FALSE	0	FALSE	FALSE	0	0	1	0	0	0	477	0.00338661	0.00154627	0.00219007	2.03636	0	17.2942	1	3	0.121341	2	4	4.09098	0	35.6328	0.623809
H9	ENSG00000140025	Hct116	ENST00000316738	ENST00000538485	ENST00000538485	ENST00000316738	-	FALSE	61	FALSE	FALSE	TRUE	0	FALSE	FALSE	0	0	0	0	0	0	80	7.35591e-13	0.000434252	0.000817896	-2.7881	1778	0.477045	4	3	14.3329	1	1	0.120663	6.62955	17.4399	15.8291
H9	ENSG00000140025	Hct116	ENST00000538485	BambuTx824	BambuTx824	ENST00000538485	-	FALSE	-5	FALSE	FALSE	TRUE	0	FALSE	FALSE	0	0	0	0	0	0	303	7.35591e-13	2.79502e-14	5.06816e-13	2.12808	29	1.74192	2	4	0.900496	2	3	1.07596	0.155952	17.4399	15.8291
H9	ENSG00000140025	MCF7	BambuTx824	ENST00000538485	ENST00000538485	BambuTx824	-	FALSE	5	FALSE	FALSE	TRUE	0	FALSE	FALSE	0	0	0	0	0	0	62	1.9539e-13	7.35187e-16	1.18677e-13	2.84204	7	7.82751	2	3	0.119442	4	4	2.33596	0	19.0656	15.8291
H9	ENSG00000140264	HEYA8	ENST00000249786	ENST00000409617	ENST00000409617	ENST00000249786	+	FALSE	-512	FALSE	FALSE	TRUE	0	FALSE	FALSE	0	0	0	0	0	0	68	0	0.00354392	0.00903252	-2.3988	69549	1.36344	9	6	702.864	1	1	0.362093	410.362	721.019	809.504
H9	ENSG00000140750	Hct116	ENST00000570320	BambuTx2990	BambuTx2990	ENST00000570320	-	TRUE	0	FALSE	TRUE	FALSE	4	FALSE	FALSE	0	0	0	1	0	0	18	0.000126467	5.6668e-05	8.40962e-05	-2.29223	6	0.63006	5	4	0.131442	5	4	0	0	14.3811	21.8161
H9	ENSG00000141295	HEYA8	BambuTx4345	ENST00000584123	ENST00000584123	BambuTx4345	-	FALSE	134	FALSE	FALSE	FALSE	-17	FALSE	FALSE	0	0	0	0	0	0	25	1.70001e-06	3.76651e-06	2.64322e-05	-2.31596	28	6.34965e-06	6	3	1.37391	4	2	1.34805e-06	0.122905	47.2963	17.5513
H9	ENSG00000141349	Hct116	ENST00000269097	BambuTx1086	BambuTx1086	ENST00000269097	+	FALSE	-139	FALSE	FALSE	FALSE	40	FALSE	FALSE	0	0	1	0	0	0	2948	5.43751e-13	9.89831e-15	3.67584e-13	2.16063	7842	25.1081	1	4	91.5458	1	2	11.6588	84.156	45.9721	107.306
H9	ENSG00000141447	HEYA8	ENST00000582350	BambuTx1172	BambuTx1172	ENST00000582350	-	FALSE	84	FALSE	FALSE	TRUE	0	FALSE	FALSE	0	0	0	0	0	0	14	1.0896e-05	4.10997e-07	7.79717e-06	-2.22556	82	0.257682	4	4	0.947179	4	3	0.0381805	0.390029	17.8342	38.8956
H9	ENSG00000141510	MCF7	ENST00000504290	ENST00000620739	ENST00000620739	ENST00000504290	-	TRUE	0	FALSE	TRUE	FALSE	0	FALSE	FALSE	0	0	1	0	0	0	25	0.00031878	0.000113674	0.000218451	-2.5983	0	2.79598	7	3	4.05655	5	3	0.856304	0	108.811	66.4542
H9	ENSG00000141510	MCF7	ENST00000510385	ENST00000620739	ENST00000620739	ENST00000510385	-	TRUE	0	FALSE	TRUE	FALSE	0	FALSE	FALSE	0	0	1	0	0	0	25	0.00031878	0.000113674	0.000218451	-2.5983	0	2.79598	7	3	4.05655	5	4	0.856304	0	108.811	66.4542
H9	ENSG00000141510	MCF7	ENST00000610623	ENST00000620739	ENST00000620739	ENST00000610623	-	TRUE	0	FALSE	TRUE	FALSE	0	FALSE	FALSE	0	0	1	0	0	0	25	0.00031878	0.000113674	0.000218451	-2.5983	0	2.79598	7	3	4.05655	5	3	0.856304	0	108.811	66.4542
H9	ENSG00000141510	MCF7	ENST00000618944	ENST00000620739	ENST00000620739	ENST00000618944	-	TRUE	0	FALSE	TRUE	FALSE	0	FALSE	FALSE	0	0	1	0	0	0	25	0.00031878	0.000113674	0.000218451	-2.5983	0	2.79598	7	3	4.05655	5	4	0.856304	0	108.811	66.4542
H9	ENSG00000141526	A549	ENST00000581287	ENST00000392339	ENST00000392339	ENST00000581287	+	TRUE	0	FALSE	TRUE	FALSE	-588	FALSE	FALSE	0	0	0	0	0	0	61	2.25394e-07	0.00203978	0.0038499	5.47276	13	5.31255	2	4	3.75659	2	2	2.00194	0.0516378	19.7419	9.59106
H9	ENSG00000141526	MCF7	ENST00000581287	ENST00000392339	ENST00000392339	ENST00000581287	+	TRUE	0	FALSE	TRUE	FALSE	-588	FALSE	FALSE	0	0	0	0	0	0	33	3.70872e-05	0.000497646	0.00160065	5.46804	13	1.7696	2	4	3.75659	2	2	0.649423	0.0516378	9.37889	9.59106
H9	ENSG00000142252	Hct116	ENST00000591607	BambuTx4394	BambuTx4394	ENST00000591607	+	TRUE	0	FALSE	FALSE	FALSE	49	FALSE	FALSE	0	0	0	0	0	0	173	0.0034121	0.00205555	0.00216074	-2.05395	264	0.578314	5	4	1.23376	5	2	0.241325	1.0255	37.1589	40.5683
H9	ENSG00000142910	HepG2	ENST00000481165	BambuTx2751	BambuTx2751	ENST00000481165	+	TRUE	0	FALSE	TRUE	FALSE	2	FALSE	FALSE	4	0	0	0	0	0	43	0.00846315	0.00387078	0.00521469	2.60713	0	7.09359	2	4	0.400744	2	3	1.49593	0	32.92	3.56005
H9	ENSG00000142937	HEYA8	ENST00000396651	ENST00000485390	ENST00000485390	ENST00000396651	+	TRUE	0	TRUE	FALSE	FALSE	0	FALSE	FALSE	0	0	0	0	0	0	20	0.00959733	0	0.0060411	-4.00819	204615	0.167512	5	3	3040.57	1	1	0.0560638	1146.13	2940.01	3063.29
H9	ENSG00000143033	Hct116	ENST00000545708	BambuTx140	BambuTx140	ENST00000545708	+	FALSE	-45	FALSE	FALSE	FALSE	-836	FALSE	FALSE	0	1	2	0	0	0	341	0	1.21442e-29	5.73614e-28	5.03656	0	7.23809	2	4	4.90124	2	4	1.56861	0	21.5434	51.3249
H9	ENSG00000143224	Hct116	ENST00000544598	BambuTx209	BambuTx209	ENST00000544598	+	FALSE	44	FALSE	FALSE	FALSE	-2	FALSE	FALSE	0	0	0	3	0	0	269	4.93054e-08	6.97838e-09	3.4498e-08	2.97503	69	1.66286	2	4	3.25066	2	2	0.907193	0.587862	9.88704	15.2053
H9	ENSG00000143401	Hct116	ENST00000583931	ENST00000629042	ENST00000629042	ENST00000583931	-	FALSE	0	FALSE	FALSE	FALSE	-1	FALSE	FALSE	0	0	2	0	1	0	34	0.00164868	0	0.00105449	-2.45682	2861	0.135527	3	2	153.742	1	1	0	21.7116	113.278	156.125
H9	ENSG00000143570	HEYA8	ENST00000621013	ENST00000537590	ENST00000537590	ENST00000621013	-	TRUE	0	FALSE	FALSE	FALSE	0	FALSE	FALSE	0	0	1	0	0	0	19	6.32306e-05	0.0387173	0.030644	-2.75669	241	0.0954866	5	4	4.65668	4	4	0.031098	1.60298	55.5701	151.062
H9	ENSG00000143578	MCF7	ENST00000368600	ENST00000368603	ENST00000368603	ENST00000368600	+	FALSE	6	FALSE	FALSE	FALSE	-5	FALSE	FALSE	0	0	0	0	0	0	59	1.11865e-06	3.7248e-08	7.69632e-07	2.54732	27	2.33794	3	2	0.204017	5	3	1.13929	0.13001	25.5235	17.6163
H9	ENSG00000143819	HepG2	ENST00000272167	ENST00000366837	ENST00000366837	ENST00000272167	+	TRUE	0	FALSE	FALSE	FALSE	4	FALSE	FALSE	0	0	0	0	0	0	325	8.61647e-05	8.17931e-06	5.61873e-05	2.76581	1668	28.6975	2	3	27.1688	1	1	3.06178	17.3193	112.025	28.5392
H9	ENSG00000143951	HEYA8	BambuTx4422	ENST00000272321	ENST00000272321	BambuTx4422	-	FALSE	281	FALSE	FALSE	TRUE	0	FALSE	FALSE	0	0	0	0	0	0	15	0.0232543	0	0.0141687	-2.4026	54	0.327504	2	3	0.62171	2	3	0.0892487	0.260019	4.86932	6.79508
H9	ENSG00000143951	HEYA8	ENST00000272321	BambuTx4422	BambuTx4422	ENST00000272321	-	FALSE	-281	FALSE	FALSE	TRUE	0	FALSE	FALSE	0	0	0	0	0	0	337	0.0232543	0	0.0143024	2.24006	166	3.53566	1	3	3.31477	1	3	2.83387	1.01369	4.86932	6.79508
H9	ENSG00000144401	K562	ENST00000458426	ENST00000477919	ENST00000477919	ENST00000458426	-	TRUE	0	FALSE	FALSE	TRUE	0	FALSE	FALSE	0	0	0	0	0	0	31	0.00133921	0.000751806	0.000890467	2.22038	13	4.34041	2	5	0.683476	6	3	1.87869	0	21.6894	37.5347
H9	ENSG00000144744	HEYA8	ENST00000349511	ENST00000415609	ENST00000415609	ENST00000349511	-	FALSE	-27	FALSE	FALSE	FALSE	0	FALSE	FALSE	0	0	1	0	0	0	6	0.0106838	0.0123935	0.0222854	-2.12425	303	0.177694	3	3	8.41074	2	2	0.0193836	2.20985	51.4019	49.9493
H9	ENSG00000144824	Hct116	ENST00000431670	BambuTx1791	BambuTx1791	ENST00000431670	+	TRUE	0	FALSE	FALSE	TRUE	0	FALSE	FALSE	0	0	0	0	0	0	573	0.00161372	0.0123598	0.00738595	5.11266	1	8.08939	3	6	0.831263	3	3	2.22878	0	74.6281	4.74673
H9	ENSG00000145287	HepG2	ENST00000411416	ENST00000311507	ENST00000311507	ENST00000411416	-	TRUE	0	FALSE	FALSE	FALSE	640	FALSE	FALSE	0	0	0	0	0	0	77	0.00947372	0.00220333	0.00580696	2.11562	72	3.60364	1	2	1.16267	1	3	3.10566	0.460555	3.60364	1.2943
H9	ENSG00000145555	HepG2	ENST00000274203	ENST00000515803	ENST00000515803	ENST00000274203	-	TRUE	0	FALSE	FALSE	FALSE	-4466	FALSE	FALSE	0	0	0	0	0	1	20	0.000243038	0.000837835	0.00275968	2.233	0	11.0875	2	3	42.7432	1	1	0.621132	0	38.9359	70.4975
H9	ENSG00000145623	HEYA8	BambuTx3321	BambuTx6154	BambuTx6154	BambuTx3321	+	FALSE	-33	FALSE	FALSE	TRUE	0	FALSE	FALSE	0	0	0	0	0	0	31	0.000489428	0.0010494	0.00221733	2.22631	9	2.32733	2	3	0.0779761	3	3	0.217038	0	17.5291	2.37337
H9	ENSG00000145781	Hct116	ENST00000632434	ENST00000274458	ENST00000274458	ENST00000632434	+	FALSE	35	FALSE	FALSE	FALSE	1	FALSE	FALSE	0	0	0	0	0	0	3361	1.75193e-05	0	1.17981e-05	2.25429	2281	38.975	1	2	27.6231	1	3	13.2989	12.8238	40.0563	41.2406
H9	ENSG00000146540	HEYA8	ENST00000397098	BambuTx3393	BambuTx3393	ENST00000397098	-	FALSE	25	FALSE	FALSE	TRUE	0	FALSE	FALSE	0	0	0	0	0	1	24	0.000146536	1.93693e-05	0.000100468	-2.13235	9	0.382119	5	4	0.170512	5	3	0.154842	0	63.0867	52.0032
H9	ENSG00000146540	Hct116	BambuTx3393	ENST00000397100	ENST00000397100	BambuTx3393	-	FALSE	-8	FALSE	FALSE	TRUE	0	FALSE	FALSE	0	0	0	0	0	1	1160	0	5.28911e-20	1.58487e-18	3.66528	22	18.4416	1	5	0.0825322	6	4	0.503261	0	44.6489	52.0032
H9	ENSG00000146733	HEYA8	ENST00000275605	BambuTx2265	BambuTx2265	ENST00000275605	-	TRUE	0	FALSE	FALSE	FALSE	3	FALSE	FALSE	1	0	5	0	0	1	279	0.000226816	1.65261e-05	0.000155336	2.78682	21	10.3248	2	3	20.8336	2	3	1.67411	0.146499	25.2971	45.3415
H9	ENSG00000146733	Hct116	ENST00000275605	BambuTx2265	BambuTx2265	ENST00000275605	-	TRUE	0	FALSE	FALSE	FALSE	3	FALSE	FALSE	1	0	5	0	0	1	1087	1.19746e-07	6.0879e-09	8.43584e-08	3.22884	21	13.2555	2	3	20.8336	2	3	3.13912	0.146499	40.1698	45.3415
H9	ENSG00000147454	A549	ENST00000518881	ENST00000519192	ENST00000519192	ENST00000518881	+	FALSE	-8	FALSE	FALSE	TRUE	0	FALSE	FALSE	0	0	0	0	0	0	242	0.0164443	0.0120409	0.0108017	2.75961	53	10.8169	2	3	1.08774	4	2	8.97849	0.406981	36.2044	30.2292
H9	ENSG00000147454	Hct116	ENST00000290075	ENST00000519192	ENST00000519192	ENST00000290075	+	FALSE	-19	FALSE	FALSE	TRUE	0	FALSE	FALSE	0	0	0	0	0	0	4517	1.01124e-05	2.37888e-06	6.84186e-06	3.47289	85	9.99327	2	3	1.45522	3	3	8.20701	0.813962	29.083	30.2292
H9	ENSG00000147454	Hct116	ENST00000518881	ENST00000520654	ENST00000520654	ENST00000518881	+	FALSE	-86	FALSE	FALSE	TRUE	0	TRUE	FALSE	0	0	0	0	0	0	80	1.01124e-05	0.00473436	0.00435791	-2.08809	53	1.28928	5	4	1.08774	4	2	0.121416	0.406981	29.083	30.2292
H9	ENSG00000147454	K562	ENST00000290075	ENST00000519192	ENST00000519192	ENST00000290075	+	FALSE	-19	FALSE	FALSE	TRUE	0	FALSE	FALSE	0	0	0	0	0	0	100	5.00422e-07	3.71716e-08	3.54353e-07	-3.13646	85	6.7914	5	3	1.45522	3	3	3.65176	0.813962	431.394	30.2292
H9	ENSG00000147687	Hct116	BambuTx2452	BambuTx6	BambuTx6	BambuTx2452	-	FALSE	0	FALSE	FALSE	FALSE	0	FALSE	FALSE	0	0	1	1	0	0	3806	0	1.54431e-68	4.48043e-66	2.92477	199	28.1683	2	5	3.19382	2	2	11.8249	1.10508	89.8821	42.074
H9	ENSG00000147687	Hct116	ENST00000276692	BambuTx5	BambuTx5	ENST00000276692	-	FALSE	0	FALSE	FALSE	FALSE	0	FALSE	FALSE	0	0	1	0	0	0	5718	0	0	0	5.5149	2909	39.398	1	5	35.5783	1	2	17.9764	19.8886	89.8821	42.074
H9	ENSG00000147687	Hct116	ENST00000523214	ENST00000276692	ENST00000276692	ENST00000523214	-	FALSE	-4	FALSE	FALSE	FALSE	0	FALSE	FALSE	0	0	1	0	0	0	2970	0	1.11442e-116	3.6951e-114	-3.28322	8	19.1338	3	2	1.40066	3	3	10.2588	0	89.8821	42.074
H9	ENSG00000147687	Hct116	ENST00000630259	BambuTx2452	BambuTx2452	ENST00000630259	-	FALSE	-3	FALSE	FALSE	FALSE	-7	FALSE	FALSE	0	0	0	1	0	0	828	0	1.99856e-05	0.000113276	-2.2502	98	5.12949	4	2	1.32556	4	4	1.79764	0.366248	89.8821	42.074
H9	ENSG00000147804	HepG2	ENST00000532718	ENST00000301305	ENST00000301305	ENST00000532718	-	TRUE	0	FALSE	TRUE	FALSE	0	FALSE	FALSE	0	0	0	0	0	0	890	0	5.14814e-25	2.32524e-23	8.5041	336	96.1086	1	3	3.20596	1	2	24.8453	2.41726	140.536	6.15469
H9	ENSG00000148180	HEYA8	ENST00000373823	ENST00000373818	ENST00000373818	ENST00000373823	+	TRUE	0	FALSE	FALSE	FALSE	-1	FALSE	FALSE	0	0	0	0	0	0	12	0.00722196	0.00141043	0.00460888	-2.61354	0	5.13164	2	4	8.08938e-07	2	5	0.223772	0	107.467	24.0991
H9	ENSG00000148180	HepG2	BambuTx2566	ENST00000373818	ENST00000373818	BambuTx2566	+	TRUE	0	FALSE	FALSE	FALSE	0	FALSE	FALSE	0	0	0	0	0	0	2034	6.0569e-11	1.03957e-12	4.03905e-11	3.72056	789	321.164	1	4	19.5921	1	2	108.109	6.67374	337.197	24.0991
H9	ENSG00000148180	HepG2	ENST00000373823	BambuTx2566	BambuTx2566	ENST00000373823	+	TRUE	0	FALSE	FALSE	FALSE	-1	FALSE	FALSE	0	0	0	0	0	0	57	6.0569e-11	6.42016e-12	1.97494e-10	-3.50152	0	8.92009	2	2	8.08938e-07	2	5	2.99186	0	337.197	24.0991
H9	ENSG00000148200	HEYA8	BambuTx6428	ENST00000487099	ENST00000487099	BambuTx6428	-	FALSE	-41	FALSE	FALSE	TRUE	0	FALSE	FALSE	0	0	0	0	0	0	6	1.26385e-11	0	1.03506e-11	-2.03842	35	0.695084	2	2	0.704993	2	2	0	0	2.42658	85.8278
H9	ENSG00000148200	HEYA8	ENST00000487099	BambuTx6428	BambuTx6428	ENST00000487099	-	FALSE	41	FALSE	FALSE	TRUE	0	FALSE	FALSE	0	0	0	0	0	0	125	1.26385e-11	0	1.58396e-11	3.35365	124	1.34311	1	2	84.5941	1	2	0.92596	1.03941	2.42658	85.8278
H9	ENSG00000148335	HEYA8	ENST00000372481	ENST00000482347	ENST00000482347	ENST00000372481	+	FALSE	5	FALSE	FALSE	FALSE	457	FALSE	FALSE	0	0	1	0	0	0	153	0	7.63709e-20	2.49356e-17	-2.56749	958	1.76728	4	3	7.73447	2	2	0.90142	6.62955	97.1468	51.7761
H9	ENSG00000148339	HepG2	ENST00000373068	ENST00000373064	ENST00000373064	ENST00000373068	+	TRUE	0	FALSE	FALSE	FALSE	1	FALSE	FALSE	0	0	0	0	0	0	46	0.000831062	0.000218044	0.00053234	2.95485	74	3.86104	1	4	2.33617	1	3	1.54442	0.659247	14.601	7.73447
H9	ENSG00000148690	HEYA8	BambuTx3758	BambuTx346	BambuTx346	BambuTx3758	-	FALSE	7	FALSE	FALSE	FALSE	0	FALSE	FALSE	0	0	0	2	0	1	8	1.16001e-05	1.32388e-06	8.29581e-06	-2.20902	13	0.239784	5	3	0.585158	5	4	0	0	25.925	23.2934
H9	ENSG00000149016	Hct116	ENST00000308436	BambuTx474	BambuTx474	ENST00000308436	-	FALSE	-80	FALSE	FALSE	FALSE	-7	FALSE	FALSE	0	0	0	0	1	0	1556	0	3.43561e-47	1.13915e-44	3.09004	124	13.3643	1	3	5.30505	1	2	6.30208	1.1305	21.5434	12.1594
H9	ENSG00000149016	Hct116	ENST00000476907	BambuTx474	BambuTx474	ENST00000476907	-	FALSE	-620	FALSE	FALSE	FALSE	-4	FALSE	FALSE	0	0	0	0	1	0	1556	0	3.43561e-47	1.13915e-44	3.09004	124	13.3643	1	3	5.30505	1	2	6.30208	1.1305	21.5434	12.1594
H9	ENSG00000149084	MCF7	BambuTx6544	ENST00000278353	ENST00000278353	BambuTx6544	+	FALSE	182	FALSE	FALSE	FALSE	-5	FALSE	FALSE	0	1	0	0	0	0	28	0.000288065	5.00225e-05	0.00019755	-2.01379	44	1.57395	2	2	1.69917	5	6	0.903176	0	21.6762	87.7231
H9	ENSG00000149182	Hct116	ENST00000524782	BambuTx464	BambuTx464	ENST00000524782	-	FALSE	-203	FALSE	FALSE	FALSE	0	FALSE	FALSE	0	0	0	1	0	0	922	6.68363e-11	1.77113e-12	4.78e-11	2.26903	1022	17.0049	1	4	22.8954	1	2	4.38989	6.41191	26.6728	27.107
H9	ENSG00000149269	MCF7	BambuTx523	ENST00000356341	ENST00000356341	BambuTx523	-	TRUE	0	FALSE	FALSE	FALSE	313	FALSE	FALSE	0	0	0	0	0	0	43	2.09488e-05	6.56981e-07	1.47436e-05	2.37786	674	8.806	1	2	19.3204	2	2	0.876287	6.41191	10.4553	81.9841
H9	ENSG00000149591	K562	ENST00000278968	ENST00000532870	ENST00000532870	ENST00000278968	+	TRUE	0	TRUE	FALSE	FALSE	-4	FALSE	FALSE	0	0	0	0	0	0	8	0.00032405	0.00240057	0.00725346	3.5808	8	0.106276	1	3	3.0334	2	2	0.0641076	0	1.7068	50.2424
H9	ENSG00000149743	HEYA8	ENST00000539436	BambuTx485	BambuTx485	ENST00000539436	-	FALSE	-52	FALSE	FALSE	FALSE	0	FALSE	FALSE	1	0	1	0	0	1	21	0.000267076	8.6362e-05	0.000243637	-2.49823	13	0.324843	5	3	0.347581	5	3	0.136139	0	33.2341	28.8536
H9	ENSG00000149809	HEYA8	ENST00000534667	ENST00000530650	ENST00000530650	ENST00000534667	+	TRUE	0	FALSE	TRUE	TRUE	0	FALSE	TRUE	0	0	0	0	0	0	175	0.00101136	0.000320359	0.00067051	2.17286	9	1.93513	2	6	0.0456931	7	5	1.12694	0	6.15385	27.7589
H9	ENSG00000149809	K562	ENST00000529601	ENST00000530650	ENST00000530650	ENST00000529601	+	FALSE	-24	FALSE	FALSE	FALSE	-154	FALSE	FALSE	0	1	0	0	0	0	43	0.000104736	0.000577463	0.00107768	2.50447	17	3.33938	1	6	0.3736	4	4	1.46298	0.0779761	9.87374	27.7589
H9	ENSG00000149948	HEYA8	ENST00000541363	ENST00000393577	ENST00000393577	ENST00000541363	+	FALSE	-225	FALSE	FALSE	FALSE	-6318	FALSE	FALSE	1	0	0	0	0	0	1635	1.98794e-05	0	1.53954e-05	2.77215	5	18.4782	2	5	0.459414	2	5	15.7772	0	69.114	116.872
H9	ENSG00000150991	HEYA8	ENST00000339647	ENST00000536769	ENST00000536769	ENST00000339647	-	FALSE	201	FALSE	FALSE	FALSE	44	FALSE	FALSE	0	1	0	0	0	0	729	0	1.86816e-06	2.62798e-05	-5.12842	10973	52.5766	3	3	314.525	1	2	7.29797	122.55	848.776	343.402
H9	ENSG00000150991	HEYA8	ENST00000536769	BambuTx5539	BambuTx5539	ENST00000536769	-	FALSE	-698	FALSE	FALSE	FALSE	-42	FALSE	FALSE	2	0	0	0	0	0	18467	0	1.71884e-83	1.06631e-79	5.20607	746	258.653	2	4	92.9023	2	3	197.128	8.10951	848.776	343.402
H9	ENSG00000151092	Hct116	ENST00000396649	BambuTx1737	BambuTx1737	ENST00000396649	-	FALSE	5	FALSE	FALSE	FALSE	1	FALSE	FALSE	0	0	1	0	0	0	453	2.07819e-09	2.86524e-10	1.45838e-09	2.75965	68	3.03466	3	4	0.751868	3	4	1.66555	0.155952	15.6956	19.8274
H9	ENSG00000151287	HEYA8	ENST00000376021	ENST00000376029	ENST00000376029	ENST00000376021	-	FALSE	52	FALSE	FALSE	FALSE	0	FALSE	FALSE	0	0	1	1	0	0	49	0	4.23829e-19	6.5732e-17	-2.20516	364	0.657983	3	3	4.09952	2	3	0.340782	1.75799	26.3271	15.0494
H9	ENSG00000151665	MCF7	BambuTx1379	BambuTx1378	BambuTx1378	BambuTx1379	-	FALSE	-4	FALSE	FALSE	FALSE	0	FALSE	FALSE	0	0	2	0	0	0	91	9.40814e-08	3.00516e-09	6.23431e-08	2.0573	159	3.79372	2	3	2.36574	2	3	1.85087	1.45609	26.2886	34.2825
H9	ENSG00000152284	HepG2	ENST00000282111	BambuTx9953	BambuTx9953	ENST00000282111	+	TRUE	0	FALSE	FALSE	FALSE	-1	FALSE	FALSE	0	0	0	0	0	0	6	6.59934e-05	0	4.37099e-05	2.15739	326	2.04088	1	2	55.363	1	2	0	4.60059	2.17318	95.056
H9	ENSG00000152942	K562	ENST00000354312	ENST00000354868	ENST00000354868	ENST00000354312	+	FALSE	13	FALSE	FALSE	FALSE	0	FALSE	FALSE	0	0	0	1	0	0	6	0.0199799	0.0155209	0.0123673	2.04262	385	3.04019	2	4	10.356	1	1	0	4.40609	24.0411	21.5166
H9	ENSG00000152952	HEYA8	ENST00000360060	ENST00000282903	ENST00000282903	ENST00000360060	-	FALSE	0	FALSE	FALSE	FALSE	4	FALSE	FALSE	0	0	0	1	0	0	2096	5.23877e-13	9.85481e-14	1.35857e-11	2.25591	196	79.1178	1	3	9.23097	1	2	21.1853	1.92596	126.709	13.2591
H9	ENSG00000153113	K562	ENST00000508830	ENST00000309190	ENST00000309190	ENST00000508830	+	TRUE	0	FALSE	FALSE	TRUE	0	FALSE	TRUE	0	0	1	0	0	0	48	0	0.0124733	0.0106221	3.82031	0	39.5635	1	2	0.162367	7	4	1.62494	0	56.4472	16.0298
H9	ENSG00000154079	K562	BambuTx2156	ENST00000468640	ENST00000468640	BambuTx2156	+	FALSE	-11	FALSE	FALSE	TRUE	0	FALSE	FALSE	0	0	0	0	0	0	87	1.84419e-07	7.87764e-09	1.32735e-07	2.47394	154	3.409	2	3	1.10492	3	2	2.93447	1.10492	15.0913	19.2357
H9	ENSG00000155957	Hct116	ENST00000358230	ENST00000542072	ENST00000542072	ENST00000358230	-	FALSE	-83	FALSE	FALSE	TRUE	0	FALSE	FALSE	0	0	0	0	0	0	2072	5.91489e-11	1.54184e-12	4.18781e-11	2.01619	3179	5.65112	2	4	33.74	1	1	4.40637	19.2357	38.7975	37.3505
H9	ENSG00000155957	MCF7	ENST00000358230	ENST00000542072	ENST00000542072	ENST00000358230	-	FALSE	-83	FALSE	FALSE	TRUE	0	FALSE	FALSE	0	0	0	0	0	0	13	2.93151e-08	2.66728e-10	1.9683e-08	-3.05624	3179	0.803027	5	4	33.74	1	1	0.615019	19.2357	105.118	37.3505
H9	ENSG00000156171	A549	BambuTx158	ENST00000484310	ENST00000484310	BambuTx158	-	FALSE	94	FALSE	FALSE	FALSE	568	FALSE	FALSE	0	0	1	0	0	0	79	0	3.9418e-05	0.000110219	3.99467	110	10.1425	2	4	1.54356	5	4	4.40331	0.878996	23.63	25.9304
H9	ENSG00000156171	A549	BambuTx158	ENST00000539140	ENST00000539140	BambuTx158	-	FALSE	107	FALSE	FALSE	FALSE	566	FALSE	FALSE	0	0	1	0	0	0	92	0	2.80104e-06	1.16799e-05	4.30996	110	10.7256	1	4	1.54356	5	4	4.99704	0.878996	23.63	25.9304
H9	ENSG00000156171	HEYA8	ENST00000490780	BambuTx156	BambuTx156	ENST00000490780	-	FALSE	35	FALSE	FALSE	TRUE	0	FALSE	FALSE	0	0	0	0	0	0	13	0.00219911	0.00311213	0.00251387	-2.38893	31	0.143308	7	5	0.781267	7	4	0	0.0650049	29.7332	25.9304
H9	ENSG00000156253	HepG2	ENST00000493196	ENST00000286777	ENST00000286777	ENST00000493196	-	FALSE	-26	FALSE	FALSE	FALSE	-1375	FALSE	FALSE	0	0	1	0	0	0	176	6.7802e-14	9.41398e-16	3.27075e-14	2.03377	202	12.4855	1	3	4.73363	1	2	4.34792	1.6375	22.439	7.14478
H9	ENSG00000157778	Hct116	ENST00000404674	BambuTx4923	BambuTx4923	ENST00000404674	-	TRUE	0	FALSE	FALSE	FALSE	19	FALSE	FALSE	0	0	0	0	0	0	78	0.0465296	0.016364	0.0276829	-2.45452	79	1.03554	4	3	1.03503	4	2	0.255339	0.778107	99.4777	68.8703
H9	ENSG00000158555	HEYA8	ENST00000336898	ENST00000529721	ENST00000529721	ENST00000336898	-	TRUE	0	FALSE	FALSE	FALSE	0	FALSE	FALSE	0	0	0	1	0	0	93	0.00197222	0	0.00149356	3.31697	3	2.28449	1	4	0.154419	1	2	0.961846	0	4.79523	1.04672
H9	ENSG00000158985	HEYA8	BambuTx2007	ENST00000395246	ENST00000395246	BambuTx2007	+	FALSE	45	FALSE	FALSE	FALSE	18	FALSE	FALSE	0	0	1	0	1	0	11	0.000508133	0.000856038	0.00115146	-2.70262	518	0.199243	4	3	8.28082	1	3	0.0193836	4.43157	20.7881	19.8274
H9	ENSG00000159685	K562	ENST00000290913	BambuTx3942	BambuTx3942	ENST00000290913	+	TRUE	0	FALSE	FALSE	FALSE	-8	FALSE	FALSE	0	0	0	0	0	0	2702	0	0	1.86429e-41	10.8286	3064	101.336	1	3	46.264	1	2	46.0249	24.9203	111.297	46.264
H9	ENSG00000160193	Hct116	BambuTx1614	BambuTx7220	BambuTx7220	BambuTx1614	-	FALSE	3	FALSE	FALSE	TRUE	0	TRUE	FALSE	0	0	0	2	0	1	16	0.000704421	0.000212151	0.000456372	-2.7326	259	0.136005	4	3	3.77048	3	3	0	1.5583	18.321	24.1726
H9	ENSG00000160194	K562	ENST00000354250	BambuTx3924	BambuTx3924	ENST00000354250	+	FALSE	-32	FALSE	FALSE	FALSE	-2	FALSE	FALSE	0	0	0	1	0	0	148	0	1.57014e-62	2.0768e-59	9.58572	611	12.6031	2	2	9.07807	2	2	6.1972	5.98614	72.7492	93.282
H9	ENSG00000160679	HEYA8	ENST00000368694	ENST00000403433	ENST00000403433	ENST00000368694	+	FALSE	-31	FALSE	FALSE	FALSE	-4	FALSE	FALSE	0	0	1	0	0	0	11	4.02153e-12	4.43391e-14	3.27456e-12	-2.80452	973	0.483474	5	3	38.3692	1	2	0	6.52676	72.005	94.2731
H9	ENSG00000160685	HEYA8	ENST00000535420	ENST00000368426	ENST00000368426	ENST00000535420	+	FALSE	-27	FALSE	FALSE	FALSE	0	FALSE	FALSE	1	0	0	0	0	0	22	0.00136065	0.000154856	0.000902038	2.67974	7	1.30956	2	2	1.43011	2	3	0.179631	0.0536224	5.79349	5.72043
H9	ENSG00000160972	HepG2	ENST00000435887	ENST00000528430	ENST00000528430	ENST00000435887	+	TRUE	0	TRUE	FALSE	FALSE	0	FALSE	FALSE	0	0	0	0	0	0	696	2.66694e-07	2.16997e-08	1.77394e-07	3.7407	11	52.5713	1	2	1.22315	2	4	29.2063	0	58.3413	9.08296
H9	ENSG00000161939	HepG2	BambuTx1023	BambuTx1021	BambuTx1021	BambuTx1023	+	TRUE	0	FALSE	FALSE	FALSE	0	FALSE	FALSE	0	0	0	2	1	0	37	0.00289997	0.00100492	0.00183947	3.48124	117	3.04172	2	5	2.10415	2	2	1.33363	0.520039	29.0246	97.7816
H9	ENSG00000162144	A549	ENST00000447532	ENST00000294072	ENST00000294072	ENST00000447532	-	FALSE	386	FALSE	FALSE	FALSE	93	FALSE	FALSE	0	0	0	0	0	0	303	9.50352e-07	2.38511e-08	5.70211e-07	2.55905	497	45.7007	1	2	4.67489	1	3	12.1418	4.67489	47.9581	14.2778
H9	ENSG00000162144	A549	ENST00000537364	ENST00000447532	ENST00000447532	ENST00000537364	-	TRUE	0	FALSE	TRUE	TRUE	0	FALSE	TRUE	0	0	0	0	0	0	9	9.50352e-07	4.68067e-05	0.000322793	-2.44017	1	0.187518	3	3	2.45751	3	3	0.0879853	0	47.9581	14.2778
H9	ENSG00000162144	HEYA8	ENST00000447532	ENST00000294072	ENST00000294072	ENST00000447532	-	FALSE	386	FALSE	FALSE	FALSE	93	FALSE	FALSE	0	0	0	0	0	0	634	4.40218e-05	2.28496e-06	3.06819e-05	2.08725	497	11.6961	1	2	4.67489	1	3	5.72719	4.67489	12.2464	14.2778
H9	ENSG00000162144	Hct116	ENST00000294072	ENST00000447532	ENST00000447532	ENST00000294072	-	FALSE	-386	FALSE	FALSE	FALSE	-93	FALSE	FALSE	0	0	0	0	1	0	1992	6.6934e-07	4.03738e-08	4.68538e-07	2.62817	139	10.6285	1	3	4.63083	2	2	7.7595	1.10492	20.3528	14.2778
H9	ENSG00000162144	MCF7	ENST00000294072	ENST00000447532	ENST00000447532	ENST00000294072	-	FALSE	-386	FALSE	FALSE	FALSE	-93	FALSE	FALSE	0	0	0	0	1	0	197	0.000795389	5.78967e-05	0.000547749	2.0983	139	11.3795	1	3	4.63083	2	2	6.00717	1.10492	21.5891	14.2778
H9	ENSG00000162819	HEYA8	ENST00000496267	BambuTx246	BambuTx246	ENST00000496267	+	TRUE	0	FALSE	FALSE	TRUE	0	FALSE	FALSE	0	0	0	0	0	0	127	0.00137427	0.000470547	0.000910832	2.45686	245	3.88771	2	5	2.39204	2	4	0.553232	1.56012	14.7796	13.3339
H9	ENSG00000163029	Hct116	ENST00000448223	BambuTx7830	BambuTx7830	ENST00000448223	-	FALSE	24	FALSE	FALSE	FALSE	-1313	FALSE	FALSE	0	0	2	0	0	0	110	5.19721e-11	1.27612e-12	3.65663e-11	2.27689	45	4.16235	2	2	4.13794	2	2	0.39388	0.376818	15.9133	30.8991
H9	ENSG00000163320	Hct116	ENST00000309534	ENST00000398392	ENST00000398392	ENST00000309534	-	TRUE	0	TRUE	FALSE	FALSE	-68	FALSE	FALSE	0	0	0	0	0	0	18	0.00668072	0.00434949	0.00970691	-2.37104	1507	1.27205e-06	4	3	38.3468	1	1	0	11.2208	21.4036	50.469
H9	ENSG00000163584	K562	ENST00000475836	ENST00000463836	ENST00000463836	ENST00000475836	-	FALSE	0	FALSE	FALSE	FALSE	-5	FALSE	FALSE	0	0	0	0	2	0	34	3.83212e-06	0.000981034	0.00217719	-3.24716	1082	9.27939	4	2	20.3122	3	4	0.73194	8.01489	72.3614	379.906
H9	ENSG00000163584	K562	ENST00000494771	ENST00000475836	ENST00000475836	ENST00000494771	-	FALSE	-13	FALSE	FALSE	FALSE	4	FALSE	FALSE	0	0	0	0	0	0	299	3.83212e-06	2.52058e-07	2.67787e-06	2.28155	182	26.2404	1	4	15.3991	4	3	11.4237	0.552462	72.3614	379.906
H9	ENSG00000163728	K562	ENST00000296015	ENST00000412756	ENST00000412756	ENST00000296015	+	FALSE	-63	FALSE	FALSE	FALSE	-4	FALSE	FALSE	0	2	0	0	0	0	7	0.0117927	0.00501861	0.00750064	2.33558	99	3.53302	2	2	3.75745	1	1	0	0.92111	11.4995	7.59698
H9	ENSG00000163812	HepG2	ENST00000296127	BambuTx3263	BambuTx3263	ENST00000296127	-	FALSE	-20	FALSE	FALSE	FALSE	-325	FALSE	FALSE	0	0	2	0	0	0	45	1.24833e-07	8.63695e-09	8.12712e-08	2.60517	137	7.5258	2	3	5.16855	2	2	2.05922	1.26616	26.7685	32.5228
H9	ENSG00000163870	HEYA8	ENST00000393400	BambuTx1799	BambuTx1799	ENST00000393400	-	TRUE	0	FALSE	FALSE	TRUE	0	FALSE	FALSE	0	0	0	0	0	0	37	2.69667e-05	4.90333e-06	1.90944e-05	-2.01903	9	0.22222	6	4	0.0854422	6	4	0.169634	0	19.5005	10.0589
H9	ENSG00000163947	MCF7	ENST00000296315	ENST00000338458	ENST00000338458	ENST00000296315	-	TRUE	0	FALSE	FALSE	FALSE	0	FALSE	FALSE	0	0	0	0	0	0	7	0.0137478	0	0.00892865	2.01798	23	3.50515	1	2	0.350021	2	3	0	0.146499	4.44682	1.65832
H9	ENSG00000164054	HepG2	ENST00000442747	ENST00000465449	ENST00000465449	ENST00000442747	-	TRUE	0	FALSE	FALSE	FALSE	1	FALSE	FALSE	0	0	0	0	0	0	162	7.02692e-06	4.5701e-07	4.66476e-06	2.13625	51	19.3751	2	4	0.68073	3	3	6.66817	0.311904	119.09	95.0979
H9	ENSG00000164104	K562	ENST00000296503	ENST00000438704	ENST00000438704	ENST00000296503	-	TRUE	0	TRUE	FALSE	FALSE	-6	FALSE	FALSE	0	0	0	0	0	0	87	0.0021129	0.00449301	0.0111655	2.89859	26277	67.8688	2	3	349.848	1	1	6.27177	127.308	485.691	393.149
H9	ENSG00000164305	MCF7	ENST00000523916	BambuTx9887	BambuTx9887	ENST00000523916	-	FALSE	-51	FALSE	FALSE	FALSE	0	FALSE	FALSE	0	0	1	0	0	0	17	2.67997e-10	2.07563e-12	2.14437e-10	4.93339	2027	2.33596	1	5	32.4475	1	2	0.487068	17.6788	4.22125	44.0609
H9	ENSG00000164828	HEYA8	ENST00000457861	BambuTx3391	BambuTx3391	ENST00000457861	+	TRUE	0	FALSE	TRUE	TRUE	0	FALSE	FALSE	0	0	0	3	0	0	215	0	3.97644e-06	2.00641e-05	2.75894	0	12.8504	1	3	17.6244	1	3	1.57362	0	68.2354	57.2792
H9	ENSG00000165233	HepG2	ENST00000490488	ENST00000468781	ENST00000468781	ENST00000490488	+	FALSE	37	FALSE	FALSE	FALSE	-65	FALSE	FALSE	0	0	1	0	0	1	121	2.45244e-08	1.45246e-09	1.58079e-08	2.21943	600	8.3849	1	4	4.86848	2	2	3.72679	4.16031	21.587	19.8274
H9	ENSG00000165233	K562	ENST00000375464	ENST00000488630	ENST00000488630	ENST00000375464	+	TRUE	0	TRUE	FALSE	FALSE	1	FALSE	FALSE	0	2	0	0	0	0	35	0.00101748	0.000213858	0.000677232	2.09306	876	3.4844	2	4	10.2677	1	2	1.8215	8.54661	15.006	19.8274
H9	ENSG00000165233	MCF7	ENST00000375464	ENST00000468781	ENST00000468781	ENST00000375464	+	FALSE	-60	FALSE	FALSE	FALSE	-75	FALSE	FALSE	0	0	1	0	0	0	24	0.000266546	3.0341e-05	0.000182668	-2.17946	876	1.75257	4	4	10.2677	1	2	0.876287	8.54661	44.6906	19.8274
H9	ENSG00000165629	HEYA8	ENST00000356708	ENST00000335698	ENST00000335698	ENST00000356708	+	FALSE	-48	FALSE	FALSE	FALSE	0	FALSE	FALSE	0	0	1	0	0	0	9937	0	7.95957e-47	1.23446e-43	2.73095	19031	117.312	1	3	213.722	1	2	89.1084	175.683	216.488	243.083
H9	ENSG00000165752	HEYA8	ENST00000368619	BambuTx408	BambuTx408	ENST00000368619	-	FALSE	31	FALSE	FALSE	TRUE	0	FALSE	FALSE	1	0	0	0	0	0	59	0.00598729	0.00658065	0.00383539	2.11929	213	1.95314	2	5	1.87739	6	6	0.396189	1.60298	6.47045	19.2357
H9	ENSG00000165752	Hct116	BambuTx407	ENST00000368619	ENST00000368619	BambuTx407	-	FALSE	-38	FALSE	FALSE	TRUE	0	FALSE	FALSE	0	0	0	0	0	0	61	1.44654e-09	2.86066e-10	1.01059e-09	-2.70904	443	0.344984	6	6	4.96111	2	4	0.297895	3.20596	19.7887	19.2357
H9	ENSG00000165752	HepG2	ENST00000298630	BambuTx2847	BambuTx2847	ENST00000298630	-	TRUE	0	FALSE	FALSE	TRUE	0	FALSE	FALSE	0	0	0	0	0	0	29	0.00198172	0.0018758	0.00125434	2.08632	38	2.4335	3	4	3.31477	3	3	1.01415	0.585044	16.4552	19.2357
H9	ENSG00000165752	K562	ENST00000298630	ENST00000368619	ENST00000368619	ENST00000298630	-	TRUE	0	FALSE	FALSE	TRUE	0	FALSE	FALSE	0	0	0	0	0	0	70	6.42081e-06	1.40534e-06	4.47371e-06	2.2093	38	4.02165	1	6	3.31477	3	3	2.61425	0.585044	11.6583	19.2357
H9	ENSG00000166165	HEYA8	BambuTx4263	ENST00000553528	ENST00000553528	BambuTx4263	-	TRUE	0	FALSE	FALSE	FALSE	-28	FALSE	FALSE	0	0	0	0	0	0	279	1.01966e-09	4.73737e-10	8.44508e-09	3.2363	4	3.39827	3	4	3.51598e-05	5	3	3.01984	0	22.2866	351.134
H9	ENSG00000166165	HEYA8	ENST00000553878	ENST00000348956	ENST00000348956	ENST00000553878	-	TRUE	0	FALSE	TRUE	TRUE	0	FALSE	TRUE	0	0	0	0	0	0	93	1.01966e-09	1.02433e-09	1.61693e-08	-4.98941	18	2.95041	5	3	0.0816045	4	5	0.767801	0.000743656	22.2866	351.134
H9	ENSG00000166165	MCF7	ENST00000553878	ENST00000348956	ENST00000348956	ENST00000553878	-	TRUE	0	FALSE	TRUE	TRUE	0	FALSE	TRUE	0	0	0	0	0	0	61	2.6838e-06	1.621e-07	1.86077e-06	-3.81679	18	12.6915	2	3	0.0816045	4	5	1.75257	0.000743656	46.2714	351.134
H9	ENSG00000166260	K562	ENST00000299335	ENST00000572088	ENST00000572088	ENST00000299335	-	TRUE	0	FALSE	FALSE	TRUE	0	FALSE	FALSE	0	0	0	0	0	0	13	5.37668e-08	1.89021e-09	3.87621e-08	2.59009	1814	2.66548	2	3	39.8157	1	1	0.478867	17.3988	26.4782	50.5285
H9	ENSG00000166333	HepG2	ENST00000299421	ENST00000396751	ENST00000396751	ENST00000299421	+	FALSE	-85	FALSE	FALSE	FALSE	0	FALSE	FALSE	0	1	0	0	0	0	118	0.02679	0.0240819	0.0163134	2.05606	1308	12.3231	3	3	20.1711	1	1	3.7712	11.2208	57.1441	52.849
H9	ENSG00000166452	A549	ENST00000534147	BambuTx442	BambuTx442	ENST00000534147	+	TRUE	0	FALSE	TRUE	FALSE	217	FALSE	FALSE	0	0	2	0	1	0	36	3.76395e-05	3.51617e-06	2.3791e-05	2.1575	52	5.74075	4	4	1.91011	4	3	1.25542	2.02235e-06	34.8354	21.5354
H9	ENSG00000166452	HEYA8	ENST00000396648	ENST00000309357	ENST00000309357	ENST00000396648	+	TRUE	0	FALSE	TRUE	FALSE	184	FALSE	FALSE	0	0	1	1	0	0	7	0.0045401	0.00151529	0.00290914	-3.17535	346	0.0230601	4	3	3.19963	3	3	0	3.11659	26.9953	21.5354
H9	ENSG00000166479	Hct116	ENST00000299608	BambuTx1187	BambuTx1187	ENST00000299608	-	FALSE	-194	FALSE	FALSE	FALSE	-2	FALSE	FALSE	0	0	1	0	0	0	392	3.06747e-09	0	2.1738e-09	2.50347	290	12.4458	1	4	8.52073	1	3	2.69646	1.56012	14.3623	9.34977
H9	ENSG00000166479	Hct116	ENST00000562706	ENST00000299608	ENST00000299608	ENST00000562706	-	FALSE	240	FALSE	FALSE	TRUE	0	FALSE	TRUE	0	0	0	0	0	0	45	3.06747e-09	0	2.15238e-09	-2.58127	3	0.34615	3	3	0.0847623	3	4	0.0638347	0.00511649	14.3623	9.34977
H9	ENSG00000166938	Hct116	ENST00000319194	ENST00000564909	ENST00000564909	ENST00000319194	+	TRUE	0	FALSE	FALSE	TRUE	0	TRUE	FALSE	0	0	0	0	0	0	29	1.93441e-07	1.01679e-08	1.35631e-07	2.32237	49	1.23024	3	2	10.8984	1	1	0.0817518	0.233928	13.3244	15.9627
H9	ENSG00000167113	K562	ENST00000300452	ENST00000461102	ENST00000461102	ENST00000300452	+	TRUE	0	TRUE	FALSE	FALSE	-4	FALSE	FALSE	0	1	0	0	0	0	65	2.9592e-05	2.7742e-06	2.07899e-05	2.07819	0	11.6914	3	2	13.5013	1	1	4.04283	0	63.8069	29.6671
H9	ENSG00000167306	HepG2	ENST00000285039	BambuTx3060	BambuTx3060	ENST00000285039	-	FALSE	42	FALSE	FALSE	FALSE	-3447	FALSE	FALSE	0	0	1	0	0	0	21	0.0097688	0.00461432	0.0059975	2.2131	0	8.31493	1	4	1.5583	1	2	0.869274	0	17.8456	3.20596
H9	ENSG00000167395	Hct116	ENST00000394979	BambuTx958	BambuTx958	ENST00000394979	+	TRUE	0	FALSE	TRUE	FALSE	-507	FALSE	FALSE	0	0	0	0	0	0	524	4.95133e-13	9.29975e-15	3.48141e-13	3.62064	201	2.15237	1	3	4.4197	1	3	1.09747	1.83999	5.39293	9.3607
H9	ENSG00000167460	Hct116	ENST00000300933	ENST00000344824	ENST00000344824	ENST00000300933	+	TRUE	0	FALSE	FALSE	FALSE	-1215	FALSE	FALSE	0	0	0	0	0	0	3744	0	0	1.73178e-20	2.17263	7755	23.3176	2	2	278.277	1	1	17.4274	74.8612	198.094	279.154
H9	ENSG00000167523	HepG2	ENST00000565890	BambuTx6622	BambuTx6622	ENST00000565890	+	FALSE	10	FALSE	FALSE	TRUE	0	FALSE	FALSE	0	0	0	1	0	1	20	1.89284e-07	2.10588e-08	1.23946e-07	2.32151	199	1.41811	2	5	2.46388	2	2	0.811166	1.5583	10.4101	11.8025
H9	ENSG00000167680	HEYA8	BambuTx3074	ENST00000586582	ENST00000586582	BambuTx3074	-	TRUE	0	FALSE	FALSE	FALSE	0	FALSE	FALSE	0	0	0	0	0	0	14	9.08111e-06	0	7.04646e-06	3.16677	31	5.41299	1	2	20.5415	1	2	0.0745905	0.219749	7.91966	22.2232
H9	ENSG00000167680	HEYA8	ENST00000586582	BambuTx3074	BambuTx3074	ENST00000586582	-	TRUE	0	FALSE	FALSE	FALSE	0	FALSE	FALSE	0	0	0	0	0	0	6	9.08111e-06	0	6.4865e-06	-3.05872	0	2.39779	2	2	4.04469e-07	2	2	0.046323	0	7.91966	22.2232
H9	ENSG00000167711	HepG2	ENST00000382061	ENST00000324015	ENST00000324015	ENST00000382061	+	TRUE	0	FALSE	FALSE	FALSE	-3	FALSE	FALSE	0	0	0	0	0	0	1419	0.00361643	0	0.00228234	15.7003	0	230.455	1	2	1.61788	1	2	65.8399	0	318.019	1.61788
H9	ENSG00000168000	K562	ENST00000421906	ENST00000463679	ENST00000463679	ENST00000421906	-	TRUE	0	TRUE	FALSE	FALSE	37	FALSE	FALSE	0	2	0	0	0	0	24	0.0113934	0.00653423	0.00900756	2.53612	79	1.82972	3	4	0.82442	5	3	0.756944	0.650049	21.1718	42.0999
H9	ENSG00000168255	HEYA8	ENST00000508848	ENST00000486319	ENST00000486319	ENST00000508848	-	FALSE	96	FALSE	FALSE	TRUE	0	FALSE	TRUE	0	0	2	0	0	0	180	1.95396e-06	2.1922e-07	1.3934e-06	2.46187	0	2.5238	1	4	4.04469e-07	7	3	1.91361	0	5.72874	5.52542
H9	ENSG00000168255	HepG2	ENST00000613744	ENST00000379340	ENST00000379340	ENST00000613744	-	FALSE	-41	FALSE	FALSE	TRUE	0	FALSE	TRUE	1	0	0	0	0	0	51	0.000121459	4.827e-05	7.96066e-05	2.80261	44	4.86154	1	4	0.623338	4	4	1.49593	0.136245	8.07471	5.52542
H9	ENSG00000168591	Hct116	BambuTx4342	BambuTx1089	BambuTx1089	BambuTx4342	+	TRUE	0	FALSE	TRUE	FALSE	0	FALSE	FALSE	0	0	0	0	1	0	123	3.28416e-06	6.89801e-07	2.23295e-06	2.25322	47	2.43194	1	5	1.16111	1	4	0.345846	0.195015	7.32459	6.62955
H9	ENSG00000168610	K562	ENST00000588969	BambuTx3844	BambuTx3844	ENST00000588969	-	TRUE	0	FALSE	FALSE	FALSE	642	FALSE	FALSE	0	0	0	0	0	0	501	0	1.67247e-37	8.04422e-35	6.6036	0	21.914	2	4	3.34396	2	3	12.5962	0	129.015	29.7394
H9	ENSG00000168758	HepG2	ENST00000305476	BambuTx3158	BambuTx3158	ENST00000305476	-	TRUE	0	FALSE	FALSE	FALSE	-23	FALSE	FALSE	0	0	0	0	0	0	31	0.00522702	0.00104321	0.00325514	2.50254	41	5.9768	2	3	5.12751	2	2	0.869274	0.650049	26.4447	36.2586
H9	ENSG00000168890	HepG2	BambuTx7841	ENST00000431593	ENST00000431593	BambuTx7841	-	FALSE	257	FALSE	FALSE	FALSE	-2	FALSE	FALSE	0	2	1	0	0	0	7	0.000422769	0.00559977	0.00694365	-2.72824	7	7.43579e-06	5	3	1.7412	3	2	0	0	70.591	14.4268
H9	ENSG00000168899	Hct116	ENST00000306384	BambuTx5833	BambuTx5833	ENST00000306384	+	TRUE	0	FALSE	FALSE	FALSE	-19	FALSE	FALSE	0	0	0	0	0	0	21	0.0286219	0	0.0178485	3.49764	320	0.445017	1	3	3.01149	1	2	0	1.6375	0.518396	3.11904
H9	ENSG00000168899	MCF7	ENST00000306384	BambuTx5833	BambuTx5833	ENST00000306384	+	TRUE	0	FALSE	FALSE	FALSE	-19	FALSE	FALSE	0	0	0	0	0	0	17	0.0210306	0	0.0142157	3.48692	320	4.34015	1	3	3.01149	1	2	0.379763	1.6375	5.08208	3.11904
H9	ENSG00000169084	A549	BambuTx3509	BambuTx4058	BambuTx4058	BambuTx3509	-	TRUE	0	FALSE	FALSE	FALSE	0	FALSE	FALSE	0	0	2	0	0	0	34	0.011105	0.00480077	0.00731036	2.0853	42	3.75033	2	3	1.31722	3	3	1.80532	0.502424	25.0263	24.2335
H9	ENSG00000169249	Hct116	BambuTx7145	BambuTx2629	BambuTx2629	BambuTx7145	+	FALSE	0	FALSE	FALSE	TRUE	0	FALSE	FALSE	0	0	0	0	0	0	113	5.76739e-11	1.49068e-12	4.09453e-11	2.03063	31	1.64621	2	2	2.02912	2	2	0.451521	0.146499	3.84115	22.925
H9	ENSG00000169696	Hct116	ENST00000580534	ENST00000581647	ENST00000581647	ENST00000580534	+	FALSE	3	FALSE	FALSE	TRUE	0	TRUE	FALSE	0	0	0	1	0	0	437	0.00126555	0.00064453	0.000812136	2.21207	0	2.45041	2	4	0.0506986	6	4	1.78511	0	17.4274	18.4614
H9	ENSG00000169696	HepG2	ENST00000306739	BambuTx3050	BambuTx3050	ENST00000306739	+	TRUE	0	FALSE	FALSE	FALSE	0	FALSE	FALSE	0	0	0	0	0	0	784	0	1.3755e-172	1.65671e-169	11.2623	358	128.543	1	5	11.702	1	2	40.009	3.43673	177.477	18.4614
H9	ENSG00000169696	HepG2	ENST00000582019	ENST00000306739	ENST00000306739	ENST00000582019	+	TRUE	0	FALSE	FALSE	TRUE	0	FALSE	TRUE	0	0	0	0	0	0	203	0	6.22738e-25	3.57168e-23	-2.012	0	35.4178	2	2	2.77258	2	4	9.33544	0	177.477	18.4614
H9	ENSG00000169764	K562	ENST00000394417	ENST00000337130	ENST00000337130	ENST00000394417	+	TRUE	0	FALSE	FALSE	FALSE	0	FALSE	FALSE	0	0	0	0	0	0	21	0.0104477	0.00214781	0.00666093	-2.41844	4595	2.57146	2	2	81.1026	2	2	0.730191	46.5315	44.9635	579.583
H9	ENSG00000170473	Hct116	ENST00000408946	ENST00000549939	ENST00000549939	ENST00000408946	-	FALSE	-157	FALSE	FALSE	TRUE	0	FALSE	FALSE	0	0	0	0	0	0	94	4.68572e-07	2.71534e-08	3.29102e-07	-2.08532	4572	0.401122	4	3	53.0364	1	2	0.313414	34.2527	29.3711	60.9132
H9	ENSG00000170545	MCF7	ENST00000605426	ENST00000398453	ENST00000398453	ENST00000605426	-	TRUE	0	FALSE	FALSE	FALSE	734	FALSE	FALSE	0	0	0	0	0	0	72	3.04153e-07	3.94499e-09	2.04049e-07	2.145	67	5.59015	2	2	0.76243	2	2	2.62886	0.633082	13.9799	6.60914
H9	ENSG00000170619	K562	ENST00000402718	ENST00000450361	ENST00000450361	ENST00000402718	-	TRUE	0	FALSE	FALSE	FALSE	-22	FALSE	FALSE	0	0	0	0	0	0	53	1.51515e-07	3.09287e-09	1.09823e-07	2.28878	1183	3.85692	3	2	14.7453	2	2	2.93908	5.05423	20.4225	33.5425
H9	ENSG00000170633	MCF7	ENST00000392465	ENST00000554484	ENST00000554484	ENST00000392465	+	TRUE	0	TRUE	FALSE	FALSE	1	FALSE	FALSE	0	0	0	0	0	0	12	0.00139717	0.00947157	0.0097584	2.16589	155	18.5406	1	6	2.35849	2	3	0.273235	1.10492	33.7783	29.833
H9	ENSG00000171055	Hct116	ENST00000413938	ENST00000451623	ENST00000451623	ENST00000413938	-	TRUE	0	FALSE	FALSE	FALSE	-46	FALSE	FALSE	0	0	2	0	0	0	252	6.38148e-10	5.97999e-11	4.4273e-10	2.11385	0	3.07763	1	4	1.25606e-06	6	3	1.44795	0	8.90033	25.6476
H9	ENSG00000171132	HEYA8	ENST00000306156	BambuTx5820	BambuTx5820	ENST00000306156	+	TRUE	0	FALSE	FALSE	FALSE	0	FALSE	FALSE	0	0	0	0	0	0	291	0.000131589	0	9.64794e-05	2.96862	2	12.8447	1	4	0.0904403	1	2	2.85945	0	16.9834	0.167475
H9	ENSG00000171298	K562	ENST00000302262	ENST00000574376	ENST00000574376	ENST00000302262	+	TRUE	0	FALSE	TRUE	TRUE	0	TRUE	FALSE	0	0	0	0	0	0	12	2.11426e-07	9.19112e-09	1.51019e-07	2.73259	11	0.882591	1	3	2.36368	3	4	0	4.52201e-07	3.01847	12.3059
H9	ENSG00000171421	K562	ENST00000508987	ENST00000382647	ENST00000382647	ENST00000508987	-	FALSE	-57	FALSE	FALSE	FALSE	-3	FALSE	FALSE	0	0	0	0	0	1	17	2.66138e-08	4.2757e-10	1.88514e-08	4.5636	2760	19.0514	1	3	45.1851	1	3	0	24.0447	53.8577	88.4249
H9	ENSG00000171603	Hct116	BambuTx2740	ENST00000361311	ENST00000361311	BambuTx2740	-	FALSE	28	FALSE	FALSE	FALSE	-2	FALSE	FALSE	0	0	0	1	0	0	14	0.0393079	0.0395543	0.0234317	-2.12578	31	0.104472	4	4	7.60095	2	4	0	0.512748	52.4084	50.3725
H9	ENSG00000171700	HepG2	ENST00000332298	BambuTx3657	BambuTx3657	ENST00000332298	-	TRUE	0	FALSE	FALSE	FALSE	0	FALSE	FALSE	0	0	1	0	0	0	48	6.80294e-07	6.62723e-08	4.5353e-07	2.18266	166	4.02154	2	2	3.98429	1	2	2.05922	1.63288	16.7698	9.94431
H9	ENSG00000171729	HepG2	ENST00000376008	ENST00000428417	ENST00000428417	ENST00000376008	+	TRUE	0	FALSE	FALSE	FALSE	-3	FALSE	FALSE	0	0	1	0	0	0	57	4.68322e-05	3.96606e-06	3.02335e-05	2.01958	130	6.73065	2	3	4.40609	1	1	2.23074	1.15187	28.3796	8.13071
H9	ENSG00000172456	K562	BambuTx4755	BambuTx3735	BambuTx3735	BambuTx4755	+	TRUE	0	FALSE	FALSE	FALSE	1	FALSE	FALSE	0	0	0	0	0	0	155	2.31562e-09	5.95232e-11	1.73273e-09	5.03342	104	23.8226	1	5	2.68661	1	4	3.88516	0.949623	38.494	4.97497
H9	ENSG00000172465	HEYA8	ENST00000372624	ENST00000372626	ENST00000372626	ENST00000372624	+	TRUE	0	FALSE	FALSE	FALSE	-506	FALSE	FALSE	0	0	0	0	0	0	168	0.0149387	0.00740646	0.00931827	2.29761	109	2.13749	3	3	1.91433	2	2	1.4745	0.715054	11.6744	5.98045
H9	ENSG00000172687	HEYA8	BambuTx1255	ENST00000380870	ENST00000380870	BambuTx1255	+	FALSE	2	FALSE	FALSE	TRUE	0	FALSE	FALSE	0	0	0	0	0	0	40	2.57176e-12	0.0015175	0.00290914	-2.57188	283	0.48118	2	3	1.84426	3	3	0.217038	1.5583	5.76426	56.2987
H9	ENSG00000172731	HepG2	ENST00000357631	BambuTx2824	BambuTx2824	ENST00000357631	-	TRUE	0	FALSE	FALSE	FALSE	1	FALSE	FALSE	0	0	0	0	0	0	74	9.11385e-13	2.36372e-06	5.89842e-06	3.74711	96	19.8762	1	4	2.70133	1	3	3.7179	0.512748	41.3427	10.1369
H9	ENSG00000172785	K562	ENST00000314367	ENST00000382393	ENST00000382393	ENST00000314367	-	FALSE	-2	FALSE	FALSE	TRUE	0	TRUE	FALSE	0	1	1	0	0	0	9	0.0153999	0.0144403	0.00961247	-2.69408	208	0.123043	6	3	3.11659	4	3	0.0642863	1.46499	19.6921	33.8675
H9	ENSG00000172809	HEYA8	BambuTx1129	ENST00000533498	ENST00000533498	BambuTx1129	+	FALSE	-26	FALSE	FALSE	FALSE	16	FALSE	FALSE	0	0	0	0	0	0	38	0.0243384	0.0162971	0.0165414	-5.70924	12160	0.25717	5	3	213.037	3	2	0.0462818	46.3178	2539.93	2016.49
H9	ENSG00000172809	HepG2	ENST00000584577	ENST00000533498	ENST00000533498	ENST00000584577	+	FALSE	-11	FALSE	FALSE	FALSE	18	FALSE	FALSE	0	1	0	0	0	0	3914	0.00331694	0.00117881	0.00209618	2.84113	3027	173.987	3	3	51.5392	4	2	127.152	11.1339	1747.28	2016.49
H9	ENSG00000172819	HEYA8	ENST00000425354	ENST00000338561	ENST00000338561	ENST00000425354	-	TRUE	0	FALSE	FALSE	FALSE	-761	FALSE	FALSE	0	0	0	0	0	0	780	0.000516788	4.5568e-05	0.000348566	2.08931	114	8.29433	1	3	14.0763	1	2	7.23103	1.04672	13.7818	16.6136
H9	ENSG00000172889	K562	ENST00000371698	ENST00000406555	ENST00000406555	ENST00000371698	+	TRUE	0	FALSE	FALSE	FALSE	0	FALSE	FALSE	0	0	0	0	0	0	131	8.40472e-10	0	6.35375e-10	4.18496	1036	60.4704	1	3	38.4715	1	2	8.60272	7.40773	92.6557	41.0181
H9	ENSG00000172890	HEYA8	BambuTx518	ENST00000530055	ENST00000530055	BambuTx518	+	TRUE	0	FALSE	FALSE	TRUE	0	FALSE	FALSE	0	0	0	0	0	0	7	3.00375e-06	0.00573854	0.00577373	-3.69716	8	0.0411985	8	5	0.352693	3	4	0	0	23.6797	13.4899
H9	ENSG00000172890	MCF7	BambuTx518	ENST00000530055	ENST00000530055	BambuTx518	+	TRUE	0	FALSE	FALSE	TRUE	0	FALSE	FALSE	0	0	0	0	0	0	32	0.000277228	4.76575e-05	0.000190394	2.13312	8	7.71985	2	5	0.352693	3	4	0.884801	0	40.5912	13.4899
H9	ENSG00000173727	HEYA8	ENST00000619960	BambuTx496	BambuTx496	ENST00000619960	+	FALSE	6	FALSE	FALSE	TRUE	0	FALSE	FALSE	0	0	0	0	0	0	25	0.000106735	6.60682e-06	7.34521e-05	-2.35701	26	0.590718	4	4	0.0833104	2	2	0.163346	0	27.3019	0.566257
H9	ENSG00000174720	HEYA8	ENST00000324052	ENST00000509622	ENST00000509622	ENST00000324052	+	TRUE	0	FALSE	FALSE	FALSE	-6	FALSE	FALSE	0	0	0	0	0	1	8	0.00231683	0.000945707	0.00150779	-3.07189	21	1.13799	5	5	2.41284	4	3	0.031098	0.161788	41.8549	70.7243
H9	ENSG00000174775	K562	ENST00000462734	ENST00000493230	ENST00000493230	ENST00000462734	-	TRUE	0	FALSE	TRUE	FALSE	4	FALSE	FALSE	0	0	0	0	0	0	17	4.67816e-06	4.74822e-07	3.2457e-06	2.17997	19	2.8325	2	3	0.671768	4	4	1.04487	0.000802084	13.1011	25.966
H9	ENSG00000174939	HEYA8	ENST00000566693	ENST00000308748	ENST00000308748	ENST00000566693	+	FALSE	138	FALSE	FALSE	TRUE	0	TRUE	FALSE	0	0	0	0	0	0	25	1.61768e-09	1.15368e-08	1.97708e-07	-2.62586	27	0.613009	4	2	1.48909	4	3	0.213127	0	11.4876	10.7677
H9	ENSG00000175110	K562	ENST00000498505	ENST00000465056	ENST00000465056	ENST00000498505	+	FALSE	-5	FALSE	FALSE	FALSE	-190	FALSE	FALSE	0	0	1	0	0	0	40	0.00478132	0.00156015	0.00309616	-2.00767	0	0.405569	6	4	1.82085	4	3	0	0	67.6988	45.195
H9	ENSG00000175203	Hct116	ENST00000550201	BambuTx643	BambuTx643	ENST00000550201	-	FALSE	41	FALSE	FALSE	FALSE	43	FALSE	FALSE	0	0	0	1	0	1	1602	0	0	2.00714e-211	6.05855	15	16.5387	2	3	0.0842913	2	2	6.73915	0	67.5311	81.0577
H9	ENSG00000175449	K562	ENST00000380005	ENST00000311364	ENST00000311364	ENST00000380005	+	TRUE	0	FALSE	FALSE	FALSE	-942	FALSE	FALSE	0	0	1	0	0	0	286	1.60637e-09	1.9735e-11	1.20015e-09	2.49334	96	23.1183	1	4	1.60298	1	2	5.48708	0.233928	57.4833	3.64027
H9	ENSG00000175482	HEYA8	ENST00000312419	ENST00000533429	ENST00000533429	ENST00000312419	-	TRUE	0	TRUE	FALSE	FALSE	0	FALSE	FALSE	0	1	0	0	0	0	76	0.000937608	0.018252	0.0178594	-2.43023	758	2.69447e-06	7	4	10.655	1	1	8.98156e-07	6.62955	61.3136	17.2289
H9	ENSG00000175600	HEYA8	ENST00000335693	BambuTx6273	BambuTx6273	ENST00000335693	+	TRUE	0	FALSE	FALSE	FALSE	0	FALSE	FALSE	0	0	0	0	0	0	3594	1.22436e-09	0	9.39223e-10	3.15769	6	25.9122	1	3	2.75228	1	2	23.6275	0	29.1486	3.83529
H9	ENSG00000175707	K562	BambuTx76	BambuTx77	BambuTx77	BambuTx76	-	TRUE	0	FALSE	FALSE	FALSE	-4	FALSE	FALSE	0	0	1	0	0	0	18	1.00949e-06	9.45949e-05	0.000618639	2.14692	127	1.62494	1	3	2.96209	2	3	0.830309	1.13045	1.87459	16.641
H9	ENSG00000175832	Hct116	ENST00000538265	ENST00000393664	ENST00000393664	ENST00000538265	-	TRUE	0	FALSE	FALSE	FALSE	-2	FALSE	FALSE	0	0	0	0	0	0	207	0.00122739	0.000205457	0.000786952	2.97779	0	15.9019	1	3	5.56108	2	4	1.51909	0	22.4433	73.8561
H9	ENSG00000176485	K562	ENST00000323646	ENST00000415826	ENST00000415826	ENST00000323646	-	TRUE	0	FALSE	TRUE	FALSE	-1279	FALSE	FALSE	0	0	0	0	0	0	9	7.66088e-10	0	5.7617e-10	-2.24678	604	0.241074	2	2	10.7317	2	2	0.192859	6.27785	3.98378	92.5279
H9	ENSG00000176485	K562	ENST00000415826	ENST00000323646	ENST00000323646	ENST00000415826	-	TRUE	0	TRUE	FALSE	FALSE	1279	FALSE	FALSE	0	0	0	0	0	0	51	7.66088e-10	0	5.7617e-10	2.19963	3130	3.52339	1	2	77.2244	1	2	2.13996	26.5182	3.98378	92.5279
H9	ENSG00000176731	MCF7	ENST00000615071	ENST00000612977	ENST00000612977	ENST00000615071	-	TRUE	0	FALSE	TRUE	FALSE	15	FALSE	FALSE	0	0	0	0	0	0	805	5.15881e-09	0.000113122	0.000381923	2.82563	948	53.8519	1	4	2.32323	4	4	25.8308	2.30623	121.572	158.004
H9	ENSG00000176973	HepG2	ENST00000530349	BambuTx2868	BambuTx2868	ENST00000530349	+	TRUE	0	FALSE	TRUE	FALSE	-2	FALSE	FALSE	0	0	0	0	0	0	23	0.000109274	2.11693e-05	7.14875e-05	4.66794	138	14.1599	1	2	7.48935	1	2	0.644992	3.38647	21.7396	15.0811
H9	ENSG00000177337	HepG2	ENST00000576606	ENST00000317114	ENST00000317114	ENST00000576606	+	FALSE	-2	FALSE	FALSE	FALSE	980	FALSE	FALSE	0	0	0	0	0	0	74	0	8.04808e-18	6.60918e-16	2.09685	67	8.04438	1	3	0.629381	3	4	2.57403	0.566257	10.4101	2.59586
H9	ENSG00000177830	HEYA8	BambuTx424	BambuTx425	BambuTx425	BambuTx424	-	FALSE	4	FALSE	FALSE	TRUE	0	FALSE	FALSE	0	0	1	1	0	0	30	0.000948942	0.0003965	0.000628767	-2.16361	106	2.15483	5	3	2.98956	4	4	0.123744	0.585997	48.8481	46.4864
H9	ENSG00000177830	HepG2	ENST00000454838	ENST00000449825	ENST00000449825	ENST00000454838	-	TRUE	0	FALSE	TRUE	FALSE	0	FALSE	FALSE	0	0	1	0	0	0	70	6.40352e-14	2.66777e-15	4.46275e-14	5.59237	0	10.6442	2	4	0.356663	6	3	2.04088	0	54.0384	46.4864
H9	ENSG00000178761	Hct116	ENST00000357635	BambuTx892	BambuTx892	ENST00000357635	-	FALSE	-298	FALSE	FALSE	FALSE	-5	FALSE	FALSE	1	0	0	0	0	0	210	2.7449e-06	5.64118e-07	1.87716e-06	2.47479	157	1.66555	1	3	3.98805	1	2	0.749332	1.3752	5.44316	12.7699
H9	ENSG00000178761	HepG2	BambuTx892	ENST00000569524	ENST00000569524	BambuTx892	-	FALSE	60	FALSE	FALSE	FALSE	0	FALSE	FALSE	0	1	1	0	0	0	53	2.32599e-07	2.76157e-08	1.53989e-07	2.2811	47	6.91204	1	6	0.90724	3	3	2.7527	0.364022	18.8343	12.7699
H9	ENSG00000178980	Hct116	ENST00000598273	ENST00000602163	ENST00000602163	ENST00000598273	+	TRUE	0	TRUE	FALSE	FALSE	1	FALSE	FALSE	0	0	0	0	0	0	73	0	0.0380796	0.0310442	-2.84016	537	1.22737	5	3	8.76283	3	4	0.577024	4.88377	189.468	373.494
H9	ENSG00000178980	Hct116	ENST00000601419	BambuTx1309	BambuTx1309	ENST00000601419	+	FALSE	-18	FALSE	FALSE	FALSE	32	FALSE	FALSE	0	0	0	1	0	1	9943	0	1.93431e-47	3.45349e-45	6.62894	1043	33.1475	2	4	48.6167	2	2	15.2035	8.35046	189.468	373.494
H9	ENSG00000178980	MCF7	BambuTx1309	ENST00000602163	ENST00000602163	BambuTx1309	+	TRUE	0	TRUE	FALSE	FALSE	-4	FALSE	FALSE	0	0	0	0	0	0	142	0.0325856	0.0193286	0.020646	2.35654	1	5.94952	3	3	0.199295	7	4	2.32159	0	145.764	373.494
H9	ENSG00000179222	Hct116	ENST00000473931	ENST00000375772	ENST00000375772	ENST00000473931	+	TRUE	0	FALSE	TRUE	FALSE	0	FALSE	FALSE	1	0	0	0	0	0	1160	0	2.07742e-13	3.43927e-12	5.04598	0	41.095	1	4	2.23146	3	2	3.59529	0	43.8989	81.0314
H9	ENSG00000180385	Hct116	BambuTx1720	BambuTx1721	BambuTx1721	BambuTx1720	+	FALSE	-8	FALSE	FALSE	FALSE	0	FALSE	FALSE	0	0	0	1	0	0	273	4.65258e-07	0.0183978	0.0175581	2.49069	42	1.53882	2	3	1.97009	3	4	0.890033	0.251212	4.99664	8.88927
H9	ENSG00000180448	HEYA8	ENST00000543365	ENST00000313093	ENST00000313093	ENST00000543365	+	TRUE	0	FALSE	FALSE	FALSE	0	FALSE	FALSE	0	0	0	0	0	0	41	0.0207703	0.0114584	0.0126663	2.93312	54	2.85793	2	4	2.56724	2	4	0.266616	0.512748	8.76796	13.3339
H9	ENSG00000180573	HepG2	ENST00000602637	BambuTx3988	BambuTx3988	ENST00000602637	+	FALSE	31	FALSE	FALSE	FALSE	-127	FALSE	FALSE	0	0	0	1	0	0	22	4.91968e-05	1.27848e-05	3.18812e-05	-2.20205	61	1.4291	4	2	0.989559	2	3	0.644992	0.545832	113.796	4.97497
H9	ENSG00000181885	HEYA8	ENST00000360325	ENST00000397317	ENST00000397317	ENST00000360325	-	TRUE	0	FALSE	TRUE	FALSE	-234	FALSE	FALSE	0	0	0	0	0	0	103	0.00602163	0.00110501	0.00385576	2.13436	9395	0.934845	1	2	94.3406	1	2	0.416445	71.6816	2.59361	99.6195
H9	ENSG00000181885	HEYA8	ENST00000397317	ENST00000360325	ENST00000360325	ENST00000397317	-	TRUE	0	TRUE	FALSE	FALSE	234	FALSE	FALSE	0	0	0	0	0	0	53	0.00602163	0.00583816	0.0128569	-2.61513	190	0.612732	2	2	1.21831	2	2	0.569757	0.715054	2.59361	99.6195
H9	ENSG00000181885	K562	ENST00000360325	ENST00000397317	ENST00000397317	ENST00000360325	-	TRUE	0	FALSE	TRUE	FALSE	-234	FALSE	FALSE	0	0	0	0	0	0	42	0.000286674	4.48991e-05	0.000344775	2.4077	9395	2.74993	1	2	94.3406	1	2	1.79097	71.6816	5.64727	99.6195
H9	ENSG00000181885	K562	ENST00000397317	ENST00000360325	ENST00000360325	ENST00000397317	-	TRUE	0	TRUE	FALSE	FALSE	234	FALSE	FALSE	0	0	0	0	0	0	11	0.000286674	2.11861e-05	0.000193923	-3.29575	190	1.18734	2	2	1.21831	2	2	0.104894	0.715054	5.64727	99.6195
H9	ENSG00000182165	HEYA8	ENST00000359941	ENST00000416560	ENST00000416560	ENST00000359941	-	FALSE	0	FALSE	FALSE	FALSE	-74	FALSE	FALSE	1	0	0	0	0	0	178	2.34441e-06	6.61342e-08	1.66777e-06	2.66272	1140	2.02027	3	3	9.67402	1	1	1.44691	7.79148	7.14325	17.1412
H9	ENSG00000182552	HEYA8	ENST00000326397	ENST00000327570	ENST00000327570	ENST00000326397	-	FALSE	-47	FALSE	FALSE	FALSE	-1	FALSE	FALSE	0	0	1	0	0	0	12	0.00676383	0.00128709	0.00431779	-2.02411	0	4.6323e-07	5	4	6.81754	1	2	0	0	16.1192	16.8312
H9	ENSG00000182718	HepG2	ENST00000451270	BambuTx2967	BambuTx2967	ENST00000451270	-	TRUE	0	FALSE	FALSE	FALSE	-5	FALSE	FALSE	0	0	0	0	0	0	909	0	1.27166e-59	7.65821e-57	12.6668	4149	56.4961	1	4	62.696	1	2	31.6777	24.9327	58.1652	80.0849
H9	ENSG00000183011	Hct116	ENST00000575071	BambuTx1032	BambuTx1032	ENST00000575071	-	TRUE	0	FALSE	FALSE	FALSE	0	FALSE	FALSE	0	0	0	0	0	1	460	9.32612e-05	1.97291e-05	6.22165e-05	-2.18537	295	2.61079	4	3	2.75823	4	2	2.05175	1.79345	237.289	55.6697
H9	ENSG00000183011	K562	ENST00000333775	BambuTx1032	BambuTx1032	ENST00000333775	-	TRUE	0	FALSE	TRUE	FALSE	0	FALSE	FALSE	0	0	0	0	0	0	182	0	1.18166e-21	1.56296e-19	3.4602	2890	12.3324	2	3	23.9897	2	3	7.2959	18.7214	37.7766	55.6697
H9	ENSG00000183077	HepG2	BambuTx1143	ENST00000589256	ENST00000589256	BambuTx1143	+	FALSE	0	FALSE	FALSE	TRUE	0	FALSE	FALSE	0	0	0	0	0	0	15	0.00126279	0.00053158	0.000798326	-2.36193	172	0.747966	7	4	3.52666	2	1	0.144879	0.732496	92.7477	20.8013
H9	ENSG00000183337	Hct116	ENST00000397354	BambuTx2640	BambuTx2640	ENST00000397354	-	TRUE	0	FALSE	FALSE	TRUE	0	FALSE	FALSE	0	0	0	0	0	0	473	0.000402668	0.00016473	0.000264411	3.67752	6	1.66555	2	4	4.82833	2	3	1.66555	0.0418687	9.87725	19.5577
H9	ENSG00000183444	Hct116	BambuTx2320	BambuTx2318	BambuTx2318	BambuTx2320	-	TRUE	0	FALSE	FALSE	FALSE	11	FALSE	FALSE	0	0	0	3	0	0	441	0	3.27292e-13	1.01286e-11	3.63384	145	4.45924	2	3	1.60298	2	2	1.63316	1.49226	15.0102	6.63329
H9	ENSG00000183765	MCF7	ENST00000348295	ENST00000328354	ENST00000328354	ENST00000348295	-	FALSE	10	FALSE	FALSE	FALSE	-1	FALSE	FALSE	0	0	0	1	0	0	55	0	3.3201e-11	3.42612e-09	-3.18001	60	18.8597	2	2	3.39439	2	3	1.90578	0.366248	62.2554	41.3861
H9	ENSG00000183963	HEYA8	ENST00000619644	ENST00000333137	ENST00000333137	ENST00000619644	+	TRUE	0	FALSE	FALSE	FALSE	1	FALSE	FALSE	0	0	1	1	0	0	305	3.94738e-05	4.6388e-05	0.000115479	2.00213	0	11.4537	1	3	1.5583	1	5	2.96243	0	21.1974	9.1232
H9	ENSG00000184083	HepG2	ENST00000375180	ENST00000477084	ENST00000477084	ENST00000375180	-	FALSE	26	FALSE	FALSE	TRUE	0	FALSE	FALSE	0	0	0	0	0	0	73	0.0321865	0	0.0195482	2.08129	0	2.4335	1	2	0.542642	2	2	1.62233	0	2.4335	2.20305
H9	ENSG00000184110	HepG2	ENST00000331666	ENST00000566866	ENST00000566866	ENST00000331666	+	TRUE	0	TRUE	FALSE	FALSE	-133	FALSE	FALSE	0	0	0	0	0	0	1353	7.87747e-05	7.34699e-06	5.11505e-05	2.52008	12413	173.692	2	3	311.419	1	1	51.307	64.1191	513.449	323.818
H9	ENSG00000184110	MCF7	ENST00000331666	ENST00000565932	ENST00000565932	ENST00000331666	+	TRUE	0	TRUE	FALSE	FALSE	-135	FALSE	FALSE	0	0	0	0	0	0	50	0.0083796	0.00143133	0.00554109	3.39295	12413	35.2643	2	4	311.419	1	1	0.314986	64.1191	262.886	323.818
H9	ENSG00000184470	HEYA8	ENST00000462843	ENST00000462330	ENST00000462330	ENST00000462843	-	FALSE	215	FALSE	FALSE	FALSE	170	FALSE	FALSE	0	0	1	0	0	1	1316	2.23072e-05	3.92665e-06	1.59004e-05	2.76682	4	17.3111	1	4	0.249596	3	4	12.8918	0	23.4025	7.25172
H9	ENSG00000184470	HepG2	BambuTx5958	ENST00000400521	ENST00000400521	BambuTx5958	-	TRUE	0	FALSE	FALSE	FALSE	0	FALSE	FALSE	0	0	0	0	0	0	22	0.00491745	0.00388207	0.0030753	2.50203	161	8.31645	1	4	1.81619	2	2	0.621132	1.10492	12.1675	7.25172
H9	ENSG00000184489	HepG2	ENST00000521578	ENST00000349124	ENST00000349124	ENST00000521578	+	TRUE	0	TRUE	FALSE	FALSE	1160	FALSE	FALSE	0	0	1	0	0	0	21	0.00468502	0.00091037	0.00292397	2.20765	221	1.76453	3	4	1.4893	2	2	0.644992	1.24762	10.8659	10.3282
H9	ENSG00000184640	HEYA8	ENST00000423034	ENST00000329047	ENST00000329047	ENST00000423034	+	TRUE	0	FALSE	FALSE	FALSE	-2	FALSE	FALSE	0	0	0	0	0	0	360	4.71228e-05	7.56562e-06	3.27983e-05	4.50417	180	16.5958	2	5	21.6203	2	6	2.68526	2.49523	119.636	174.334
H9	ENSG00000184640	HepG2	ENST00000593189	ENST00000541152	ENST00000541152	ENST00000593189	+	TRUE	0	FALSE	FALSE	TRUE	0	FALSE	TRUE	0	0	0	0	0	0	164	9.39964e-07	1.48279e-07	6.26642e-07	3.36602	6	48.1539	3	5	0.136194	7	4	5.98372	0	307.842	174.334
H9	ENSG00000184640	K562	ENST00000423034	ENST00000329047	ENST00000329047	ENST00000423034	+	TRUE	0	FALSE	FALSE	FALSE	-2	FALSE	FALSE	0	0	0	0	0	0	27	0.000286431	6.36666e-05	0.000193923	2.38551	180	11.4042	2	5	21.6203	2	6	0.183516	2.49523	49.2542	174.334
H9	ENSG00000185480	K562	BambuTx662	ENST00000327680	ENST00000327680	BambuTx662	+	FALSE	-58	FALSE	FALSE	FALSE	0	FALSE	FALSE	0	0	0	1	0	0	11	9.64263e-07	0.0273473	0.0247329	2.01399	161	7.2402	1	3	5.14274	2	3	0	0.520039	15.0101	21.1691
H9	ENSG00000186654	HepG2	ENST00000336985	ENST00000006251	ENST00000006251	ENST00000336985	+	TRUE	0	FALSE	TRUE	FALSE	-1	FALSE	FALSE	0	0	0	0	0	0	57	0.041438	0.01411	0.024896	2.28574	46	3.57597	1	4	2.49268	1	4	2.04088	0.585997	13.3844	8.10951
H9	ENSG00000186854	Hct116	ENST00000479944	BambuTx1407	BambuTx1407	ENST00000479944	-	TRUE	0	FALSE	FALSE	TRUE	0	FALSE	FALSE	0	0	0	0	0	0	1374	0.0029054	0.0417412	0.033385	2.54204	0	4.33268	1	2	2.10698	1	3	2.33278	0	6.89776	6.23318
H9	ENSG00000187522	K562	ENST00000437161	BambuTx8406	BambuTx8406	ENST00000437161	+	FALSE	32	FALSE	FALSE	TRUE	0	FALSE	FALSE	0	0	0	0	0	0	6	0.0147652	0.00339402	0.0092212	2.11559	41	2.85709	2	3	1.22779	2	2	0	0.155952	30.8478	43.2804
H9	ENSG00000187609	HepG2	ENST00000479452	ENST00000465160	ENST00000465160	ENST00000479452	-	FALSE	7	FALSE	FALSE	TRUE	0	FALSE	FALSE	0	0	0	0	0	0	35	1.68211e-07	0	1.15668e-07	2.2442	87	3.60364	1	2	1.9562	1	2	1.49593	0.837373	4.86699	4.81036
H9	ENSG00000188352	K562	BambuTx3701	BambuTx2492	BambuTx2492	BambuTx3701	+	TRUE	0	FALSE	FALSE	TRUE	0	FALSE	FALSE	0	0	0	0	0	0	22	0.000165676	3.14709e-05	0.000113038	2.02935	67	0.704366	1	3	7.66029	2	2	0	0.38988	1.46298	20.8387
H9	ENSG00000188488	HepG2	ENST00000329597	ENST00000554276	ENST00000554276	ENST00000329597	+	TRUE	0	TRUE	FALSE	FALSE	-5	FALSE	FALSE	0	0	0	0	0	0	29	0.00240263	0.000399656	0.00152982	-3.40021	17	7.29842	3	3	0.13001	2	3	0.677446	0	568.454	1.43011
H9	ENSG00000188643	HEYA8	ENST00000368705	ENST00000368704	ENST00000368704	ENST00000368705	-	FALSE	-7	FALSE	FALSE	FALSE	476	FALSE	FALSE	0	0	0	0	0	1	533	1.95865e-10	2.97753e-08	8.13724e-07	-2.25076	285	8.46996	3	2	1.18668	3	3	4.30213	1.18668	1301.59	20.9936
H9	ENSG00000188643	HEYA8	ENST00000368706	ENST00000368705	ENST00000368705	ENST00000368706	-	TRUE	0	FALSE	FALSE	FALSE	-476	FALSE	FALSE	0	0	0	0	0	0	82469	1.95865e-10	1.51545e-12	1.49227e-10	2.28233	1397	711.386	1	3	19.3787	1	2	698.658	13.2591	1301.59	20.9936
H9	ENSG00000188643	HepG2	ENST00000368705	ENST00000368704	ENST00000368704	ENST00000368705	-	FALSE	-7	FALSE	FALSE	FALSE	476	FALSE	FALSE	0	0	0	0	0	1	125	0.000184435	1.92943e-05	0.000120409	2.39191	285	9.42294	3	2	1.18668	3	3	3.7179	1.18668	56.0126	20.9936
H9	ENSG00000188739	HEYA8	BambuTx256	ENST00000447801	ENST00000447801	BambuTx256	-	FALSE	-30	FALSE	FALSE	FALSE	-33	FALSE	FALSE	0	0	1	1	0	0	34	0.048574	0.0173151	0.0283579	2.22705	124	0.30493	2	2	1.17009	1	2	0.242054	0.366248	1.11187	2.79521
H9	ENSG00000189171	HEYA8	ENST00000476133	ENST00000392623	ENST00000392623	ENST00000476133	-	TRUE	0	FALSE	FALSE	FALSE	-17	FALSE	FALSE	0	0	0	0	0	0	23625	2.94681e-13	1.19837e-15	2.3232e-13	2.31617	2	253.09	1	2	31.1659	1	2	121.575	0	382.437	107.373
H9	ENSG00000196154	HepG2	ENST00000468373	ENST00000368715	ENST00000368715	ENST00000468373	-	TRUE	0	FALSE	FALSE	FALSE	0	FALSE	FALSE	0	0	0	0	1	0	90	7.5047e-07	6.58048e-06	2.59013e-05	4.41425	32	3.24466	1	4	0.841861	4	4	2.89168	0	10.2961	36.8685
H9	ENSG00000196154	K562	ENST00000468373	ENST00000368715	ENST00000368715	ENST00000468373	-	TRUE	0	FALSE	FALSE	FALSE	0	FALSE	FALSE	0	0	0	0	1	0	35	0.0208829	0.0110294	0.0129172	3.47993	32	2.05921	2	4	0.841861	4	4	1.58289	0	8.35096	36.8685
H9	ENSG00000196204	MCF7	BambuTx2232	BambuTx4614	BambuTx4614	BambuTx2232	+	FALSE	0	FALSE	FALSE	FALSE	0	FALSE	FALSE	0	0	1	0	1	0	21	0	0.000398344	0.000996939	2.502	101	4.6523	1	4	2.9	2	5	0.35392	0.962979	11.4184	17.2913
H9	ENSG00000196295	HepG2	ENST00000580440	BambuTx6268	BambuTx6268	ENST00000580440	-	TRUE	0	FALSE	FALSE	TRUE	0	FALSE	FALSE	0	0	0	0	0	0	11	0.0130377	0.0065784	0.00795512	2.07303	88	0.621132	1	5	0.697236	1	3	0	0.325024	1.49593	4.05476
H9	ENSG00000196504	Hct116	ENST00000545856	BambuTx1458	BambuTx1458	ENST00000545856	-	FALSE	40	FALSE	FALSE	TRUE	0	FALSE	TRUE	0	0	2	0	0	1	502	0	1.30549e-20	8.08011e-19	2.10083	106	37.0005	2	2	7.94803	2	3	2.16248	0.585044	119.042	105.122
H9	ENSG00000196693	HEYA8	ENST00000486187	ENST00000359467	ENST00000359467	ENST00000486187	-	FALSE	-9	FALSE	FALSE	TRUE	0	TRUE	FALSE	0	0	1	1	0	0	68	0.00440493	0.0128112	0.0172073	2.01291	4	0.899869	3	3	0.34784	4	4	0.430821	0	4.95965	10.4747
H9	ENSG00000196705	HEYA8	ENST00000311048	ENST00000594425	ENST00000594425	ENST00000311048	+	FALSE	3	FALSE	FALSE	FALSE	-5822	FALSE	FALSE	0	0	2	0	1	0	96	1.24563e-06	0	1.6031e-06	2.48908	77	0.86394	2	3	9.79076	1	1	0.779622	0.311904	2.42473	13.1138
H9	ENSG00000196756	A549	BambuTx1574	ENST00000436764	ENST00000436764	BambuTx1574	-	FALSE	-23	FALSE	FALSE	FALSE	4	FALSE	FALSE	0	0	1	0	0	1	26	0	1.69652e-23	4.86708e-22	-3.18713	14	2.30083	5	3	0.637425	4	4	0.644281	0	72.818	15.0811
H9	ENSG00000196756	A549	BambuTx1576	ENST00000417578	ENST00000417578	BambuTx1576	-	FALSE	-79	FALSE	FALSE	FALSE	-2	FALSE	FALSE	0	0	0	1	0	1	26	0	5.98664e-08	3.83366e-07	2.24342	385	8.94175	3	3	3.96549	2	3	1.17816	3.11659	72.818	15.0811
H9	ENSG00000196756	HEYA8	BambuTx1575	BambuTx1574	BambuTx1574	BambuTx1575	-	FALSE	-17	FALSE	FALSE	FALSE	-1	FALSE	FALSE	0	0	0	2	0	0	93	0.000357548	0.0442951	0.0175361	2.18021	424	1.43563	3	4	3.80484	3	4	0.242475	1.60298	10.5833	15.0811
H9	ENSG00000197045	HEYA8	ENST00000358056	BambuTx793	BambuTx793	ENST00000358056	-	TRUE	0	FALSE	FALSE	FALSE	-2	FALSE	FALSE	0	0	0	0	0	0	94	9.97955e-06	1.10998e-06	7.15045e-06	2.34096	623	2.65438	3	3	13.3336	2	2	0.811113	5.8078	29.0845	65.2676
H9	ENSG00000197111	MCF7	ENST00000552296	ENST00000547048	ENST00000547048	ENST00000552296	+	TRUE	0	TRUE	FALSE	FALSE	207	FALSE	FALSE	0	1	0	0	0	0	199	4.91715e-07	0.00717792	0.0062816	2.61253	117	122.076	2	5	18.4152	5	4	5.23704	1.20003	437.269	283.33
H9	ENSG00000197122	HepG2	ENST00000373578	BambuTx3217	BambuTx3217	ENST00000373578	+	TRUE	0	FALSE	FALSE	FALSE	-634	FALSE	FALSE	0	0	0	0	0	0	219	0	1.30374e-16	3.20466e-15	3.51893	33	39.6117	1	4	8.01489	1	3	6.83245	0.219749	65.435	13.9174
H9	ENSG00000197530	A549	ENST00000470373	ENST00000463492	ENST00000463492	ENST00000470373	+	TRUE	0	FALSE	FALSE	TRUE	0	FALSE	FALSE	0	0	0	0	0	0	13	0.012157	0.0107487	0.00799703	3.4389	31	0.615413	2	4	0.311503	5	5	0.311585	0.194621	4.09154	13.911
H9	ENSG00000197989	HepG2	ENST00000531126	BambuTx5277	BambuTx5277	ENST00000531126	-	FALSE	38	FALSE	FALSE	FALSE	0	FALSE	FALSE	0	0	2	0	0	0	18	0.000330623	0.000188494	0.000215194	2.01611	647	1.00099	2	5	8.46484	2	2	0.743579	4.4197	7.45358	36.4257
H9	ENSG00000198081	HEYA8	ENST00000400143	ENST00000615385	ENST00000615385	ENST00000400143	-	TRUE	0	FALSE	FALSE	FALSE	1838	FALSE	FALSE	0	0	0	1	0	0	60	1.711e-09	1.68242e-11	1.32116e-09	2.8927	194	3.3912	1	3	2.50217	2	2	0.614995	2.10324	11.4297	12.8238
H9	ENSG00000198131	Hct116	BambuTx1341	ENST00000599714	ENST00000599714	BambuTx1341	+	TRUE	0	TRUE	FALSE	TRUE	0	FALSE	FALSE	0	0	0	0	0	0	444	2.25362e-13	0.00042535	0.000329409	2.13024	132	2.09274	3	7	3.99488	1	2	0.890033	1.00485	18.2996	20.8762
H9	ENSG00000198252	HEYA8	ENST00000354586	ENST00000442123	ENST00000442123	ENST00000354586	+	FALSE	2	FALSE	FALSE	FALSE	-57	FALSE	FALSE	1	0	0	0	0	0	57	7.55323e-07	0	7.79302e-07	2.29108	842	1.52224	2	2	19.8274	1	1	0.406068	7.45262	10.1189	19.8274
H9	ENSG00000198408	K562	ENST00000439817	ENST00000361464	ENST00000361464	ENST00000439817	-	FALSE	-47	FALSE	FALSE	FALSE	0	FALSE	FALSE	0	0	0	1	0	0	9	0.0138719	0.00835847	0.0173558	-2.0516	6	9.55596	2	2	3.20401	2	2	0	0	44.317	51.6789
H9	ENSG00000198467	HEYA8	ENST00000329305	BambuTx2504	BambuTx2504	ENST00000329305	-	FALSE	38	FALSE	FALSE	FALSE	6	FALSE	FALSE	0	0	0	1	0	0	66	0.00258894	0.0109238	0.0203201	5.44945	8493	1.46734	1	3	91.9037	1	3	0.441129	52.6338	2.05762	140.801
H9	ENSG00000198467	Hct116	ENST00000360958	BambuTx2504	BambuTx2504	ENST00000360958	-	FALSE	29	FALSE	FALSE	TRUE	0	FALSE	FALSE	0	0	0	1	0	0	216	5.77316e-14	4.45639e-08	5.10737e-07	-2.32431	362	2.76618	3	3	6.60813	3	4	0.548736	2.63699	324.417	140.801
H9	ENSG00000198467	K562	ENST00000329305	BambuTx2504	BambuTx2504	ENST00000329305	-	FALSE	38	FALSE	FALSE	FALSE	6	FALSE	FALSE	0	0	0	1	0	0	12	6.46729e-06	2.37141e-07	4.49697e-06	7.04026	8493	2.28058	1	3	91.9037	1	3	0	52.6338	2.84291	140.801
H9	ENSG00000198468	A549	ENST00000356684	ENST00000426161	ENST00000426161	ENST00000356684	-	FALSE	0	FALSE	FALSE	TRUE	0	FALSE	FALSE	0	0	0	0	0	0	7	0.0015234	0	0.000993861	-2.20558	24	0.555412	3	3	0.889832	3	3	0	0.0650049	3.87915	12.9835
H9	ENSG00000198468	A549	ENST00000426161	ENST00000424044	ENST00000424044	ENST00000426161	-	FALSE	0	FALSE	FALSE	FALSE	0	FALSE	FALSE	0	0	0	0	1	0	18	0.0015234	0	0.0011367	2.52066	941	1.71989	1	3	11.103	1	3	0.627712	8.79242	3.87915	12.9835
H9	ENSG00000198556	HEYA8	ENST00000331410	BambuTx4643	BambuTx4643	ENST00000331410	+	FALSE	-42	FALSE	FALSE	TRUE	0	FALSE	FALSE	0	0	0	0	0	0	134	4.97986e-08	0.000282666	0.00084063	2.12941	21	1.33431	2	4	0.849817	2	4	1.1541	0	3.34897	3.93415
H9	ENSG00000198556	HEYA8	ENST00000483089	ENST00000379724	ENST00000379724	ENST00000483089	+	FALSE	-22	FALSE	FALSE	FALSE	-4	FALSE	FALSE	1	0	1	0	0	0	170	4.97986e-08	3.80316e-05	0.000175025	2.51502	28	1.36111	1	4	0.170469	6	4	0.944925	0.0650049	3.34897	3.93415
H9	ENSG00000198563	K562	ENST00000458640	ENST00000474961	ENST00000474961	ENST00000458640	-	TRUE	0	TRUE	FALSE	FALSE	0	FALSE	FALSE	0	0	0	0	0	0	43	4.59026e-06	0.000865352	0.00200279	2.40367	4358	0.511366	6	3	60.0379	2	2	0.0945189	46.7489	132.223	271.435
H9	ENSG00000198755	HEYA8	ENST00000478340	BambuTx2133	BambuTx2133	ENST00000478340	+	FALSE	18	FALSE	FALSE	FALSE	-5	FALSE	FALSE	0	0	0	0	0	1	37459	0	0	2.14526e-79	3.52682	1076	496.076	2	4	30.333	2	3	339.442	4.36666	2207.63	2018.7
H9	ENSG00000203667	Hct116	ENST00000391839	ENST00000411948	ENST00000411948	ENST00000391839	+	FALSE	334	FALSE	FALSE	FALSE	1177	FALSE	FALSE	0	0	0	1	0	0	341	1.55854e-06	0.00224552	0.0057412	-3.44144	2245	3.10916	3	2	12.7316	2	1	1.72239	9.51308	129.26	70.531
H9	ENSG00000204444	HepG2	ENST00000375920	ENST00000375916	ENST00000375916	ENST00000375920	+	TRUE	0	FALSE	FALSE	FALSE	0	FALSE	FALSE	0	0	0	0	0	0	3462	0	0	1.12757e-33	6.03795	323	184.004	1	2	4.47025	1	2	130.636	3.39151	185.392	4.61535
H9	ENSG00000205220	HEYA8	ENST00000358514	ENST00000570985	ENST00000570985	ENST00000358514	-	TRUE	0	TRUE	FALSE	FALSE	-4	FALSE	FALSE	0	0	0	0	0	0	243	4.20075e-08	0	3.03185e-08	-2.6847	100	2.24964	2	2	2.19753	2	2	1.85321	0.837373	30.755	53.106
H9	ENSG00000205220	HEYA8	ENST00000570985	ENST00000358514	ENST00000358514	ENST00000570985	-	TRUE	0	FALSE	TRUE	FALSE	4	FALSE	FALSE	0	0	0	0	0	0	2596	4.20075e-08	0	3.03185e-08	2.64776	4876	28.617	1	2	49.5368	1	2	25.6227	29.0789	30.755	53.106
H9	ENSG00000205336	HEYA8	ENST00000568909	ENST00000562558	ENST00000562558	ENST00000568909	+	TRUE	0	FALSE	FALSE	FALSE	-555	FALSE	FALSE	0	0	0	1	1	0	178	5.90929e-07	0.00906291	0.00654364	2.95227	0	11.0887	1	4	0.329641	1	2	1.72711	0	35.9249	0.701784
H9	ENSG00000213096	HepG2	ENST00000357002	BambuTx3087	BambuTx3087	ENST00000357002	+	TRUE	0	FALSE	FALSE	FALSE	-1	FALSE	FALSE	0	0	0	0	0	0	12	0.01279	0	0.00781758	2.23226	262	2.32142	1	4	4.18629	1	3	0.579516	2.37337	4.69345	14.2402
H9	ENSG00000213523	HEYA8	ENST00000602875	ENST00000602775	ENST00000602775	ENST00000602875	-	FALSE	10	FALSE	FALSE	FALSE	484	FALSE	FALSE	0	0	0	1	0	0	8	0	0	3.9253e-18	-3.73792	445	0.114375	3	3	3.0007	3	2	0.0210125	2.56374	74.5894	57.2792
H9	ENSG00000213722	MCF7	ENST00000480913	ENST00000375789	ENST00000375789	ENST00000480913	-	TRUE	0	FALSE	FALSE	FALSE	0	FALSE	FALSE	0	0	0	0	0	0	375	0.001854	0.000533012	0.0012436	2.16842	111	23.4041	1	3	1.56643	5	3	10.9012	0.38988	50.2768	56.4242
H9	ENSG00000214063	Hct116	ENST00000397397	BambuTx423	BambuTx423	ENST00000397397	+	FALSE	-37	FALSE	FALSE	FALSE	0	FALSE	FALSE	0	0	1	0	0	0	300	0	1.82638e-17	1.6057e-16	3.3482	560	4.45017	2	7	10.9884	2	2	1.23414	4.80893	23.1672	44.2489
H9	ENSG00000214087	MCF7	ENST00000397498	BambuTx1153	BambuTx1153	ENST00000397498	-	FALSE	-161	FALSE	FALSE	FALSE	-5	FALSE	FALSE	0	0	0	1	1	0	26	5.07458e-09	1.00202e-10	3.42612e-09	2.33621	50	4.64456	1	3	31.0479	1	2	0.87284	0	15.2747	45.3019
H9	ENSG00000214530	A549	BambuTx2875	ENST00000624670	ENST00000624670	BambuTx2875	-	TRUE	0	FALSE	FALSE	TRUE	0	FALSE	FALSE	0	0	0	0	0	0	49	0.0037063	0.00111626	0.00236164	2.7832	16	1.55065	3	2	1.47615	4	3	1.55065	0.13001	15.3197	12.0909
H9	ENSG00000214941	Hct116	ENST00000584519	ENST00000490395	ENST00000490395	ENST00000584519	-	FALSE	14	FALSE	FALSE	TRUE	0	FALSE	TRUE	1	0	0	1	0	0	23	2.9976e-14	2.64156e-15	2.6427e-14	-2.49422	16	0.21677	9	5	5.96572	3	3	0	0	36.0285	30.8773
H9	ENSG00000223482	Hct116	ENST00000413722	ENST00000433920	ENST00000433920	ENST00000413722	-	FALSE	325	FALSE	FALSE	TRUE	0	FALSE	TRUE	0	0	0	0	0	0	459	0	8.44603e-22	1.30688e-20	2.28914	44	5.12938	1	6	0.821047	6	4	1.64906	0.342412	13.1697	15.1461
H9	ENSG00000226259	A549	ENST00000507549	BambuTx4560	BambuTx4560	ENST00000507549	+	FALSE	15	FALSE	FALSE	TRUE	0	FALSE	FALSE	0	0	7	0	0	0	21	6.1469e-06	7.88489e-07	3.67218e-06	3.4692	3	2.79863	1	5	0.720646	4	3	0.715697	0	5.81641	9.94843
H9	ENSG00000226419	Hct116	BambuTx7399	ENST00000428411	ENST00000428411	BambuTx7399	+	FALSE	-24	FALSE	FALSE	TRUE	0	FALSE	FALSE	0	1	0	0	0	0	8	3.29314e-14	2.77403e-16	1.20346e-14	-2.18663	29	0.0907233	3	2	0.306863	4	4	0	0.0732496	5.12938	10.5509
H9	ENSG00000226419	Hct116	ENST00000428411	ENST00000416193	ENST00000416193	ENST00000428411	+	FALSE	46	FALSE	FALSE	TRUE	0	FALSE	FALSE	0	0	0	0	0	1	1040	3.29314e-14	2.64398e-16	1.15786e-14	2.80494	29	3.33109	1	3	3.79658	1	2	2.29259	0.146499	5.12938	10.5509
H9	ENSG00000226419	HepG2	ENST00000420168	ENST00000416193	ENST00000416193	ENST00000420168	+	FALSE	105	FALSE	FALSE	TRUE	0	FALSE	FALSE	0	0	0	0	0	0	7	0.00525191	0.00105108	0.00327406	-2.45242	168	0.0724395	3	3	1.20798	3	4	0	1.09874	6.12265	10.5509
H9	ENSG00000230424	Hct116	BambuTx60	ENST00000437898	ENST00000437898	BambuTx60	+	FALSE	-106	FALSE	FALSE	TRUE	0	FALSE	FALSE	0	0	0	0	0	0	102	0.000599748	0	0.000397485	-2.03794	87	0.313414	2	2	1.00485	1	2	0.25441	0.219749	2.20318	1.5827
H9	ENSG00000230798	Hct116	BambuTx4980	ENST00000449386	ENST00000449386	BambuTx4980	-	TRUE	0	FALSE	FALSE	FALSE	2	FALSE	FALSE	0	0	0	0	0	0	217	9.65189e-06	3.01907e-06	6.53663e-06	2.10096	6040	0.888679	1	3	47.9096	3	3	0.647995	21.2424	1.25366	212.241
H9	ENSG00000230798	K562	BambuTx4980	ENST00000431294	ENST00000431294	BambuTx4980	-	TRUE	0	FALSE	FALSE	FALSE	2	FALSE	FALSE	0	0	0	0	0	0	223	1.42878e-07	1.66766e-06	7.45201e-06	7.10542	6040	9.76866	1	5	47.9096	3	3	6.84619	21.2424	13.6233	212.241
H9	ENSG00000232956	K562	ENST00000579383	ENST00000577700	ENST00000577700	ENST00000579383	-	FALSE	-19	FALSE	FALSE	FALSE	3	FALSE	FALSE	0	2	0	0	0	0	86	0.000181536	2.33322e-05	0.000123198	2.44207	204	6.67648	2	4	2.74734	2	4	4.04283	1.01369	41.3093	29.0851
H9	ENSG00000233098	K562	BambuTx3013	BambuTx4819	BambuTx4819	BambuTx3013	+	FALSE	0	FALSE	FALSE	FALSE	0	FALSE	FALSE	0	0	1	0	0	0	8	3.38855e-06	1.0952e-07	2.35546e-06	-2.15464	190	0.739309	3	3	2.50502	3	4	0	1.5583	24.664	28.728
H9	ENSG00000233611	Hct116	BambuTx1521	BambuTx1522	BambuTx1522	BambuTx1521	+	FALSE	0	FALSE	FALSE	TRUE	0	FALSE	FALSE	0	0	1	0	0	0	206	1.01822e-08	4.20493e-06	2.91332e-05	-2.19852	24	1.09747	3	3	0.202235	1	3	0.647995	0.155952	32.5335	0.460555
H9	ENSG00000235169	HepG2	BambuTx34	ENST00000444870	ENST00000444870	BambuTx34	+	FALSE	-59	FALSE	FALSE	FALSE	26	FALSE	FALSE	0	0	0	0	0	0	257	1.10252e-12	0	7.85257e-13	2.33784	213	22.7126	1	2	2.41726	1	2	10.1415	0.952245	26.6727	3.11659
H9	ENSG00000235169	HepG2	ENST00000444870	BambuTx34	BambuTx34	ENST00000444870	+	FALSE	59	FALSE	FALSE	FALSE	-26	FALSE	FALSE	0	0	0	0	0	1	40	1.10252e-12	0	7.73658e-13	-2.40941	18	2.49478	2	2	0.341731	2	2	1.28998	0.0650049	26.6727	3.11659
H9	ENSG00000235437	HepG2	BambuTx2662	ENST00000609143	ENST00000609143	BambuTx2662	-	FALSE	-15	FALSE	FALSE	FALSE	-2	FALSE	FALSE	0	0	1	0	0	0	16	0.00209136	0.00166889	0.00200207	2.76161	118	2.26115	1	5	1.70303	3	5	0.670494	1.1305	4.34792	10.6801
H9	ENSG00000236287	HEYA8	ENST00000526020	ENST00000413761	ENST00000413761	ENST00000526020	-	FALSE	-760	FALSE	FALSE	FALSE	1755	FALSE	FALSE	0	0	0	0	0	0	204	0.00259779	0.000368128	0.00168274	2.27784	83	2.56955	2	3	8.88298	2	2	2.00557	0.489514	11.4647	32.2298
H9	ENSG00000237651	MCF7	BambuTx4421	BambuTx3136	BambuTx3136	BambuTx4421	+	FALSE	-6	FALSE	FALSE	FALSE	0	FALSE	FALSE	0	0	1	1	0	0	10	3.40807e-08	3.16686e-10	2.27204e-08	-2.27376	45	1.7284	3	3	0.521351	3	2	0	0.0650049	31.5204	8.81218
H9	ENSG00000237765	MCF7	ENST00000502856	ENST00000515697	ENST00000515697	ENST00000502856	+	FALSE	128	FALSE	FALSE	FALSE	-359	FALSE	FALSE	0	0	0	0	0	1	13	6.6591e-07	5.95576e-08	4.49781e-07	-2.26879	73	0.305957	7	5	0.316239	8	2	0.162356	0.195015	26.4743	30.9379
H9	ENSG00000240356	HepG2	ENST00000391616	BambuTx1437	BambuTx1437	ENST00000391616	-	FALSE	21	FALSE	FALSE	FALSE	214	FALSE	FALSE	0	0	0	0	0	0	39	0.00020305	0.000102266	0.00019931	2.72249	523	2.94441	1	4	3.56005	1	4	1.49593	3.11659	7.43579	8.32062
H9	ENSG00000241370	Hct116	ENST00000428040	ENST00000473266	ENST00000473266	ENST00000428040	+	FALSE	4	FALSE	FALSE	FALSE	0	FALSE	FALSE	1	1	0	0	0	0	195	0.000512544	7.22124e-05	0.000334541	-2.06116	2206	1.16573	5	4	17.2712	2	1	0.667525	14.4268	84.2096	76.3386
H9	ENSG00000243147	HEYA8	ENST00000476552	BambuTx1366	BambuTx1366	ENST00000476552	+	TRUE	0	FALSE	FALSE	FALSE	36	FALSE	FALSE	0	0	2	0	0	0	8	0.00013752	9.0001e-06	9.47933e-05	-4.65313	7	0.194403	5	2	0.0819554	5	3	0	0	165.033	116.034
H9	ENSG00000247828	HEYA8	BambuTx1986	ENST00000504922	ENST00000504922	BambuTx1986	+	FALSE	110	FALSE	FALSE	TRUE	0	FALSE	FALSE	0	0	2	0	0	1	372	2.31482e-05	5.14933e-06	1.65088e-05	2.01272	35	3.36841	1	6	0.81547	5	5	1.71784	0.13001	8.00709	12.1559
H9	ENSG00000248487	HepG2	BambuTx3269	BambuTx1768	BambuTx1768	BambuTx3269	+	TRUE	0	FALSE	FALSE	FALSE	0	FALSE	FALSE	0	0	0	1	0	0	164	0	8.66176e-19	8.45886e-17	2.52236	65	11.516	2	5	0.366204	2	3	6.66817	0.195015	31.9739	6.41191
H9	ENSG00000249859	Hct116	BambuTx4051	ENST00000523190	ENST00000523190	BambuTx4051	+	TRUE	0	FALSE	FALSE	FALSE	-159	FALSE	FALSE	0	0	0	0	0	0	393	0	4.2759e-06	8.73624e-06	4.4687	0	19.0193	3	5	2.20985	1	3	1.48906	0	155.516	4.67489
H9	ENSG00000249859	K562	ENST00000523190	BambuTx4050	BambuTx4050	ENST00000523190	+	TRUE	0	FALSE	FALSE	FALSE	159	FALSE	FALSE	0	0	0	1	0	0	1501	0	7.24284e-19	3.83201e-17	26.9627	2	78.7502	1	6	0.0650049	4	5	48.6391	0	131.472	4.67489
H9	ENSG00000250644	MCF7	ENST00000636615	BambuTx9732	BambuTx9732	ENST00000636615	-	FALSE	-86	FALSE	FALSE	FALSE	22	FALSE	FALSE	0	0	0	1	0	0	72	9.72386e-09	0	6.7686e-09	2.71421	7	37.1683	1	2	0.0404469	1	2	1.78591	0	48.2766	0.125606
H9	ENSG00000256269	K562	ENST00000278715	ENST00000392841	ENST00000392841	ENST00000278715	+	TRUE	0	FALSE	FALSE	FALSE	2	FALSE	FALSE	0	0	0	0	0	0	1177	0	7.57977e-46	5.72896e-43	4.30626	3231	86.6701	1	5	43.9743	1	2	32.5631	34.416	133.034	47.2016
H9	ENSG00000256269	K562	ENST00000543090	ENST00000278715	ENST00000278715	ENST00000543090	+	FALSE	47	FALSE	FALSE	FALSE	14	FALSE	FALSE	0	0	0	2	0	0	254	0	7.70045e-22	1.94006e-19	-6.39163	3	27.2101	2	2	0.484004	2	4	10.1082	0	133.034	47.2016
H9	ENSG00000257621	A549	ENST00000553657	ENST00000556400	ENST00000556400	ENST00000553657	-	FALSE	31	FALSE	FALSE	TRUE	0	FALSE	FALSE	0	0	1	0	0	0	78	0.014664	0.0135387	0.0096522	2.19452	28	3.44157	2	5	0.361511	8	3	2.61211	0.0779761	15.2292	21.2693
H9	ENSG00000257923	Hct116	ENST00000622516	ENST00000487284	ENST00000487284	ENST00000622516	+	TRUE	0	TRUE	FALSE	FALSE	-25	FALSE	FALSE	0	0	0	0	0	0	520	0.000268903	0.00105213	0.00123146	2.42866	41	1.25565	4	4	1.95458	3	3	0.938694	0.260019	26.0658	16.0298
H9	ENSG00000262879	HEYA8	BambuTx3029	ENST00000574741	ENST00000574741	BambuTx3029	-	FALSE	-25	FALSE	FALSE	TRUE	0	FALSE	FALSE	0	0	0	0	0	0	36	0.00207461	0.000545819	0.00135986	-2.52814	21	0.780286	4	4	0.927075	1	4	0.342628	0.260019	10.7077	3.20596
H9	ENSG00000272398	Hct116	ENST00000606017	ENST00000619133	ENST00000619133	ENST00000606017	-	TRUE	0	FALSE	TRUE	FALSE	2	FALSE	FALSE	0	0	0	0	1	0	143	2.95498e-08	0	2.08317e-08	2.23303	102478	1.33899	1	2	1664.52	1	2	0.445017	968.699	2.79851	1720.93
H9	ENSG00000272398	Hct116	ENST00000619133	ENST00000606017	ENST00000606017	ENST00000619133	-	TRUE	0	TRUE	FALSE	FALSE	-2	FALSE	FALSE	0	0	0	0	0	0	24	2.95498e-08	0	2.07756e-08	-2.14091	1496	0.669497	2	2	74.725	2	2	0.312181	13.3475	2.79851	1720.93
H9	ENSG00000276256	HepG2	BambuTx8688	BambuTx3533	BambuTx3533	BambuTx8688	-	FALSE	3	FALSE	FALSE	FALSE	-1	FALSE	FALSE	0	0	1	0	0	0	99	0.0280247	0.0255438	0.0170733	2.34827	7	3.85622	2	4	1.10492	4	3	3.18734	0	19.0478	10.2549
H9	ENSG00000278311	HepG2	ENST00000616019	ENST00000611219	ENST00000611219	ENST00000616019	+	TRUE	0	FALSE	TRUE	TRUE	0	TRUE	FALSE	0	0	0	0	0	0	45	1.18219e-13	0	1.09755e-13	2.09152	122	7.56757	2	2	0.387474	2	3	1.62233	0.219749	55.9018	23.7019
HEYA8	BambuGene17191	H9	BambuTx3801	BambuTx836	BambuTx836	BambuTx3801	+	FALSE	-4	FALSE	FALSE	FALSE	0	FALSE	FALSE	0	0	0	0	0	1	7	0.0229384	0.00636835	0.0140292	-3.14163	4	4.04469e-07	4	3	1.695	2	1	0	0	10.5268	6.08836
HEYA8	BambuGene36277	Hct116	BambuTx5937	BambuTx1598	BambuTx1598	BambuTx5937	-	FALSE	0	FALSE	FALSE	FALSE	120	FALSE	FALSE	1	1	0	0	0	0	362	0.00100781	0	0.000647779	2.74791	143	4.93863	1	3	1.76783	1	3	0.808573	1.05472	5.67115	2.82136
HEYA8	BambuGene48896	K562	BambuTx6781	BambuTx3996	BambuTx3996	BambuTx6781	+	TRUE	0	FALSE	FALSE	FALSE	0	FALSE	FALSE	0	0	0	0	0	0	66	1.47189e-11	0	1.17184e-11	2.33491	0	29.5843	1	2	0.015549	1	2	3.03106	0	29.5843	0.031098
HEYA8	BambuGene63270	A549	BambuTx3537	BambuTx6495	BambuTx6495	BambuTx3537	+	FALSE	8	FALSE	FALSE	FALSE	0	FALSE	FALSE	0	0	1	0	0	0	47	0.0290153	0.0164353	0.0191047	3.40689	719	2.15403	1	3	8.75414	2	2	1.64444	3.61525	2.38538	48.1023
HEYA8	ENSG00000001461	MCF7	ENST00000003912	ENST00000374399	ENST00000374399	ENST00000003912	+	FALSE	9	FALSE	FALSE	FALSE	-3669	FALSE	FALSE	0	0	1	0	0	0	11	0.00013464	6.41195e-06	9.22606e-05	-2.06341	2	0.463094	3	2	16.1539	1	1	0.301059	0	13.2371	30.3238
HEYA8	ENSG00000001497	Hct116	ENST00000374807	ENST00000374811	ENST00000374811	ENST00000374807	-	FALSE	2	FALSE	FALSE	FALSE	0	FALSE	FALSE	0	0	0	1	0	0	27	1.68254e-06	2.27625e-07	1.16114e-06	-2.32042	1293	0.241085	4	3	35.7024	1	1	0	7.20223	41.39	63.7493
HEYA8	ENSG00000001497	Hct116	ENST00000374811	ENST00000374804	ENST00000374804	ENST00000374811	-	FALSE	0	FALSE	FALSE	FALSE	-1	FALSE	FALSE	0	0	2	0	0	0	410	1.68254e-06	4.56913e-05	0.000126702	2.44019	384	3.23659	2	4	12.275	2	3	1.11254	1.85395	41.39	63.7493
HEYA8	ENSG00000002822	K562	ENST00000402746	BambuTx6912	BambuTx6912	ENST00000402746	-	TRUE	0	FALSE	FALSE	FALSE	0	FALSE	FALSE	0	0	0	0	0	0	98	4.10123e-13	7.67619e-15	3.14828e-13	6.42571	0	13.11	1	4	0.0607265	4	4	2.17115	0	27.6337	48.3928
HEYA8	ENSG00000003147	H9	ENST00000430867	ENST00000406470	ENST00000406470	ENST00000430867	-	TRUE	0	FALSE	FALSE	TRUE	0	FALSE	TRUE	0	0	0	0	0	0	455	0.00156116	0.000691987	0.00256473	2.26085	0	16.5419	1	4	0.046411	4	4	4.79333	0	20.2738	11.2033
HEYA8	ENSG00000003436	HepG2	BambuTx1481	ENST00000233156	ENST00000233156	BambuTx1481	-	FALSE	33	FALSE	FALSE	FALSE	-20	FALSE	FALSE	0	0	1	0	0	0	207	0	4.90591e-23	2.56908e-21	-2.10146	857	17.1836	3	3	17.4459	3	4	7.5337	7.86765	398.145	85.7184
HEYA8	ENSG00000003436	HepG2	ENST00000339091	ENST00000409676	ENST00000409676	ENST00000339091	-	FALSE	-7	FALSE	FALSE	FALSE	7	FALSE	FALSE	0	0	0	1	0	0	17	0	6.65047e-10	5.23537e-09	4.56122	479	82.7421	2	4	5.06924	4	3	0.289758	4.5457	398.145	85.7184
HEYA8	ENSG00000003436	HepG2	ENST00000409676	BambuTx1481	BambuTx1481	ENST00000409676	-	FALSE	28	FALSE	FALSE	TRUE	0	FALSE	FALSE	0	0	1	1	0	0	45	0	3.47012e-08	1.84937e-07	-2.70401	35	4.00565	5	4	1.01172	5	4	1.67623	0.207835	398.145	85.7184
HEYA8	ENSG00000004455	H9	ENST00000373449	ENST00000480134	ENST00000480134	ENST00000373449	-	FALSE	7	FALSE	FALSE	TRUE	0	TRUE	FALSE	0	0	1	0	0	0	36	0.00242024	0.000373171	0.00152752	-2.02072	2587	0.689216	4	3	75.8922	1	2	0.164923	25.5379	79.1109	146.285
HEYA8	ENSG00000005187	HepG2	ENST00000440284	ENST00000614721	ENST00000614721	ENST00000440284	+	TRUE	0	FALSE	FALSE	TRUE	0	FALSE	FALSE	0	0	0	0	0	0	994	0	1.69975e-26	3.2325e-24	5.66623	3	124.483	1	3	0.008658	2	3	42.9918	0	127.063	0.245368
HEYA8	ENSG00000006015	HepG2	ENST00000450195	ENST00000595077	ENST00000595077	ENST00000450195	+	TRUE	0	TRUE	FALSE	FALSE	0	FALSE	FALSE	0	1	0	0	0	0	70	5.22653e-11	2.64769e-12	3.50439e-11	4.02969	938	4.53891	1	3	9.97157	2	2	3.83348	7.36295	10.5452	31.6498
HEYA8	ENSG00000012061	K562	ENST00000589165	ENST00000340192	ENST00000340192	ENST00000589165	-	FALSE	-528	FALSE	FALSE	FALSE	54	FALSE	FALSE	0	0	1	0	0	0	15	0	2.08295e-30	4.59184e-28	-2.10351	1387	1.4436	4	3	20.1326	3	3	0.504948	12.3242	54.4012	101.628
HEYA8	ENSG00000015475	H9	ENST00000399765	ENST00000317361	ENST00000317361	ENST00000399765	-	TRUE	0	FALSE	FALSE	FALSE	37	FALSE	FALSE	0	0	0	2	0	0	511	9.58495e-10	6.29918e-11	6.58447e-10	3.49213	1251	7.14178	2	4	14.8823	2	2	2.6652	6.17568	41.679	58.6078
HEYA8	ENSG00000024526	H9	ENST00000370966	ENST00000456315	ENST00000456315	ENST00000370966	-	FALSE	-107	FALSE	FALSE	FALSE	0	FALSE	FALSE	0	0	0	1	0	0	358	6.51982e-05	0	4.28384e-05	2.08377	1052	20.435	1	2	32.1023	1	2	3.39754	11.3481	22.0985	39.4186
HEYA8	ENSG00000024526	H9	ENST00000456315	ENST00000370966	ENST00000370966	ENST00000456315	-	FALSE	107	FALSE	FALSE	FALSE	0	FALSE	FALSE	0	0	1	0	0	0	27	6.51982e-05	0	4.28384e-05	-2.21369	95	0.534143	2	2	4.01375	2	2	0.161788	0.848299	22.0985	39.4186
HEYA8	ENSG00000026508	Hct116	ENST00000263398	ENST00000415148	ENST00000415148	ENST00000263398	+	FALSE	-300	FALSE	FALSE	FALSE	-2934	FALSE	FALSE	0	0	0	8	0	0	679	4.06906e-06	2.90146e-07	2.77703e-06	2.82675	25725	24.3353	3	6	566.817	1	1	3.12432	259.566	202.593	591.819
HEYA8	ENSG00000039560	Hct116	ENST00000428746	ENST00000265109	ENST00000265109	ENST00000428746	+	FALSE	233	FALSE	FALSE	FALSE	16	FALSE	FALSE	0	0	0	0	0	1	170	3.47116e-09	1.56165e-07	1.57249e-06	3.22732	2	7.1413	1	2	108.475	1	2	0.614837	0	26.0658	196.873
HEYA8	ENSG00000042493	HepG2	ENST00000263867	BambuTx3148	BambuTx3148	ENST00000263867	-	TRUE	0	FALSE	FALSE	FALSE	-5	FALSE	FALSE	0	0	0	0	0	0	311	0	1.31818e-18	1.22129e-16	7.04173	2583	20.0774	1	3	185.025	1	2	11.8015	27.1222	20.0774	353.895
HEYA8	ENSG00000049759	H9	ENST00000456986	ENST00000456173	ENST00000456173	ENST00000456986	+	TRUE	0	FALSE	FALSE	FALSE	-3383	FALSE	FALSE	0	0	1	0	0	0	59	0.00370927	0.00250177	0.00235931	4.03206	0	1.6525	2	6	9.88236e-06	6	3	0.512748	0	24.9327	51.819
HEYA8	ENSG00000049759	Hct116	ENST00000382850	ENST00000456173	ENST00000456173	ENST00000382850	+	TRUE	0	FALSE	FALSE	FALSE	-3382	FALSE	FALSE	0	0	0	0	0	0	39	0.0148543	0.0161054	0.0090995	3.32584	13	0.855821	4	6	13.6945	2	2	0	0.0898156	15.0828	51.819
HEYA8	ENSG00000049759	HepG2	ENST00000456986	BambuTx3061	BambuTx3061	ENST00000456986	+	TRUE	0	FALSE	FALSE	FALSE	-4135	FALSE	FALSE	0	0	1	0	0	0	20	2.88492e-10	0.000988049	0.00104025	-4.85648	0	1.16756	6	5	9.88236e-06	6	3	0	0	333.593	51.819
HEYA8	ENSG00000050405	HepG2	ENST00000552783	ENST00000341247	ENST00000341247	ENST00000552783	-	TRUE	0	FALSE	TRUE	FALSE	2	FALSE	FALSE	0	0	0	0	1	0	42	2.27174e-11	0.00390283	0.00381244	2.9399	128	19.2467	1	4	44.1436	1	3	2.57997	0.516048	30.4867	55.2024
HEYA8	ENSG00000054282	Hct116	BambuTx2807	BambuTx263	BambuTx263	BambuTx2807	+	TRUE	0	FALSE	FALSE	TRUE	0	FALSE	FALSE	0	0	0	0	0	0	2066	3.66937e-10	0.00183124	0.00274568	2.59069	28	5.32927	2	5	0.264835	6	5	3.98187	0.118083	46.7387	15.547
HEYA8	ENSG00000054282	Hct116	ENST00000476722	ENST00000497459	ENST00000497459	ENST00000476722	+	TRUE	0	FALSE	FALSE	TRUE	0	FALSE	FALSE	0	0	0	0	0	0	7631	3.66937e-10	4.95053e-08	1.32452e-07	2.53168	0	33.072	1	5	0.842862	5	6	21.5717	0	46.7387	15.547
HEYA8	ENSG00000060491	A549	ENST00000370461	BambuTx7095	BambuTx7095	ENST00000370461	+	TRUE	0	FALSE	TRUE	FALSE	0	FALSE	FALSE	2	0	0	0	0	0	20	1.45826e-05	1.76348e-06	1.42111e-05	4.71633	1	11.5107	1	3	9.00956	1	2	0.187575	0	21.9787	16.926
HEYA8	ENSG00000061936	H9	ENST00000538548	BambuTx7311	BambuTx7311	ENST00000538548	+	TRUE	0	FALSE	FALSE	TRUE	0	FALSE	FALSE	0	0	0	0	0	0	609	6.53356e-08	2.28278e-09	4.47406e-08	3.29679	0	8.98465	2	4	0.128255	2	5	2.20305	0	25.7242	21.6005
HEYA8	ENSG00000064490	Hct116	ENST00000303088	ENST00000456252	ENST00000456252	ENST00000303088	+	FALSE	-13	FALSE	FALSE	FALSE	-3	FALSE	FALSE	0	0	1	0	0	0	33	0.000616689	0.000181743	0.00040366	2.62384	24	5.47298	3	2	11.0832	1	1	0	0.22131	29.1089	29.6015
HEYA8	ENSG00000065882	MCF7	BambuTx5164	BambuTx3670	BambuTx3670	BambuTx5164	+	FALSE	12	FALSE	FALSE	FALSE	2	FALSE	FALSE	0	0	1	0	0	0	8	0.00054409	7.24674e-05	0.00037359	-2.43267	3	0.81143	5	3	0.120835	5	5	0	0	24.191	40.4073
HEYA8	ENSG00000067113	H9	ENST00000307259	ENST00000264775	ENST00000264775	ENST00000307259	-	FALSE	-81	FALSE	FALSE	FALSE	31	FALSE	FALSE	0	0	1	1	0	0	64	4.67992e-10	0.000183309	0.000870962	-2.37977	338	0.972551	3	3	3.54592	1	2	0.155952	3.44502	31.9877	4.76162
HEYA8	ENSG00000068001	H9	ENST00000395139	ENST00000447092	ENST00000447092	ENST00000395139	-	FALSE	1069	FALSE	FALSE	FALSE	19	FALSE	FALSE	0	1	0	0	0	0	7	9.63585e-05	1.83734e-05	0.000127421	-2.97947	1059	0.0725962	4	3	15.553	1	1	0.00689741	10.3306	34.2315	20.5091
HEYA8	ENSG00000068120	MCF7	ENST00000393818	ENST00000591753	ENST00000591753	ENST00000393818	+	FALSE	-1140	FALSE	FALSE	FALSE	-1	FALSE	FALSE	0	2	0	0	0	0	21	0.0157063	0.00673797	0.0101711	2.24569	826	4.27817	2	5	23.5519	1	1	0.810244	9.6334	27.2519	41.9998
HEYA8	ENSG00000068650	Hct116	ENST00000418678	BambuTx10342	BambuTx10342	ENST00000418678	+	TRUE	0	FALSE	FALSE	TRUE	0	FALSE	FALSE	0	0	0	0	0	0	46	0.000236914	5.86931e-05	0.000156582	3.41638	0	2.26718	2	4	0.117487	2	3	0.124889	0	15.2489	5.70046
HEYA8	ENSG00000069998	H9	ENST00000155674	BambuTx5138	BambuTx5138	ENST00000155674	-	TRUE	0	FALSE	FALSE	FALSE	-9	FALSE	FALSE	0	0	1	0	0	0	251	6.61671e-10	4.18334e-11	4.57157e-10	2.72314	0	6.1299	2	4	0.052045	3	4	2.49523	0	46.0008	11.1608
HEYA8	ENSG00000070061	HepG2	ENST00000374647	BambuTx3484	BambuTx3484	ENST00000374647	-	TRUE	0	FALSE	FALSE	FALSE	-1115	FALSE	FALSE	0	0	0	0	0	0	1399	0	0	2.751e-31	3.99915	209	111.172	1	2	17.0534	1	2	50.9328	2.08316	214.959	17.0534
HEYA8	ENSG00000070540	HepG2	ENST00000589459	BambuTx3039	BambuTx3039	ENST00000589459	-	FALSE	2	FALSE	FALSE	TRUE	0	FALSE	FALSE	0	0	0	0	0	0	45	1.3016e-05	7.08086e-05	0.000363947	2.01086	157	2.23074	2	2	1.96724	2	2	1.87109	1.41303	13.2657	30.5716
HEYA8	ENSG00000070882	H9	ENST00000313367	BambuTx6264	BambuTx6264	ENST00000313367	-	FALSE	11	FALSE	FALSE	FALSE	-1	FALSE	FALSE	0	0	1	0	0	0	33	0.0280418	0.00831765	0.0170817	2.03563	167	3.72455	1	3	9.37869	1	2	0.260019	1.55613	5.52462	20.3526
HEYA8	ENSG00000072778	Hct116	ENST00000583850	ENST00000322910	ENST00000322910	ENST00000583850	+	TRUE	0	FALSE	TRUE	FALSE	4	FALSE	FALSE	0	0	0	0	0	0	71	0.000607287	0.0119776	0.00905392	-2.26973	0	1.79764e-05	6	4	4.3495e-06	6	5	0	0	59.9693	54.7219
HEYA8	ENSG00000073060	H9	ENST00000261693	ENST00000339570	ENST00000339570	ENST00000261693	-	FALSE	70	FALSE	FALSE	FALSE	777	FALSE	FALSE	0	0	1	0	0	0	655	0	0	2.65592e-28	2.97321	503	15.9133	1	2	10.6578	1	2	6.51195	4.86833	18.9869	15.3641
HEYA8	ENSG00000073060	H9	ENST00000339570	ENST00000261693	ENST00000261693	ENST00000339570	-	FALSE	-70	FALSE	FALSE	FALSE	-777	FALSE	FALSE	0	0	0	1	0	0	83	0	0	2.65592e-28	-2.98061	61	1.95162	2	2	3.07963	2	2	0.311904	0.565693	18.9869	15.3641
HEYA8	ENSG00000073712	H9	ENST00000341590	ENST00000343279	ENST00000343279	ENST00000341590	-	FALSE	-105	FALSE	FALSE	FALSE	-7	FALSE	FALSE	0	0	0	1	0	0	560	4.39648e-13	5.15859e-15	3.26371e-13	3.3249	628	20.9635	1	3	33.364	1	2	5.29076	5.1581	52.8862	44.2566
HEYA8	ENSG00000073712	H9	ENST00000395631	ENST00000341590	ENST00000341590	ENST00000395631	-	FALSE	62	FALSE	FALSE	FALSE	0	FALSE	FALSE	0	0	0	0	0	1	108	4.39648e-13	4.85343e-07	5.50399e-06	-2.55654	5	15.0129	2	2	0.110966	2	3	0.970726	0	52.8862	44.2566
HEYA8	ENSG00000075415	K562	ENST00000551123	ENST00000188376	ENST00000188376	ENST00000551123	+	FALSE	71	FALSE	FALSE	FALSE	290	FALSE	FALSE	0	1	1	1	0	0	112	0.0191216	0.00974993	0.0118367	-2.17691	2	3.2116	4	4	0.568558	4	4	0.395625	0	393.603	639.477
HEYA8	ENSG00000077232	Hct116	ENST00000616986	BambuTx1479	BambuTx1479	ENST00000616986	+	FALSE	-219	FALSE	FALSE	FALSE	-1512	FALSE	FALSE	0	0	0	1	0	0	64	0	5.63475e-23	4.43331e-21	2.43822	209	7.76038	2	2	7.99046	2	2	0.0744738	1.62233	24.4942	26.4676
HEYA8	ENSG00000078304	K562	ENST00000328724	ENST00000334743	ENST00000334743	ENST00000328724	+	TRUE	0	FALSE	FALSE	FALSE	292	FALSE	FALSE	0	0	0	1	0	0	7	1.11119e-09	5.82642e-09	5.58445e-08	-2.18519	23	3.68281e-05	11	4	8.58361	4	3	0	0.0845035	230.154	78.0305
HEYA8	ENSG00000079462	H9	BambuTx1296	ENST00000262890	ENST00000262890	BambuTx1296	-	FALSE	-41	FALSE	FALSE	FALSE	2	FALSE	FALSE	0	1	0	0	0	0	259	0.000173108	1.60808e-05	0.000113932	-2.5142	29	2.68313	4	4	1.01261	4	2	1.32469	0.182436	131.486	32.8536
HEYA8	ENSG00000079462	Hct116	ENST00000538771	ENST00000262890	ENST00000262890	ENST00000538771	-	FALSE	-206	FALSE	FALSE	FALSE	0	FALSE	FALSE	0	1	0	0	0	0	17958	2.141e-08	0.000150795	0.000612416	2.57221	948	77.7313	1	4	20.814	1	2	65.4174	8.98958	120.509	32.8536
HEYA8	ENSG00000079462	MCF7	ENST00000538771	ENST00000262890	ENST00000262890	ENST00000538771	-	FALSE	-206	FALSE	FALSE	FALSE	0	FALSE	FALSE	0	1	0	0	0	0	1296	7.34274e-06	2.57018e-05	0.000281256	2.68802	948	73.4751	1	4	20.814	1	2	39.9395	8.98958	100.258	32.8536
HEYA8	ENSG00000081692	HepG2	ENST00000438896	ENST00000620518	ENST00000620518	ENST00000438896	-	FALSE	-128	FALSE	FALSE	FALSE	10	FALSE	FALSE	0	0	0	0	0	0	90	0.00241135	0.00143705	0.00244588	2.62361	28	2.94313	1	3	0.513671	3	4	1.77817	0.269447	16.1494	6.82632
HEYA8	ENSG00000087269	K562	ENST00000398071	ENST00000314262	ENST00000314262	ENST00000398071	-	FALSE	35	FALSE	FALSE	FALSE	171	FALSE	FALSE	0	0	0	2	1	0	13	5.02924e-07	1.23574e-08	3.54353e-07	2.00701	26	5.08316	2	2	1.04854	2	2	0.0642863	0.0249543	33.1305	21.5823
HEYA8	ENSG00000087470	H9	ENST00000414834	ENST00000549701	ENST00000549701	ENST00000414834	+	FALSE	-90	FALSE	FALSE	FALSE	-2038	FALSE	FALSE	0	0	1	4	0	0	494	5.16861e-07	6.62155e-08	3.44574e-07	2.27003	0	6.43859	2	3	1.97774	6	3	4.85363	0	45.094	52.7578
HEYA8	ENSG00000087470	H9	ENST00000549701	ENST00000266481	ENST00000266481	ENST00000549701	+	FALSE	-13	FALSE	FALSE	FALSE	738	FALSE	FALSE	0	0	2	0	0	0	78	5.16861e-07	2.68082e-07	1.24423e-06	-2.4132	312	1.28493	4	3	4.2246	4	3	0.753636	3.00987	45.094	52.7578
HEYA8	ENSG00000089006	HepG2	ENST00000377768	BambuTx3205	BambuTx3205	ENST00000377768	-	FALSE	-186	FALSE	FALSE	FALSE	-4	FALSE	FALSE	0	0	0	0	0	1	606	0	1.6816e-53	3.7976e-51	7.9538	3638	138.07	1	5	58.0587	1	2	21.107	37.6632	393.422	87.8569
HEYA8	ENSG00000089006	HepG2	ENST00000606557	ENST00000490175	ENST00000490175	ENST00000606557	-	FALSE	26	FALSE	FALSE	TRUE	0	FALSE	TRUE	0	0	0	0	0	0	67	0	1.29796e-10	8.88251e-10	-2.3565	11	5.27262	8	4	1.14912	5	3	1.34099	0.120347	393.422	87.8569
HEYA8	ENSG00000089127	MCF7	ENST00000452357	ENST00000202917	ENST00000202917	ENST00000452357	+	FALSE	73	FALSE	FALSE	TRUE	0	FALSE	TRUE	0	0	0	0	0	0	774	1.10303e-07	0	7.35353e-08	3.26019	73	3.18528	1	2	0.714072	1	2	1.13649	0.279234	3.41787	1.11318
HEYA8	ENSG00000090006	H9	BambuTx1290	BambuTx5103	BambuTx5103	BambuTx1290	+	TRUE	0	FALSE	FALSE	TRUE	0	FALSE	FALSE	0	0	0	0	0	0	34	0.00366427	0.00245109	0.00232857	2.1757	67	3.86387	2	5	0.718445	4	5	0.366248	0.324909	21.7551	25.5
HEYA8	ENSG00000090006	Hct116	ENST00000204005	BambuTx1290	BambuTx1290	ENST00000204005	+	TRUE	0	FALSE	FALSE	TRUE	0	FALSE	FALSE	0	0	0	0	0	0	754	7.36562e-08	1.45345e-08	5.18993e-08	2.03296	0	3.13912	2	5	3.33492	2	5	1.64621	0	27.8635	25.5
HEYA8	ENSG00000090060	Hct116	ENST00000557320	ENST00000557471	ENST00000557471	ENST00000557320	+	FALSE	-40	FALSE	FALSE	TRUE	0	TRUE	FALSE	0	0	0	0	0	0	15	1.84153e-07	9.60041e-09	1.29174e-07	-2.31375	4327	0.894705	5	2	65.4615	1	2	0.0531671	40.1694	135.062	135.085
HEYA8	ENSG00000091073	H9	BambuTx2300	ENST00000430490	ENST00000430490	BambuTx2300	+	FALSE	-30	FALSE	FALSE	FALSE	0	FALSE	FALSE	0	0	0	1	0	0	27	5.61729e-06	0.000525612	0.000841318	-2.37488	57	0.732798	4	4	2.25756	2	3	0.0904403	0.494758	14.2837	7.69901
HEYA8	ENSG00000091073	H9	ENST00000430490	BambuTx3414	BambuTx3414	ENST00000430490	+	FALSE	33	FALSE	FALSE	FALSE	0	FALSE	FALSE	0	0	2	0	0	0	128	5.61729e-06	9.11227e-07	3.70058e-06	2.35177	74	3.05292	2	3	3.66323	1	4	1.4654	0.769654	14.2837	7.69901
HEYA8	ENSG00000091073	MCF7	BambuTx3414	ENST00000468546	ENST00000468546	BambuTx3414	+	TRUE	0	TRUE	FALSE	FALSE	0	FALSE	FALSE	0	0	0	0	0	0	29	0.0224407	0.0225715	0.0175189	2.04	27	4.46973	1	4	0.866788	3	3	0	0.176737	14.7744	7.69901
HEYA8	ENSG00000091592	H9	ENST00000571451	ENST00000568641	ENST00000568641	ENST00000571451	-	TRUE	0	FALSE	FALSE	TRUE	0	FALSE	FALSE	0	0	0	0	0	0	308	1.6783e-07	0.00964916	0.0191721	2.02448	3	6.74442	1	2	1.58758	1	2	4.90773	0	14.1916	6.40525
HEYA8	ENSG00000092929	H9	ENST00000207549	BambuTx5082	BambuTx5082	ENST00000207549	-	TRUE	0	FALSE	FALSE	FALSE	0	FALSE	FALSE	0	0	0	0	0	0	46	4.77566e-08	0	3.31102e-08	3.27924	41	4.40609	1	2	5.62159	1	2	0.376818	0.565626	4.40609	11.0527
HEYA8	ENSG00000093183	K562	ENST00000449617	ENST00000264454	ENST00000264454	ENST00000449617	-	FALSE	0	FALSE	FALSE	TRUE	0	FALSE	FALSE	0	0	1	0	0	0	8	3.67303e-08	1.20797e-09	2.598e-08	-2.09198	0	0.188837	4	2	0.438951	5	2	0.183516	0	39.7795	33.7358
HEYA8	ENSG00000095794	K562	ENST00000482633	ENST00000356917	ENST00000356917	ENST00000482633	+	TRUE	0	FALSE	FALSE	TRUE	0	FALSE	FALSE	0	0	0	0	0	0	81	3.14906e-06	5.05919e-07	2.18506e-06	2.71957	122	7.54201	1	6	0.603625	8	6	3.46744	0.51696	32.8298	22.3322
HEYA8	ENSG00000097021	Hct116	ENST00000361521	ENST00000377855	ENST00000377855	ENST00000361521	-	TRUE	0	FALSE	FALSE	FALSE	0	FALSE	FALSE	0	0	0	0	0	0	142	0.00022946	0.0114908	0.0120953	-2.44715	319	0.729659	3	2	13.9849	2	2	0.259198	7.41432	128.868	62.4766
HEYA8	ENSG00000097021	HepG2	ENST00000377855	ENST00000377845	ENST00000377845	ENST00000377855	-	TRUE	0	FALSE	FALSE	FALSE	0	FALSE	FALSE	0	0	0	0	0	0	449	0	2.96578e-18	1.33954e-16	7.09354	806	30.9653	1	4	13.7864	3	2	14.2862	8.59934	58.173	62.4766
HEYA8	ENSG00000097021	MCF7	ENST00000361521	ENST00000377855	ENST00000377855	ENST00000361521	-	TRUE	0	FALSE	FALSE	FALSE	0	FALSE	FALSE	0	0	0	0	0	0	60	2.66261e-05	1.79377e-06	1.85317e-05	2.19945	319	6.50637	3	2	13.9849	2	2	2.10741	7.41432	29.5535	62.4766
HEYA8	ENSG00000099250	MCF7	ENST00000374875	ENST00000374822	ENST00000374822	ENST00000374875	-	FALSE	6	FALSE	FALSE	TRUE	0	TRUE	FALSE	0	0	0	1	0	0	63	0.00589573	0.00177636	0.00393819	2.13922	0	11.6769	2	4	7.25644	2	3	2.47308	0	44.4855	25.571
HEYA8	ENSG00000100201	K562	ENST00000216019	ENST00000640332	ENST00000640332	ENST00000216019	-	FALSE	-57	FALSE	FALSE	FALSE	-254	FALSE	FALSE	1	0	0	0	0	0	6	0.0190887	0.00485932	0.011815	-2.37784	5	0.0739321	4	3	10.2489	2	2	0	0	125.043	40.543
HEYA8	ENSG00000100296	H9	ENST00000397873	ENST00000397871	ENST00000397871	ENST00000397873	-	TRUE	0	FALSE	FALSE	FALSE	190	FALSE	FALSE	0	0	1	0	0	0	314	2.38141e-09	1.13581e-10	1.65163e-09	2.32132	122	6.29929	2	3	1.40334	2	3	3.20596	0.904202	21.4621	12.6933
HEYA8	ENSG00000100348	Hct116	ENST00000416967	BambuTx9313	BambuTx9313	ENST00000416967	-	FALSE	4	FALSE	FALSE	FALSE	9	FALSE	FALSE	1	0	0	0	0	0	3652	5.87024e-11	1.54269e-12	4.18781e-11	2.1244	143	15.6189	2	4	2.07652	3	2	0	1.19823	126.18	61.7513
HEYA8	ENSG00000100445	Hct116	ENST00000399395	ENST00000544691	ENST00000544691	ENST00000399395	-	FALSE	-27	FALSE	FALSE	FALSE	0	FALSE	FALSE	0	1	0	0	0	0	49	0.000954661	0.0082516	0.00536169	-2.14539	412	0.581673	6	5	7.58414	1	2	0.0936984	2.52743	39.2158	19.6088
HEYA8	ENSG00000100650	HepG2	ENST00000554465	BambuTx809	BambuTx809	ENST00000554465	+	FALSE	-47	FALSE	FALSE	FALSE	1	FALSE	FALSE	1	0	0	0	0	0	17	0	9.07135e-08	1.09881e-06	-2.03515	37	4.25071	4	2	1.67855	4	2	0.335247	0.288114	113.313	88.359
HEYA8	ENSG00000101901	H9	ENST00000371979	ENST00000394780	ENST00000394780	ENST00000371979	+	FALSE	-32	FALSE	FALSE	TRUE	0	FALSE	FALSE	0	0	0	0	0	0	51	2.076e-06	1.74827e-05	3.77981e-05	4.08222	319	4.44751	3	6	3.84792	1	1	0.390029	1.99474	36.4625	10.976
HEYA8	ENSG00000101940	HepG2	ENST00000218056	BambuTx8680	BambuTx8680	ENST00000218056	+	TRUE	0	FALSE	TRUE	FALSE	-7	FALSE	FALSE	0	0	0	0	0	1	36	3.27485e-09	1.55887e-10	2.05574e-09	2.61872	311	11.8969	1	3	4.19101	1	3	0	2.4243	22.6718	7.90429
HEYA8	ENSG00000102103	A549	ENST00000474671	ENST00000376566	ENST00000376566	ENST00000474671	+	FALSE	129	FALSE	FALSE	FALSE	-1	FALSE	FALSE	0	0	1	0	0	0	7	0	4.56298e-12	1.48756e-10	2.47812	485	10.695	2	5	7.35782	2	3	0	4.67494	65.0822	25.5321
HEYA8	ENSG00000102103	A549	ENST00000477997	ENST00000376563	ENST00000376563	ENST00000477997	+	FALSE	40	FALSE	FALSE	FALSE	-1	FALSE	FALSE	0	0	0	0	0	0	700	0	2.24539e-62	5.36808e-60	3.34786	868	52.5719	1	3	10.6807	1	3	27.9888	4.04435	65.0822	25.5321
HEYA8	ENSG00000102181	H9	ENST00000466436	BambuTx2690	BambuTx2690	ENST00000466436	-	FALSE	39	FALSE	FALSE	TRUE	0	FALSE	FALSE	0	0	0	0	0	0	81	0.00243945	0.000754971	0.0015391	2.47944	42	1.13251	2	3	0.334518	2	3	0.292999	0.284196	4.89863	14.2975
HEYA8	ENSG00000102181	Hct116	ENST00000466436	BambuTx2690	BambuTx2690	ENST00000466436	-	FALSE	39	FALSE	FALSE	TRUE	0	FALSE	FALSE	0	0	0	0	0	0	111	1.07171e-07	1.07587e-08	7.51359e-08	2.32262	42	0.647995	2	3	0.334518	2	3	0.376097	0.284196	2.17847	14.2975
HEYA8	ENSG00000102316	Hct116	BambuTx2659	ENST00000375058	ENST00000375058	BambuTx2659	+	TRUE	0	FALSE	FALSE	FALSE	-8	FALSE	FALSE	0	0	0	0	0	0	828	1.33577e-10	1.13092e-11	9.51042e-11	2.25193	284	6.70509	1	4	12.8836	2	2	3.14918	2.39688	17.5596	42.4223
HEYA8	ENSG00000102393	Hct116	ENST00000218516	ENST00000479445	ENST00000479445	ENST00000218516	-	FALSE	-38	FALSE	FALSE	TRUE	0	TRUE	FALSE	0	0	0	0	0	0	480	1.52473e-09	5.0912e-11	1.06938e-09	2.93007	1506	3.59093	2	3	22.4802	1	1	2.07498	14.1112	34.9813	23.5854
HEYA8	ENSG00000102547	H9	ENST00000355854	BambuTx729	BambuTx729	ENST00000355854	-	TRUE	0	FALSE	FALSE	TRUE	0	FALSE	FALSE	0	0	0	0	0	0	7	4.43686e-12	6.03141e-14	3.29557e-12	-3.55828	0	0.0418687	3	3	1.21717	3	3	0	0	3.30107	7.97524
HEYA8	ENSG00000103145	K562	ENST00000574151	ENST00000573842	ENST00000573842	ENST00000574151	-	TRUE	0	FALSE	TRUE	FALSE	-293	FALSE	FALSE	0	0	0	1	0	0	22	0.000399989	0.000101382	0.000270086	2.89007	3327	2.05087	3	3	34.7204	2	2	0.60744	31.9171	21.646	109.571
HEYA8	ENSG00000103145	MCF7	ENST00000248089	ENST00000573842	ENST00000573842	ENST00000248089	-	FALSE	40	FALSE	FALSE	FALSE	-298	FALSE	FALSE	1	0	0	0	0	0	58	0.0224207	0.0168752	0.014406	2.08294	5344	2.7231	4	3	55.2117	1	2	2.01501	47.8744	48.2766	109.571
HEYA8	ENSG00000103253	HepG2	ENST00000389701	ENST00000389703	ENST00000389703	ENST00000389701	+	FALSE	134	FALSE	FALSE	FALSE	0	FALSE	FALSE	1	0	0	0	0	0	15	0.039219	0.0392392	0.0236189	2.11551	1	0.208148	2	5	0.923995	3	3	0	0	3.7179	7.08797
HEYA8	ENSG00000103254	Hct116	ENST00000566437	BambuTx914	BambuTx914	ENST00000566437	+	TRUE	0	TRUE	FALSE	FALSE	82	FALSE	FALSE	0	0	0	0	0	0	483	3.60501e-06	0.000983824	0.00291443	2.0822	13	2.35694	3	6	0.177515	3	5	1.55756	0.176801	29.1598	10.6912
HEYA8	ENSG00000103423	MCF7	ENST00000577083	ENST00000576180	ENST00000576180	ENST00000577083	+	TRUE	0	FALSE	FALSE	TRUE	0	FALSE	FALSE	0	0	0	0	0	0	10	0.00812841	0.0249226	0.0379317	2.0593	0	20.062	1	4	0.031098	3	3	0	0	50.5085	35.1462
HEYA8	ENSG00000103978	HepG2	ENST00000307216	BambuTx857	BambuTx857	ENST00000307216	-	FALSE	3	FALSE	FALSE	TRUE	0	FALSE	FALSE	0	0	0	0	0	0	8	0.00911929	0.0128684	0.0136197	-2.29324	63	1.11122	4	3	0.655538	4	3	0	0.310332	32.6541	13.4227
HEYA8	ENSG00000104231	HepG2	ENST00000220669	BambuTx2421	BambuTx2421	ENST00000220669	-	TRUE	0	FALSE	FALSE	FALSE	1	FALSE	FALSE	0	0	1	0	0	0	183	1.94145e-06	4.40589e-07	1.29641e-06	2.26143	3385	13.8312	1	4	48.4732	1	4	6.21132	34.6112	33.3409	105.744
HEYA8	ENSG00000104231	HepG2	ENST00000521895	BambuTx2422	BambuTx2422	ENST00000521895	-	TRUE	0	FALSE	FALSE	FALSE	826	FALSE	FALSE	0	0	0	1	0	0	65	1.94145e-06	0.000212518	0.000284406	2.6283	7	4.94773	3	7	17.0682	3	4	2.57403	0	33.3409	105.744
HEYA8	ENSG00000104231	K562	ENST00000220669	BambuTx2421	BambuTx2421	ENST00000220669	-	TRUE	0	FALSE	FALSE	FALSE	1	FALSE	FALSE	0	0	1	0	0	0	215	6.05469e-05	0.000876284	0.00119613	2.10042	3385	19.9647	1	4	48.4732	1	4	8.89447	34.6112	54.2793	105.744
HEYA8	ENSG00000104231	K562	ENST00000524305	BambuTx2422	BambuTx2422	ENST00000524305	-	TRUE	0	FALSE	TRUE	FALSE	-388	FALSE	FALSE	1	0	0	0	0	0	69	6.05469e-05	0.0106258	0.00948892	2.33773	4	4.73004	4	7	6.44571	4	4	1.74924	0	54.2793	105.744
HEYA8	ENSG00000104312	K562	ENST00000220751	BambuTx4047	BambuTx4047	ENST00000220751	+	FALSE	-38	FALSE	FALSE	FALSE	-454	FALSE	FALSE	0	0	2	0	0	0	70	0	1.1529e-27	4.6921e-25	6.26798	832	6.87901	1	2	11.9451	1	2	3.6365	8.49949	20.493	22.6847
HEYA8	ENSG00000104763	Hct116	ENST00000636435	ENST00000518746	ENST00000518746	ENST00000636435	-	TRUE	0	TRUE	FALSE	TRUE	0	FALSE	TRUE	0	0	0	0	0	0	3387	0	1.6448e-54	1.52703e-52	6.34948	116	15.5979	2	4	2.53321	4	3	14.5515	2.00645	73.2052	28.0232
HEYA8	ENSG00000104870	H9	BambuTx3112	ENST00000595881	ENST00000595881	BambuTx3112	+	FALSE	33	FALSE	FALSE	FALSE	-2	FALSE	FALSE	0	2	0	0	0	0	41	1.76369e-07	3.46125e-06	3.09731e-05	8.22934	1	4.16093	2	5	0.0408798	3	5	0.325024	0	11.9744	10.4487
HEYA8	ENSG00000105088	H9	BambuTx10091	ENST00000264833	ENST00000264833	BambuTx10091	-	TRUE	0	FALSE	FALSE	FALSE	0	FALSE	FALSE	0	0	0	0	0	0	1020	0.00072172	0	0.000464001	2.01406	2	46.3112	1	3	0.0649802	1	2	9.81545	0	53.6187	0.118406
HEYA8	ENSG00000105197	MCF7	ENST00000314349	ENST00000595961	ENST00000595961	ENST00000314349	+	TRUE	0	TRUE	FALSE	FALSE	1302	FALSE	FALSE	0	2	0	0	0	0	44	0.0134006	0.00802192	0.00869268	2.42475	1091	4.01674	5	3	5.82236	2	5	0.575532	3.1017	57.6205	65.6875
HEYA8	ENSG00000105223	H9	ENST00000409587	ENST00000409735	ENST00000409735	ENST00000409587	+	FALSE	-5	FALSE	FALSE	FALSE	0	FALSE	FALSE	0	0	0	0	1	0	143	1.02632e-10	5.5494e-12	7.09517e-11	2.16733	0	44.5695	1	3	0.1153	5	4	1.57743	0	99.4574	29.5209
HEYA8	ENSG00000105281	HepG2	BambuTx3104	BambuTx4853	BambuTx4853	BambuTx3104	-	FALSE	-1	FALSE	FALSE	FALSE	0	FALSE	FALSE	0	0	1	0	0	0	62	0.017368	0.0381862	0.0230773	-2.18889	46	1.80846	5	2	4.24126	3	2	0	0.418203	318.64	68.4709
HEYA8	ENSG00000105341	H9	ENST00000221943	ENST00000589970	ENST00000589970	ENST00000221943	-	FALSE	3	FALSE	FALSE	FALSE	-553	FALSE	FALSE	0	0	1	0	0	0	30	0	2.35671e-16	5.90202e-15	-3.18824	805	0.336254	5	3	19.9948	1	2	0.0779761	3.64203	54.5012	30.8022
HEYA8	ENSG00000105379	HepG2	ENST00000309244	ENST00000354232	ENST00000354232	ENST00000309244	-	TRUE	0	TRUE	FALSE	FALSE	2	FALSE	FALSE	0	0	0	0	0	0	8711	4.13385e-11	0	2.74486e-11	3.20831	12882	493.544	1	4	107.985	1	2	287.765	58.8199	649.234	108.252
HEYA8	ENSG00000105379	HepG2	ENST00000596253	ENST00000309244	ENST00000309244	ENST00000596253	-	FALSE	52	FALSE	FALSE	FALSE	114	FALSE	FALSE	0	0	0	1	0	0	2852	4.13385e-11	0	2.74486e-11	-3.19887	30	140.075	2	2	0.0470285	2	3	95.0331	0.031098	649.234	108.252
HEYA8	ENSG00000105976	MCF7	BambuTx8197	BambuTx9903	BambuTx9903	BambuTx8197	+	FALSE	11	FALSE	FALSE	FALSE	2	FALSE	FALSE	0	0	0	0	1	0	16	0.0011645	9.69393e-05	0.000798643	2.21658	0	9.59059	1	4	2.14877e-07	4	3	0	0	15.3955	58.4418
HEYA8	ENSG00000106333	Hct116	ENST00000223061	BambuTx5213	BambuTx5213	ENST00000223061	+	TRUE	0	FALSE	FALSE	FALSE	0	FALSE	FALSE	0	0	0	0	0	0	8	4.73674e-06	2.02854e-06	1.52865e-05	2.53195	1164	1.74083	1	3	16.4831	1	2	0	11.9334	2.65458	16.5989
HEYA8	ENSG00000106443	Hct116	BambuTx8164	ENST00000473050	ENST00000473050	BambuTx8164	+	TRUE	0	TRUE	FALSE	TRUE	0	FALSE	FALSE	0	0	0	0	0	0	271	6.12137e-06	1.38067e-06	4.15634e-06	2.29813	2	0.669416	1	3	0.10323	5	3	0.322293	0	4.35684	13.213
HEYA8	ENSG00000106603	HepG2	BambuTx4622	BambuTx2252	BambuTx2252	BambuTx4622	-	TRUE	0	FALSE	FALSE	TRUE	0	FALSE	TRUE	0	0	0	0	0	0	14	1.11545e-08	1.51265e-09	7.09831e-09	4.34462	2333	3.51308	2	5	33.2954	2	6	0.514805	12.9064	23.8647	126.062
HEYA8	ENSG00000106853	H9	ENST00000407693	ENST00000309195	ENST00000309195	ENST00000407693	-	TRUE	0	FALSE	FALSE	FALSE	0	FALSE	FALSE	0	0	0	0	0	0	1419	0.000666416	0.000282323	0.000700225	2.48193	5982	22.8213	1	2	77.9141	1	2	9.94432	57.7227	28.6406	154.798
HEYA8	ENSG00000106853	Hct116	ENST00000407693	ENST00000309195	ENST00000309195	ENST00000407693	-	TRUE	0	FALSE	FALSE	FALSE	0	FALSE	FALSE	0	0	0	0	0	0	2878	0.00504037	0.00216787	0.00317253	2.07826	5982	18.0058	1	2	77.9141	1	2	11.0009	57.7227	25.8956	154.798
HEYA8	ENSG00000107104	HepG2	ENST00000382286	ENST00000382293	ENST00000382293	ENST00000382286	+	TRUE	0	FALSE	TRUE	FALSE	-1	FALSE	FALSE	1	0	0	0	0	0	49	3.32044e-05	0.0144167	0.00856217	2.4097	0	26.1022	1	5	0.104482	2	3	2.48453	0	49.6905	6.21144
HEYA8	ENSG00000107281	K562	ENST00000371601	ENST00000371600	ENST00000371600	ENST00000371601	-	TRUE	0	TRUE	FALSE	FALSE	0	FALSE	FALSE	0	0	0	0	0	0	7	0.00036224	0	0.000244171	2.14787	690	2.00376	1	2	30.4466	1	2	0	11.8889	2.30936	45.7445
HEYA8	ENSG00000107872	H9	ENST00000224862	BambuTx2836	BambuTx2836	ENST00000224862	+	FALSE	-1017	FALSE	FALSE	FALSE	0	FALSE	FALSE	1	0	0	0	0	0	305	7.60456e-11	2.34007e-06	2.18059e-05	2.18782	51	5.81246	1	2	4.18636	1	2	2.20985	0.429306	15.3092	9.12601
HEYA8	ENSG00000107872	H9	ENST00000369956	BambuTx2836	BambuTx2836	ENST00000369956	+	FALSE	-999	FALSE	FALSE	FALSE	0	FALSE	FALSE	1	0	0	0	0	0	305	7.60456e-11	2.34007e-06	2.18059e-05	2.18782	51	5.81246	1	2	4.18636	1	2	2.20985	0.429306	15.3092	9.12601
HEYA8	ENSG00000108509	H9	ENST00000574442	ENST00000572192	ENST00000572192	ENST00000574442	-	TRUE	0	TRUE	FALSE	FALSE	258	FALSE	FALSE	0	0	0	0	0	0	22	5.51669e-05	1.66438e-05	3.62449e-05	2.58049	75	2.42455	1	4	0.756278	5	3	0.243441	0.349949	6.02659	14.207
HEYA8	ENSG00000108639	MCF7	ENST00000225777	ENST00000592456	ENST00000592456	ENST00000225777	+	TRUE	0	TRUE	FALSE	FALSE	-808	FALSE	FALSE	0	2	0	0	0	0	163	0.0418113	0.0137467	0.026097	2.53671	3897	5.43989	3	2	45.2496	1	1	1.19967	37.5376	226.686	56.1568
HEYA8	ENSG00000109083	K562	ENST00000395418	ENST00000583796	ENST00000583796	ENST00000395418	-	TRUE	0	TRUE	FALSE	FALSE	3	FALSE	FALSE	0	1	0	0	0	0	26	9.95219e-07	2.67109e-08	6.99609e-07	2.08595	1469	3.78353	3	3	16.5647	1	2	0.931974	13.7151	32.632	34.7304
HEYA8	ENSG00000109572	K562	ENST00000504131	ENST00000613795	ENST00000613795	ENST00000504131	+	TRUE	0	FALSE	FALSE	FALSE	4	FALSE	FALSE	0	0	2	0	0	0	16	0.0052236	0.00173018	0.00338035	3.0119	0	7.73945	2	4	1.90902e-07	5	4	0.465906	0	50.7463	22.897
HEYA8	ENSG00000111206	H9	ENST00000342628	ENST00000359843	ENST00000359843	ENST00000342628	-	FALSE	-45	FALSE	FALSE	FALSE	-1	FALSE	FALSE	0	0	1	0	0	0	75	1.3429e-08	1.9969e-09	2.10565e-08	-3.14491	5	2.924	4	3	0.363605	4	2	0.633082	0	53.4916	35.048
HEYA8	ENSG00000111206	H9	ENST00000627656	ENST00000361953	ENST00000361953	ENST00000627656	-	FALSE	-115	FALSE	FALSE	FALSE	-2	FALSE	FALSE	0	0	0	0	1	0	515	1.3429e-08	7.44761e-10	9.13536e-09	2.91803	0	11.8009	3	3	4.27076	3	2	5.94535	0	53.4916	35.048
HEYA8	ENSG00000111247	K562	ENST00000352618	BambuTx7534	BambuTx7534	ENST00000352618	+	FALSE	36	FALSE	FALSE	FALSE	0	FALSE	FALSE	0	0	1	0	0	0	52	0	6.05789e-11	3.27049e-09	2.3434	825	27.8471	1	4	17.5455	1	2	1.77293	8.02949	44.4392	34.316
HEYA8	ENSG00000111907	Hct116	ENST00000368388	ENST00000571678	ENST00000571678	ENST00000368388	+	TRUE	0	TRUE	FALSE	FALSE	-911	FALSE	FALSE	0	0	0	0	0	0	12	0.000391152	0.000158249	0.000255758	-3.31766	836	0.146546	5	5	10.0675	1	2	0.0109317	6.98711	45.749	21.4855
HEYA8	ENSG00000112559	H9	ENST00000419164	ENST00000230321	ENST00000230321	ENST00000419164	+	TRUE	0	FALSE	FALSE	FALSE	718	FALSE	FALSE	0	0	0	0	0	0	515	0.0388919	0.0128431	0.0237271	2.98943	34	17.2684	1	3	0.398454	1	2	5.33598	0.305482	18.0927	1.37834
HEYA8	ENSG00000112739	HepG2	ENST00000480058	ENST00000337659	ENST00000337659	ENST00000480058	+	FALSE	-59	FALSE	FALSE	TRUE	0	TRUE	FALSE	0	0	0	0	0	0	95	0.000962237	0.000129692	0.000612577	2.18793	0	50.2601	1	4	29.3507	1	2	3.07991	0	75.8451	34.0843
HEYA8	ENSG00000112983	Hct116	ENST00000402931	ENST00000418329	ENST00000418329	ENST00000402931	-	FALSE	-34	FALSE	FALSE	FALSE	0	FALSE	FALSE	0	0	2	1	0	0	100	1.73746e-05	4.70806e-05	5.06076e-05	2.91855	48	1.8952	2	4	3.02854	3	4	0.359667	0.37188	13.8363	23.0656
HEYA8	ENSG00000113648	H9	ENST00000512507	ENST00000312469	ENST00000312469	ENST00000512507	-	TRUE	0	FALSE	TRUE	FALSE	-29	FALSE	FALSE	0	0	0	1	0	1	32	0.00850359	0.0035382	0.00535669	-2.06424	23	1.05324	4	5	2.78862	4	4	0.260019	0.0346418	79.5356	140.787
HEYA8	ENSG00000113648	Hct116	ENST00000451949	ENST00000511689	ENST00000511689	ENST00000451949	-	TRUE	0	FALSE	FALSE	FALSE	481	FALSE	FALSE	0	0	0	0	0	0	4526	1.6875e-10	9.66957e-12	1.18746e-10	2.47046	26	169.708	1	2	7.78689	3	4	20.754	0.0770872	192.698	140.787
HEYA8	ENSG00000113649	K562	ENST00000296702	ENST00000506524	ENST00000506524	ENST00000296702	+	TRUE	0	TRUE	FALSE	FALSE	-453	FALSE	FALSE	0	0	0	1	0	0	6	1.17532e-06	5.28424e-06	2.56022e-05	2.76788	20	8.26779	4	2	17.0436	1	1	0	0.0892487	80.6401	35.7716
HEYA8	ENSG00000113851	HepG2	ENST00000432408	ENST00000498700	ENST00000498700	ENST00000432408	-	FALSE	-9	FALSE	FALSE	TRUE	0	FALSE	FALSE	0	0	0	0	0	0	13	2.74437e-13	5.79822e-15	1.71729e-13	-3.10641	132	0.724395	4	3	18.2367	1	2	0	1.2628	30.1722	31.7451
HEYA8	ENSG00000114126	K562	ENST00000477292	ENST00000486111	ENST00000486111	ENST00000477292	-	FALSE	39	FALSE	FALSE	FALSE	641	FALSE	FALSE	0	0	0	3	0	0	53	0.000429089	0.000515607	0.00227519	2.03054	10	38.1308	1	3	0.233171	6	4	2.07065	0	59.7165	51.3949
HEYA8	ENSG00000114126	MCF7	ENST00000467072	ENST00000486111	ENST00000486111	ENST00000467072	-	TRUE	0	FALSE	FALSE	FALSE	979	FALSE	FALSE	0	0	0	0	0	0	17	0.00528854	0.00590659	0.0149053	-2.44199	13	3.52771	2	3	1.87592	3	4	0.602117	0.0698651	37.3386	51.3949
HEYA8	ENSG00000114354	Hct116	ENST00000240851	ENST00000481203	ENST00000481203	ENST00000240851	+	TRUE	0	TRUE	FALSE	FALSE	-3	FALSE	FALSE	0	0	0	0	0	0	13	0.00392301	0.0340131	0.0477438	-2.10179	5190	2.40171e-06	5	3	84.8995	1	1	1.06391e-07	50.436	101.217	168.309
HEYA8	ENSG00000114416	Hct116	ENST00000472339	BambuTx1828	BambuTx1828	ENST00000472339	+	FALSE	10	FALSE	FALSE	FALSE	598	FALSE	FALSE	1	0	1	1	0	0	1274	0	1.28666e-29	4.81666e-28	7.32195	549	17.4382	3	6	17.0013	3	2	5.38943	5.42746	97.4389	188.444
HEYA8	ENSG00000114416	Hct116	ENST00000475315	BambuTx1829	BambuTx1829	ENST00000475315	+	FALSE	-177	FALSE	FALSE	FALSE	568	FALSE	FALSE	1	0	2	1	0	0	834	0	1.81464e-42	1.31618e-40	7.17214	0	11.8735	4	5	3.23302	4	3	3.34749	0	97.4389	188.444
HEYA8	ENSG00000114503	MCF7	ENST00000321256	ENST00000447325	ENST00000447325	ENST00000321256	-	TRUE	0	FALSE	FALSE	FALSE	1	FALSE	FALSE	0	0	0	0	0	0	53	2.24127e-06	8.67767e-08	1.5373e-06	2.69074	8343	17.7846	2	3	122.161	1	1	1.51905	82.5477	97.2194	161.624
HEYA8	ENSG00000115129	H9	ENST00000335934	ENST00000407482	ENST00000407482	ENST00000335934	-	TRUE	0	TRUE	FALSE	FALSE	-201	FALSE	FALSE	0	0	1	0	0	0	21	3.37587e-13	7.60185e-15	2.4477e-13	-2.19554	108	0.211722	5	2	1.62659	2	3	0.0418687	0.976187	24.9203	6.74885
HEYA8	ENSG00000115129	K562	ENST00000238721	ENST00000413037	ENST00000413037	ENST00000238721	-	FALSE	-870	FALSE	FALSE	TRUE	0	TRUE	FALSE	0	0	0	0	0	0	18	1.02961e-08	3.03586e-10	7.43611e-09	3.30332	266	1.3635	2	4	3.989	1	2	0.768857	2.46027	5.20243	6.74885
HEYA8	ENSG00000115392	Hct116	ENST00000403295	ENST00000481670	ENST00000481670	ENST00000403295	-	FALSE	-64	FALSE	FALSE	TRUE	0	FALSE	FALSE	0	0	0	0	0	0	1435	0	1.17466e-18	2.21658e-17	2.30899	4	4.99664	2	4	0.0247339	6	4	4.93863	0	15.9407	15.3114
HEYA8	ENSG00000115392	MCF7	ENST00000481670	BambuTx6674	BambuTx6674	ENST00000481670	-	FALSE	76	FALSE	FALSE	TRUE	0	FALSE	FALSE	0	0	1	0	0	0	21	6.26167e-11	6.18358e-13	5.07014e-11	3.1369	182	2.93837	2	6	1.67555	2	4	0.778655	1.47595	23.5085	15.3114
HEYA8	ENSG00000115414	H9	ENST00000323926	ENST00000354785	ENST00000354785	ENST00000323926	-	FALSE	104	FALSE	FALSE	FALSE	0	FALSE	FALSE	0	1	0	0	0	0	25	0	9.3249e-12	5.39775e-11	5.12969	61	3.43336	2	5	3.47229	5	7	0.13566	0.642905	22.0305	153.242
HEYA8	ENSG00000115414	H9	ENST00000336916	ENST00000323926	ENST00000323926	ENST00000336916	-	FALSE	0	FALSE	FALSE	FALSE	0	FALSE	FALSE	0	0	0	1	0	0	102	0	3.01376e-16	3.45028e-15	4.43281	469	5.05594	1	7	36.4321	1	4	0.728045	5.02866	22.0305	153.242
HEYA8	ENSG00000115648	Hct116	ENST00000338530	ENST00000264605	ENST00000264605	ENST00000338530	+	FALSE	83	FALSE	FALSE	FALSE	1324	FALSE	FALSE	0	0	0	1	0	0	49	5.37501e-13	3.07034e-14	3.77051e-13	-2.29184	45	1.65245	3	3	0.946111	2	2	0.120663	0.324314	25.7906	5.5066
HEYA8	ENSG00000116670	HepG2	ENST00000376669	ENST00000376692	ENST00000376692	ENST00000376669	-	FALSE	96	FALSE	FALSE	FALSE	197	FALSE	FALSE	0	0	0	0	0	1	364	0.0312192	0.00988589	0.0189803	2.70223	53	28.0063	1	2	0.516902	2	4	13.6649	0.443959	28.0063	30.4678
HEYA8	ENSG00000116791	A549	ENST00000340866	ENST00000370871	ENST00000370871	ENST00000340866	-	FALSE	-8	FALSE	FALSE	FALSE	-486	FALSE	FALSE	0	0	1	0	0	0	37	0.0127555	0.00567459	0.00837814	-2.236	1527	2.37662	4	4	21.2056	1	2	1.89558	16.3194	84.296	34.6172
HEYA8	ENSG00000116791	MCF7	ENST00000340866	ENST00000370871	ENST00000370871	ENST00000340866	-	FALSE	-8	FALSE	FALSE	FALSE	-486	FALSE	FALSE	0	0	1	0	0	0	9	0.00706103	0.00225887	0.00468235	-2.1303	1527	0.602117	4	4	21.2056	1	2	0	16.3194	19.0656	34.6172
HEYA8	ENSG00000116857	HepG2	ENST00000367332	ENST00000367333	ENST00000367333	ENST00000367332	-	TRUE	0	FALSE	FALSE	FALSE	1	FALSE	FALSE	0	0	0	0	0	1	86	8.47675e-07	4.34004e-08	5.64369e-07	2.16522	90	5.18269	2	6	1.35504	2	5	2.04088	0.211377	52.6338	50.0151
HEYA8	ENSG00000117335	Hct116	ENST00000367042	BambuTx236	BambuTx236	ENST00000367042	+	FALSE	1	FALSE	FALSE	FALSE	-9	FALSE	FALSE	1	0	1	0	0	1	502	0	2.16055e-67	1.85728e-65	7.34614	762	4.85935	2	5	14.8726	2	4	2.01743	7.64756	34.8547	107.54
HEYA8	ENSG00000118707	H9	ENST00000373874	ENST00000611732	ENST00000611732	ENST00000373874	+	TRUE	0	FALSE	FALSE	FALSE	-5	FALSE	FALSE	0	0	0	0	0	0	385	1.69942e-05	2.22427e-06	1.13295e-05	2.23318	44	6.98142	2	2	1.63048	3	3	2.18333	0.37749	22.6341	9.72201
HEYA8	ENSG00000118707	Hct116	ENST00000373872	BambuTx1571	BambuTx1571	ENST00000373872	+	TRUE	0	FALSE	FALSE	FALSE	0	FALSE	FALSE	0	0	0	0	0	0	56	9.44512e-05	0.00460685	0.00585249	2.1082	89	1.42382	1	4	5.76767	1	2	0.120663	0.931211	4.22766	9.72201
HEYA8	ENSG00000119185	MCF7	ENST00000490426	ENST00000238091	ENST00000238091	ENST00000490426	-	FALSE	44	FALSE	FALSE	FALSE	665	FALSE	FALSE	0	0	1	2	0	0	14	7.69586e-05	9.07307e-06	5.27791e-05	-2.30228	562	0.621686	8	5	6.13345	3	4	0.379763	4.88966	65.6991	56.4532
HEYA8	ENSG00000119559	HepG2	ENST00000585675	ENST00000588427	ENST00000588427	ENST00000585675	-	FALSE	-355	FALSE	FALSE	TRUE	0	FALSE	FALSE	0	0	0	0	0	0	11	0.00555742	0.00226756	0.00345316	3.2015	766	4.30219	2	6	9.56652	1	3	0.340198	3.23871	23.9349	20.645
HEYA8	ENSG00000119640	Hct116	ENST00000357971	ENST00000555463	ENST00000555463	ENST00000357971	-	TRUE	0	FALSE	FALSE	FALSE	6	FALSE	FALSE	0	0	1	0	0	0	80	9.94017e-07	0.000465669	0.000494427	-2.80754	103	0.236811	6	4	0.973097	2	4	0.188049	0.796353	48.2162	21.1116
HEYA8	ENSG00000119640	Hct116	ENST00000555463	BambuTx5048	BambuTx5048	ENST00000555463	-	FALSE	19	FALSE	FALSE	FALSE	-5	FALSE	FALSE	0	0	1	0	0	0	102	9.94017e-07	2.53536e-07	6.89061e-07	-3.05319	48	0.260324	5	4	0.503874	5	4	0.127205	0.232263	48.2162	21.1116
HEYA8	ENSG00000119640	HepG2	BambuTx821	BambuTx5048	BambuTx5048	BambuTx821	-	TRUE	0	FALSE	FALSE	FALSE	0	FALSE	FALSE	0	0	2	0	0	0	20	1.95115e-10	0.00164744	0.00156651	2.40021	56	1.02044	3	4	0.711845	3	3	0.743579	0.046323	6.17766	21.1116
HEYA8	ENSG00000119640	HepG2	ENST00000555135	ENST00000555463	ENST00000555463	ENST00000555135	-	TRUE	0	FALSE	FALSE	TRUE	0	FALSE	FALSE	0	0	1	0	0	0	39	1.95115e-10	1.5552e-11	1.3008e-10	3.78087	91	2.54904	1	4	0.663844	4	5	1.34099	0.247488	6.17766	21.1116
HEYA8	ENSG00000119640	K562	BambuTx821	BambuTx5048	BambuTx5048	BambuTx821	-	TRUE	0	FALSE	FALSE	FALSE	0	FALSE	FALSE	0	0	2	0	0	0	56	0.00596188	0.010024	0.007495	2.17588	56	3.2765	3	4	0.711845	3	3	1.48871	0.046323	28.3477	21.1116
HEYA8	ENSG00000119655	MCF7	ENST00000554482	ENST00000541064	ENST00000541064	ENST00000554482	-	FALSE	39	FALSE	FALSE	FALSE	719	FALSE	FALSE	0	0	1	1	0	0	548	0	5.55688e-61	9.5682e-58	5.25475	79	28.3618	2	3	0.865528	2	3	13.2917	0.653782	80.9801	90.6996
HEYA8	ENSG00000119655	MCF7	ENST00000555619	ENST00000553490	ENST00000553490	ENST00000555619	-	FALSE	-173	FALSE	FALSE	FALSE	-149	FALSE	FALSE	0	0	0	0	0	0	331	0	0	0	5.79652	9754	33.4456	1	4	87.9036	1	2	7.88658	75.2323	80.9801	90.6996
HEYA8	ENSG00000120533	H9	ENST00000521662	ENST00000521688	ENST00000521688	ENST00000521662	+	FALSE	0	FALSE	FALSE	FALSE	2288	FALSE	FALSE	0	0	0	0	0	0	728	0.0185108	0.00482424	0.0113858	-3.11059	3520	2.25272	4	4	23.8785	2	2	0.834721	17.8541	244.947	281.951
HEYA8	ENSG00000121310	K562	ENST00000358358	ENST00000539680	ENST00000539680	ENST00000358358	-	TRUE	0	TRUE	FALSE	FALSE	8	FALSE	FALSE	0	2	0	0	0	0	60	1.18846e-08	5.39111e-10	8.56548e-09	3.16141	33	2.70384	1	5	0.308153	2	2	1.78495	0.0429753	2.70384	1.58758
HEYA8	ENSG00000121766	HepG2	ENST00000344147	ENST00000373714	ENST00000373714	ENST00000344147	+	FALSE	-13	FALSE	FALSE	FALSE	0	FALSE	FALSE	0	0	0	0	0	0	40	8.40626e-07	8.56136e-08	5.60417e-07	2.32266	1755	4.88214	2	3	39.3643	1	1	1.44879	12.3954	21.1185	47.657
HEYA8	ENSG00000122481	K562	ENST00000370202	BambuTx146	BambuTx146	ENST00000370202	+	FALSE	-32	FALSE	FALSE	FALSE	-2	FALSE	FALSE	0	0	0	2	0	0	24	1.87449e-06	2.83436e-07	1.31543e-06	2.66602	333	3.45284	2	4	4.04877	1	3	0.943569	1.76783	15.8334	9.42268
HEYA8	ENSG00000122482	HepG2	ENST00000370440	BambuTx2765	BambuTx2765	ENST00000370440	-	TRUE	0	FALSE	FALSE	TRUE	0	FALSE	FALSE	0	0	0	0	0	0	29	5.51223e-08	7.01743e-09	3.58139e-08	2.30939	3	7.55686	2	5	1.62846	2	2	1.02961	0	30.9596	11.6679
HEYA8	ENSG00000122507	H9	ENST00000242067	ENST00000355070	ENST00000355070	ENST00000242067	+	FALSE	-8	FALSE	FALSE	FALSE	0	FALSE	FALSE	0	0	1	0	0	0	74	0.000375346	0	0.000249716	-3.25258	11	3.68984	2	2	0.324512	2	4	0.497421	0.0408713	29.163	5.53559
HEYA8	ENSG00000122507	H9	ENST00000355070	BambuTx4928	BambuTx4928	ENST00000355070	+	TRUE	0	FALSE	FALSE	FALSE	-436	FALSE	FALSE	0	0	0	0	0	0	1127	0.000375346	0	0.000245519	3.43628	108	18.9771	1	5	3.6394	1	2	9.61787	0.960966	29.163	5.53559
HEYA8	ENSG00000123737	Hct116	ENST00000243498	BambuTx1926	BambuTx1926	ENST00000243498	+	FALSE	-24	FALSE	FALSE	FALSE	106	FALSE	FALSE	0	0	1	0	0	0	5939	0	3.09956e-195	1.19901e-192	4.58863	1769	45.7571	1	3	24.666	1	2	23.9145	18.4673	64.9563	32.7985
HEYA8	ENSG00000123737	Hct116	ENST00000512454	ENST00000379663	ENST00000379663	ENST00000512454	+	TRUE	0	FALSE	TRUE	FALSE	-2	FALSE	FALSE	0	0	0	1	0	0	274	0	6.07077e-05	0.000161586	-2.61281	2	3.16812	3	3	0.707674	3	3	1.14484	0.0154957	64.9563	32.7985
HEYA8	ENSG00000123737	Hct116	ENST00000513654	ENST00000243498	ENST00000243498	ENST00000513654	+	FALSE	6	FALSE	FALSE	FALSE	-112	FALSE	FALSE	1	0	0	0	0	0	1644	0	1.29882e-17	2.20847e-16	-2.7264	0	12.6009	2	2	2.53196	2	3	6.7632	0	64.9563	32.7985
HEYA8	ENSG00000124279	MCF7	ENST00000282110	ENST00000264669	ENST00000264669	ENST00000282110	-	FALSE	-8	FALSE	FALSE	FALSE	222	FALSE	FALSE	0	0	0	1	0	0	18	0.0216176	0.0323784	0.0288966	2.09456	23	5.36171	1	2	0.123223	4	3	0.487068	0.077421	6.35259	4.94203
HEYA8	ENSG00000124831	H9	ENST00000289175	BambuTx7091	BambuTx7091	ENST00000289175	+	FALSE	-23	FALSE	FALSE	TRUE	0	FALSE	FALSE	0	0	0	1	0	0	49	0	9.4194e-33	3.39687e-30	5.3551	1526	7.36262	2	5	22.6549	2	3	0.520039	11.755	34.2527	84.2624
HEYA8	ENSG00000125734	MCF7	ENST00000264080	ENST00000430424	ENST00000430424	ENST00000264080	-	TRUE	0	FALSE	FALSE	FALSE	-172	FALSE	FALSE	0	0	0	0	0	0	10	5.38088e-08	5.41672e-10	3.52348e-08	-2.09332	383	0.318667	4	3	10.0472	1	1	0.301059	3.97803	22.4051	14.3337
HEYA8	ENSG00000125746	H9	ENST00000588420	ENST00000245925	ENST00000245925	ENST00000588420	-	TRUE	0	FALSE	FALSE	TRUE	0	FALSE	FALSE	0	0	0	0	0	0	28	0.00148497	0.000701437	0.00144877	-2.32419	5	0.711621	4	3	0.0470764	4	4	0.219749	0	10.4672	13.8502
HEYA8	ENSG00000125746	Hct116	ENST00000245925	ENST00000592433	ENST00000592433	ENST00000245925	-	TRUE	0	TRUE	FALSE	FALSE	-262	FALSE	FALSE	0	0	0	0	0	0	1661	0.000195974	4.70307e-05	0.000129016	2.57442	525	2.79033	3	3	10.9238	1	3	2.47865	5.13715	19.0215	13.8502
HEYA8	ENSG00000125779	HepG2	ENST00000316562	BambuTx1541	BambuTx1541	ENST00000316562	+	TRUE	0	FALSE	FALSE	FALSE	-73	FALSE	FALSE	0	0	0	0	0	1	239	1.72895e-13	8.65724e-15	1.32549e-13	2.41492	147	18.6217	1	5	6.88067	1	2	10.1415	1.39487	65.7892	18.3715
HEYA8	ENSG00000125843	K562	ENST00000379567	ENST00000615891	ENST00000615891	ENST00000379567	+	FALSE	-20	FALSE	FALSE	FALSE	3535	FALSE	FALSE	0	0	0	0	0	0	9	0.00821819	0.00155088	0.00526321	2.02264	51	0.891027	1	4	0.852684	2	2	0.181579	0.179631	2.52952	5.18757
HEYA8	ENSG00000125995	K562	ENST00000374072	ENST00000336695	ENST00000336695	ENST00000374072	+	FALSE	-9	FALSE	FALSE	FALSE	2	FALSE	FALSE	0	1	0	0	1	0	1015	7.99645e-06	3.0228e-07	5.57244e-06	3.59433	0	6.63486	3	3	2.95128	3	2	5.23399	0.00590953	185.856	300.874
HEYA8	ENSG00000126067	K562	ENST00000621781	BambuTx92	BambuTx92	ENST00000621781	-	TRUE	0	FALSE	FALSE	FALSE	-3594	FALSE	FALSE	0	0	0	0	0	0	1094	0	0	5.23428e-119	3.18166	0	61.0611	2	2	3.89424	2	2	44.6767	0	242.932	197.114
HEYA8	ENSG00000126456	HepG2	ENST00000597636	ENST00000377135	ENST00000377135	ENST00000597636	-	FALSE	18	FALSE	FALSE	FALSE	5	FALSE	FALSE	0	0	0	0	0	2	41	1.55627e-08	1.33087e-09	9.89479e-09	2.57951	1	5.63611	2	4	0.268666	4	6	1.02044	0	47.0476	14.9129
HEYA8	ENSG00000126522	Hct116	BambuTx2272	ENST00000380839	ENST00000380839	BambuTx2272	+	FALSE	16	FALSE	FALSE	FALSE	-32	FALSE	FALSE	0	0	1	1	0	0	13	0.00359012	0.00146044	0.00228261	-2.0871	81	0.0726243	6	5	1.72175	2	2	0.0282102	0.787673	27.475	21.0416
HEYA8	ENSG00000126790	Hct116	BambuTx797	ENST00000247194	ENST00000247194	BambuTx797	-	FALSE	379	FALSE	FALSE	FALSE	63	FALSE	FALSE	0	0	0	0	0	1	60	0	1.72732e-21	1.16206e-19	-2.21994	58	0.137184	2	2	0.599391	2	3	0	0.378681	2.28969	18.6352
HEYA8	ENSG00000126790	Hct116	ENST00000247194	BambuTx797	BambuTx797	ENST00000247194	-	FALSE	-379	FALSE	FALSE	FALSE	-63	FALSE	FALSE	0	0	0	0	0	0	508	0	3.03346e-22	2.20021e-20	2.67377	1253	1.52633	1	3	16.9345	1	2	1.00293	12.5717	2.28969	18.6352
HEYA8	ENSG00000126934	MCF7	ENST00000262948	ENST00000601786	ENST00000601786	ENST00000262948	-	TRUE	0	TRUE	FALSE	FALSE	-3	FALSE	FALSE	0	0	0	0	0	0	22	0.0165871	0.0202496	0.0330182	3.49753	1344	2.1993	2	4	67.9968	1	1	0	22.9254	107.783	69.979
HEYA8	ENSG00000127481	A549	ENST00000375224	ENST00000375225	ENST00000375225	ENST00000375224	-	TRUE	0	TRUE	FALSE	FALSE	4	FALSE	FALSE	0	0	0	0	0	0	411	6.3637e-05	3.77094e-06	4.06703e-05	2.11572	1	27.1995	1	4	0.612147	3	3	17.7576	0.0025248	44.7511	34.0128
HEYA8	ENSG00000127483	K562	ENST00000487117	BambuTx61	BambuTx61	ENST00000487117	-	TRUE	0	FALSE	FALSE	TRUE	0	FALSE	TRUE	0	0	0	0	0	0	8	1.02836e-08	3.07103e-10	7.45324e-09	-2.37178	19	0.89084	6	3	0.502809	6	3	0.0642863	0.0167901	154.683	68.0863
HEYA8	ENSG00000127993	Hct116	ENST00000481551	BambuTx2311	BambuTx2311	ENST00000481551	+	FALSE	-22	FALSE	FALSE	FALSE	-2	FALSE	FALSE	1	0	0	0	0	0	229	3.59156e-12	7.48129e-14	2.5349e-12	2.67483	8	2.45531	2	2	0.190185	2	2	1.05327	0.0353107	6.66218	3.03841
HEYA8	ENSG00000128581	H9	ENST00000315322	ENST00000468833	ENST00000468833	ENST00000315322	-	FALSE	-13	FALSE	FALSE	TRUE	0	TRUE	FALSE	0	0	2	0	0	0	15	0.0126561	0.008891	0.00788181	3.10352	609	2.80273	2	4	6.2213	1	1	0	5.30349	28.0493	9.11524
HEYA8	ENSG00000128641	Hct116	ENST00000339514	ENST00000392318	ENST00000392318	ENST00000339514	+	FALSE	-113	FALSE	FALSE	FALSE	-5	FALSE	FALSE	0	0	0	2	0	0	6	9.57994e-06	7.47078e-07	6.48213e-06	-2.98895	132	3.88797e-06	3	3	13.4414	1	1	0	1.06465	23.8912	19.9399
HEYA8	ENSG00000129354	A549	ENST00000250244	ENST00000589348	ENST00000589348	ENST00000250244	-	TRUE	0	TRUE	FALSE	FALSE	-17	FALSE	FALSE	0	0	1	0	0	0	154	2.76186e-05	0.0228342	0.0377351	3.59436	7	6.50272	4	2	4.6549	1	1	6.47791	0.0190902	77.373	6.99907
HEYA8	ENSG00000129484	K562	ENST00000429687	ENST00000250416	ENST00000250416	ENST00000429687	+	FALSE	-33	FALSE	FALSE	FALSE	-1	FALSE	FALSE	0	0	0	0	0	0	85	0	1.1428e-12	9.59727e-11	3.44994	760	14.8763	1	3	14.9641	1	2	2.9796	7.18649	16.5006	21.887
HEYA8	ENSG00000129657	Hct116	ENST00000561633	ENST00000436233	ENST00000436233	ENST00000561633	+	TRUE	0	FALSE	FALSE	TRUE	0	FALSE	FALSE	0	0	0	0	0	0	9	6.90811e-13	0.000436355	0.000820729	-2.27323	246	0.614323	4	2	2.91962	3	3	0.0290242	1.61668	13.3243	328.842
HEYA8	ENSG00000129657	Hct116	ENST00000585618	ENST00000561633	ENST00000561633	ENST00000585618	+	TRUE	0	FALSE	FALSE	TRUE	0	FALSE	FALSE	0	0	0	0	0	0	442	6.90811e-13	2.62707e-14	4.80112e-13	2.85979	46	2.89261	2	3	1.2417	4	3	1.66555	0.359744	13.3243	328.842
HEYA8	ENSG00000130066	H9	BambuTx2636	ENST00000489394	ENST00000489394	BambuTx2636	+	FALSE	-24	FALSE	FALSE	FALSE	0	FALSE	FALSE	2	0	0	0	0	0	42	3.01636e-08	9.70254e-10	2.05822e-08	-2.4017	164	0.797708	4	3	6.92824	2	2	0.52581	1.18941	63.9334	74.7152
HEYA8	ENSG00000130147	H9	ENST00000392011	ENST00000484097	ENST00000484097	ENST00000392011	+	FALSE	-62	FALSE	FALSE	TRUE	0	FALSE	FALSE	0	0	0	0	0	0	20	0.000158678	0	0.000113932	-2.19409	82	0.121341	2	2	15.4565	1	1	0.0837373	1.26804	24.3921	21.0048
HEYA8	ENSG00000130511	H9	BambuTx3085	ENST00000599699	ENST00000599699	BambuTx3085	+	TRUE	0	TRUE	FALSE	FALSE	0	FALSE	FALSE	0	0	0	0	0	1	548	3.85932e-08	3.75632e-09	2.61678e-08	2.95075	51	7.19042	1	4	2.98185	5	4	5.33598	0.888777	15.8952	23.3541
HEYA8	ENSG00000130731	HepG2	ENST00000397664	ENST00000568077	ENST00000568077	ENST00000397664	-	FALSE	-20	FALSE	FALSE	FALSE	-64	FALSE	FALSE	0	0	0	1	0	0	34	0	9.59495e-12	6.86529e-11	-2.27973	881	1.54045	6	6	7.37324	5	5	1.02961	6.2764	69.1072	82.6574
HEYA8	ENSG00000130731	HepG2	ENST00000456420	ENST00000338401	ENST00000338401	ENST00000456420	-	FALSE	103	FALSE	FALSE	FALSE	84	FALSE	FALSE	0	0	3	0	0	0	905	0	8.69601e-16	1.23222e-14	2.06734	133	40.882	1	4	1.69221	8	4	38.5102	1.2649	69.1072	82.6574
HEYA8	ENSG00000130731	K562	ENST00000397664	ENST00000397665	ENST00000397665	ENST00000397664	-	FALSE	-61	FALSE	FALSE	FALSE	-88	FALSE	FALSE	0	0	1	1	0	0	11	1.42212e-09	8.46703e-11	1.05405e-09	-2.07595	881	0.700491	10	7	7.37324	5	5	0	6.2764	73.5742	82.6574
HEYA8	ENSG00000130939	H9	ENST00000253251	ENST00000377153	ENST00000377153	ENST00000253251	+	FALSE	-442	FALSE	FALSE	TRUE	0	FALSE	FALSE	0	0	0	0	0	0	30	1.49146e-05	9.63632e-07	9.93465e-06	-2.4366	0	0.308231	3	2	2.84976	2	2	0.195015	0	32.1566	11.0096
HEYA8	ENSG00000130958	HepG2	ENST00000253270	BambuTx3478	BambuTx3478	ENST00000253270	-	FALSE	3	FALSE	FALSE	FALSE	-4	FALSE	FALSE	0	0	1	0	0	0	162	6.7621e-09	5.16516e-10	4.32024e-09	2.15834	174	22.7192	2	4	12.4512	2	2	4.46147	3.31752	127.353	39.6419
HEYA8	ENSG00000131759	HepG2	ENST00000394089	ENST00000394081	ENST00000394081	ENST00000394089	+	TRUE	0	FALSE	FALSE	FALSE	464	FALSE	FALSE	0	0	0	0	0	0	50	2.72388e-05	2.02783e-06	1.77845e-05	2.78194	174	4.11381	2	3	3.5423	2	2	2.0283	1.43246	18.9791	18.4132
HEYA8	ENSG00000132294	Hct116	ENST00000254624	BambuTx2463	BambuTx2463	ENST00000254624	+	FALSE	-5	FALSE	FALSE	FALSE	-115	FALSE	FALSE	0	0	0	0	0	1	130	2.96439e-08	1.32191e-09	2.08317e-08	2.01572	839	12.0566	1	3	56.6872	1	2	1.08596	7.50221	32.6763	62.252
HEYA8	ENSG00000132589	Hct116	ENST00000394908	ENST00000580805	ENST00000580805	ENST00000394908	-	FALSE	-26	FALSE	FALSE	FALSE	-4	FALSE	FALSE	0	0	0	1	0	0	383	0	9.20313e-45	1.42403e-42	3.33099	1743	4.7587	2	4	30.2061	1	1	1.6597	17.3892	32.2169	35.5336
HEYA8	ENSG00000132780	H9	ENST00000350030	ENST00000351223	ENST00000351223	ENST00000350030	+	FALSE	-5	FALSE	FALSE	FALSE	-647	FALSE	FALSE	0	0	1	0	0	0	2073	1.33567e-12	5.04654e-14	9.62915e-13	-2.47958	609	25.9821	3	3	25.8375	1	2	12.9652	3.50446	425.721	62.8269
HEYA8	ENSG00000133315	A549	ENST00000542359	BambuTx8427	BambuTx8427	ENST00000542359	-	FALSE	324	FALSE	FALSE	TRUE	0	FALSE	FALSE	0	0	0	0	0	0	15	1.78655e-05	0.000809208	0.00184833	2.04734	12	1.05709	3	4	0.154991	4	4	0	0.0575641	10.0201	17.1504
HEYA8	ENSG00000133315	MCF7	BambuTx481	ENST00000538595	ENST00000538595	BambuTx481	-	FALSE	-2	FALSE	FALSE	TRUE	0	FALSE	FALSE	0	0	0	0	0	0	7	7.72908e-05	6.0449e-06	5.27791e-05	-2.34355	10	0.436371	5	4	1.54678	2	2	0	0.0811558	55.8252	17.1504
HEYA8	ENSG00000133316	HepG2	ENST00000278856	ENST00000529106	ENST00000529106	ENST00000278856	-	TRUE	0	FALSE	TRUE	FALSE	0	FALSE	FALSE	0	0	0	0	0	0	29	9.36124e-08	2.48387e-05	8.15914e-05	2.76962	2637	8.38177	2	3	32.2065	1	1	0.514805	22.3545	47.3621	37.3784
HEYA8	ENSG00000133961	H9	BambuTx815	ENST00000555238	ENST00000555238	BambuTx815	-	FALSE	-47	FALSE	FALSE	FALSE	0	FALSE	FALSE	0	0	0	3	0	0	77	0.000170645	7.855e-05	0.000112146	2.29403	51	2.63765	3	5	2.00728	5	5	0.768742	0.467979	18.2689	35.695
HEYA8	ENSG00000134248	Hct116	ENST00000474861	ENST00000256644	ENST00000256644	ENST00000474861	-	FALSE	271	FALSE	FALSE	FALSE	-4	FALSE	FALSE	0	0	0	0	0	1	267	0.00591502	0.00130396	0.00370214	-2.03447	78	2.02213	5	4	1.1233	5	3	1.29097	0.588076	198.2	117.383
HEYA8	ENSG00000134283	H9	ENST00000432191	ENST00000449194	ENST00000449194	ENST00000432191	+	FALSE	10	FALSE	FALSE	TRUE	0	TRUE	FALSE	0	0	1	1	0	0	616	2.56236e-08	3.94346e-09	1.76053e-08	2.80298	13	11.4012	1	6	11.4185	2	4	6.55692	0.0692784	41.6774	54.8218
HEYA8	ENSG00000134285	K562	ENST00000453172	ENST00000553027	ENST00000553027	ENST00000453172	-	FALSE	954	FALSE	FALSE	FALSE	1608	FALSE	FALSE	0	5	0	0	0	0	7	8.56222e-12	3.89838e-10	1.74792e-08	3.85914	66	1.04487	1	3	0.845524	2	3	0.239434	0.541997	1.31466	12.2283
HEYA8	ENSG00000134490	MCF7	ENST00000542162	ENST00000475185	ENST00000475185	ENST00000542162	-	TRUE	0	FALSE	FALSE	FALSE	1995	FALSE	FALSE	0	0	0	0	0	0	9	0.0278611	0.00772907	0.0177762	2.40443	10	1.38815	1	4	0.0933377	3	3	0	0.081673	6.13401	3.02564
HEYA8	ENSG00000134602	Hct116	ENST00000394335	BambuTx2682	BambuTx2682	ENST00000394335	+	FALSE	51	FALSE	FALSE	FALSE	0	FALSE	FALSE	0	0	1	1	0	0	158	0	3.35172e-17	8.01994e-16	3.18217	13	5.10874	2	3	0.835427	2	2	1.55519	0.0657066	17.4274	17.4479
HEYA8	ENSG00000134759	Hct116	ENST00000442325	ENST00000351393	ENST00000351393	ENST00000442325	+	FALSE	7	FALSE	FALSE	FALSE	-3	FALSE	FALSE	0	0	2	0	0	0	323	8.83334e-11	2.41657e-12	6.30209e-11	2.21937	219	2.60273	2	3	2.9325	2	4	1.33899	1.58758	27.6987	26.265
HEYA8	ENSG00000134824	Hct116	ENST00000278840	ENST00000522056	ENST00000522056	ENST00000278840	+	TRUE	0	FALSE	FALSE	FALSE	-1397	FALSE	FALSE	0	0	0	0	0	0	55	2.2129e-07	3.53245e-08	1.53968e-07	2.42347	93	0.445017	3	4	5.58928	2	4	0.124889	1.00712	11.8278	17.1524
HEYA8	ENSG00000134954	H9	ENST00000526145	ENST00000392668	ENST00000392668	ENST00000526145	-	TRUE	0	FALSE	FALSE	FALSE	1479	FALSE	FALSE	0	0	0	1	0	0	74	7.43312e-06	0.0001036	0.000539116	2.48698	34	7.78048	1	2	0.907472	4	3	0.687598	0.263361	11.2208	134.574
HEYA8	ENSG00000135535	K562	ENST00000413644	ENST00000415861	ENST00000415861	ENST00000413644	-	TRUE	0	TRUE	FALSE	FALSE	0	FALSE	FALSE	0	1	0	0	0	0	14	4.84877e-11	0.000947054	0.00212135	2.83951	12	41.6815	2	3	44.3844	1	3	0.606334	0.0525856	187.644	91.683
HEYA8	ENSG00000135549	H9	ENST00000368452	BambuTx4006	BambuTx4006	ENST00000368452	+	TRUE	0	FALSE	FALSE	FALSE	0	FALSE	FALSE	0	0	0	0	0	0	2605	0	0.000133122	0.000371573	6.0369	68	41.8749	1	5	1.03767	1	3	26.4086	0.509128	63.8901	1.62312
HEYA8	ENSG00000135549	K562	ENST00000368452	BambuTx4006	BambuTx4006	ENST00000368452	+	TRUE	0	FALSE	FALSE	FALSE	0	FALSE	FALSE	0	0	0	0	0	0	43	0.000272819	0.000185711	0.000608768	3.49344	68	5.71685	1	5	1.03767	1	3	1.62176	0.509128	9.35023	1.62312
HEYA8	ENSG00000135951	Hct116	ENST00000355053	BambuTx7846	BambuTx7846	ENST00000355053	-	TRUE	0	FALSE	FALSE	TRUE	0	TRUE	FALSE	0	0	0	0	0	0	13	0.0177835	0.0149822	0.0108178	-2.85443	1	0.111583	5	5	0.070706	5	5	0	0	3.29242	2.87631
HEYA8	ENSG00000136146	H9	ENST00000378586	BambuTx725	BambuTx725	ENST00000378586	-	FALSE	-27	FALSE	FALSE	TRUE	0	FALSE	TRUE	0	0	0	0	0	0	64	1.78258e-08	5.28904e-10	1.23056e-08	-2.05617	543	1.3416	3	2	4.42169	3	2	0.325024	4.38636	71.1987	82.9416
HEYA8	ENSG00000136504	H9	ENST00000424009	BambuTx5076	BambuTx5076	ENST00000424009	+	TRUE	0	FALSE	FALSE	FALSE	0	FALSE	FALSE	0	0	0	0	0	0	1339	0	5.18751e-53	6.23582e-50	10.5329	109	22.1938	2	2	1.84155	2	2	13.398	0.980643	53.304	16.3442
HEYA8	ENSG00000136603	Hct116	ENST00000490989	ENST00000465590	ENST00000465590	ENST00000490989	+	TRUE	0	FALSE	FALSE	FALSE	53	FALSE	FALSE	0	0	0	0	0	0	108	4.9688e-05	4.87033e-06	3.31984e-05	2.5828	45	0.115199	2	4	0.269447	3	2	0.115199	0.269447	3.33109	31.0935
HEYA8	ENSG00000136891	Hct116	BambuTx2557	BambuTx2556	BambuTx2556	BambuTx2557	-	FALSE	5	FALSE	FALSE	FALSE	0	FALSE	FALSE	0	0	0	2	0	1	645	0	2.61815e-21	8.93638e-20	2.49297	201	5.74683	2	3	4.06362	2	3	2.24705	1.92223	31.2432	52.1441
HEYA8	ENSG00000137404	H9	ENST00000474864	ENST00000376420	ENST00000376420	ENST00000474864	-	FALSE	2	FALSE	FALSE	FALSE	0	FALSE	FALSE	0	0	0	1	0	0	47	0	2.36081e-28	3.27449e-26	-2.80157	156	0.714278	3	2	3.26053	3	2	0.38988	1.42353	33.0225	21.229
HEYA8	ENSG00000137700	MCF7	ENST00000525102	ENST00000526275	ENST00000526275	ENST00000525102	-	TRUE	0	TRUE	FALSE	FALSE	-242	FALSE	FALSE	0	1	0	0	0	0	54	0.00959672	0.0252766	0.0247008	2.43374	2	3.32246	3	4	11.2335	1	1	1.23004	0	37.6803	19.3371
HEYA8	ENSG00000137871	H9	ENST00000558002	ENST00000560587	ENST00000560587	ENST00000558002	-	TRUE	0	FALSE	FALSE	TRUE	0	FALSE	FALSE	0	0	0	0	0	0	235	0	8.09941e-26	4.29537e-24	4.99185	0	2.92742	1	4	3.7989	2	3	1.94145	0	3.31477	12.79
HEYA8	ENSG00000137936	MCF7	ENST00000260502	ENST00000370247	ENST00000370247	ENST00000260502	-	TRUE	0	FALSE	FALSE	FALSE	5	FALSE	FALSE	0	0	0	0	0	0	8	0.0260391	0.00691396	0.016658	2.61642	248	1.42252	1	3	29.1999	1	2	0	2.99325	7.00789	41.0225
HEYA8	ENSG00000138111	Hct116	BambuTx377	ENST00000238936	ENST00000238936	BambuTx377	+	FALSE	0	FALSE	FALSE	FALSE	0	FALSE	FALSE	0	0	0	2	0	0	10	3.09222e-10	9.25958e-12	2.15995e-10	-4.35288	8	0.0933606	5	3	0.28755	1	3	0	0.0193836	23.5957	1.15957
HEYA8	ENSG00000138111	Hct116	ENST00000238936	BambuTx376	BambuTx376	ENST00000238936	+	FALSE	0	FALSE	FALSE	TRUE	0	FALSE	FALSE	0	0	2	0	0	0	1517	3.09222e-10	4.13494e-08	4.78663e-07	3.22817	6	5.67125	2	3	0.193759	2	3	3.12432	0	23.5957	1.15957
HEYA8	ENSG00000138190	K562	ENST00000443748	ENST00000260762	ENST00000260762	ENST00000443748	+	FALSE	-52	FALSE	FALSE	FALSE	-3	FALSE	FALSE	0	0	0	4	0	0	7	9.8014e-06	3.77921e-07	6.82419e-06	-2.65977	0	1.81391	2	2	7.45905e-07	2	3	0	0	21.6873	4.91125
HEYA8	ENSG00000138382	HepG2	ENST00000392640	ENST00000260953	ENST00000260953	ENST00000392640	-	FALSE	-17	FALSE	FALSE	FALSE	0	FALSE	FALSE	0	1	0	0	0	0	547	0.000349858	4.03761e-05	0.000227324	2.04731	2994	28.1788	2	4	34.9899	2	2	21.9297	13.6825	73.1023	98.5128
HEYA8	ENSG00000138621	HepG2	ENST00000569562	ENST00000563393	ENST00000563393	ENST00000569562	+	TRUE	0	TRUE	FALSE	FALSE	556	FALSE	FALSE	0	0	0	0	0	0	46	0.000703791	0.00225467	0.00344331	2.59365	99	2.99186	1	4	0.687347	2	4	1.6773	0.656249	7.14415	6.07682
HEYA8	ENSG00000138750	H9	BambuTx1903	BambuTx1904	BambuTx1904	BambuTx1903	-	FALSE	0	FALSE	FALSE	FALSE	0	FALSE	FALSE	0	0	1	0	0	0	6	0.000104196	2.71306e-05	6.9096e-05	-2.92846	104	4.55034e-06	6	4	1.4439	2	3	0	0.72745	57.3993	32.6111
HEYA8	ENSG00000138750	Hct116	BambuTx1903	BambuTx1904	BambuTx1904	BambuTx1903	-	FALSE	0	FALSE	FALSE	FALSE	0	FALSE	FALSE	0	0	1	0	0	0	780	4.31642e-08	6.0255e-09	3.03696e-08	2.14962	104	4.08887	3	4	1.4439	2	3	2.45482	0.72745	38.9833	32.6111
HEYA8	ENSG00000138835	Hct116	ENST00000462403	ENST00000317613	ENST00000317613	ENST00000462403	+	TRUE	0	FALSE	FALSE	TRUE	0	FALSE	FALSE	0	0	0	0	0	0	58	0.00933256	0.00679512	0.0057771	2.6152	1011	1.56216	2	2	16.1486	2	4	0.223166	10.3003	6.99835	44.9997
HEYA8	ENSG00000139546	K562	ENST00000549572	BambuTx626	BambuTx626	ENST00000549572	+	TRUE	0	FALSE	FALSE	FALSE	8	FALSE	FALSE	0	0	1	0	1	0	6	5.6833e-06	6.05845e-07	3.95726e-06	-2.10142	4	0.161302	5	3	0.137519	5	4	0	0	24.762	10.0897
HEYA8	ENSG00000139613	H9	ENST00000394023	ENST00000347471	ENST00000347471	ENST00000394023	-	FALSE	-19	FALSE	FALSE	FALSE	-347	FALSE	FALSE	0	0	1	0	0	0	19	0.000303588	9.26868e-05	0.000198455	2.45328	3	4.53862	3	2	8.37641	2	3	0.125606	0	28.1776	38.2016
HEYA8	ENSG00000139637	K562	ENST00000549488	ENST00000547490	ENST00000547490	ENST00000549488	+	TRUE	0	TRUE	FALSE	FALSE	-4	FALSE	FALSE	0	0	0	0	0	0	6	2.52299e-08	8.04265e-06	5.02975e-05	3.62022	2	0.260869	2	3	1.0216	3	2	0	0	2.50228	43.1248
HEYA8	ENSG00000140025	Hct116	ENST00000316738	ENST00000538485	ENST00000538485	ENST00000316738	-	FALSE	61	FALSE	FALSE	TRUE	0	FALSE	FALSE	0	0	0	0	0	0	80	7.35591e-13	0.000434252	0.000817896	-2.7881	1688	0.477045	4	3	12.2938	1	1	0.120663	6.62446	17.4399	16.6352
HEYA8	ENSG00000140025	Hct116	ENST00000555872	BambuTx824	BambuTx824	ENST00000555872	-	TRUE	0	FALSE	FALSE	TRUE	0	FALSE	FALSE	0	0	0	0	0	0	303	7.35591e-13	2.79502e-14	5.06816e-13	2.12808	308	1.74192	2	4	3.29293	2	3	1.07596	2.40911	17.4399	16.6352
HEYA8	ENSG00000140025	MCF7	ENST00000556005	ENST00000538485	ENST00000538485	ENST00000556005	-	TRUE	0	FALSE	FALSE	FALSE	18	FALSE	FALSE	0	0	0	0	0	0	62	1.9539e-13	7.35187e-16	1.18677e-13	2.84204	24	7.82751	2	3	0.368667	4	4	2.33596	0.148147	19.0656	16.6352
HEYA8	ENSG00000140750	Hct116	ENST00000570320	BambuTx2990	BambuTx2990	ENST00000570320	-	TRUE	0	FALSE	TRUE	FALSE	4	FALSE	FALSE	0	0	0	1	0	0	18	0.000126467	5.6668e-05	8.40962e-05	-2.29223	9	0.63006	5	4	0.0960954	5	4	0	0	14.3811	22.3322
HEYA8	ENSG00000141349	H9	ENST00000585361	BambuTx1086	BambuTx1086	ENST00000585361	+	FALSE	-123	FALSE	FALSE	FALSE	44	FALSE	FALSE	0	0	1	0	0	1	185	1.49483e-08	4.31092e-10	1.02278e-08	-2.49914	124	3.22683	3	4	1.33931	3	2	1.5583	1.24973	107.306	58.7639
HEYA8	ENSG00000141349	Hct116	ENST00000269097	BambuTx1086	BambuTx1086	ENST00000269097	+	FALSE	-139	FALSE	FALSE	FALSE	40	FALSE	FALSE	0	0	1	0	0	0	2948	5.43751e-13	9.89831e-15	3.67584e-13	2.16063	4373	25.1081	1	4	46.7106	1	2	11.6588	43.9063	45.9721	58.7639
HEYA8	ENSG00000141505	HepG2	ENST00000380920	ENST00000269299	ENST00000269299	ENST00000380920	-	TRUE	0	FALSE	FALSE	FALSE	122	FALSE	FALSE	0	0	0	0	0	0	5078	7.0222e-11	0	4.75535e-11	3.38039	20	308.486	1	2	1.79539	1	3	190.066	0.123857	335.011	3.78495
HEYA8	ENSG00000141510	MCF7	ENST00000504290	ENST00000620739	ENST00000620739	ENST00000504290	-	TRUE	0	FALSE	TRUE	FALSE	0	FALSE	FALSE	0	0	1	0	0	0	25	0.00031878	0.000113674	0.000218451	-2.5983	0	2.79598	7	3	1.25662	5	3	0.856304	0	108.811	26.7766
HEYA8	ENSG00000141510	MCF7	ENST00000510385	ENST00000620739	ENST00000620739	ENST00000510385	-	TRUE	0	FALSE	TRUE	FALSE	0	FALSE	FALSE	0	0	1	0	0	0	25	0.00031878	0.000113674	0.000218451	-2.5983	0	2.79598	7	3	1.25662	5	4	0.856304	0	108.811	26.7766
HEYA8	ENSG00000141510	MCF7	ENST00000610623	ENST00000620739	ENST00000620739	ENST00000610623	-	TRUE	0	FALSE	TRUE	FALSE	0	FALSE	FALSE	0	0	1	0	0	0	25	0.00031878	0.000113674	0.000218451	-2.5983	0	2.79598	7	3	1.25662	5	3	0.856304	0	108.811	26.7766
HEYA8	ENSG00000141510	MCF7	ENST00000618944	ENST00000620739	ENST00000620739	ENST00000618944	-	TRUE	0	FALSE	TRUE	FALSE	0	FALSE	FALSE	0	0	1	0	0	0	25	0.00031878	0.000113674	0.000218451	-2.5983	0	2.79598	7	3	1.25662	5	4	0.856304	0	108.811	26.7766
HEYA8	ENSG00000141526	A549	ENST00000581287	ENST00000392339	ENST00000392339	ENST00000581287	+	TRUE	0	FALSE	TRUE	FALSE	-588	FALSE	FALSE	0	0	0	0	0	0	61	2.25394e-07	0.00203978	0.0038499	5.47276	89	5.31255	2	4	27.0882	2	2	2.00194	1.62821	19.7419	99.4892
HEYA8	ENSG00000141526	MCF7	ENST00000581287	ENST00000392339	ENST00000392339	ENST00000581287	+	TRUE	0	FALSE	TRUE	FALSE	-588	FALSE	FALSE	0	0	0	0	0	0	33	3.70872e-05	0.000497646	0.00160065	5.46804	89	1.7696	2	4	27.0882	2	2	0.649423	1.62821	9.37889	99.4892
HEYA8	ENSG00000142252	Hct116	ENST00000591747	BambuTx4394	BambuTx4394	ENST00000591747	+	TRUE	0	FALSE	FALSE	FALSE	381	FALSE	FALSE	0	0	1	0	0	0	173	0.0034121	0.00205555	0.00216074	-2.05395	141	0.578314	5	4	0.548675	5	3	0.241325	0.526722	37.1589	16.3743
HEYA8	ENSG00000142910	HepG2	ENST00000481165	BambuTx2751	BambuTx2751	ENST00000481165	+	TRUE	0	FALSE	TRUE	FALSE	2	FALSE	FALSE	4	0	0	0	0	0	43	0.00846315	0.00387078	0.00521469	2.60713	0	7.09359	2	4	3.83747	2	3	1.49593	0	32.92	45.7787
HEYA8	ENSG00000143033	Hct116	ENST00000545708	BambuTx140	BambuTx140	ENST00000545708	+	FALSE	-45	FALSE	FALSE	FALSE	-836	FALSE	FALSE	0	1	2	0	0	0	341	0	1.21442e-29	5.73614e-28	5.03656	0	7.23809	2	4	1.00596	2	4	1.56861	0	21.5434	12.3111
HEYA8	ENSG00000143224	Hct116	ENST00000352210	BambuTx209	BambuTx209	ENST00000352210	+	FALSE	-16	FALSE	FALSE	FALSE	0	FALSE	FALSE	0	0	4	0	0	0	269	4.93054e-08	6.97838e-09	3.4498e-08	2.97503	74	1.66286	2	4	1.89416	2	3	0.907193	0.692529	9.88704	9.96561
HEYA8	ENSG00000143379	H9	ENST00000368969	BambuTx7406	BambuTx7406	ENST00000368969	+	FALSE	32	FALSE	FALSE	FALSE	-7	FALSE	FALSE	0	0	0	0	0	1	22	0.0308985	0.0282216	0.0188262	2.04658	0	0.926486	5	4	0.378948	5	4	0.0650049	0	18.5583	13.0224
HEYA8	ENSG00000143401	Hct116	ENST00000583931	ENST00000629042	ENST00000629042	ENST00000583931	-	FALSE	0	FALSE	FALSE	FALSE	-1	FALSE	FALSE	0	0	2	0	1	0	34	0.00164868	0	0.00105449	-2.45682	1691	0.135527	3	2	77.9022	1	1	0	13.0809	113.278	79.0708
HEYA8	ENSG00000143537	A549	ENST00000271836	ENST00000360674	ENST00000360674	ENST00000271836	+	FALSE	20	FALSE	FALSE	FALSE	-17	FALSE	FALSE	0	0	1	0	0	0	92	2.2976e-05	0.0407058	0.0225251	2.42842	945	9.38872	2	5	25.4484	1	2	1.91209	8.32722	42.5626	43.8056
HEYA8	ENSG00000143537	H9	ENST00000474709	ENST00000360674	ENST00000360674	ENST00000474709	+	TRUE	0	FALSE	TRUE	FALSE	-17	FALSE	FALSE	0	0	0	0	0	0	141	2.70048e-06	0.000234971	0.000278739	2.01752	12	2.91331	1	5	1.12879	6	6	1.17199	0.0575004	12.7454	43.8056
HEYA8	ENSG00000143537	Hct116	ENST00000271836	ENST00000360674	ENST00000360674	ENST00000271836	+	FALSE	20	FALSE	FALSE	FALSE	-17	FALSE	FALSE	0	0	1	0	0	0	13	2.07675e-09	3.60143e-10	1.46007e-09	-3.90718	945	0.318551	6	5	25.4484	1	2	0	8.32722	59.486	43.8056
HEYA8	ENSG00000143819	HepG2	ENST00000272167	ENST00000366837	ENST00000366837	ENST00000272167	+	TRUE	0	FALSE	FALSE	FALSE	4	FALSE	FALSE	0	0	0	0	0	0	325	8.61647e-05	8.17931e-06	5.61873e-05	2.76581	135	28.6975	2	3	2.94272	1	1	3.06178	1.30694	112.025	3.2073
HEYA8	ENSG00000144401	H9	BambuTx1500	ENST00000406927	ENST00000406927	BambuTx1500	-	FALSE	10	FALSE	FALSE	TRUE	0	FALSE	FALSE	0	0	0	0	0	0	1497	0	0.00470253	0.00324255	2.58467	74	14.374	1	6	0.963269	5	3	8.70128	0.31577	37.5347	14.1511
HEYA8	ENSG00000144401	K562	ENST00000425132	ENST00000477919	ENST00000477919	ENST00000425132	-	TRUE	0	FALSE	FALSE	TRUE	0	FALSE	FALSE	0	0	0	0	0	0	31	0.00133921	0.000751806	0.000890467	2.22038	91	4.34041	2	5	0.756914	6	3	1.87869	0.628709	21.6894	14.1511
HEYA8	ENSG00000144824	H9	ENST00000495180	ENST00000393925	ENST00000393925	ENST00000495180	+	TRUE	0	FALSE	FALSE	FALSE	-218	FALSE	FALSE	0	0	0	2	0	0	53	0.0278859	0.0329612	0.0169712	2.75636	0	1.42743	2	5	0.326152	5	6	0.418687	0	4.74673	12.9339
HEYA8	ENSG00000144824	Hct116	ENST00000393925	BambuTx1791	BambuTx1791	ENST00000393925	+	TRUE	0	FALSE	FALSE	TRUE	0	FALSE	FALSE	0	0	0	0	0	0	573	0.00161372	0.0123598	0.00738595	5.11266	52	8.08939	3	6	1.50566	3	5	2.22878	0.477866	74.6281	12.9339
HEYA8	ENSG00000144824	Hct116	ENST00000478922	ENST00000393925	ENST00000393925	ENST00000478922	+	FALSE	-46	FALSE	FALSE	TRUE	0	FALSE	TRUE	0	0	0	0	0	0	44	0.00161372	0.00114171	0.00103351	-2.22916	7	0.186074	7	5	3.1098e-07	7	6	0.0531956	0	74.6281	12.9339
HEYA8	ENSG00000145555	HepG2	ENST00000274203	ENST00000515803	ENST00000515803	ENST00000274203	-	TRUE	0	FALSE	FALSE	FALSE	-4466	FALSE	FALSE	0	0	0	0	0	1	20	0.000243038	0.000837835	0.00275968	2.233	0	11.0875	2	3	28.102	1	1	0.621132	0	38.9359	60.1453
HEYA8	ENSG00000147010	H9	ENST00000379716	ENST00000397821	ENST00000397821	ENST00000379716	-	TRUE	0	FALSE	FALSE	FALSE	32	FALSE	FALSE	0	0	0	0	0	0	130	0.000412936	0	0.000271052	2.0029	1257	13.0535	1	2	43.9827	1	2	0.837373	11.92	13.1857	60.2282
HEYA8	ENSG00000147010	H9	ENST00000397821	ENST00000379716	ENST00000379716	ENST00000397821	-	TRUE	0	FALSE	FALSE	FALSE	-32	FALSE	FALSE	0	0	0	0	0	0	10	0.000412936	0	0.000271052	-2.15043	193	0.061754	2	2	18.2224	2	2	0.0452201	2.02025	13.1857	60.2282
HEYA8	ENSG00000147202	H9	ENST00000324765	BambuTx5248	BambuTx5248	ENST00000324765	+	TRUE	0	FALSE	FALSE	TRUE	0	FALSE	FALSE	0	0	0	0	0	0	4154	0	1.76454e-05	0.000123681	7.17154	0	60.5169	1	4	9.42105	1	2	41.9871	0	73.8445	25.0316
HEYA8	ENSG00000147454	A549	ENST00000518881	ENST00000519192	ENST00000519192	ENST00000518881	+	FALSE	-8	FALSE	FALSE	TRUE	0	FALSE	FALSE	0	0	0	0	0	0	242	0.0164443	0.0120409	0.0108017	2.75961	346	10.8169	2	3	8.19789	4	2	8.97849	3.38325	36.2044	84.9653
HEYA8	ENSG00000147454	Hct116	ENST00000290075	ENST00000519192	ENST00000519192	ENST00000290075	+	FALSE	-19	FALSE	FALSE	TRUE	0	FALSE	FALSE	0	0	0	0	0	0	4517	1.01124e-05	2.37888e-06	6.84186e-06	3.47289	507	9.99327	2	3	8.53116	3	3	8.20701	4.97999	29.083	84.9653
HEYA8	ENSG00000147454	Hct116	ENST00000518881	ENST00000520654	ENST00000520654	ENST00000518881	+	FALSE	-86	FALSE	FALSE	TRUE	0	TRUE	FALSE	0	0	0	0	0	0	80	1.01124e-05	0.00473436	0.00435791	-2.08809	346	1.28928	5	4	8.19789	4	2	0.121416	3.38325	29.083	84.9653
HEYA8	ENSG00000147454	K562	ENST00000290075	ENST00000519192	ENST00000519192	ENST00000290075	+	FALSE	-19	FALSE	FALSE	TRUE	0	FALSE	FALSE	0	0	0	0	0	0	100	5.00422e-07	3.71716e-08	3.54353e-07	-3.13646	507	6.7914	5	3	8.53116	3	3	3.65176	4.97999	431.394	84.9653
HEYA8	ENSG00000147687	Hct116	BambuTx2452	BambuTx6	BambuTx6	BambuTx2452	-	FALSE	0	FALSE	FALSE	FALSE	0	FALSE	FALSE	0	0	1	1	0	0	3806	0	1.54431e-68	4.48043e-66	2.92477	465	28.1683	2	5	7.90455	2	2	11.8249	4.92899	89.8821	64.4656
HEYA8	ENSG00000147687	Hct116	ENST00000276692	BambuTx5	BambuTx5	ENST00000276692	-	FALSE	0	FALSE	FALSE	FALSE	0	FALSE	FALSE	0	0	1	0	0	0	5718	0	0	0	5.5149	4263	39.398	1	5	47.6047	1	2	17.9764	30.0819	89.8821	64.4656
HEYA8	ENSG00000147687	Hct116	ENST00000523214	ENST00000276692	ENST00000276692	ENST00000523214	-	FALSE	-4	FALSE	FALSE	FALSE	0	FALSE	FALSE	0	0	1	0	0	0	2970	0	1.11442e-116	3.6951e-114	-3.28322	27	19.1338	3	2	3.04855	3	3	10.2588	0.046323	89.8821	64.4656
HEYA8	ENSG00000147687	Hct116	ENST00000630259	BambuTx2452	BambuTx2452	ENST00000630259	-	FALSE	-3	FALSE	FALSE	FALSE	-7	FALSE	FALSE	0	0	0	1	0	0	828	0	1.99856e-05	0.000113276	-2.2502	161	5.12949	4	2	2.03231	4	4	1.79764	0.656249	89.8821	64.4656
HEYA8	ENSG00000147804	HepG2	ENST00000532718	ENST00000301305	ENST00000301305	ENST00000532718	-	TRUE	0	FALSE	TRUE	FALSE	0	FALSE	FALSE	0	0	0	0	0	0	890	0	5.14814e-25	2.32524e-23	8.5041	541	96.1086	1	3	16.2356	1	2	24.8453	11.0964	140.536	23.6633
HEYA8	ENSG00000147996	K562	ENST00000430059	ENST00000497250	ENST00000497250	ENST00000430059	+	FALSE	28	FALSE	FALSE	FALSE	-4	FALSE	FALSE	0	0	0	2	0	0	13	0.000256178	3.62182e-05	0.000172944	2.2711	111	1.28474	3	6	1.06631	4	4	0.700491	0.625151	13.8748	43.5668
HEYA8	ENSG00000148120	Hct116	ENST00000473778	BambuTx2547	BambuTx2547	ENST00000473778	+	TRUE	0	FALSE	FALSE	TRUE	0	FALSE	FALSE	0	0	0	0	0	0	320	0.000172125	0.000119694	0.000113207	2.03285	14	2.65935	1	5	0.277822	1	6	0.898821	0.0898156	8.32773	2.02991
HEYA8	ENSG00000148180	HepG2	BambuTx2566	ENST00000373818	ENST00000373818	BambuTx2566	+	TRUE	0	FALSE	FALSE	FALSE	0	FALSE	FALSE	0	0	0	0	0	0	2034	6.0569e-11	1.03957e-12	4.03905e-11	3.72056	2674	321.164	1	4	88.6828	1	2	108.109	27.2372	337.197	107.467
HEYA8	ENSG00000148180	HepG2	ENST00000373818	BambuTx2566	BambuTx2566	ENST00000373818	+	TRUE	0	FALSE	FALSE	FALSE	0	FALSE	FALSE	0	0	0	0	0	0	57	6.0569e-11	6.42016e-12	1.97494e-10	-3.50152	12	8.92009	2	2	5.13164	2	4	2.99186	0.223772	337.197	107.467
HEYA8	ENSG00000148339	HepG2	ENST00000373068	ENST00000373064	ENST00000373064	ENST00000373068	+	TRUE	0	FALSE	FALSE	FALSE	1	FALSE	FALSE	0	0	0	0	0	0	46	0.000831062	0.000218044	0.00053234	2.95485	34	3.86104	1	4	0.761566	1	3	1.54442	0.217038	14.601	5.46202
HEYA8	ENSG00000149016	Hct116	ENST00000308436	BambuTx474	BambuTx474	ENST00000308436	-	FALSE	-80	FALSE	FALSE	FALSE	-7	FALSE	FALSE	0	0	0	0	1	0	1556	0	3.43561e-47	1.13915e-44	3.09004	151	13.3643	1	3	3.79679	1	2	6.30208	1.26256	21.5434	8.67819
HEYA8	ENSG00000149016	Hct116	ENST00000476907	BambuTx474	BambuTx474	ENST00000476907	-	FALSE	-620	FALSE	FALSE	FALSE	-4	FALSE	FALSE	0	0	0	0	1	0	1556	0	3.43561e-47	1.13915e-44	3.09004	151	13.3643	1	3	3.79679	1	2	6.30208	1.26256	21.5434	8.67819
HEYA8	ENSG00000149084	MCF7	BambuTx2858	ENST00000278353	ENST00000278353	BambuTx2858	+	FALSE	180	FALSE	FALSE	FALSE	-5	FALSE	FALSE	0	1	0	0	0	0	28	0.000288065	5.00225e-05	0.00019755	-2.01379	160	1.57395	2	2	1.97127	5	4	0.903176	1.14674	21.6762	27.9913
HEYA8	ENSG00000149182	H9	ENST00000533243	ENST00000524782	ENST00000524782	ENST00000533243	-	FALSE	-43	FALSE	FALSE	FALSE	980	FALSE	FALSE	0	0	0	6	0	0	1022	0.00366601	0.00767752	0.0161065	2.62611	6	22.8954	1	2	0.0198699	4	3	6.41191	0	27.107	18.415
HEYA8	ENSG00000149182	Hct116	ENST00000524782	BambuTx464	BambuTx464	ENST00000524782	-	FALSE	-203	FALSE	FALSE	FALSE	0	FALSE	FALSE	0	0	0	1	0	0	922	6.68363e-11	1.77113e-12	4.78e-11	2.26903	750	17.0049	1	4	15.6418	1	2	4.38989	6.73121	26.6728	18.415
HEYA8	ENSG00000149809	H9	BambuTx494	ENST00000530650	ENST00000530650	BambuTx494	+	FALSE	-30	FALSE	FALSE	FALSE	0	FALSE	FALSE	0	2	0	0	0	0	19	2.37604e-05	4.82291e-06	1.57971e-05	-3.28616	47	1.95015e-06	8	6	0.538278	3	3	0	0.326692	27.7589	6.15385
HEYA8	ENSG00000149809	K562	ENST00000529292	ENST00000530650	ENST00000530650	ENST00000529292	+	FALSE	-13	FALSE	FALSE	FALSE	-43	FALSE	FALSE	0	2	0	2	0	0	43	0.000104736	0.000577463	0.00107768	2.50447	0	3.33938	1	6	0.22416	4	6	1.46298	0	9.87374	6.15385
HEYA8	ENSG00000149948	H9	ENST00000545998	ENST00000393577	ENST00000393577	ENST00000545998	+	FALSE	-312	FALSE	FALSE	TRUE	0	FALSE	TRUE	0	0	0	0	0	0	29	0.0113112	0	0.00717192	-2.49337	0	0.0735243	6	5	0.435168	6	4	0.0732496	0.0173087	116.872	69.114
HEYA8	ENSG00000151092	Hct116	ENST00000396649	BambuTx1737	BambuTx1737	ENST00000396649	-	FALSE	5	FALSE	FALSE	FALSE	1	FALSE	FALSE	0	0	1	0	0	0	453	2.07819e-09	2.86524e-10	1.45838e-09	2.75965	55	3.03466	3	4	0.908896	3	4	1.66555	0.527513	15.6956	14.8808
HEYA8	ENSG00000151092	K562	ENST00000489271	ENST00000396649	ENST00000396649	ENST00000489271	-	TRUE	0	FALSE	TRUE	FALSE	-327	FALSE	FALSE	0	0	1	0	0	0	15	5.47841e-05	1.11416e-05	3.72145e-05	-2.2082	20	2.55455	4	4	1.93836e-07	7	6	0.0642863	1.93836e-07	54.1197	14.8808
HEYA8	ENSG00000151665	MCF7	ENST00000306465	BambuTx1378	BambuTx1378	ENST00000306465	-	FALSE	0	FALSE	FALSE	FALSE	0	FALSE	FALSE	0	0	2	0	0	0	91	9.40814e-08	3.00516e-09	6.23431e-08	2.0573	244	3.79372	2	3	1.7425	2	4	1.85087	0.915254	26.2886	23.7113
HEYA8	ENSG00000152061	H9	ENST00000474375	ENST00000478442	ENST00000478442	ENST00000474375	+	TRUE	0	FALSE	FALSE	TRUE	0	FALSE	FALSE	0	0	0	0	0	0	891	0	1.5355e-08	9.36957e-08	3.03166	4	12.3126	2	5	0.0833277	5	5	7.79148	0	56.2212	14.3268
HEYA8	ENSG00000152284	HepG2	ENST00000282111	BambuTx9953	BambuTx9953	ENST00000282111	+	TRUE	0	FALSE	FALSE	FALSE	-1	FALSE	FALSE	0	0	0	0	0	0	6	6.59934e-05	0	4.37099e-05	2.15739	11	2.04088	1	2	1.76783	1	2	0	0.179631	2.17318	2.43846
HEYA8	ENSG00000152422	H9	ENST00000396027	ENST00000282268	ENST00000282268	ENST00000396027	+	FALSE	72	FALSE	FALSE	FALSE	47	FALSE	FALSE	0	0	0	0	0	0	30	4.61181e-07	7.82648e-08	3.06785e-07	3.59196	24	2.47599	1	2	2.34925	5	3	0.0779761	0.031098	8.95989	22.3066
HEYA8	ENSG00000152601	H9	ENST00000282488	ENST00000282486	ENST00000282486	ENST00000282488	+	FALSE	0	FALSE	FALSE	FALSE	0	FALSE	FALSE	0	0	1	0	0	0	25	4.71464e-08	6.27529e-09	3.2329e-08	3.7978	158	0.85877	2	5	7.82374	2	4	0.121341	1.44573	2.55399	67.8915
HEYA8	ENSG00000152942	K562	ENST00000354312	ENST00000354868	ENST00000354868	ENST00000354312	+	FALSE	13	FALSE	FALSE	FALSE	0	FALSE	FALSE	0	0	0	1	0	0	6	0.0199799	0.0155209	0.0123673	2.04262	301	3.04019	2	4	8.12427	1	1	0	3.07925	24.0411	15.6439
HEYA8	ENSG00000153046	H9	ENST00000328908	ENST00000397588	ENST00000397588	ENST00000328908	+	TRUE	0	FALSE	FALSE	FALSE	-1291	FALSE	FALSE	0	0	0	0	0	0	27	0	1.10781e-25	1.10973e-23	-2.69145	0	1.37927	4	3	4.71799	3	3	0.195015	0	76.9429	22.2161
HEYA8	ENSG00000153046	H9	ENST00000343762	BambuTx4911	BambuTx4911	ENST00000343762	+	TRUE	0	FALSE	FALSE	FALSE	-7	FALSE	FALSE	0	0	0	0	0	0	1414	0	6.67481e-30	1.20355e-27	8.36385	0	43.2611	1	3	11.0421	1	2	14.116	0	76.9429	22.2161
HEYA8	ENSG00000153113	K562	ENST00000511097	ENST00000309190	ENST00000309190	ENST00000511097	+	TRUE	0	FALSE	FALSE	TRUE	0	FALSE	TRUE	0	0	0	1	0	0	48	0	0.0124733	0.0106221	3.82031	0	39.5635	1	2	1.63345	7	5	1.62494	0	56.4472	102.758
HEYA8	ENSG00000153310	H9	BambuTx2459	BambuTx2458	BambuTx2458	BambuTx2459	-	TRUE	0	FALSE	FALSE	FALSE	0	FALSE	FALSE	0	0	2	0	0	0	991	3.12825e-07	7.54683e-08	2.12956e-07	2.04609	506	18.6338	2	6	15.2356	2	3	9.99365	4.48257	80.021	115.724
HEYA8	ENSG00000154079	K562	BambuTx2156	ENST00000468640	ENST00000468640	BambuTx2156	+	FALSE	-11	FALSE	FALSE	TRUE	0	FALSE	FALSE	0	0	0	0	0	0	87	1.84419e-07	7.87764e-09	1.32735e-07	2.47394	185	3.409	2	3	1.41661	3	2	2.93447	1.23911	15.0913	20.0021
HEYA8	ENSG00000154118	H9	BambuTx999	ENST00000284262	ENST00000284262	BambuTx999	+	TRUE	0	FALSE	TRUE	FALSE	-828	FALSE	FALSE	0	0	0	0	0	0	26	0.00492909	0	0.00310331	2.12266	19	9.27549	1	2	0.122614	1	3	0.0808938	0.0384738	12.5459	0.159914
HEYA8	ENSG00000155957	Hct116	ENST00000358230	ENST00000542072	ENST00000542072	ENST00000358230	-	FALSE	-83	FALSE	FALSE	TRUE	0	FALSE	FALSE	0	0	0	0	0	0	2072	5.91489e-11	1.54184e-12	4.18781e-11	2.01619	4278	5.65112	2	4	41.2771	1	1	4.40637	30.6917	38.7975	45.6595
HEYA8	ENSG00000155957	MCF7	ENST00000358230	ENST00000542072	ENST00000542072	ENST00000358230	-	FALSE	-83	FALSE	FALSE	TRUE	0	FALSE	FALSE	0	0	0	0	0	0	13	2.93151e-08	2.66728e-10	1.9683e-08	-3.05624	4278	0.803027	5	4	41.2771	1	1	0.615019	30.6917	105.118	45.6595
HEYA8	ENSG00000156171	A549	ENST00000286692	ENST00000484310	ENST00000484310	ENST00000286692	-	FALSE	163	FALSE	FALSE	FALSE	0	FALSE	FALSE	0	0	0	0	0	1	79	0	3.9418e-05	0.000110219	3.99467	124	10.1425	2	4	2.31629	5	4	4.40331	0.965514	23.63	29.7332
HEYA8	ENSG00000156171	A549	ENST00000286692	ENST00000539140	ENST00000539140	ENST00000286692	-	FALSE	176	FALSE	FALSE	FALSE	-2	FALSE	FALSE	0	0	0	0	0	1	92	0	2.80104e-06	1.16799e-05	4.30996	124	10.7256	1	4	2.31629	5	4	4.99704	0.965514	23.63	29.7332
HEYA8	ENSG00000156253	HepG2	ENST00000493196	ENST00000286777	ENST00000286777	ENST00000493196	-	FALSE	-26	FALSE	FALSE	FALSE	-1375	FALSE	FALSE	0	0	1	0	0	0	176	6.7802e-14	9.41398e-16	3.27075e-14	2.03377	452	12.4855	1	3	13.9006	1	2	4.34792	5.0978	22.439	18.7011
HEYA8	ENSG00000156504	H9	ENST00000493333	BambuTx8344	BambuTx8344	ENST00000493333	-	FALSE	45	FALSE	FALSE	FALSE	2504	FALSE	FALSE	0	0	1	0	0	0	66	0.000907548	0.000457024	0.000581971	2.04935	16	3.2217	2	3	0.72266	5	3	0.585997	0.0698651	12.4664	21.3027
HEYA8	ENSG00000156515	K562	ENST00000470050	ENST00000298649	ENST00000298649	ENST00000470050	+	TRUE	0	FALSE	TRUE	FALSE	761	FALSE	FALSE	0	0	0	1	0	0	336	4.93155e-07	0	3.55682e-07	6.79053	4	55.1379	2	2	0.0190902	2	2	13.5817	0	193.891	85.9198
HEYA8	ENSG00000157216	H9	ENST00000610401	ENST00000371320	ENST00000371320	ENST00000610401	-	FALSE	24	FALSE	FALSE	FALSE	-1199	FALSE	FALSE	0	1	0	1	0	0	428	2.6628e-06	2.67295e-07	1.78506e-06	2.1672	0	11.7489	2	3	15.6185	1	3	6.16011	0	87.2891	31.2499
HEYA8	ENSG00000157778	Hct116	ENST00000404674	BambuTx4923	BambuTx4923	ENST00000404674	-	TRUE	0	FALSE	FALSE	FALSE	19	FALSE	FALSE	0	0	0	0	0	0	78	0.0465296	0.016364	0.0276829	-2.45452	129	1.03554	4	3	1.14323	4	2	0.255339	0.947347	99.4777	32.59
HEYA8	ENSG00000159685	K562	ENST00000290913	BambuTx3942	BambuTx3942	ENST00000290913	+	TRUE	0	FALSE	FALSE	FALSE	-8	FALSE	FALSE	0	0	0	0	0	0	2702	0	0	1.86429e-41	10.8286	1714	101.336	1	3	26.9067	1	2	46.0249	15.8817	111.297	26.9067
HEYA8	ENSG00000159685	K562	ENST00000513253	ENST00000290913	ENST00000290913	ENST00000513253	+	TRUE	0	FALSE	TRUE	FALSE	15	FALSE	FALSE	0	0	0	0	0	0	85	0	0	1.86429e-41	-6.67267	0	11.2247	2	2	0.0222496	2	2	3.31416	0	111.297	26.9067
HEYA8	ENSG00000160193	Hct116	ENST00000398208	BambuTx7220	BambuTx7220	ENST00000398208	-	FALSE	-15	FALSE	FALSE	FALSE	1130	FALSE	FALSE	0	0	0	0	0	1	16	0.000704421	0.000212151	0.000456372	-2.7326	69	0.136005	4	3	0.950215	3	3	0	0.65892	18.321	22.7744
HEYA8	ENSG00000160194	K562	ENST00000354250	BambuTx3924	BambuTx3924	ENST00000354250	+	FALSE	-32	FALSE	FALSE	FALSE	-2	FALSE	FALSE	0	0	0	1	0	0	148	0	1.57014e-62	2.0768e-59	9.58572	714	12.6031	2	2	11.2888	2	2	6.1972	7.10084	72.7492	46.2438
HEYA8	ENSG00000160256	K562	BambuTx1617	BambuTx1616	BambuTx1616	BambuTx1617	+	FALSE	1	FALSE	FALSE	FALSE	0	FALSE	FALSE	0	0	0	0	0	0	7	0.000399591	6.7219e-05	0.000269833	-2.13028	198	0.0736305	4	2	2.55642	4	2	0	1.83023	19.1762	31.6538
HEYA8	ENSG00000160352	H9	ENST00000620627	BambuTx1253	BambuTx1253	ENST00000620627	+	FALSE	56	FALSE	FALSE	TRUE	0	FALSE	FALSE	0	0	0	0	0	0	94	7.9384e-05	1.31637e-05	5.25129e-05	-2.66515	27	0.817848	4	3	0.416932	4	4	0.768742	0.031098	12.2859	3.93504
HEYA8	ENSG00000160972	HepG2	ENST00000435887	ENST00000528430	ENST00000528430	ENST00000435887	+	TRUE	0	TRUE	FALSE	FALSE	0	FALSE	FALSE	0	0	0	0	0	0	696	2.66694e-07	2.16997e-08	1.77394e-07	3.7407	2	52.5713	1	2	0.84624	2	4	29.2063	0.0288757	58.3413	6.76317
HEYA8	ENSG00000161642	H9	ENST00000394313	ENST00000551109	ENST00000551109	ENST00000394313	-	TRUE	0	FALSE	TRUE	FALSE	3	FALSE	FALSE	0	0	0	0	0	0	21	0.00574239	0.0119034	0.00790837	2.93628	1	1.57271	2	4	0.992552	1	3	0.13566	0	11.1506	4.56895
HEYA8	ENSG00000161642	K562	ENST00000394313	ENST00000338010	ENST00000338010	ENST00000394313	-	TRUE	0	FALSE	TRUE	FALSE	-4	FALSE	FALSE	0	0	0	0	0	0	30	0.00398876	0.00694571	0.005671	2.40686	1	7.36794	1	2	0.992552	1	3	1.30547	0	19.1384	4.56895
HEYA8	ENSG00000161939	HepG2	BambuTx1023	BambuTx1021	BambuTx1021	BambuTx1023	+	TRUE	0	FALSE	FALSE	FALSE	0	FALSE	FALSE	0	0	0	2	1	0	37	0.00289997	0.00100492	0.00183947	3.48124	206	3.04172	2	5	4.64054	2	2	1.33363	2.17925	29.0246	45.8179
HEYA8	ENSG00000162144	A549	ENST00000537364	ENST00000447532	ENST00000447532	ENST00000537364	-	TRUE	0	FALSE	TRUE	TRUE	0	FALSE	TRUE	0	0	0	0	0	0	9	9.50352e-07	4.68067e-05	0.000322793	-2.44017	0	0.187518	3	3	0.0429753	3	3	0.0879853	0	47.9581	12.2464
HEYA8	ENSG00000162433	HepG2	ENST00000474968	BambuTx128	BambuTx128	ENST00000474968	+	TRUE	0	FALSE	FALSE	FALSE	1056	FALSE	FALSE	0	0	0	0	0	0	9	0.000261818	5.73877e-05	0.000171941	-2.96037	41	0.388832	5	3	0.32946	5	3	0.170099	0.312939	120.613	28.3503
HEYA8	ENSG00000162959	H9	ENST00000426310	ENST00000404530	ENST00000404530	ENST00000426310	-	TRUE	0	FALSE	TRUE	FALSE	155	FALSE	FALSE	0	0	0	1	0	0	102	1.43889e-08	4.10969e-10	9.88038e-09	2.32211	90	3.1599	2	3	0.67627	3	2	1.08528	0.561783	12.8955	20.8293
HEYA8	ENSG00000163029	Hct116	ENST00000448223	BambuTx7830	BambuTx7830	ENST00000448223	-	FALSE	24	FALSE	FALSE	FALSE	-1313	FALSE	FALSE	0	0	2	0	0	0	110	5.19721e-11	1.27612e-12	3.65663e-11	2.27689	20	4.16235	2	2	2.70881	2	2	0.39388	0.157757	15.9133	16.9773
HEYA8	ENSG00000163320	Hct116	ENST00000309534	ENST00000398392	ENST00000398392	ENST00000309534	-	TRUE	0	TRUE	FALSE	FALSE	-68	FALSE	FALSE	0	0	0	0	0	0	18	0.00668072	0.00434949	0.00970691	-2.37104	1654	1.27205e-06	4	3	44.3407	1	1	0	15.1686	21.4036	47.8963
HEYA8	ENSG00000163584	K562	ENST00000494771	ENST00000463836	ENST00000463836	ENST00000494771	-	FALSE	-13	FALSE	FALSE	FALSE	-1	FALSE	FALSE	0	0	0	0	1	0	34	3.83212e-06	0.000981034	0.00217719	-3.24716	705	9.27939	4	2	51.577	3	3	0.73194	3.67665	72.3614	936.624
HEYA8	ENSG00000163703	K562	ENST00000452070	ENST00000326434	ENST00000326434	ENST00000452070	+	FALSE	-11	FALSE	FALSE	FALSE	33	FALSE	FALSE	0	0	0	1	0	0	13	2.83364e-05	2.61365e-06	1.98111e-05	2.33685	149	3.48159	2	2	1.50617	2	3	0.512481	1.1643	12.0459	9.58358
HEYA8	ENSG00000163728	K562	ENST00000296015	ENST00000412756	ENST00000412756	ENST00000296015	+	FALSE	-63	FALSE	FALSE	FALSE	-4	FALSE	FALSE	0	2	0	0	0	0	7	0.0117927	0.00501861	0.00750064	2.33558	32	3.53302	2	2	1.55884	1	1	0	0.223772	11.4995	3.19937
HEYA8	ENSG00000163812	HepG2	ENST00000296127	BambuTx3263	BambuTx3263	ENST00000296127	-	FALSE	-20	FALSE	FALSE	FALSE	-325	FALSE	FALSE	0	0	2	0	0	0	45	1.24833e-07	8.63695e-09	8.12712e-08	2.60517	203	7.5258	2	3	6.12829	2	2	2.05922	1.80768	26.7685	33.4114
HEYA8	ENSG00000163932	Hct116	ENST00000330452	BambuTx7968	BambuTx7968	ENST00000330452	+	FALSE	-12	FALSE	FALSE	FALSE	163	FALSE	FALSE	0	0	1	1	0	0	47	0.00153026	0.000267368	0.000979577	2.28154	76	4.81042	2	2	1.90097	2	2	0.222508	1.57601	15.4106	19.306
HEYA8	ENSG00000163947	MCF7	ENST00000495373	ENST00000338458	ENST00000338458	ENST00000495373	-	TRUE	0	FALSE	FALSE	TRUE	0	FALSE	TRUE	0	0	0	0	0	0	7	0.0137478	0	0.00892865	2.01798	6	3.50515	1	2	0.17018	2	2	0	0.0193836	4.44682	2.40139
HEYA8	ENSG00000164054	HepG2	ENST00000442747	ENST00000465449	ENST00000465449	ENST00000442747	-	TRUE	0	FALSE	FALSE	FALSE	1	FALSE	FALSE	0	0	0	0	0	0	162	7.02692e-06	4.5701e-07	4.66476e-06	2.13625	40	19.3751	2	4	0.610984	3	3	6.66817	0.227396	119.09	83.1519
HEYA8	ENSG00000164104	K562	ENST00000296503	ENST00000438704	ENST00000438704	ENST00000296503	-	TRUE	0	TRUE	FALSE	FALSE	-6	FALSE	FALSE	0	0	0	0	0	0	87	0.0021129	0.00449301	0.0111655	2.89859	34334	67.8688	2	3	487.375	1	1	6.27177	166.312	485.691	522.894
HEYA8	ENSG00000164305	MCF7	ENST00000523916	BambuTx9887	BambuTx9887	ENST00000523916	-	FALSE	-51	FALSE	FALSE	FALSE	0	FALSE	FALSE	0	0	1	0	0	0	17	2.67997e-10	2.07563e-12	2.14437e-10	4.93339	1290	2.33596	1	5	23.8406	1	2	0.487068	13.2125	4.22125	45.4403
HEYA8	ENSG00000164978	H9	ENST00000346365	ENST00000379158	ENST00000379158	ENST00000346365	+	FALSE	0	FALSE	FALSE	FALSE	2	FALSE	FALSE	0	0	0	1	0	0	45	0.0433416	0.0148844	0.0263769	2.34419	788	2.24208	2	2	19.743	1	1	0.0779761	3.15202	18.4033	25.8818
HEYA8	ENSG00000165233	K562	ENST00000375464	ENST00000488630	ENST00000488630	ENST00000375464	+	TRUE	0	TRUE	FALSE	FALSE	1	FALSE	FALSE	0	2	0	0	0	0	35	0.00101748	0.000213858	0.000677232	2.09306	1510	3.4844	2	4	17.9871	1	2	1.8215	11.5133	15.006	43.6634
HEYA8	ENSG00000165233	MCF7	ENST00000375464	ENST00000468781	ENST00000468781	ENST00000375464	+	FALSE	-60	FALSE	FALSE	FALSE	-75	FALSE	FALSE	0	0	1	0	0	0	24	0.000266546	3.0341e-05	0.000182668	-2.17946	1510	1.75257	4	4	17.9871	1	2	0.876287	11.5133	44.6906	43.6634
HEYA8	ENSG00000165752	Hct116	BambuTx408	ENST00000368619	ENST00000368619	BambuTx408	-	FALSE	-31	FALSE	FALSE	TRUE	0	FALSE	FALSE	0	1	0	0	0	0	61	1.44654e-09	2.86066e-10	1.01059e-09	-2.70904	59	0.344984	6	6	1.95314	2	5	0.297895	0.396189	19.7887	6.47045
HEYA8	ENSG00000165752	HepG2	ENST00000456004	BambuTx2847	BambuTx2847	ENST00000456004	-	FALSE	12	FALSE	FALSE	TRUE	0	FALSE	FALSE	0	0	0	0	0	1	29	0.00198172	0.0018758	0.00125434	2.08632	103	2.4335	3	4	1.09341	3	3	1.01415	0.878082	16.4552	6.47045
HEYA8	ENSG00000165752	K562	ENST00000456004	ENST00000368619	ENST00000368619	ENST00000456004	-	FALSE	-6	FALSE	FALSE	TRUE	0	FALSE	FALSE	0	0	0	0	0	0	70	6.42081e-06	1.40534e-06	4.47371e-06	2.2093	103	4.02165	1	6	1.09341	3	3	2.61425	0.878082	11.6583	6.47045
HEYA8	ENSG00000165916	Hct116	ENST00000298852	ENST00000619920	ENST00000619920	ENST00000298852	-	FALSE	36	FALSE	FALSE	FALSE	0	FALSE	FALSE	0	0	0	0	0	0	24839	2.82807e-05	0.00452698	0.00998303	2.74926	2712	86.6331	1	3	41.0152	2	3	48.8578	27.6025	173.217	128.642
HEYA8	ENSG00000166165	H9	ENST00000554989	ENST00000555039	ENST00000555039	ENST00000554989	-	TRUE	0	FALSE	FALSE	FALSE	-324	FALSE	FALSE	0	0	0	0	0	0	16	0.00521647	0.00820208	0.00737682	-2.78971	361	0.122268	3	3	6.62177	1	2	0.121341	3.15549	351.134	22.2866
HEYA8	ENSG00000166165	MCF7	BambuTx4263	ENST00000348956	ENST00000348956	BambuTx4263	-	TRUE	0	FALSE	FALSE	FALSE	8	FALSE	FALSE	0	0	0	0	0	0	61	2.6838e-06	1.621e-07	1.86077e-06	-3.81679	177	12.6915	2	3	3.05848	4	3	1.75257	1.00855	46.2714	22.2866
HEYA8	ENSG00000166260	K562	ENST00000299335	ENST00000572088	ENST00000572088	ENST00000299335	-	TRUE	0	FALSE	FALSE	TRUE	0	FALSE	FALSE	0	0	0	0	0	0	13	5.37668e-08	1.89021e-09	3.87621e-08	2.59009	1538	2.66548	2	3	37.9953	1	1	0.478867	14.9515	26.4782	44.4408
HEYA8	ENSG00000166333	HepG2	ENST00000299421	ENST00000396751	ENST00000396751	ENST00000299421	+	FALSE	-85	FALSE	FALSE	FALSE	0	FALSE	FALSE	0	1	0	0	0	0	118	0.02679	0.0240819	0.0163134	2.05606	2733	12.3231	3	3	56.028	1	1	3.7712	27.0973	57.1441	91.1663
HEYA8	ENSG00000166452	A549	ENST00000309357	BambuTx442	BambuTx442	ENST00000309357	+	FALSE	-35	FALSE	FALSE	FALSE	-5	FALSE	FALSE	0	0	1	0	0	0	36	3.76395e-05	3.51617e-06	2.3791e-05	2.1575	7	5.74075	4	4	0.0230601	4	3	1.25542	0	34.8354	26.9953
HEYA8	ENSG00000166479	Hct116	ENST00000299608	BambuTx1187	BambuTx1187	ENST00000299608	-	FALSE	-194	FALSE	FALSE	FALSE	-2	FALSE	FALSE	0	0	1	0	0	0	392	3.06747e-09	0	2.1738e-09	2.50347	566	12.4458	1	4	16.2227	1	3	2.69646	4.53089	14.3623	17.1435
HEYA8	ENSG00000166479	Hct116	ENST00000562706	ENST00000299608	ENST00000299608	ENST00000562706	-	FALSE	240	FALSE	FALSE	TRUE	0	FALSE	TRUE	0	0	0	0	0	0	45	3.06747e-09	0	2.15238e-09	-2.58127	9	0.34615	3	3	0.194318	3	4	0.0638347	0.068936	14.3623	17.1435
HEYA8	ENSG00000166579	H9	ENST00000334527	ENST00000402554	ENST00000402554	ENST00000334527	+	FALSE	-47	FALSE	FALSE	FALSE	-502	FALSE	FALSE	0	0	0	1	0	0	10	6.76325e-05	5.34496e-06	4.44131e-05	-2.16909	244	0.0807598	3	2	7.01543	1	2	0	2.28619	11.0152	12.7908
HEYA8	ENSG00000166938	Hct116	ENST00000319194	ENST00000564909	ENST00000564909	ENST00000319194	+	TRUE	0	FALSE	FALSE	TRUE	0	TRUE	FALSE	0	0	0	0	0	0	29	1.93441e-07	1.01679e-08	1.35631e-07	2.32237	2	1.23024	3	2	5.39633	1	1	0.0817518	0	13.3244	8.80137
HEYA8	ENSG00000167113	K562	ENST00000300452	ENST00000461102	ENST00000461102	ENST00000300452	+	TRUE	0	TRUE	FALSE	FALSE	-4	FALSE	FALSE	0	1	0	0	0	0	65	2.9592e-05	2.7742e-06	2.07899e-05	2.07819	0	11.6914	3	2	26.5675	1	1	4.04283	0	63.8069	48.1885
HEYA8	ENSG00000167306	HepG2	ENST00000285039	BambuTx3060	BambuTx3060	ENST00000285039	-	FALSE	42	FALSE	FALSE	FALSE	-3447	FALSE	FALSE	0	0	1	0	0	0	21	0.0097688	0.00461432	0.0059975	2.2131	0	8.31493	1	4	0.16175	1	2	0.869274	0	17.8456	0.391656
HEYA8	ENSG00000167395	Hct116	ENST00000300850	BambuTx958	BambuTx958	ENST00000300850	+	TRUE	0	FALSE	FALSE	FALSE	-684	FALSE	FALSE	0	0	1	0	0	0	524	4.95133e-13	9.29975e-15	3.48141e-13	3.62064	2	2.15237	1	3	2.22	1	2	1.09747	0	5.39293	3.95352
HEYA8	ENSG00000167460	Hct116	ENST00000300933	ENST00000344824	ENST00000344824	ENST00000300933	+	TRUE	0	FALSE	FALSE	FALSE	-1215	FALSE	FALSE	0	0	0	0	0	0	3744	0	0	1.73178e-20	2.17263	14140	23.3176	2	2	544.34	1	1	17.4274	125.095	198.094	559.585
HEYA8	ENSG00000167523	HepG2	ENST00000579310	BambuTx6622	BambuTx6622	ENST00000579310	+	FALSE	-15	FALSE	FALSE	TRUE	0	FALSE	FALSE	0	0	0	0	0	0	20	1.89284e-07	2.10588e-08	1.23946e-07	2.32151	226	1.41811	2	5	2.17381	2	4	0.811166	1.95495	10.4101	6.1047
HEYA8	ENSG00000168056	H9	ENST00000525443	ENST00000532661	ENST00000532661	ENST00000525443	-	TRUE	0	FALSE	FALSE	TRUE	0	FALSE	FALSE	0	0	0	0	0	0	57	0.00198737	0.000889507	0.00126241	2.15175	1	2.41472	1	5	0.055363	5	2	0.416444	0	6.86189	19.9855
HEYA8	ENSG00000168255	HepG2	ENST00000613744	ENST00000379340	ENST00000379340	ENST00000613744	-	FALSE	-41	FALSE	FALSE	TRUE	0	FALSE	TRUE	1	0	0	0	0	0	51	0.000121459	4.827e-05	7.96066e-05	2.80261	31	4.86154	1	4	0.79759	4	4	1.49593	0.353371	8.07471	5.72874
HEYA8	ENSG00000168268	H9	BambuTx3940	ENST00000307076	ENST00000307076	BambuTx3940	-	TRUE	0	FALSE	FALSE	FALSE	0	FALSE	FALSE	0	0	0	0	0	0	13	0.00111678	0.027111	0.0406263	-3.06265	71	2.23387	3	2	6.28874	2	2	0	1.20893	191.328	58.5901
HEYA8	ENSG00000168275	H9	ENST00000366613	ENST00000619305	ENST00000619305	ENST00000366613	+	TRUE	0	FALSE	FALSE	FALSE	3	FALSE	FALSE	0	0	0	0	0	0	9296	9.9395e-06	0.0417419	0.033797	2.1476	409	53.8433	1	2	3.85919	3	2	35.1012	2.5709	74.7982	25.2354
HEYA8	ENSG00000168591	Hct116	ENST00000319511	BambuTx1089	BambuTx1089	ENST00000319511	+	TRUE	0	FALSE	TRUE	FALSE	5	FALSE	FALSE	0	0	0	1	1	0	123	3.28416e-06	6.89801e-07	2.23295e-06	2.25322	173	2.43194	1	5	3.32046	1	5	0.345846	1.46183	7.32459	13.3844
HEYA8	ENSG00000168610	K562	ENST00000588969	BambuTx3844	BambuTx3844	ENST00000588969	-	TRUE	0	FALSE	FALSE	FALSE	642	FALSE	FALSE	0	0	0	0	0	0	501	0	1.67247e-37	8.04422e-35	6.6036	0	21.914	2	4	2.86788	2	3	12.5962	0	129.015	28.5086
HEYA8	ENSG00000168758	HepG2	ENST00000305476	BambuTx3158	BambuTx3158	ENST00000305476	-	TRUE	0	FALSE	FALSE	FALSE	-23	FALSE	FALSE	0	0	0	0	0	0	31	0.00522702	0.00104321	0.00325514	2.50254	15	5.9768	2	3	1.49433	2	2	0.869274	0.077421	26.4447	9.17355
HEYA8	ENSG00000168890	HepG2	BambuTx7841	ENST00000431593	ENST00000431593	BambuTx7841	-	FALSE	257	FALSE	FALSE	FALSE	-2	FALSE	FALSE	0	2	1	0	0	0	7	0.000422769	0.00559977	0.00694365	-2.72824	1	7.43579e-06	5	3	0.270821	3	2	0	0	70.591	3.80546
HEYA8	ENSG00000168899	Hct116	ENST00000306384	BambuTx5833	BambuTx5833	ENST00000306384	+	TRUE	0	FALSE	FALSE	FALSE	-19	FALSE	FALSE	0	0	0	0	0	0	21	0.0286219	0	0.0178485	3.49764	2617	0.445017	1	3	26.7818	1	2	0	16.7106	0.518396	27.4518
HEYA8	ENSG00000168899	MCF7	ENST00000306384	BambuTx5833	BambuTx5833	ENST00000306384	+	TRUE	0	FALSE	FALSE	FALSE	-19	FALSE	FALSE	0	0	0	0	0	0	17	0.0210306	0	0.0142157	3.48692	2617	4.34015	1	3	26.7818	1	2	0.379763	16.7106	5.08208	27.4518
HEYA8	ENSG00000169084	A549	BambuTx3509	BambuTx4058	BambuTx4058	BambuTx3509	-	TRUE	0	FALSE	FALSE	FALSE	0	FALSE	FALSE	0	0	2	0	0	0	34	0.011105	0.00480077	0.00731036	2.0853	3	3.75033	2	3	0.0480281	3	3	1.80532	0	25.0263	4.38543
HEYA8	ENSG00000169696	Hct116	ENST00000581608	ENST00000581647	ENST00000581647	ENST00000581608	+	TRUE	0	FALSE	FALSE	TRUE	0	FALSE	FALSE	0	0	0	0	0	0	437	0.00126555	0.00064453	0.000812136	2.21207	1	2.45041	2	4	1.93836e-07	6	4	1.78511	0	17.4274	15.2149
HEYA8	ENSG00000169696	HepG2	ENST00000306739	BambuTx3050	BambuTx3050	ENST00000306739	+	TRUE	0	FALSE	FALSE	FALSE	0	FALSE	FALSE	0	0	0	0	0	0	784	0	1.3755e-172	1.65671e-169	11.2623	385	128.543	1	5	9.18243	1	2	40.009	3.96193	177.477	15.2149
HEYA8	ENSG00000169696	HepG2	ENST00000581647	ENST00000306739	ENST00000306739	ENST00000581647	+	FALSE	81	FALSE	FALSE	TRUE	0	FALSE	TRUE	0	0	0	0	0	0	203	0	6.22738e-25	3.57168e-23	-2.012	77	35.4178	2	2	1.15142	2	4	9.33544	0.734879	177.477	15.2149
HEYA8	ENSG00000169764	H9	ENST00000337130	ENST00000394417	ENST00000394417	ENST00000337130	+	TRUE	0	FALSE	FALSE	FALSE	0	FALSE	FALSE	0	0	0	0	0	0	4595	0	2.19787e-30	8.80674e-28	-2.16974	948	81.1026	2	2	16.1148	2	2	46.5315	9.13387	579.583	64.5586
HEYA8	ENSG00000169764	H9	ENST00000394417	ENST00000337130	ENST00000337130	ENST00000394417	+	TRUE	0	FALSE	FALSE	FALSE	0	FALSE	FALSE	0	0	0	0	0	0	27716	0	2.83347e-34	2.55455e-31	2.25258	2168	470.047	1	2	44.8006	1	2	287.01	20.9259	579.583	64.5586
HEYA8	ENSG00000170473	Hct116	ENST00000408946	ENST00000549939	ENST00000549939	ENST00000408946	-	FALSE	-157	FALSE	FALSE	TRUE	0	FALSE	FALSE	0	0	0	0	0	0	94	4.68572e-07	2.71534e-08	3.29102e-07	-2.08532	592	0.401122	4	3	7.43526	1	2	0.313414	4.43813	29.3711	16.1284
HEYA8	ENSG00000170545	MCF7	ENST00000605426	ENST00000398453	ENST00000398453	ENST00000605426	-	TRUE	0	FALSE	FALSE	FALSE	734	FALSE	FALSE	0	0	0	0	0	0	72	3.04153e-07	3.94499e-09	2.04049e-07	2.145	67	5.59015	2	2	0.786619	2	2	2.62886	0.624541	13.9799	39.9374
HEYA8	ENSG00000170619	K562	ENST00000305103	ENST00000450361	ENST00000450361	ENST00000305103	-	TRUE	0	FALSE	FALSE	FALSE	31	FALSE	FALSE	0	0	0	0	0	0	53	1.51515e-07	3.09287e-09	1.09823e-07	2.28878	2393	3.85692	3	2	19.1169	2	2	2.93908	16.848	20.4225	51.1695
HEYA8	ENSG00000170633	MCF7	ENST00000392465	ENST00000554484	ENST00000554484	ENST00000392465	+	TRUE	0	TRUE	FALSE	FALSE	1	FALSE	FALSE	0	0	0	0	0	0	12	0.00139717	0.00947157	0.0097584	2.16589	26	18.5406	1	6	0.411941	2	3	0.273235	0.200732	33.7783	10.2078
HEYA8	ENSG00000171055	Hct116	ENST00000487919	ENST00000451623	ENST00000451623	ENST00000487919	-	TRUE	0	FALSE	FALSE	FALSE	479	FALSE	FALSE	0	0	2	0	0	0	252	6.38148e-10	5.97999e-11	4.4273e-10	2.11385	37	3.07763	1	4	0.295766	6	3	1.44795	0.176801	8.90033	69.6892
HEYA8	ENSG00000171421	K562	ENST00000508987	ENST00000382647	ENST00000382647	ENST00000508987	-	FALSE	-57	FALSE	FALSE	FALSE	-3	FALSE	FALSE	0	0	0	0	0	1	17	2.66138e-08	4.2757e-10	1.88514e-08	4.5636	2680	19.0514	1	3	37.8158	1	3	0	23.9183	53.8577	73.4946
HEYA8	ENSG00000171552	H9	ENST00000450273	BambuTx1560	BambuTx1560	ENST00000450273	-	FALSE	64	FALSE	FALSE	FALSE	1581	FALSE	FALSE	0	0	0	0	0	1	318	1.64387e-09	1.13504e-10	1.13701e-09	2.20353	98	4.13323	3	4	1.82108	3	4	1.46499	0.976702	40.3472	146.384
HEYA8	ENSG00000171603	Hct116	ENST00000377298	ENST00000361311	ENST00000361311	ENST00000377298	-	FALSE	-542	FALSE	FALSE	FALSE	-2	FALSE	FALSE	0	0	1	0	0	0	14	0.0393079	0.0395543	0.0234317	-2.12578	25	0.104472	4	4	14.206	2	3	0	0.446247	52.4084	65.7272
HEYA8	ENSG00000171700	HepG2	ENST00000332298	BambuTx3657	BambuTx3657	ENST00000332298	-	TRUE	0	FALSE	FALSE	FALSE	0	FALSE	FALSE	0	0	1	0	0	0	48	6.80294e-07	6.62723e-08	4.5353e-07	2.18266	419	4.02154	2	2	11.4365	1	2	2.05922	4.1957	16.7698	24.0454
HEYA8	ENSG00000171729	HepG2	ENST00000376008	ENST00000428417	ENST00000428417	ENST00000376008	+	TRUE	0	FALSE	FALSE	FALSE	-3	FALSE	FALSE	0	0	1	0	0	0	57	4.68322e-05	3.96606e-06	3.02335e-05	2.01958	108	6.73065	2	3	4.05867	1	1	2.23074	0.887052	28.3796	8.92536
HEYA8	ENSG00000172456	H9	ENST00000493891	BambuTx4755	BambuTx4755	ENST00000493891	+	TRUE	0	FALSE	TRUE	FALSE	-3	FALSE	FALSE	0	0	0	1	0	0	104	0.000400894	8.69329e-05	0.000262564	3.01218	1	2.68661	1	4	0.0994617	3	3	0.949623	0	4.97497	4.49479
HEYA8	ENSG00000172456	K562	ENST00000303721	BambuTx3735	BambuTx3735	ENST00000303721	+	TRUE	0	FALSE	FALSE	FALSE	-2	FALSE	FALSE	0	0	0	0	0	0	155	2.31562e-09	5.95232e-11	1.73273e-09	5.03342	72	23.8226	1	5	2.01813	1	3	3.88516	0.708915	38.494	4.49479
HEYA8	ENSG00000172731	HepG2	ENST00000357631	BambuTx2824	BambuTx2824	ENST00000357631	-	TRUE	0	FALSE	FALSE	FALSE	1	FALSE	FALSE	0	0	0	0	0	0	74	9.11385e-13	2.36372e-06	5.89842e-06	3.74711	54	19.8762	1	4	4.48317	1	3	3.7179	0.432339	41.3427	17.2072
HEYA8	ENSG00000172809	HepG2	ENST00000584577	ENST00000533498	ENST00000533498	ENST00000584577	+	FALSE	-11	FALSE	FALSE	FALSE	18	FALSE	FALSE	0	1	0	0	0	0	3914	0.00331694	0.00117881	0.00209618	2.84113	4192	173.987	3	3	63.067	4	2	127.152	17.5619	1747.28	2539.93
HEYA8	ENSG00000172889	K562	BambuTx2604	ENST00000371698	ENST00000371698	BambuTx2604	+	FALSE	-24	FALSE	FALSE	FALSE	0	FALSE	FALSE	0	0	0	1	0	0	11	8.40472e-10	0	6.277e-10	-4.00417	101	9.10154	2	2	1.36597	2	3	0	0.848299	92.6557	53.64
HEYA8	ENSG00000172889	K562	ENST00000371698	ENST00000406555	ENST00000406555	ENST00000371698	+	TRUE	0	FALSE	FALSE	FALSE	0	FALSE	FALSE	0	0	0	0	0	0	131	8.40472e-10	0	6.35375e-10	4.18496	1660	60.4704	1	3	52.0189	1	2	8.60272	16.4912	92.6557	53.64
HEYA8	ENSG00000172890	MCF7	BambuTx518	ENST00000530055	ENST00000530055	BambuTx518	+	TRUE	0	FALSE	FALSE	TRUE	0	FALSE	FALSE	0	0	0	0	0	0	32	0.000277228	4.76575e-05	0.000190394	2.13312	472	7.71985	2	5	4.22149	3	4	0.884801	3.41478	40.5912	23.6797
HEYA8	ENSG00000174720	H9	ENST00000505034	ENST00000509622	ENST00000509622	ENST00000505034	+	TRUE	0	FALSE	FALSE	TRUE	0	FALSE	TRUE	0	0	0	0	0	1	11	2.74362e-06	4.17677e-07	1.84589e-06	3.18925	98	15.2921	1	5	3.62576	3	4	0	0.154355	70.7243	41.8549
HEYA8	ENSG00000174775	K562	ENST00000417302	ENST00000493230	ENST00000493230	ENST00000417302	-	FALSE	-12	FALSE	FALSE	FALSE	1	FALSE	FALSE	1	0	0	0	0	0	17	4.67816e-06	4.74822e-07	3.2457e-06	2.17997	22	2.8325	2	3	0.861242	4	4	1.04487	0.315386	13.1011	37.2853
HEYA8	ENSG00000175110	K562	ENST00000478464	ENST00000465056	ENST00000465056	ENST00000478464	+	TRUE	0	FALSE	FALSE	FALSE	19	FALSE	FALSE	0	0	0	0	1	0	40	0.00478132	0.00156015	0.00309616	-2.00767	252	0.405569	6	4	3.74278	4	3	0	2.14679	67.6988	82.6183
HEYA8	ENSG00000175449	K562	ENST00000380005	ENST00000311364	ENST00000311364	ENST00000380005	+	TRUE	0	FALSE	FALSE	FALSE	-942	FALSE	FALSE	0	0	1	0	0	0	286	1.60637e-09	1.9735e-11	1.20015e-09	2.49334	88	23.1183	1	4	1.09994	1	2	5.48708	0.232263	57.4833	2.38436
HEYA8	ENSG00000176170	HepG2	ENST00000323374	BambuTx3043	BambuTx3043	ENST00000323374	+	TRUE	0	FALSE	FALSE	FALSE	2	FALSE	FALSE	0	0	0	0	0	0	187	0.000111617	3.25276e-05	7.2821e-05	3.29148	154	19.3991	2	4	4.0671	2	3	6.66817	1.6708	134.786	44.4399
HEYA8	ENSG00000176485	K562	ENST00000323646	ENST00000415826	ENST00000415826	ENST00000323646	-	TRUE	0	FALSE	TRUE	FALSE	-1279	FALSE	FALSE	0	0	0	0	0	0	9	7.66088e-10	0	5.7617e-10	-2.24678	22	0.241074	2	2	0.170939	2	2	0.192859	0.0511452	3.98378	16.9559
HEYA8	ENSG00000176485	K562	ENST00000415826	ENST00000323646	ENST00000323646	ENST00000415826	-	TRUE	0	TRUE	FALSE	FALSE	1279	FALSE	FALSE	0	0	0	0	0	0	51	7.66088e-10	0	5.7617e-10	2.19963	1011	3.52339	1	2	16.7828	1	2	2.13996	9.55773	3.98378	16.9559
HEYA8	ENSG00000176720	Hct116	BambuTx3649	ENST00000318407	ENST00000318407	BambuTx3649	+	FALSE	29	FALSE	FALSE	FALSE	7	FALSE	FALSE	0	1	0	0	0	0	87	0.000829978	0	0.000535534	2.44786	51	20.5175	1	2	3.5544	2	2	0.890434	0.533233	20.5175	24.3959
HEYA8	ENSG00000176720	MCF7	BambuTx3649	ENST00000318407	ENST00000318407	BambuTx3649	+	FALSE	29	FALSE	FALSE	FALSE	7	FALSE	FALSE	0	1	0	0	0	0	110	0.00462103	0	0.00309306	2.75714	51	24.5157	1	2	3.5544	2	2	1.34334	0.533233	24.5157	24.3959
HEYA8	ENSG00000176731	MCF7	ENST00000614462	ENST00000612977	ENST00000612977	ENST00000614462	-	FALSE	17	FALSE	FALSE	FALSE	-410	FALSE	FALSE	0	0	0	2	0	0	805	5.15881e-09	0.000113122	0.000381923	2.82563	2466	53.8519	1	4	18.8771	4	3	25.8308	15.0973	121.572	262.241
HEYA8	ENSG00000176912	H9	BambuTx1158	BambuTx1157	BambuTx1157	BambuTx1158	-	TRUE	0	FALSE	FALSE	FALSE	0	FALSE	FALSE	0	0	0	0	0	0	221	0.00311402	0.00138483	0.00444309	-2.0658	288	1.5583	3	3	1.81214	3	2	1.5583	1.49203	36.5516	14.5652
HEYA8	ENSG00000176973	HepG2	ENST00000530349	BambuTx2868	BambuTx2868	ENST00000530349	+	TRUE	0	FALSE	TRUE	FALSE	-2	FALSE	FALSE	0	0	0	0	0	0	23	0.000109274	2.11693e-05	7.14875e-05	4.66794	112	14.1599	1	2	4.8667	1	2	0.644992	2.13621	21.7396	9.87688
HEYA8	ENSG00000177337	HepG2	ENST00000574411	ENST00000317114	ENST00000317114	ENST00000574411	+	FALSE	13	FALSE	FALSE	FALSE	980	FALSE	FALSE	0	1	0	1	0	0	74	0	8.04808e-18	6.60918e-16	2.09685	46	8.04438	1	3	0.883615	3	4	2.57403	0.253511	10.4101	8.89565
HEYA8	ENSG00000177830	H9	BambuTx424	BambuTx425	BambuTx425	BambuTx424	-	FALSE	4	FALSE	FALSE	TRUE	0	FALSE	FALSE	0	0	1	1	0	0	10	1.27397e-06	2.37395e-07	8.56105e-07	-2.63141	128	1.51068	5	3	2.80552	4	4	0	1.30578	46.4864	48.8481
HEYA8	ENSG00000177830	HepG2	ENST00000454838	ENST00000449825	ENST00000449825	ENST00000454838	-	TRUE	0	FALSE	TRUE	FALSE	0	FALSE	FALSE	0	0	1	0	0	0	70	6.40352e-14	2.66777e-15	4.46275e-14	5.59237	0	10.6442	2	4	0.228291	6	3	2.04088	0	54.0384	48.8481
HEYA8	ENSG00000178761	HepG2	ENST00000563671	ENST00000569524	ENST00000569524	ENST00000563671	-	FALSE	90	FALSE	FALSE	FALSE	0	FALSE	FALSE	0	2	1	0	0	0	53	2.32599e-07	2.76157e-08	1.53989e-07	2.2811	29	6.91204	1	6	0.4257	3	4	2.7527	0.172936	18.8343	3.2321
HEYA8	ENSG00000178980	Hct116	ENST00000599874	ENST00000602163	ENST00000602163	ENST00000599874	+	TRUE	0	TRUE	FALSE	FALSE	225	FALSE	FALSE	0	0	0	0	0	0	73	0	0.0380796	0.0310442	-2.84016	35	1.22737	5	3	0.279041	3	4	0.577024	0.118083	189.468	25.3197
HEYA8	ENSG00000178980	Hct116	ENST00000601419	BambuTx1309	BambuTx1309	ENST00000601419	+	FALSE	-18	FALSE	FALSE	FALSE	32	FALSE	FALSE	0	0	0	1	0	1	9943	0	1.93431e-47	3.45349e-45	6.62894	99	33.1475	2	4	3.34192	2	2	15.2035	0.846718	189.468	25.3197
HEYA8	ENSG00000179222	Hct116	ENST00000473931	ENST00000375772	ENST00000375772	ENST00000473931	+	TRUE	0	FALSE	TRUE	FALSE	0	FALSE	FALSE	1	0	0	0	0	0	1160	0	2.07742e-13	3.43927e-12	5.04598	0	41.095	1	4	1.25577	3	2	3.59529	0	43.8989	32.815
HEYA8	ENSG00000179528	HepG2	ENST00000341396	ENST00000377566	ENST00000377566	ENST00000341396	-	TRUE	0	FALSE	FALSE	FALSE	65	FALSE	FALSE	0	0	0	0	0	0	170	6.72709e-05	0	4.34264e-05	2.09052	139	9.72216	1	4	0.95467	1	2	7.37543	0.901866	12.8701	1.6118
HEYA8	ENSG00000179528	HepG2	ENST00000377566	ENST00000341396	ENST00000341396	ENST00000377566	-	TRUE	0	FALSE	FALSE	FALSE	-65	FALSE	FALSE	0	0	0	0	0	0	39	6.72709e-05	0	4.51983e-05	-2.20391	5	1.24226	2	2	0.070412	2	4	1.24226	0	12.8701	1.6118
HEYA8	ENSG00000180573	H9	ENST00000314088	ENST00000377791	ENST00000377791	ENST00000314088	+	FALSE	0	FALSE	FALSE	FALSE	-14	FALSE	FALSE	0	0	0	0	0	0	173	0.0122581	0.00856018	0.00763924	2.71079	145	0.759249	4	2	2.55806	3	3	0.431839	1.83483	4.97497	12.6982
HEYA8	ENSG00000180573	HepG2	BambuTx2092	BambuTx3988	BambuTx3988	BambuTx2092	+	FALSE	0	FALSE	FALSE	FALSE	-77	FALSE	FALSE	0	0	0	0	0	1	22	4.91968e-05	1.27848e-05	3.18812e-05	-2.20205	374	1.4291	4	2	3.42573	2	2	0.644992	2.94268	113.796	12.6982
HEYA8	ENSG00000182287	H9	BambuTx4962	ENST00000329235	ENST00000329235	BambuTx4962	-	FALSE	118	FALSE	FALSE	TRUE	0	FALSE	FALSE	0	0	1	0	0	0	2258	7.07864e-05	1.69004e-05	4.64891e-05	-2.86212	14	87.1471	2	2	0.0654669	3	4	20.6715	0.0575641	332.407	22.4869
HEYA8	ENSG00000182287	HepG2	BambuTx2630	ENST00000329235	ENST00000329235	BambuTx2630	-	FALSE	118	FALSE	FALSE	TRUE	0	FALSE	FALSE	0	0	0	0	0	0	204	7.85924e-05	2.19247e-05	5.09789e-05	3.45285	48	25.4664	1	2	1.6966	2	5	8.97559	0.80551	27.2847	22.4869
HEYA8	ENSG00000182600	HepG2	ENST00000481155	ENST00000331342	ENST00000331342	ENST00000481155	+	TRUE	0	FALSE	FALSE	TRUE	0	FALSE	FALSE	0	0	0	0	0	0	314	0.0340697	0	0.0218001	3.51934	36	13.2281	2	2	0.289577	2	2	12.6581	0.264109	62.6808	4.27255
HEYA8	ENSG00000182718	HepG2	ENST00000451270	BambuTx2967	BambuTx2967	ENST00000451270	-	TRUE	0	FALSE	FALSE	FALSE	-5	FALSE	FALSE	0	0	0	0	0	0	909	0	1.27166e-59	7.65821e-57	12.6668	133277	56.4961	1	4	1907.81	1	2	31.6777	898.162	58.1652	2094.26
HEYA8	ENSG00000182979	H9	BambuTx4804	ENST00000406191	ENST00000406191	BambuTx4804	+	FALSE	-43	FALSE	FALSE	FALSE	0	FALSE	FALSE	0	0	0	1	0	0	132	0	2.52451e-14	7.8483e-13	4.67199	1	18.4322	2	3	4.37596	3	2	2.20305	0	81.2339	40.7611
HEYA8	ENSG00000183011	Hct116	ENST00000575071	BambuTx1032	BambuTx1032	ENST00000575071	-	TRUE	0	FALSE	FALSE	FALSE	0	FALSE	FALSE	0	0	0	0	0	1	460	9.32612e-05	1.97291e-05	6.22165e-05	-2.18537	369	2.61079	4	3	3.72177	4	2	2.05175	2.84445	237.289	85.3505
HEYA8	ENSG00000183011	K562	ENST00000575771	BambuTx1032	BambuTx1032	ENST00000575771	-	TRUE	0	FALSE	FALSE	FALSE	0	FALSE	FALSE	0	0	0	0	0	0	182	0	1.18166e-21	1.56296e-19	3.4602	3526	12.3324	2	3	25.6393	2	2	7.2959	23.3552	37.7766	85.3505
HEYA8	ENSG00000183077	HepG2	BambuTx1143	ENST00000589256	ENST00000589256	BambuTx1143	+	FALSE	0	FALSE	FALSE	TRUE	0	FALSE	FALSE	0	0	0	0	0	0	15	0.00126279	0.00053158	0.000798326	-2.36193	202	0.747966	7	4	3.17801	2	1	0.144879	1.09977	92.7477	28.5918
HEYA8	ENSG00000183337	Hct116	ENST00000378455	BambuTx2640	BambuTx2640	ENST00000378455	-	TRUE	0	FALSE	FALSE	TRUE	0	FALSE	FALSE	0	0	0	0	0	0	473	0.000402668	0.00016473	0.000264411	3.67752	1	1.66555	2	4	0.805184	2	2	1.66555	0	9.87725	5.31508
HEYA8	ENSG00000183444	Hct116	BambuTx2320	BambuTx2318	BambuTx2318	BambuTx2320	-	TRUE	0	FALSE	FALSE	FALSE	11	FALSE	FALSE	0	0	0	3	0	0	441	0	3.27292e-13	1.01286e-11	3.63384	423	4.45924	2	3	5.00661	2	2	1.63316	4.3627	15.0102	18.1468
HEYA8	ENSG00000183696	H9	ENST00000331803	BambuTx2262	BambuTx2262	ENST00000331803	+	TRUE	0	FALSE	FALSE	FALSE	-314	FALSE	FALSE	0	0	3	0	0	0	273	1.75976e-12	6.83682e-14	1.28413e-12	4.09475	0	4.54043	3	4	1.8817	3	3	2.26131	0	27.1728	37.1631
HEYA8	ENSG00000183765	MCF7	ENST00000348295	ENST00000328354	ENST00000328354	ENST00000348295	-	FALSE	10	FALSE	FALSE	FALSE	-1	FALSE	FALSE	0	0	0	1	0	0	55	0	3.3201e-11	3.42612e-09	-3.18001	12	18.8597	2	2	0.487971	2	3	1.90578	0.0381805	62.2554	9.71527
HEYA8	ENSG00000184083	HepG2	ENST00000375180	ENST00000477084	ENST00000477084	ENST00000375180	-	FALSE	26	FALSE	FALSE	TRUE	0	FALSE	FALSE	0	0	0	0	0	0	73	0.0321865	0	0.0195482	2.08129	0	2.4335	1	2	0.368724	2	2	1.62233	0	2.4335	1.52969
HEYA8	ENSG00000184110	HepG2	ENST00000331666	ENST00000566866	ENST00000566866	ENST00000331666	+	TRUE	0	TRUE	FALSE	FALSE	-133	FALSE	FALSE	0	0	0	0	0	0	1353	7.87747e-05	7.34699e-06	5.11505e-05	2.52008	11337	173.692	2	3	307.711	1	1	51.307	83.5585	513.449	331.14
HEYA8	ENSG00000184110	MCF7	ENST00000331666	ENST00000565932	ENST00000565932	ENST00000331666	+	TRUE	0	TRUE	FALSE	FALSE	-135	FALSE	FALSE	0	0	0	0	0	0	50	0.0083796	0.00143133	0.00554109	3.39295	11337	35.2643	2	4	307.711	1	1	0.314986	83.5585	262.886	331.14
HEYA8	ENSG00000184381	H9	ENST00000402064	ENST00000332509	ENST00000332509	ENST00000402064	-	FALSE	-27	FALSE	FALSE	FALSE	5	FALSE	FALSE	0	0	0	1	0	0	24	0.000881441	0	0.000566202	2.27573	17	2.3812	1	2	0.644377	1	2	0.0779761	0.133308	3.20596	1.03289
HEYA8	ENSG00000184470	HepG2	BambuTx5958	ENST00000400521	ENST00000400521	BambuTx5958	-	TRUE	0	FALSE	FALSE	FALSE	0	FALSE	FALSE	0	0	0	0	0	0	22	0.00491745	0.00388207	0.0030753	2.50203	197	8.31645	1	4	2.03279	2	2	0.621132	1.33241	12.1675	23.4025
HEYA8	ENSG00000184489	HepG2	ENST00000521578	ENST00000349124	ENST00000349124	ENST00000521578	+	TRUE	0	TRUE	FALSE	FALSE	1160	FALSE	FALSE	0	0	1	0	0	0	21	0.00468502	0.00091037	0.00292397	2.20765	79	1.76453	3	4	0.781469	2	2	0.644992	0.709987	10.8659	2.15277
HEYA8	ENSG00000184640	H9	ENST00000541152	ENST00000423034	ENST00000423034	ENST00000541152	+	TRUE	0	FALSE	FALSE	FALSE	0	FALSE	FALSE	0	0	0	0	0	0	180	2.29586e-07	2.73115e-08	1.56337e-07	4.10515	4	21.6203	2	6	1.06543e-05	10	5	2.49523	0	174.334	119.636
HEYA8	ENSG00000184640	HepG2	ENST00000591088	ENST00000541152	ENST00000541152	ENST00000591088	+	TRUE	0	FALSE	FALSE	FALSE	1570	FALSE	FALSE	0	0	0	0	0	0	164	9.39964e-07	1.48279e-07	6.26642e-07	3.36602	22	48.1539	3	5	0.153022	7	4	5.98372	0.132274	307.842	119.636
HEYA8	ENSG00000185480	K562	BambuTx662	ENST00000327680	ENST00000327680	BambuTx662	+	FALSE	-58	FALSE	FALSE	FALSE	0	FALSE	FALSE	0	0	0	1	0	0	11	9.64263e-07	0.0273473	0.0247329	2.01399	84	7.2402	1	3	3.03341	2	3	0	0.46945	15.0101	13.0863
HEYA8	ENSG00000185963	H9	ENST00000375512	ENST00000356884	ENST00000356884	ENST00000375512	-	FALSE	0	FALSE	FALSE	FALSE	0	FALSE	FALSE	0	1	0	0	0	0	49	1.44265e-05	0	9.63158e-06	2.50705	213	11.8668	1	2	10.5322	1	2	0.452201	2.26302	11.8668	27.7032
HEYA8	ENSG00000187091	H9	ENST00000417185	ENST00000463876	ENST00000463876	ENST00000417185	-	TRUE	0	FALSE	TRUE	FALSE	-2	FALSE	FALSE	1	0	0	0	0	0	38	4.96474e-10	1.03252e-11	3.41608e-10	-2.39766	6	0.733402	3	2	0.646923	2	1	0.292999	0.0583943	10.9081	3.90603
HEYA8	ENSG00000187091	H9	ENST00000463876	ENST00000334661	ENST00000334661	ENST00000463876	-	TRUE	0	FALSE	FALSE	FALSE	0	FALSE	FALSE	0	0	0	0	0	0	348	4.96474e-10	5.31224e-09	9.67538e-08	5.50942	121	6.93616	1	3	2.73162	1	2	3.20596	1.12408	10.9081	3.90603
HEYA8	ENSG00000187522	K562	ENST00000441647	BambuTx8406	BambuTx8406	ENST00000441647	+	FALSE	167	FALSE	FALSE	TRUE	0	FALSE	FALSE	0	0	0	0	0	0	6	0.0147652	0.00339402	0.0092212	2.11559	116	2.85709	2	3	0.753985	2	3	0	0.607983	30.8478	12.9557
HEYA8	ENSG00000187609	HepG2	ENST00000479452	ENST00000465160	ENST00000465160	ENST00000479452	-	FALSE	7	FALSE	FALSE	TRUE	0	FALSE	FALSE	0	0	0	0	0	0	35	1.68211e-07	0	1.15668e-07	2.2442	228	3.60364	1	2	4.80294	1	2	1.49593	1.90178	4.86699	7.73335
HEYA8	ENSG00000188352	K562	ENST00000605086	BambuTx2492	BambuTx2492	ENST00000605086	+	TRUE	0	FALSE	FALSE	TRUE	0	FALSE	FALSE	0	0	0	0	0	0	22	0.000165676	3.14709e-05	0.000113038	2.02935	0	0.704366	1	3	5.06022	2	3	0	0	1.46298	20.016
HEYA8	ENSG00000196154	A549	ENST00000481009	ENST00000368715	ENST00000368715	ENST00000481009	-	FALSE	-34	FALSE	FALSE	FALSE	0	FALSE	FALSE	1	0	0	0	0	0	231	0	2.80142e-05	0.000116815	-3.66579	50	23.3528	4	4	0.543199	2	4	8.13663	0.474948	1402.22	3.03678
HEYA8	ENSG00000196154	HepG2	ENST00000354332	ENST00000368715	ENST00000368715	ENST00000354332	-	TRUE	0	FALSE	FALSE	FALSE	0	FALSE	FALSE	0	0	0	0	0	0	90	7.5047e-07	6.58048e-06	2.59013e-05	4.41425	11	3.24466	1	4	0.07013	4	4	2.89168	0.0190902	10.2961	3.03678
HEYA8	ENSG00000196154	K562	ENST00000354332	ENST00000368715	ENST00000368715	ENST00000354332	-	TRUE	0	FALSE	FALSE	FALSE	0	FALSE	FALSE	0	0	0	0	0	0	35	0.0208829	0.0110294	0.0129172	3.47993	11	2.05921	2	4	0.07013	4	4	1.58289	0.0190902	8.35096	3.03678
HEYA8	ENSG00000196295	HepG2	ENST00000355837	BambuTx6268	BambuTx6268	ENST00000355837	-	TRUE	0	FALSE	FALSE	TRUE	0	FALSE	FALSE	0	0	0	0	0	0	11	0.0130377	0.0065784	0.00795512	2.07303	1	0.621132	1	5	0.857866	1	3	0	0	1.49593	4.74127
HEYA8	ENSG00000196504	Hct116	ENST00000545856	BambuTx1458	BambuTx1458	ENST00000545856	-	FALSE	40	FALSE	FALSE	TRUE	0	FALSE	TRUE	0	0	2	0	0	1	502	0	1.30549e-20	8.08011e-19	2.10083	60	37.0005	2	2	5.40486	2	3	2.16248	0.17397	119.042	61.6586
HEYA8	ENSG00000196756	A549	BambuTx1575	ENST00000436764	ENST00000436764	BambuTx1575	-	FALSE	-40	FALSE	FALSE	FALSE	3	FALSE	FALSE	0	0	0	1	0	0	26	0	1.69652e-23	4.86708e-22	-3.18713	127	2.30083	5	3	1.33	4	4	0.644281	0.387753	72.818	10.5833
HEYA8	ENSG00000196756	A549	BambuTx1576	ENST00000417578	ENST00000417578	BambuTx1576	-	FALSE	-79	FALSE	FALSE	FALSE	-2	FALSE	FALSE	0	0	0	1	0	1	26	0	5.98664e-08	3.83366e-07	2.24342	264	8.94175	3	3	3.36334	2	3	1.17816	2.88213	72.818	10.5833
HEYA8	ENSG00000197122	HepG2	ENST00000373558	ENST00000373578	ENST00000373578	ENST00000373558	+	TRUE	0	FALSE	TRUE	FALSE	0	FALSE	FALSE	0	0	1	0	0	0	15	0	5.94746e-06	1.74717e-05	-3.18762	0	6.05769	3	3	0.0899458	4	3	0	0	65.435	18.034
HEYA8	ENSG00000197122	HepG2	ENST00000373578	BambuTx3217	BambuTx3217	ENST00000373578	+	TRUE	0	FALSE	FALSE	FALSE	-634	FALSE	FALSE	0	0	0	0	0	0	219	0	1.30374e-16	3.20466e-15	3.51893	54	39.6117	1	4	16.8801	1	3	6.83245	0.422754	65.435	18.034
HEYA8	ENSG00000197249	HepG2	ENST00000393087	ENST00000440909	ENST00000440909	ENST00000393087	-	TRUE	0	FALSE	FALSE	FALSE	1602	FALSE	FALSE	0	0	0	0	0	0	260	0.00170282	0	0.00107672	-3.03735	17	142.343	2	2	0.181064	2	3	5.94863	0.076361	5950.06	6.90958
[truncated: 2,198 more rows]
