# Supplementary material for: A systematic benchmark of Nanopore long-read RNA sequencing for transcript-level analysis in human cell lines
Source: Nat Methods. 2025 Mar 13;22(4):801–12. doi: 10.1038/s41592-025-02623-4 (PMC11978509; doi:10.1038/s41592-025-02623-4)
Supplement: Supplementary file 11 — Expression levels of novel transcripts. [file 41592_2025_2623_MOESM11_ESM.xlsx]

## Sheet: NovelTranscripts_NDR0.1
TXNAME	NDR_uniquealignments	GENEID	NDR	novelGene	novelTranscript	txClassDescription	readCount	relReadCount	repeatOverlapping	relSubsetCount	txid	eqClassById	RefSeq_REFTXNAME	RefSeq_class_code	GENCODE_v44_REFTXNAME	GENCODE_v44_class_code	RTS_artefact	perc_A_downstream_TTS	Intra-priming artefact: 1 means Yes	Highly repetitive	Filtered in Figure 6: 1 means filtered out
BambuTx1	NA	ENSG00000227232	0.0901293	FALSE	TRUE	allNew	172	0.0667961	0	1	1	1	NR_024540.1	j	NA	u	FALSE	30	FALSE	FALSE	0
BambuTx2	NA	ENSG00000279457	0.0938448	FALSE	TRUE	newFirstJunction:newJunction:newFirstExon	1900	0.322034	0	1	2	2	NR_186787.1	j	NA	u	TRUE	30	0	0	1
BambuTx3	0.0718972	ENSG00000235169	0.0261241	FALSE	TRUE	newFirstJunction	1348	0.384374	0	1	3	3	NM_001288583.2	=	ENST00000642557.4	=	FALSE	25	0	0	0
BambuTx4	0.104235	ENSG00000171603	0.0791362	FALSE	TRUE	newWithin	348	0.134467	0	1	4	4	XM_047449470.1	=	ENST00000650348.1	j	FALSE	10	0	0	0
BambuTx5	0.150413	ENSG00000142634	0.0681987	FALSE	TRUE	newLastJunction:newJunction	600	0.0698405	0.0227171	1	5	5	XM_005246000.4	=	NA	u	FALSE	20	0	0	0
BambuTx6	0.195619	ENSG00000219481	0.0666318	FALSE	TRUE	newLastJunction	300	0.186567	0.342674	1	6	6	NM_001405701.2	j	NA	u	FALSE	40	0	0	0
BambuTx7	0.0791525	ENSG00000127483	0.0874628	FALSE	TRUE	newWithin	1183	0.196577	0	1	7	7	NM_001372052.1	=	NA	u	FALSE	20	0	0	0
BambuTx8	0.0419172	ENSG00000070831	0.0129042	FALSE	TRUE	newWithin	37233	0.609637	0.020447	1	8	8	NM_001791.4	=	ENST00000656825.1	=	FALSE	20	0	0	0
BambuTx9	0.0849451	ENSG00000060642	0.0551034	FALSE	TRUE	newWithin	589	0.249788	0.0164396	1	9	9	NM_001374480.1	=	ENST00000674222.1	=	FALSE	30	0	0	0
BambuTx10	0.0244336	ENSG00000184007	0.0368272	FALSE	TRUE	newWithin	5149	0.257154	0	1	10	10	NM_080391.4	=	ENST00000647444.2	=	FALSE	40	0	0	0
BambuTx11	0.0831494	ENSG00000134686	0.0829671	FALSE	TRUE	newWithin	445	0.115946	0	1	11	11	NM_004427.4	j	ENST00000683057.1	j	FALSE	0	0	0	0
BambuTx12	0.0530069	ENSG00000116985	0.055763	FALSE	TRUE	newLastJunction:newLastExon	113	0.325648	0.0651365	1	12	12	XM_011542022.3	=	ENST00000648746.1	x	FALSE	25	0	0	0
BambuTx13	0.0714985	ENSG00000187147	0.0811713	FALSE	TRUE	newJunction	891	0.188771	0.0483627	1	13	13	XM_047424282.1	j	NA	u	TRUE	5	0	0	1
BambuTx14	0.172772	ENSG00000117859	0.0932623	FALSE	TRUE	newJunction	545	0.0604481	0.0409058	1	14	14	NM_001330580.2	j	NA	u	FALSE	30	0	0	0
BambuTx15	0.0575578	ENSG00000058799	0.0634595	FALSE	TRUE	newWithin	881	0.23081	0	1	15	15	NM_018982.5	j	NA	u	FALSE	5	0	0	0
BambuTx16	0.103444	ENSG00000081870	0.0795509	FALSE	TRUE	newFirstJunction:newJunction:newFirstExon	5875	0.131966	0	1	16	16	NM_001316935.2	=	ENST00000713564.1	x	FALSE	15	0	0	0
BambuTx17	0.056827	ENSG00000143033	0.0482842	FALSE	TRUE	newLastJunction:newJunction	340	0.051228	0.0106762	1	17	17	NM_007358.4	j	NA	u	FALSE	10	0	0	0
BambuTx18	0.118026	ENSG00000162627	0.0810516	FALSE	TRUE	newWithin	751	0.0970911	0.0439698	1	18	18	XM_006710677.3	=	NA	u	TRUE	10	0	0	1
BambuTx19	0.0478661	ENSG00000233184	0.0450022	FALSE	TRUE	allNew	1057	0.529559	0	1	19	19	NR_109849.1	j	ENST00000654574.3	=	FALSE	10	0	0	0
BambuTx20	0.0788526	ENSG00000156171	0.0476314	FALSE	TRUE	newWithin	2220	0.239353	0	1	20	20	NM_001349884.2	=	ENST00000700750.1	x	FALSE	5	0	0	0
BambuTx21	0.13874	ENSG00000226419	0.0854074	FALSE	TRUE	newWithin	414	0.143055	0.193484	1	21	21	NR_103743.1	=	ENST00000664314.1	=	FALSE	25	0	0	0
BambuTx22	0.0911176	ENSG00000203865	0.0611072	FALSE	TRUE	allNew	505	0.258577	0	1	22	22	NR_024124.2	=	ENST00000674823.1	=	FALSE	5	0	0	0
BambuTx23	0.0394618	ENSG00000131788	0.0293016	FALSE	TRUE	newWithin	1100	0.332025	0	1	23	23	NM_006099.3	j	NA	u	FALSE	20	0	0	0
BambuTx24	0.0938187	ENSG00000143393	0.0996326	FALSE	TRUE	newWithin	759	0.213562	0	1	24	24	NM_001369625.1	=	NA	u	FALSE	10	0	0	0
BambuTx25	0.0739038	ENSG00000143515	0.0574657	FALSE	TRUE	newWithin	190	0.232843	0.0172848	1	25	25	NM_001370597.1	=	ENST00000672630.1	j	TRUE	25	0	0	1
BambuTx26	0.02917	BambuGene2523	0.0878606	TRUE	TRUE	newGene-spliced	902	1	0.943765	1	26	26	XM_011509624.4	i	NA	u	FALSE	20	0	1	0
BambuTx27	0.116429	ENSG00000143157	0.0344127	FALSE	TRUE	newWithin	230	0.109368	0.0783042	1	27	27	XM_005245370.5	=	NA	u	FALSE	25	0	0	0
BambuTx28	NA	ENSG00000224837	0.0953603	FALSE	TRUE	allNew	1697	0.478837	0	1	28	28	XM_047425194.1	i	NA	u	FALSE	20	0	0	0
BambuTx29	0.0339778	ENSG00000198860	0.04292	FALSE	TRUE	newLastJunction:newJunction:newLastExon	7578	0.412813	0.283883	1	29	29	NM_001363643.2	=	ENST00000643231.1	=	FALSE	10	0	0	0
BambuTx30	0.111333	ENSG00000162923	0.083159	FALSE	TRUE	newWithin	590	0.210114	0	1	30	30	NM_001115113.3	=	ENST00000651911.2	=	FALSE	25	0	0	0
BambuTx31	0.0981735	ENSG00000185842	0.0989018	FALSE	TRUE	newWithin	1202	0.19189	0.171404	1	31	31	NM_001367481.1	=	ENST00000682510.1	j	FALSE	15	0	0	0
BambuTx32	0.0488793	ENSG00000174371	0.0741952	FALSE	TRUE	newWithin	482	0.118661	0	1	32	32	XM_011544321.3	=	NA	u	FALSE	0	0	0	0
BambuTx33	0.0915615	ENSG00000054282	0.0758834	FALSE	TRUE	newWithin	156	0.00968583	0	1	33	33	NM_006642.5	j	ENST00000673466.1	x	TRUE	15	0	0	1
BambuTx34	0.0480954	ENSG00000054282	0.0575908	FALSE	TRUE	newWithin	385	0.0239041	0.194872	1	34	34	NM_001350251.2	j	NA	u	FALSE	35	0	0	0
BambuTx35	0.0694741	ENSG00000162714	0.0674057	FALSE	TRUE	newWithin	399	0.380725	0.0632133	1	35	35	NM_032752.3	=	ENST00000682384.1	=	FALSE	20	0	0	0
BambuTx36	0.0726796	ENSG00000015171	0.0835974	FALSE	TRUE	newWithin	371	0.17034	0.00805467	1	36	36	NM_001370100.5	=	ENST00000704306.1	j	FALSE	20	0	0	0
BambuTx37	0.0757308	ENSG00000150054	0.0884979	FALSE	TRUE	newFirstJunction:newJunction:newFirstExon	319	0.24883	0	1	37	37	NM_001318170.2	=	ENST00000683449.1	=	FALSE	30	0	0	0
BambuTx38	0.0573758	ENSG00000224597	0.0987586	FALSE	TRUE	newLastJunction:newJunction:newLastExon	1180	0.262982	0.0231214	1	38	38	NR_110922.1	j	ENST00000701307.1	j	FALSE	20	0	0	0
BambuTx39	0.0688447	ENSG00000108100	0.0462	FALSE	TRUE	newJunction	320	0.125294	0.083266	1	39	39	NM_145012.6	j	ENST00000659071.1	x	FALSE	30	0	0	0
BambuTx40	0.0552123	ENSG00000196693	0.0475491	FALSE	TRUE	newWithin	731	0.368633	0	1	40	40	NM_001305035.2	=	ENST00000649715.3	x	FALSE	40	0	0	0
BambuTx41	0.0648933	ENSG00000198915	0.0990615	FALSE	TRUE	newWithin	407	0.250616	0	1	41	41	XM_011539500.3	=	NA	u	FALSE	0	0	0	0
BambuTx42	0.0116402	ENSG00000169813	0.0284634	FALSE	TRUE	newFirstJunction:newJunction	28897	0.401967	0	1	42	42	NM_001098204.2	=	ENST00000682386.1	=	FALSE	30	0	0	0
BambuTx43	0.048375	ENSG00000231131	0.0607287	FALSE	TRUE	newFirstJunction:newJunction	923	0.370534	0.0691846	1	43	43	NR_120642.1	j	ENST00000647908.1	j	FALSE	30	0	0	0
BambuTx44	0.062379	ENSG00000231131	0.0969486	FALSE	TRUE	newFirstJunction:newJunction:newFirstExon	722	0.289843	0	1	44	44	NR_120642.1	j	ENST00000647908.1	j	FALSE	40	0	0	0
BambuTx45	0.0620988	ENSG00000182010	0.0673363	FALSE	TRUE	newFirstJunction:newJunction	827	0.185426	0	1	45	45	NM_001282941.2	j	NA	u	FALSE	10	0	0	0
BambuTx46	0.0340572	ENSG00000166295	0.0297992	FALSE	TRUE	newWithin	10334	0.128266	0	1	46	46	NM_001242547.2	=	ENST00000672957.1	x	FALSE	15	0	0	0
BambuTx47	0.12397	ENSG00000166295	0.0804079	FALSE	TRUE	newFirstJunction	7953	0.0987129	0	1	47	47	NR_038392.2	=	ENST00000672957.1	x	FALSE	15	0	0	0
BambuTx48	0.0593059	ENSG00000148719	0.0577	FALSE	TRUE	newWithin	1587	0.216774	0	1	48	48	NM_001365080.3	=	NA	u	FALSE	10	0	0	0
BambuTx49	0.0314404	ENSG00000279088	0.033881	FALSE	TRUE	allNew	8474	0.75573	0.749245	1	49	49	XR_007062195.1	=	NA	u	FALSE	15	0	0	0
BambuTx50	0.116743	ENSG00000156671	0.0783049	FALSE	TRUE	newWithin	365	0.333943	0.0241279	1	50	50	XM_005269541.6	=	ENST00000671730.1	j	FALSE	20	0	0	0
BambuTx51	0.0607747	ENSG00000108219	0.0579317	FALSE	TRUE	newFirstJunction	1416	0.214936	0.0599778	1	51	51	NM_001351266.2	=	NA	u	FALSE	5	0	0	0
BambuTx52	0.0238661	ENSG00000138138	0.0254158	FALSE	TRUE	newFirstJunction:newJunction:newFirstExon	4062	0.448147	0.036277	1	52	52	NM_001321967.2	=	ENST00000680024.1	=	FALSE	15	0	0	0
BambuTx53	0.101185	ENSG00000180628	0.088835	FALSE	TRUE	newLastJunction:newJunction	229	0.0468878	0.0193936	1	53	53	XM_047425843.1	=	NA	u	FALSE	10	0	0	0
BambuTx54	0.0273462	ENSG00000107566	0.010917	FALSE	TRUE	newWithin	1260	0.209094	0	1	54	54	NM_001347861.2	=	NA	u	FALSE	5	0	0	0
BambuTx55	0.0190416	ENSG00000235823	0.0296846	FALSE	TRUE	newWithin	4979	0.546542	0.592751	1	55	55	NR_026762.1	=	ENST00000659159.1	=	FALSE	0	0	0	0
BambuTx56	0.0318869	ENSG00000107816	0.0640861	FALSE	TRUE	newWithin	456	0.233248	0.0466574	1	56	56	NM_001318100.2	=	NA	u	FALSE	30	0	0	0
BambuTx57	0.110614	ENSG00000059915	0.0872763	FALSE	TRUE	newWithin	30	0.483871	0	1	57	57	NR_073110.2	=	NA	u	TRUE	0	0	0	1
BambuTx58	0.0545512	ENSG00000107679	0.0314762	FALSE	TRUE	newFirstJunction	388	0.281977	0.0110149	1	58	58	NM_021622.5	=	NA	u	FALSE	15	0	0	0
BambuTx59	0.0482248	ENSG00000019995	0.0537881	FALSE	TRUE	newWithin	407	0.230595	0.0498629	1	59	59	XM_047425383.1	=	NA	u	TRUE	25	0	0	1
BambuTx60	0.0509218	ENSG00000089876	0.0805746	FALSE	TRUE	newFirstJunction:newJunction:newFirstExon	260	0.0842515	0	1	60	60	XM_047425469.1	=	NA	u	FALSE	10	0	0	0
BambuTx61	0.0487643	ENSG00000089876	0.0470578	FALSE	TRUE	newWithin	448	0.145172	0	1	61	61	XM_047425470.1	=	NA	u	FALSE	10	0	0	0
BambuTx62	0.0700958	ENSG00000165752	0.0148946	FALSE	TRUE	allNew	1970	0.308198	0.215753	1	62	62	NM_001318883.2	=	NA	u	FALSE	10	0	0	0
BambuTx63	0.114585	ENSG00000183251	0.0733161	FALSE	TRUE	newLastJunction:newLastExon	327	0.359341	0.0293399	1	63	63	NM_001005567.3	j	ENST00000643199.1	j	FALSE	25	0	0	0
BambuTx64	0.121458	ENSG00000166394	0.0782464	FALSE	TRUE	newWithin	1245	0.297278	0	1	64	64	XM_011520184.3	=	NA	u	FALSE	25	0	0	0
BambuTx65	0.113183	ENSG00000129083	0.056494	FALSE	TRUE	newWithin	1816	0.0740499	0	1	65	65	NM_001144062.2	=	NA	u	FALSE	25	0	0	0
BambuTx66	0.0836671	ENSG00000166788	0.0873767	FALSE	TRUE	newJunction	1374	0.0878348	0	1	66	66	NM_138421.3	j	NA	u	FALSE	30	0	0	0
BambuTx67	0.0591631	ENSG00000135373	0.0427272	FALSE	TRUE	newWithin	1201	0.55193	0	1	67	67	NM_001378047.1	=	NA	u	FALSE	10	0	0	0
BambuTx68	0.0542922	ENSG00000052841	0.0853976	FALSE	TRUE	newJunction	1157	0.223748	0.0137901	1	68	68	NM_001376525.1	j	ENST00000703837.1	j	FALSE	15	0	0	0
BambuTx69	0.0444983	ENSG00000149016	0.0474826	FALSE	TRUE	newLastJunction	1759	0.400592	0	1	69	69	NM_022830.3	j	NA	u	FALSE	10	0	0	0
BambuTx70	0.0356975	ENSG00000256940	0.0318425	FALSE	TRUE	allNew	1049	0.273248	0.271583	1	70	70	NR_135087.1	j	ENST00000663760.3	=	FALSE	35	0	0	0
BambuTx71	0.0921491	ENSG00000173264	0.085179	FALSE	TRUE	newWithin	440	0.146277	0.126465	1	71	71	NM_001378079.1	=	NA	u	FALSE	10	0	0	0
BambuTx72	0.080227	ENSG00000173727	0.0923008	FALSE	TRUE	allNew	829	0.103898	0.925328	1	72	72	NR_160548.1	j	ENST00000685970.1	=	FALSE	20	0	1	0
BambuTx73	0.0520625	ENSG00000172613	0.0558306	FALSE	TRUE	newLastJunction:newJunction:newLastExon	1208	0.401062	0.384956	1	73	73	NR_024469.1	j	NA	u	FALSE	30	0	0	0
BambuTx74	0.0993796	ENSG00000171067	0.0845751	FALSE	TRUE	newWithin	2742	0.235203	0	1	74	74	NM_001300913.2	=	NA	u	FALSE	25	0	0	0
BambuTx75	0.039669	BambuGene9879	0.0444644	TRUE	TRUE	newGene-spliced	699	0.929521	0.106186	1	75	75	NA	u	NA	u	TRUE	10	0	0	1
BambuTx76	0.0566169	ENSG00000137486	0.0800658	FALSE	TRUE	allNew	790	0.333052	0.473344	1	76	76	NM_020251.4	j	NA	u	FALSE	35	0	0	0
BambuTx77	0.0639441	ENSG00000149269	0.02336	FALSE	TRUE	newWithin	1882	0.164813	0	1	77	77	NM_001376274.1	=	NA	u	FALSE	15	0	0	0
BambuTx78	0.0369754	ENSG00000255121	0.0994854	FALSE	TRUE	allNew	410	0.76779	0.810847	1	78	78	XR_007062914.1	j	NA	u	FALSE	70	1	1	1
BambuTx79	0.0571957	ENSG00000181264	0.0310854	FALSE	TRUE	newWithin	1569	0.262068	0.0119863	1	79	79	NM_001198674.2	=	NA	u	FALSE	15	0	0	0
BambuTx80	0.00495384	BambuGene10337	0.0219126	TRUE	TRUE	newGene-spliced	1670	0.794481	0	1	80	80	XR_007062927.1	o	ENST00000660892.2	j	FALSE	10	0	0	0
BambuTx81	0.0700696	ENSG00000198331	0.0693976	FALSE	TRUE	allNew	664	0.125283	0	1	81	81	NM_001377269.1	=	NA	u	FALSE	35	0	0	0
BambuTx82	0.0111697	BambuGene13426	0.0128408	TRUE	TRUE	newGene-spliced	232	0.958678	0.62753	1	82	82	XR_007063159.1	=	NA	u	FALSE	15	0	0	0
BambuTx83	0.027712	ENSG00000111215	0.0295852	FALSE	TRUE	newLastJunction:newLastExon	1988	0.599517	0	1	83	83	NR_037918.2	j	ENST00000703543.1	j	FALSE	25	0	0	0
BambuTx84	0.014041	ENSG00000111700	0.0134011	FALSE	TRUE	newFirstJunction:newFirstExon	718	0.28179	0	1	84	84	NM_001349920.2	=	NA	u	FALSE	30	0	0	0
BambuTx85	0.0417368	ENSG00000139146	0.0601239	FALSE	TRUE	newJunction	2958	0.148823	0.046059	1	85	85	NM_001135811.2	=	NA	u	FALSE	5	0	0	0
BambuTx86	0.0671383	ENSG00000005175	0.0448257	FALSE	TRUE	newWithin	2345	0.204002	0.128079	1	86	86	NM_001146075.2	j	NA	u	FALSE	15	0	0	0
BambuTx87	0.0571274	ENSG00000111481	0.0396124	FALSE	TRUE	newJunction	8936	0.169767	0	1	87	87	NM_016057.3	j	NA	u	FALSE	5	0	0	0
BambuTx88	0.0512903	ENSG00000065357	0.0701652	FALSE	TRUE	newWithin	676	0.290004	0.0259939	1	88	88	NM_201554.2	=	NA	u	FALSE	20	0	0	0
BambuTx89	0.0117977	ENSG00000196465	0.00799836	FALSE	TRUE	newWithin	21207	0.475067	0.0434258	1	89	89	NM_002475.5	=	ENST00000695999.1	=	FALSE	15	0	0	0
BambuTx90	0.0775961	ENSG00000182379	0.0692059	FALSE	TRUE	newLastJunction:newJunction	113	0.25977	0.0867953	1	90	90	XM_017018747.2	=	NA	u	FALSE	10	0	0	0
BambuTx91	0.0820486	ENSG00000111490	0.0540585	FALSE	TRUE	newWithin	123	0.192188	0.0161137	1	91	91	XM_047428596.1	c	ENST00000674237.1	j	FALSE	15	0	0	0
BambuTx92	0.144663	ENSG00000166130	0.055952	FALSE	TRUE	allNew	520	0.041319	0.109791	1	92	92	NM_153687.4	j	NA	u	FALSE	20	0	0	0
BambuTx93	0.0858766	ENSG00000136048	0.0816521	FALSE	TRUE	newJunction	365	0.197511	0.179223	1	93	93	XM_005269005.3	=	NA	u	FALSE	15	0	0	0
BambuTx94	0.0522143	ENSG00000249550	0.0300687	FALSE	TRUE	newLastJunction:newLastExon	4971	0.540561	0.676329	1	94	94	NR_110026.1	j	ENST00000657279.2	=	FALSE	30	0	0	0
BambuTx95	0.00712946	BambuGene14678	0.00211939	TRUE	TRUE	newGene-spliced	8591	0.693606	0.545455	1	95	95	XR_945394.3	j	ENST00000659057.1	i	FALSE	25	0	0	0
BambuTx96	0.0958763	BambuGene14678	0.0682811	TRUE	TRUE	newGene-spliced	519	0.0419021	0.442266	0.0569704	96	95:96	XR_007063472.1	=	ENST00000659057.1	i	FALSE	30	0	0	0
BambuTx97	0.0386258	BambuGene14678	0.0636764	TRUE	TRUE	newGene-spliced	1633	0.131842	0.524476	1	97	97	XR_945394.3	j	ENST00000659057.1	i	FALSE	30	0	0	0
BambuTx98	0.0987551	ENSG00000089094	0.0701716	FALSE	TRUE	newWithin	124	0.0929535	0	1	98	98	XM_005253961.6	=	NA	u	FALSE	20	0	0	0
BambuTx99	0.065756	ENSG00000120690	0.0567925	FALSE	TRUE	newWithin	474	0.183935	0.0323142	1	99	99	NM_001370330.1	=	NA	u	FALSE	25	0	0	0
BambuTx100	0.0346044	BambuGene15966	0.0415888	TRUE	TRUE	newGene-spliced	712	0.325114	0.332162	1	100	100	XR_007063788.1	j	ENST00000643246.1	j	FALSE	20	0	0	0
BambuTx101	0.110246	ENSG00000165416	0.0984182	FALSE	TRUE	newJunction	3514	0.0863836	0.0107817	1	101	101	NM_006704.5	j	NA	u	FALSE	25	0	0	0
BambuTx102	0.0592345	ENSG00000213995	0.0527357	FALSE	TRUE	newWithin	904	0.385995	0	1	102	102	NM_001242882.2	=	ENST00000680254.1	=	FALSE	15	0	0	0
BambuTx103	0.0990986	ENSG00000102606	0.0566769	FALSE	TRUE	newWithin	248	0.185629	0	1	103	103	NM_001354052.2	=	ENST00000646102.2	j	FALSE	15	0	0	0
BambuTx104	0.13555	ENSG00000157326	0.0493342	FALSE	TRUE	newJunction	323	0.0339214	0	1	104	104	NM_021004.4	j	ENST00000654375.1	i	FALSE	20	0	0	0
BambuTx105	0.00557103	BambuGene16488	0.00430769	TRUE	TRUE	newGene-spliced	3744	0.730252	0.313609	1	105	105	XM_005267385.2	c	ENST00000669726.3	=	FALSE	25	0	0	0
BambuTx106	0.0887924	ENSG00000151327	0.0887927	FALSE	TRUE	newWithin	4142	0.210382	0.0461285	1	106	106	NM_001289022.3	j	ENST00000699516.1	j	FALSE	25	0	0	0
BambuTx107	0.0546697	ENSG00000125375	0.0823171	FALSE	TRUE	newFirstJunction	693	0.121986	0.152355	1	107	107	NM_001382507.1	=	ENST00000672910.1	j	FALSE	10	0	0	0
BambuTx108	0.107447	ENSG00000012983	0.0682121	FALSE	TRUE	newFirstJunction:newJunction	37	0.0282227	0	1	108	108	XM_047430896.1	=	ENST00000682126.1	j	FALSE	30	0	0	0
BambuTx109	0.0795402	ENSG00000012983	0.0602909	FALSE	TRUE	newJunction	271	0.206712	0	1	109	109	XM_011536377.4	=	ENST00000682126.1	j	FALSE	30	0	0	0
BambuTx110	0.0254265	ENSG00000100526	0.0447439	FALSE	TRUE	newWithin	5049	0.12656	0	1	110	110	NM_005192.4	j	NA	u	FALSE	5	0	0	0
BambuTx111	0.0628292	ENSG00000126790	0.0736451	FALSE	TRUE	newWithin	799	0.181673	0	1	111	111	NM_001331158.2	=	NA	u	FALSE	30	0	0	0
BambuTx112	0.0213393	ENSG00000140006	0.0270147	FALSE	TRUE	newFirstJunction:newJunction	1810	0.672113	0.239949	1	112	112	NM_080666.4	=	NA	u	FALSE	15	0	0	0
BambuTx113	0.126919	ENSG00000119640	0.059725	FALSE	TRUE	newLastJunction:newJunction	1444	0.0731436	0.114894	1	113	113	NR_126393.2	j	NA	u	FALSE	40	0	0	0
BambuTx114	0.132102	ENSG00000100601	0.0788092	FALSE	TRUE	newWithin	836	0.238448	0.0699482	1	114	114	XM_047431848.1	j	NA	u	FALSE	15	0	0	0
BambuTx115	0.0111181	BambuGene17191	0.00929069	TRUE	TRUE	newGene-spliced	809	0.037983	0	1	115	115	NM_001127393.2	x	NA	u	FALSE	50	0	0	0
BambuTx116	0.00605428	ENSG00000180304	0.00699638	FALSE	TRUE	newWithin	34501	0.903783	0	1	116	116	NM_002537.3	=	NA	u	FALSE	10	0	0	0
BambuTx117	0.135484	BambuGene18606	0.0098748	TRUE	TRUE	newGene-spliced	30	0.810811	0.640472	1	117	117	NR_135686.1	i	ENST00000702367.1	i	FALSE	20	0	0	0
BambuTx118	0.0744208	ENSG00000261801	0.0925322	FALSE	TRUE	newWithin	849	0.333333	0.449927	1	118	118	NR_040070.1	j	ENST00000688623.1	=	FALSE	10	0	0	0
BambuTx119	0.0830032	ENSG00000167173	0.0960025	FALSE	TRUE	newWithin	187	0.0714286	0.0746804	1	119	119	NM_015492.5	j	NA	u	FALSE	10	0	0	0
BambuTx120	0.0437353	ENSG00000136371	0.0443864	FALSE	TRUE	newWithin	3139	0.121394	0	1	120	120	NR_037654.2	=	NA	u	TRUE	15	0	0	1
BambuTx121	0.0839089	ENSG00000182511	0.05978	FALSE	TRUE	newFirstJunction:newFirstExon	2703	0.172045	0	1	121	121	NM_001143783.1	j	NA	u	FALSE	15	0	0	0
BambuTx122	0.0651539	ENSG00000198901	0.0632805	FALSE	TRUE	newWithin	1674	0.126397	0	1	122	122	XM_005254987.4	=	ENST00000643536.1	j	FALSE	15	0	0	0
BambuTx123	0.0338592	ENSG00000272888	0.0305594	FALSE	TRUE	newWithin	942	0.112303	0.0642799	1	123	123	NR_037601.1	=	ENST00000653163.1	j	FALSE	5	0	0	0
BambuTx124	0.0717981	ENSG00000168904	0.086286	FALSE	TRUE	newWithin	368	0.115723	0.017229	1	124	124	NM_001321679.2	=	NA	u	FALSE	5	0	0	0
BambuTx125	0.0705617	ENSG00000103253	0.0549764	FALSE	TRUE	newLastJunction:newJunction	2043	0.220817	0	1	125	125	NM_001323636.2	c	ENST00000647875.1	j	FALSE	15	0	0	0
BambuTx126	0.0279227	ENSG00000272079	0.0273212	FALSE	TRUE	allNew	315	0.957447	0.0167477	1	126	126	NA	u	NA	u	FALSE	15	0	0	0
BambuTx127	0.0805029	ENSG00000126603	0.098195	FALSE	TRUE	newFirstJunction:newFirstExon	131	0.453287	0.0903095	1	127	127	NM_032575.3	=	NA	u	TRUE	15	0	0	1
BambuTx128	0.0786855	ENSG00000260342	0.0509731	FALSE	TRUE	newWithin	792	0.961165	0	1	128	128	NM_015161.3	j	NA	u	FALSE	5	0	0	0
BambuTx129	0.102024	ENSG00000140750	0.0605021	FALSE	TRUE	newFirstJunction:newJunction	160	0.0433252	0	1	129	129	XM_047434314.1	j	NA	u	FALSE	25	0	0	0
BambuTx130	0.0882	ENSG00000260442	0.0684506	FALSE	TRUE	allNew	2782	0.280472	0	1	130	130	NR_046290.1	j	ENST00000686287.1	j	FALSE	5	0	0	0
BambuTx131	0.0560181	ENSG00000179965	0.0508475	FALSE	TRUE	newWithin	1535	0.483465	0.115523	1	131	131	NM_001142305.2	j	NA	u	FALSE	40	0	0	0
BambuTx132	0.0621503	ENSG00000140859	0.0926305	FALSE	TRUE	newWithin	714	0.286517	0	1	132	132	XM_047434086.1	j	NA	u	FALSE	35	0	0	0
BambuTx133	0.0395093	ENSG00000132600	0.0982577	FALSE	TRUE	newWithin	653	0.149874	0	1	133	133	NM_001378018.1	=	ENST00000675132.1	j	FALSE	10	0	0	0
BambuTx134	0.0368041	ENSG00000103044	0.0522295	FALSE	TRUE	newWithin	531	0.331875	0.0188315	1	134	134	XM_005255921.3	=	NA	u	FALSE	25	0	0	0
BambuTx135	0.0612199	ENSG00000258429	0.0972903	FALSE	TRUE	allNew	607	0.150957	0	1	135	135	NM_022341.2	j	NA	u	FALSE	15	0	0	0
BambuTx136	0.0762241	ENSG00000184517	0.0773677	FALSE	TRUE	newWithin	98	0.0883679	0.0736096	1	136	136	XM_047433669.1	k	NA	u	FALSE	20	0	0	0
BambuTx137	0.0458074	ENSG00000103121	0.0357037	FALSE	TRUE	newWithin	14062	0.2101	0	1	137	137	NR_147838.2	j	ENST00000651567.1	j	FALSE	5	0	0	0
BambuTx138	0.0768398	ENSG00000259803	0.0751114	FALSE	TRUE	newFirstJunction:newJunction	294	0.344262	0	1	138	138	NM_001384766.1	=	ENST00000682282.1	j	TRUE	0	0	0	1
BambuTx139	0.0615408	ENSG00000170100	0.0951754	FALSE	TRUE	allNew	70	0.0288541	0	1	139	139	NA	u	NA	u	FALSE	15	0	0	0
BambuTx140	0.141284	ENSG00000261879	0.0969806	FALSE	TRUE	newFirstJunction	825	0.572519	0.422164	1	140	140	NR_152840.1	j	ENST00000669386.1	j	FALSE	20	0	0	0
BambuTx141	0.0833333	ENSG00000233223	0.0860451	FALSE	TRUE	allNew	1532	0.313421	0	1	141	141	NR_136401.2	=	ENST00000655859.2	=	FALSE	20	0	0	0
BambuTx142	0.0858347	ENSG00000183011	0.0531556	FALSE	TRUE	newJunction	1851	0.0136307	0	1	142	142	NM_001330111.2	j	ENST00000700753.1	x	FALSE	5	0	0	0
BambuTx143	0.0710175	ENSG00000176974	0.0528094	FALSE	TRUE	newWithin	483	0.06182	0	1	143	143	XM_005256767.4	=	NA	u	FALSE	25	0	0	0
BambuTx144	0.408262	BambuGene24211	0.0107007	TRUE	TRUE	newGene-spliced	199	0.0522447	0	1	144	144	NA	u	NA	u	TRUE	45	0	0	1
BambuTx145	0.0641919	ENSG00000214719	0.0204955	FALSE	TRUE	newFirstJunction:newJunction:newFirstExon	416	0.337662	0.0563218	1	145	145	NR_015341.2	j	ENST00000651170.1	=	FALSE	35	0	0	0
BambuTx146	0.03731	ENSG00000278540	0.0437397	FALSE	TRUE	newWithin	3389	0.607348	0	1	146	146	XM_047435884.1	j	NA	u	FALSE	10	0	0	0
BambuTx147	0.0673542	ENSG00000277972	0.0645137	FALSE	TRUE	newFirstJunction	1893	0.0625351	0	1	147	147	NM_001136498.2	j	NA	u	FALSE	15	0	0	0
BambuTx148	0.0255324	ENSG00000277258	0.0376407	FALSE	TRUE	newFirstJunction:newJunction	3856	0.429351	0	1	148	148	NM_001369614.1	=	NA	u	FALSE	10	0	0	0
BambuTx149	0.0413032	BambuGene23029	0.0267785	TRUE	TRUE	newGene-spliced	842	0.956818	0	1	149	149	NM_001304814.2	x	NA	u	FALSE	25	0	0	0
BambuTx150	0.0406504	ENSG00000141349	0.0686166	FALSE	TRUE	newWithin	4054	0.157725	0	1	150	150	NM_001319945.2	=	ENST00000696388.1	j	TRUE	10	0	0	1
BambuTx151	0.101105	ENSG00000186868	0.0819706	FALSE	TRUE	newWithin	560	0.311804	0	1	151	151	NM_001203251.2	=	ENST00000703924.1	j	FALSE	30	0	0	0
BambuTx152	0.0652079	ENSG00000262879	0.0835525	FALSE	TRUE	allNew	150	0.149105	0.409788	1	152	152	XR_007065785.1	j	ENST00000658121.1	j	FALSE	35	0	0	0
BambuTx153	0.144124	ENSG00000228782	0.02758	FALSE	TRUE	newLastJunction:newLastExon	3544	0.665165	0.429945	1	153	153	NR_033934.1	j	ENST00000691039.2	=	FALSE	15	0	0	0
BambuTx154	0.124404	ENSG00000264112	0.0499405	FALSE	TRUE	newWithin	457	0.268824	0	1	154	154	XM_047436528.1	j	ENST00000665125.1	j	FALSE	10	0	0	0
BambuTx155	0.0604462	ENSG00000279035	0.0661528	FALSE	TRUE	allNew	744	0.735905	0	1	155	155	XR_007065907.1	j	NA	u	FALSE	25	0	0	0
BambuTx156	0.0567584	ENSG00000167895	0.0825266	FALSE	TRUE	allNew	766	0.956305	0.17686	1	156	156	NM_152468.5	j	ENST00000698572.1	j	FALSE	15	0	0	0
BambuTx157	0.0765375	ENSG00000183077	0.0406221	FALSE	TRUE	newWithin	5025	0.370084	0.0996705	1	157	157	NM_001392006.1	=	NA	u	FALSE	10	0	0	0
BambuTx158	0.0504195	BambuGene23733	0.0588002	TRUE	TRUE	newGene-spliced	434	0.933333	0.23444	1	158	158	XR_007065924.1	=	ENST00000706923.1	i	FALSE	10	0	0	0
BambuTx159	0.0329649	ENSG00000176912	0.0430876	FALSE	TRUE	allNew	2231	0.219005	0	1	159	159	NR_171001.1	j	ENST00000688642.2	=	FALSE	15	0	0	0
BambuTx160	0.156101	ENSG00000266401	0.0708673	FALSE	TRUE	newFirstJunction:newFirstExon	500	0.432526	0	1	160	160	NR_188003.1	=	ENST00000661913.1	=	FALSE	15	0	0	0
BambuTx161	0.0298775	ENSG00000141429	0.0249382	FALSE	TRUE	newWithin	1487	0.300222	0.00862069	1	161	161	NM_020474.4	=	NA	u	FALSE	20	0	0	0
BambuTx162	0.0441764	ENSG00000075643	0.0624137	FALSE	TRUE	allNew	1927	0.448035	0.82567	1	162	162	XR_007066343.1	j	NA	u	FALSE	40	0	1	0
BambuTx163	0.091185	ENSG00000049759	0.0580635	FALSE	TRUE	newWithin	1028	0.153869	0	1	163	163	NM_001144966.3	j	ENST00000675221.1	j	FALSE	25	0	0	0
BambuTx164	0.0721949	ENSG00000134444	0.0761603	FALSE	TRUE	newWithin	169	0.170707	0.00768668	1	164	164	NM_001346231.2	=	ENST00000644646.2	=	FALSE	10	0	0	0
BambuTx165	0.0257765	ENSG00000166479	0.056619	FALSE	TRUE	newWithin	404	0.137884	0.0260215	1	165	165	NM_001350514.2	=	NA	u	FALSE	20	0	0	0
BambuTx166	0.0117258	ENSG00000166347	0.015609	FALSE	TRUE	newLastJunction	9335	0.216288	0	1	166	166	NM_148923.4	j	NA	u	FALSE	5	0	0	0
BambuTx167	0.110895	ENSG00000099875	0.0610533	FALSE	TRUE	newWithin	577	0.118456	0	1	167	167	NM_017572.4	m	NA	u	FALSE	10	0	0	0
BambuTx168	0.0100016	ENSG00000104904	0.00889749	FALSE	TRUE	newWithin	411413	0.9127	0.0289474	1	168	168	NM_004152.3	=	NA	u	FALSE	15	0	0	0
BambuTx169	0.0687334	ENSG00000161091	0.0913951	FALSE	TRUE	newWithin	589	0.174622	0.214665	1	169	169	XM_011527684.3	=	ENST00000681976.1	x	TRUE	50	0	0	1
BambuTx170	0.0424483	ENSG00000167657	0.0394056	FALSE	TRUE	newWithin	1329	0.572598	0	1	170	170	NM_001375658.1	=	NA	u	FALSE	5	0	0	0
BambuTx171	0.0178365	ENSG00000171119	0.010917	FALSE	TRUE	newFirstJunction:newFirstExon	426	0.562005	0.180519	1	171	171	NM_004558.5	=	NA	u	FALSE	10	0	0	0
BambuTx172	0.045544	ENSG00000076826	0.0905914	FALSE	TRUE	allNew	191	0.124918	0.128151	1	172	172	NM_020902.2	j	NA	u	FALSE	15	0	0	0
BambuTx173	0.0126215	ENSG00000198258	0.0345734	FALSE	TRUE	newLastJunction:newJunction	11435	0.0411787	0	1	173	173	NM_001048241.3	j	NA	u	FALSE	5	0	0	0
BambuTx174	0.191136	ENSG00000198258	0.0584255	FALSE	TRUE	newLastJunction:newJunction	4734	0.0170477	0	1	174	174	NM_001048241.3	j	NA	u	FALSE	5	0	0	0
BambuTx175	0.0512221	ENSG00000130517	0.0774212	FALSE	TRUE	newWithin	1117	0.566717	0	1	175	175	NM_001329471.2	=	NA	u	FALSE	10	0	0	0
BambuTx176	0.0819501	ENSG00000160352	0.0697981	FALSE	TRUE	newWithin	1462	0.576726	0.0648402	1	176	176	NM_182515.4	j	NA	u	FALSE	15	0	0	0
BambuTx177	0.0720871	ENSG00000105173	0.0957294	FALSE	TRUE	newFirstJunction	220	0.0854369	0.0517782	1	177	177	NM_001322262.2	=	NA	u	FALSE	15	0	0	0
BambuTx178	0.0430089	ENSG00000126246	0.0598995	FALSE	TRUE	allNew	1458	0.401321	0	1	178	178	NM_024660.4	j	NA	u	FALSE	40	0	0	0
BambuTx179	0.0733118	ENSG00000160392	0.0594161	FALSE	TRUE	newWithin	602	0.449925	0	1	179	179	NM_001256441.2	=	ENST00000683109.1	=	FALSE	15	0	0	0
BambuTx180	0.0595021	ENSG00000105223	0.0757522	FALSE	TRUE	newWithin	1863	0.0987648	0.018711	1	180	180	NM_012268.4	j	ENST00000700621.1	j	TRUE	15	0	0	1
BambuTx181	0.0810793	ENSG00000105223	0.0890152	FALSE	TRUE	newWithin	2072	0.109845	0.0156386	1	181	181	NM_012268.4	j	ENST00000700637.1	k	FALSE	15	0	0	0
BambuTx182	0.0197897	ENSG00000105327	0.0104167	FALSE	TRUE	newFirstJunction:newJunction	777	0.316884	0	1	182	182	NM_014417.5	j	NA	u	FALSE	10	0	0	0
BambuTx183	0.0243496	ENSG00000257704	0.0279361	FALSE	TRUE	allNew	744	0.753799	0	1	183	183	NR_037675.2	=	NA	u	FALSE	10	0	0	0
BambuTx184	0.0645823	ENSG00000142538	0.0446621	FALSE	TRUE	newFirstJunction:newJunction:newFirstExon	800	0.888889	0	1	184	184	NM_178449.4	j	NA	u	FALSE	5	0	0	0
BambuTx185	0.0758625	ENSG00000169035	0.0558754	FALSE	TRUE	newFirstJunction:newJunction:newFirstExon	586	0.298827	0.316393	1	185	185	NM_001207053.2	j	ENST00000695909.1	j	FALSE	30	0	0	0
BambuTx186	0.0240207	BambuGene27976	0.0509103	TRUE	TRUE	newGene-spliced	2507	0.550263	0.958491	1	186	186	XM_017027058.2	x	NA	u	FALSE	30	0	1	0
BambuTx187	0.0577188	BambuGene27976	0.0475491	TRUE	TRUE	newGene-spliced	1038	0.227831	0.739067	1	187	187	XM_017027063.1	x	NA	u	FALSE	30	0	0	0
BambuTx188	0.0201128	ENSG00000186230	0.0324319	FALSE	TRUE	allNew	3004	0.573611	0.566879	1	188	188	NM_001321954.2	j	NA	u	FALSE	10	0	0	0
BambuTx189	0.0134447	ENSG00000283103	0.0174697	FALSE	TRUE	allNew	8771	0.377426	0	1	189	189	NR_144444.1	j	ENST00000669440.2	=	FALSE	5	0	0	0
BambuTx190	0.0959195	ENSG00000171574	0.0571475	FALSE	TRUE	newWithin	466	0.486938	0.0458372	1	190	190	NM_173548.3	j	ENST00000703727.1	c	FALSE	5	0	0	0
BambuTx191	0.0367185	ENSG00000234171	0.0662876	FALSE	TRUE	newFirstJunction	1627	0.195482	0.269856	1	191	191	NR_038430.1	=	ENST00000664922.3	j	FALSE	30	0	0	0
BambuTx192	0.0713336	ENSG00000157833	0.0572461	FALSE	TRUE	newLastJunction:newJunction:newLastExon	130	0.217028	0.395833	1	192	192	NM_001168241.2	j	NA	u	FALSE	30	0	0	0
BambuTx193	0.0802823	ENSG00000213639	0.0609642	FALSE	TRUE	newLastJunction:newFirstJunction:newJunction	1581	0.136234	0.0754378	1	193	193	NM_002709.3	j	ENST00000703174.1	j	FALSE	10	0	0	0
BambuTx194	0.360554	ENSG00000213553	0.0302934	FALSE	TRUE	allNew	1507	0.579838	0.118679	1	194	194	NR_110259.1	i	ENST00000671178.1	i	FALSE	55	0	0	0
BambuTx195	0.0282394	ENSG00000170802	0.0299839	FALSE	TRUE	newWithin	653	0.575838	0.0126201	1	195	195	NM_001375444.1	=	NA	u	FALSE	0	0	0	0
BambuTx196	0.0890019	ENSG00000114956	0.0934212	FALSE	TRUE	newFirstJunction	15005	0.16821	0	1	196	196	NR_134895.2	=	ENST00000702803.1	x	FALSE	20	0	0	0
BambuTx197	0.098809	ENSG00000065911	0.0624856	FALSE	TRUE	newFirstJunction:newJunction	8168	0.111219	0	1	197	197	NM_001410192.1	=	ENST00000678228.1	j	FALSE	10	0	0	0
BambuTx198	0.0899557	ENSG00000115548	0.0970705	FALSE	TRUE	newLastJunction:newJunction:newLastExon	640	0.167277	0	1	198	198	NM_018433.6	j	NA	u	FALSE	15	0	0	0
BambuTx199	0.0171629	ENSG00000231259	0.0194634	FALSE	TRUE	newLastJunction:newFirstJunction:newJunction:newFirstExon:newLastExon	585	0.424528	0.10181	1	199	199	NR_026846.1	=	ENST00000648819.1	=	FALSE	10	0	0	0
BambuTx200	NA	ENSG00000283196	0.0818169	FALSE	TRUE	newLastJunction	701	0.0406377	0.544228	1	200	200	NR_160765.1	=	ENST00000645145.1	k	FALSE	10	0	0	0
BambuTx201	0.0474872	ENSG00000144061	0.0395859	FALSE	TRUE	newWithin	2054	0.457869	0	1	201	201	XM_006712552.3	j	ENST00000676165.1	j	FALSE	20	0	0	0
BambuTx202	0.638468	ENSG00000240356	0.061324	FALSE	TRUE	newFirstJunction:newJunction	2083	0.27604	0	1	202	202	NR_024529.1	=	NA	u	FALSE	55	0	0	0
BambuTx203	0.0268597	ENSG00000236682	0.0241021	FALSE	TRUE	allNew	2007	0.838696	0	1	203	203	NR_187128.1	=	ENST00000692842.2	=	FALSE	30	0	0	0
BambuTx204	0.0693613	ENSG00000136536	0.0876834	FALSE	TRUE	newWithin	2348	0.284986	0.0312678	1	204	204	NM_001376240.1	=	NA	u	FALSE	20	0	0	0
BambuTx205	0.0392989	ENSG00000198648	0.0569564	FALSE	TRUE	newJunction	348	0.0880344	0	1	205	205	NM_001410961.1	=	ENST00000697205.1	=	FALSE	10	0	0	0
BambuTx206	0.0582628	ENSG00000239467	0.0528743	FALSE	TRUE	newFirstJunction	477	0.234975	0.0844773	1	206	206	NR_110644.1	j	ENST00000664870.2	=	FALSE	40	0	0	0
BambuTx207	0.0427981	ENSG00000128694	0.0407971	FALSE	TRUE	newWithin	834	0.31073	0	1	207	207	NM_001376077.1	=	NA	u	FALSE	20	0	0	0
BambuTx208	0.0317507	ENSG00000151690	0.0716981	FALSE	TRUE	newWithin	116	0.31016	0.0344899	1	208	208	NM_001375987.1	=	ENST00000702930.1	x	FALSE	20	0	0	0
BambuTx209	0.0811893	ENSG00000196141	0.0966859	FALSE	TRUE	newWithin	2496	0.106503	0.0509666	1	209	209	XM_005246459.2	=	ENST00000654840.1	x	FALSE	15	0	0	0
BambuTx210	0.0885893	ENSG00000240344	0.0926954	FALSE	TRUE	newWithin	2663	0.179884	0.00796813	1	210	210	XM_005246652.6	=	ENST00000706564.1	j	FALSE	45	0	0	0
BambuTx211	0.035226	ENSG00000064012	0.0863845	FALSE	TRUE	newWithin	477	0.178384	0.875512	1	211	211	NR_174582.1	j	ENST00000696066.1	=	FALSE	40	0	1	0
BambuTx212	0.0252901	ENSG00000138443	0.0208763	FALSE	TRUE	newWithin	2055	0.29688	0.0228554	1	212	212	NM_001375706.1	=	NA	u	TRUE	15	0	0	1
BambuTx213	0.090672	ENSG00000115649	0.0516204	FALSE	TRUE	newFirstJunction:newJunction:newFirstExon	798	0.127131	0	1	213	213	NM_001321390.2	=	NA	u	FALSE	5	0	0	0
BambuTx214	0.0259419	BambuGene31877	0.0843074	TRUE	TRUE	newGene-spliced	479	0.847788	0.482014	1	214	214	NR_046102.1	j	NA	u	FALSE	30	0	0	0
BambuTx215	0.0462727	ENSG00000232023	0.0578367	FALSE	TRUE	newFirstJunction:newJunction:newFirstExon	874	0.801835	0	1	215	215	NR_151716.1	j	ENST00000656071.1	j	FALSE	15	0	0	0
BambuTx216	0.156293	ENSG00000066248	0.0897311	FALSE	TRUE	newWithin	271	0.41821	0.0400232	1	216	216	XM_011510925.2	j	NA	u	FALSE	25	0	0	0
BambuTx217	0.0780873	ENSG00000233611	0.0800137	FALSE	TRUE	allNew	1582	0.193754	0	1	217	217	XR_007088135.1	j	ENST00000692928.1	=	FALSE	20	0	0	0
BambuTx218	0.0125127	ENSG00000233611	0.0138037	FALSE	TRUE	allNew	5723	0.700919	0	1	218	218	XR_007088136.1	j	ENST00000685281.1	=	TRUE	20	0	0	1
BambuTx219	0.0837155	ENSG00000168385	0.0817144	FALSE	TRUE	newWithin	2485	0.0628716	0.029403	1	219	219	NM_001321035.2	=	ENST00000667920.1	x	FALSE	15	0	0	0
BambuTx220	0.0884727	ENSG00000149474	0.0993873	FALSE	TRUE	newWithin	550	0.202057	0.0241099	1	220	220	NM_001384192.3	=	ENST00000688188.1	j	FALSE	15	0	0	0
BambuTx221	0.126269	ENSG00000282826	0.087812	FALSE	TRUE	newLastJunction:newFirstJunction:newJunction:newLastExon	434	0.0759007	0	1	221	221	NR_132315.1	j	ENST00000686258.2	=	FALSE	10	0	0	0
BambuTx222	0.101908	ENSG00000125991	0.0510531	FALSE	TRUE	newJunction	2481	0.032604	0	1	222	222	NM_015966.3	j	NA	u	FALSE	10	0	0	0
BambuTx223	0.0878613	ENSG00000101363	0.0696874	FALSE	TRUE	newFirstJunction:newFirstExon	4010	0.204675	0	1	223	223	NM_022077.4	=	NA	u	FALSE	0	0	0	0
BambuTx224	0.0831711	ENSG00000124191	0.0695238	FALSE	TRUE	newWithin	91	0.161634	0.0302429	1	224	224	XM_047440565.1	=	NA	u	FALSE	10	0	0	0
BambuTx225	0.0772654	BambuGene36013	0.0926954	TRUE	TRUE	newGene-spliced	285	0.9375	0	1	225	225	NA	u	NA	u	FALSE	25	0	0	0
BambuTx226	0.0931288	ENSG00000026559	0.0494881	FALSE	TRUE	newWithin	421	0.302225	0	1	226	226	XM_011528800.3	=	NA	u	FALSE	15	0	0	0
BambuTx227	0.0511014	ENSG00000101138	0.0739239	FALSE	TRUE	newWithin	2414	0.242054	0	1	227	227	NM_001033521.2	=	NA	u	FALSE	25	0	0	0
BambuTx228	0.0716683	ENSG00000171700	0.0600502	FALSE	TRUE	newFirstJunction:newJunction	711	0.188045	0	1	228	228	XM_005260183.3	=	NA	u	FALSE	10	0	0	0
BambuTx229	0.146532	ENSG00000171700	0.0358979	FALSE	TRUE	newWithin	191	0.0505157	0	1	229	229	XM_005260182.4	=	NA	u	FALSE	10	0	0	0
BambuTx230	0.0790509	ENSG00000166979	0.0971585	FALSE	TRUE	newWithin	701	0.348236	0.0256223	1	230	230	NM_001320744.2	=	ENST00000674122.1	x	TRUE	5	0	0	1
BambuTx231	0.0695355	ENSG00000070010	0.0722142	FALSE	TRUE	newWithin	9799	0.177104	0	1	231	231	XM_047441487.1	j	NA	u	FALSE	10	0	0	0
BambuTx232	0.0797082	ENSG00000185838	0.0905021	FALSE	TRUE	newWithin	432	0.104096	0	1	232	232	NM_053004.3	j	NA	u	TRUE	15	0	0	1
BambuTx233	NA	ENSG00000183506	0.0720238	FALSE	TRUE	newWithin	112	0.104089	0	1	233	233	NR_003700.1	j	NA	u	FALSE	15	0	0	0
BambuTx234	0.0523409	ENSG00000272779	0.0189056	FALSE	TRUE	newFirstJunction:newFirstExon	1789	0.209264	0	1	234	234	NR_027293.2	j	ENST00000652112.1	n	FALSE	20	0	0	0
BambuTx235	0.0249615	ENSG00000272779	0.0155107	FALSE	TRUE	newFirstJunction:newJunction:newFirstExon	3760	0.439818	0	1	235	235	NR_027293.2	j	ENST00000652112.1	j	FALSE	20	0	0	0
BambuTx236	0.0586535	ENSG00000100319	0.0250441	FALSE	TRUE	newWithin	4785	0.420438	0	1	236	236	NM_001318129.2	=	NA	u	FALSE	0	0	0	0
BambuTx237	0.118694	ENSG00000198832	0.0926954	FALSE	TRUE	newJunction	888	0.0348331	0	1	237	237	NM_080430.4	j	NA	u	FALSE	10	0	0	0
BambuTx238	0.0328967	BambuGene38176	0.0461171	TRUE	TRUE	newGene-spliced	291	0.494898	0.50641	1	238	238	XR_938212.3	j	NA	u	FALSE	35	0	0	0
BambuTx239	0.142816	ENSG00000128274	0.0910029	FALSE	TRUE	allNew	243	0.359467	0.763415	1	239	239	NR_146459.3	=	ENST00000647439.1	=	FALSE	15	0	0	0
BambuTx240	0.164189	ENSG00000197182	0.0886483	FALSE	TRUE	newWithin	159	0.401515	0	1	240	240	NR_027033.2	j	ENST00000691934.2	j	FALSE	25	0	0	0
BambuTx241	0.0501634	BambuGene37750	0.057404	TRUE	TRUE	newGene-spliced	474	0.683983	0.431095	1	241	241	XR_007068148.1	j	ENST00000649077.1	j	FALSE	20	0	0	0
BambuTx242	0.0979261	ENSG00000100425	0.042848	FALSE	TRUE	newWithin	105	0.109034	0	1	242	242	NM_001394551.1	=	NA	u	FALSE	10	0	0	0
BambuTx243	0.232007	ENSG00000184319	0.0381118	FALSE	TRUE	newWithin	3321	0.237113	0	1	243	243	NR_026982.1	j	ENST00000651346.2	=	FALSE	20	0	0	0
BambuTx244	0.0152368	BambuGene40492	0.0244941	TRUE	TRUE	newGene-spliced	519	0.773472	0.993453	1	244	244	XR_940570.3	=	NA	u	FALSE	25	0	1	0
BambuTx245	0.0319688	BambuGene40578	0.0512949	TRUE	TRUE	newGene-spliced	1790	0.531315	0.532046	1	245	245	XR_001740596.2	j	ENST00000648436.1	j	FALSE	30	0	0	0
BambuTx246	0.0712085	ENSG00000132182	0.0794405	FALSE	TRUE	allNew	692	0.233863	0	1	246	246	XM_011533538.3	j	ENST00000695492.1	j	FALSE	15	0	0	0
BambuTx247	0.0925425	ENSG00000178917	0.0861874	FALSE	TRUE	allNew	368	0.410714	0.205656	1	247	247	NM_001423470.1	j	ENST00000710691.1	=	FALSE	10	0	0	0
BambuTx248	0.102563	ENSG00000183625	0.0737179	FALSE	TRUE	allNew	83	0.50303	0.284439	1	248	248	XR_940805.3	=	ENST00000682778.1	=	FALSE	35	0	0	0
BambuTx249	0.0953538	ENSG00000160799	0.0734925	FALSE	TRUE	newJunction	666	0.0250169	0	1	249	249	NM_144716.6	j	ENST00000683445.1	j	FALSE	20	0	0	0
BambuTx250	0.117164	ENSG00000088727	0.0646917	FALSE	TRUE	newFirstJunction:newJunction:newFirstExon	1534	0.12391	0	1	250	250	NM_001413975.1	j	ENST00000684063.1	j	FALSE	5	0	0	0
BambuTx251	0.0847153	ENSG00000001617	0.0803504	FALSE	TRUE	newWithin	105	0.168539	0.0196339	1	251	251	XM_005265382.5	=	NA	u	FALSE	0	0	0	0
BambuTx252	0.103883	ENSG00000016864	0.0848355	FALSE	TRUE	newWithin	974	0.15589	0	1	252	252	NM_001010983.3	=	NA	u	FALSE	10	0	0	0
BambuTx253	0.51848	ENSG00000213300	0.0460369	FALSE	TRUE	allNew	13992	0.999286	0	1	253	253	NA	u	ENST00000666034.1	j	FALSE	25	0	0	0
BambuTx254	0.0228618	ENSG00000240476	0.0220876	FALSE	TRUE	newLastJunction:newJunction:newLastExon	1249	0.33885	0.68188	1	254	254	NR_186673.1	=	NA	u	FALSE	15	0	0	0
BambuTx255	0.143967	ENSG00000272758	0.095863	FALSE	TRUE	allNew	1173	0.574437	0	1	255	255	NR_125405.1	j	ENST00000686885.1	=	FALSE	20	0	0	0
BambuTx256	0.049646	ENSG00000203644	0.0435813	FALSE	TRUE	newLastJunction	288	0.322148	0.539596	1	256	256	NM_001017395.5	j	ENST00000648771.1	j	FALSE	20	0	0	0
BambuTx257	0.103584	ENSG00000241570	0.0919887	FALSE	TRUE	newFirstJunction:newFirstExon	34	0.237762	0.260815	1	257	257	NR_125393.1	j	NA	u	FALSE	45	0	0	0
BambuTx258	0.018825	ENSG00000237978	0.0385688	FALSE	TRUE	newLastJunction:newLastExon	2933	0.395336	0.149013	1	258	258	NR_126561.1	j	ENST00000668466.1	j	FALSE	15	0	0	0
BambuTx259	0.0196807	ENSG00000237978	0.0591945	FALSE	TRUE	allNew	2598	0.350182	0.201946	0.469716	259	258:259	NR_126561.1	j	ENST00000668466.1	j	FALSE	15	0	0	0
BambuTx260	0.0675987	ENSG00000214160	0.0888685	FALSE	TRUE	newJunction	4487	0.207722	0	1	260	260	NR_024534.1	j	NA	u	FALSE	25	0	0	0
BambuTx261	0.012416	ENSG00000182903	0.0188201	FALSE	TRUE	newLastJunction:newLastExon	4480	0.377613	0.512903	1	261	261	NR_002451.2	j	NA	u	FALSE	15	0	0	0
BambuTx262	0.0781334	ENSG00000215375	0.0906385	FALSE	TRUE	newWithin	288	0.317181	0	1	262	262	NM_001363650.2	=	NA	u	FALSE	5	0	0	0
BambuTx263	0.0599727	ENSG00000159733	0.0975444	FALSE	TRUE	newLastJunction:newLastExon	67	0.328431	0.176572	1	263	263	NM_001172657.2	j	NA	u	FALSE	35	0	0	0
BambuTx264	0.0211434	ENSG00000087274	0.027095	FALSE	TRUE	newWithin	1593	0.397158	0.0175305	1	264	264	NM_001119.5	=	ENST00000683351.1	j	TRUE	25	0	0	1
BambuTx265	0.0576141	ENSG00000178177	0.0507931	FALSE	TRUE	newWithin	1044	0.395754	0	1	265	265	NM_001365663.1	=	ENST00000675143.1	j	FALSE	30	0	0	0
BambuTx266	NA	ENSG00000169851	0.0732653	FALSE	TRUE	allNew	465	0.447115	0	1	266	266	NM_001173523.2	j	ENST00000695923.1	j	FALSE	40	0	0	0
BambuTx267	0.0468869	ENSG00000065882	0.0485454	FALSE	TRUE	newWithin	485	0.100373	0.0348286	1	267	267	XM_017007921.3	=	ENST00000698858.1	j	FALSE	10	0	0	0
BambuTx268	0.0628698	ENSG00000197712	0.0454828	FALSE	TRUE	newWithin	463	0.14233	0.112437	1	268	268	NM_001375792.1	=	NA	u	FALSE	25	0	0	0
BambuTx269	0.0883114	ENSG00000090989	0.0619619	FALSE	TRUE	newWithin	630	0.169218	0	1	269	269	XM_005265750.4	=	ENST00000668940.1	x	FALSE	30	0	0	0
BambuTx270	0.0459888	ENSG00000174780	0.0983627	FALSE	TRUE	newJunction	82	0.00438034	0.029781	1	270	270	NM_006947.4	j	ENST00000642900.1	j	FALSE	20	0	0	0
BambuTx271	0.00647059	BambuGene44340	0.0469106	TRUE	TRUE	newGene-spliced	873	0.765789	0.293258	1	271	271	NR_188415.1	j	NA	u	FALSE	20	0	0	0
BambuTx272	0.0565527	ENSG00000163110	0.0565428	FALSE	TRUE	newWithin	1273	0.212663	0.207513	1	272	272	NM_001011515.3	j	NA	u	FALSE	30	0	0	0
BambuTx273	0.0807257	ENSG00000250920	0.0929789	FALSE	TRUE	newFirstJunction:newJunction	1762	0.539333	0.567224	1	273	273	NR_186501.1	x	ENST00000652710.1	j	FALSE	10	0	0	0
BambuTx274	0.0711485	ENSG00000164023	0.0699766	FALSE	TRUE	newWithin	85	0.179704	0.00752241	1	274	274	NM_001375905.1	=	ENST00000690982.1	=	FALSE	35	0	0	0
BambuTx275	0.0899563	ENSG00000174749	0.0999266	FALSE	TRUE	allNew	218	0.0588553	0.0692365	1	275	275	NM_152400.3	j	NA	u	FALSE	15	0	0	0
BambuTx276	0.0286353	ENSG00000123737	0.032157	FALSE	TRUE	newLastJunction:newJunction	5993	0.269046	0.0336927	1	276	276	NM_005033.3	j	NA	u	FALSE	15	0	0	0
BambuTx277	0.115315	ENSG00000129116	0.0743608	FALSE	TRUE	newWithin	606	0.180572	0.00826902	1	277	277	NM_001367569.1	=	ENST00000704822.1	j	FALSE	20	0	0	0
BambuTx278	0.0334813	ENSG00000145439	0.0409582	FALSE	TRUE	newLastJunction:newJunction	2557	0.335696	0	1	278	278	XM_006714391.2	j	NA	u	FALSE	30	0	0	0
BambuTx279	0.0490204	BambuGene45150	0.0227495	TRUE	TRUE	newGene-spliced	740	0.793991	0	1	279	279	XR_007068711.1	i	ENST00000686940.1	=	FALSE	5	0	0	0
BambuTx280	0.0280498	ENSG00000188002	0.0443084	FALSE	TRUE	newWithin	593	0.267237	0.13221	1	280	280	NR_003713.1	j	ENST00000690916.2	=	FALSE	10	0	0	0
BambuTx281	0.0550818	ENSG00000188002	0.0853479	FALSE	TRUE	newLastJunction:newLastExon	667	0.300586	0.151673	1	281	281	NR_003713.1	j	ENST00000689007.2	=	FALSE	10	0	0	0
BambuTx282	0.0288112	ENSG00000249116	0.0307481	FALSE	TRUE	allNew	5053	0.896081	0	1	282	282	NR_183257.1	=	ENST00000692531.1	=	FALSE	20	0	0	0
BambuTx283	0.109681	ENSG00000124279	0.0945649	FALSE	TRUE	newWithin	488	0.0839353	0	1	283	283	XM_006714498.2	=	NA	u	FALSE	15	0	0	0
BambuTx284	0.0457299	ENSG00000133401	0.0652174	FALSE	TRUE	allNew	109	0.698718	0.0921569	1	284	284	NM_178140.4	j	NA	u	FALSE	15	0	0	0
BambuTx285	0.0308587	ENSG00000164182	0.0601928	FALSE	TRUE	newFirstJunction	3866	0.0771056	0	1	285	285	NM_174889.5	j	ENST00000678452.1	=	FALSE	20	0	0	0
BambuTx286	0.0235671	ENSG00000086189	0.0244047	FALSE	TRUE	newJunction	426	0.025509	0	1	286	286	NM_001348077.2	j	ENST00000680960.1	j	TRUE	10	0	0	1
BambuTx287	0.319454	ENSG00000254893	0.0184288	FALSE	TRUE	allNew	808	0.936269	0	1	287	287	XM_011543282.4	i	NA	u	FALSE	50	0	0	0
BambuTx288	0.0406998	ENSG00000248112	0.0534307	FALSE	TRUE	allNew	3879	0.669717	0.972222	1	288	288	NR_188291.1	j	NA	u	FALSE	5	0	1	0
BambuTx289	0.119051	ENSG00000237187	0.0967922	FALSE	TRUE	newWithin	778	0.279755	0.104781	1	289	289	NR_109820.2	=	ENST00000671514.1	=	FALSE	15	0	0	0
BambuTx290	0.107159	ENSG00000268223	0.0814815	FALSE	TRUE	newFirstJunction	452	0.356467	0.0761278	1	290	290	NM_001385024.1	=	ENST00000686077.1	j	FALSE	25	0	0	0
BambuTx291	0.0341202	ENSG00000245937	0.0676228	FALSE	TRUE	newWithin	1473	0.270474	0.480769	1	291	291	NR_152798.1	=	ENST00000687795.1	=	FALSE	10	0	0	0
BambuTx292	0.0167064	ENSG00000158985	0.0240201	FALSE	TRUE	newLastJunction:newJunction	1825	0.513217	0.0375	1	292	292	NM_001375633.1	=	NA	u	FALSE	10	0	0	0
BambuTx293	0.167706	ENSG00000072682	0.0740793	FALSE	TRUE	newWithin	361	0.0894893	0	1	293	293	NM_001142598.2	=	NA	u	FALSE	20	0	0	0
BambuTx294	0.0378934	ENSG00000120314	0.0808859	FALSE	TRUE	newWithin	704	0.197365	0.0752688	1	294	294	XM_005268469.4	=	NA	u	FALSE	20	0	0	0
BambuTx295	0.0779727	ENSG00000173210	0.0670095	FALSE	TRUE	newJunction	195	0.180389	0.0170043	1	295	295	NM_001345860.2	j	NA	u	FALSE	0	0	0	0
BambuTx296	0.0625883	BambuGene46417	0.0691884	TRUE	TRUE	newGene-spliced	1473	0.840274	0	1	296	296	XR_941212.3	=	NA	u	FALSE	20	0	0	0
BambuTx297	NA	ENSG00000051596	0.0973736	FALSE	TRUE	newWithin	1070	0.0341308	0.0628882	1	297	297	NM_032361.4	j	NA	u	FALSE	10	0	0	0
BambuTx298	0.122168	ENSG00000169220	0.0799369	FALSE	TRUE	newWithin	325	0.099267	0.0500894	1	298	298	XM_047416638.1	m	NA	u	FALSE	10	0	0	0
BambuTx299	0.0941808	ENSG00000250222	0.0864394	FALSE	TRUE	allNew	1231	0.248787	0.4081	1	299	299	NR_183282.1	=	ENST00000702415.1	=	FALSE	20	0	0	0
BambuTx300	0.0150698	ENSG00000261189	0.0164632	FALSE	TRUE	allNew	886	0.685759	0	1	300	300	NR_183329.1	=	ENST00000690863.2	=	FALSE	20	0	0	0
BambuTx301	0.0497782	ENSG00000124786	0.063875	FALSE	TRUE	newFirstJunction:newJunction	642	0.208374	0	1	301	301	NM_001370476.2	=	ENST00000644923.2	=	TRUE	30	0	0	1
BambuTx302	0.0700185	ENSG00000124523	0.0586832	FALSE	TRUE	newWithin	1372	0.329412	0	1	302	302	NM_001376803.1	=	ENST00000680754.1	j	FALSE	40	0	0	0
BambuTx303	0.0325685	ENSG00000165097	0.0517529	FALSE	TRUE	newWithin	169	0.275244	0.0258221	1	303	303	NM_001364614.2	=	ENST00000650836.2	=	FALSE	15	0	0	0
BambuTx304	0.0170373	ENSG00000197903	0.0115207	FALSE	TRUE	allNew	29502	0.929197	0.465311	1	304	304	NM_080593.2	=	NA	u	FALSE	20	0	0	0
BambuTx305	0.0559059	ENSG00000096654	0.0861495	FALSE	TRUE	newFirstJunction:newJunction	416	0.599424	0.0351515	1	305	305	NM_001318891.2	=	ENST00000683788.1	=	TRUE	15	0	0	1
BambuTx306	0.0258649	ENSG00000197279	0.0221217	FALSE	TRUE	newFirstJunction:newFirstExon	1119	0.713193	0.0308587	1	306	306	NM_001376491.1	=	ENST00000683778.1	=	FALSE	20	0	0	0
BambuTx307	0.0735476	ENSG00000214894	0.0948406	FALSE	TRUE	allNew	692	0.632541	1	1	307	307	NA	u	NA	u	FALSE	45	0	1	0
BambuTx308	0.0541434	ENSG00000204315	0.0855447	FALSE	TRUE	allNew	991	0.244209	0	1	308	308	NM_022110.4	j	NA	u	FALSE	25	0	0	0
BambuTx309	0.00708812	BambuGene48641	0.00737497	TRUE	TRUE	newGene-spliced	1455	0.389558	0.429775	1	309	309	NR_037178.1	=	ENST00000701517.1	=	FALSE	25	0	0	0
BambuTx310	0.0357713	ENSG00000112081	0.0500934	FALSE	TRUE	newJunction	19315	0.0864744	0	1	310	310	NM_003017.5	j	NA	u	TRUE	15	0	0	1
BambuTx311	0.0631874	ENSG00000048544	0.0870863	FALSE	TRUE	newJunction	3294	0.120505	0.146784	1	311	311	XM_017010996.2	j	NA	u	TRUE	15	0	0	1
BambuTx312	0.0362839	ENSG00000124733	0.0390933	FALSE	TRUE	newFirstJunction:newJunction	25653	0.407767	0.00124844	1	312	312	NM_001318942.1	=	ENST00000643776.1	=	FALSE	5	0	0	0
BambuTx313	0.0842193	ENSG00000203875	0.0671431	FALSE	TRUE	newWithin	22404	0.0788807	0	1	313	313	NR_003038.2	j	ENST00000655116.1	=	FALSE	10	0	0	0
BambuTx314	0.0893014	BambuGene49213	0.0197437	TRUE	TRUE	newGene-spliced	11677	0.839589	0	1	314	314	NM_014611.3	i	NA	u	FALSE	40	0	0	0
BambuTx315	0.161227	ENSG00000184530	0.0935265	FALSE	TRUE	newFirstJunction:newFirstExon	87	0.587838	0.0991453	1	315	315	NM_001010905.3	j	NA	u	FALSE	25	0	0	0
BambuTx316	0.0265862	ENSG00000234147	0.0478494	FALSE	TRUE	allNew	3789	0.454262	0.405822	1	316	316	XR_428030.5	j	ENST00000683641.1	=	FALSE	15	0	0	0
BambuTx317	0.0654376	ENSG00000234147	0.0414251	FALSE	TRUE	newFirstJunction:newJunction:newFirstExon	2358	0.2827	0.397101	1	317	317	XR_428030.5	c	ENST00000683340.1	=	FALSE	15	0	0	0
BambuTx318	0.00178891	BambuGene49682	0.0142209	TRUE	TRUE	newGene-spliced	68160	0.380368	0.996992	1	318	318	NA	u	ENST00000701030.1	j	FALSE	0	0	1	0
BambuTx319	0.00779833	BambuGene49682	0.0200547	TRUE	TRUE	newGene-spliced	62612	0.349407	0.995	1	319	319	NA	u	ENST00000701030.1	j	FALSE	15	0	1	0
BambuTx320	0.0548838	ENSG00000146433	0.0264794	FALSE	TRUE	newFirstJunction:newJunction:newFirstExon	292	0.538745	0.0824985	1	320	320	NM_001376852.1	j	ENST00000684151.1	j	TRUE	10	0	0	1
BambuTx321	0.0371463	ENSG00000164674	0.0745654	FALSE	TRUE	newFirstJunction:newFirstExon	5325	0.620846	0	1	321	321	XM_011536255.3	=	NA	u	FALSE	30	0	0	0
BambuTx322	0.0536039	ENSG00000112110	0.0630768	FALSE	TRUE	newFirstJunction:newFirstExon	13275	0.165586	0	1	322	322	NR_134862.1	=	NA	u	FALSE	20	0	0	0
BambuTx323	0.0748021	BambuGene49901	0.098647	TRUE	TRUE	newGene-spliced	150	0.882353	0.596633	1	323	323	NR_040022.1	=	ENST00000659081.2	=	FALSE	15	0	0	0
BambuTx324	0.0251972	BambuGene51719	0.0113371	TRUE	TRUE	newGene-spliced	838	0.576341	0	1	324	324	XR_943321.3	j	ENST00000663924.1	j	FALSE	20	0	0	0
BambuTx325	0.0601754	ENSG00000229043	0.0461851	FALSE	TRUE	allNew	4356	0.78956	0.39312	1	325	325	NR_110067.1	c	ENST00000662926.1	c	FALSE	10	0	0	0
BambuTx326	0.0560915	ENSG00000164877	0.0856	FALSE	TRUE	newLastJunction:newLastExon	421	0.259716	0	1	326	326	XR_002956487.2	j	NA	u	FALSE	20	0	0	0
BambuTx327	0.067023	ENSG00000146576	0.0869767	FALSE	TRUE	newWithin	83	0.0595409	0.129264	1	327	327	XM_005249845.6	=	NA	u	FALSE	30	0	0	0
BambuTx328	0.0774567	ENSG00000106460	0.0920167	FALSE	TRUE	newWithin	667	0.0961095	0	1	328	328	NM_001134232.2	j	ENST00000704455.1	j	FALSE	10	0	0	0
BambuTx329	0.0554687	ENSG00000205763	0.0657273	FALSE	TRUE	newWithin	400	0.256575	0	1	329	329	NR_003500.2	j	ENST00000685019.1	j	FALSE	10	0	0	0
BambuTx330	0.108539	ENSG00000164543	0.0639411	FALSE	TRUE	newJunction	246	0.0386914	0	1	330	330	NM_004760.3	j	ENST00000648544.1	j	FALSE	20	0	0	0
BambuTx331	0.0439656	BambuGene53891	0.0571773	TRUE	TRUE	newGene-spliced	713	0.881335	0.482059	1	331	331	XR_007060300.1	=	NA	u	FALSE	15	0	0	0
BambuTx332	0.0474109	ENSG00000169919	0.0665771	FALSE	TRUE	newWithin	1548	0.227313	0	1	332	332	XM_005250297.5	=	NA	u	FALSE	25	0	0	0
BambuTx333	0.0235671	ENSG00000229180	0.0331372	FALSE	TRUE	allNew	3020	0.452163	0	1	333	333	NR_111973.1	j	ENST00000702868.1	j	FALSE	20	0	0	0
BambuTx334	0.0401041	ENSG00000154710	0.0283617	FALSE	TRUE	allNew	3080	0.727616	0.270563	1	334	334	NR_104676.2	=	ENST00000693151.1	j	FALSE	5	0	0	0
BambuTx335	0.0240923	ENSG00000225648	0.0170711	FALSE	TRUE	newWithin	7320	0.642387	0	1	335	335	NR_024111.1	=	ENST00000685034.2	=	FALSE	15	0	0	0
BambuTx336	0.0702699	ENSG00000106089	0.0602881	FALSE	TRUE	newWithin	480	0.520607	0	1	336	336	XM_047420778.1	k	NA	u	TRUE	15	0	0	1
BambuTx337	0.0132215	ENSG00000183444	0.0191622	FALSE	TRUE	newLastJunction:newFirstJunction:newJunction:newLastExon	4565	0.564975	0	1	337	337	NR_002822.4	=	ENST00000650204.1	j	FALSE	10	0	0	0
BambuTx338	0.0471173	ENSG00000183444	0.0830913	FALSE	TRUE	allNew	2135	0.264233	0	1	338	338	NR_148008.1	=	ENST00000650204.1	j	FALSE	10	0	0	0
BambuTx339	0.0510369	ENSG00000078319	0.031741	FALSE	TRUE	newLastJunction:newJunction	1599	0.121045	0.0991091	1	339	339	NR_003613.1	=	ENST00000675162.3	=	FALSE	5	0	0	0
BambuTx340	0.0277407	ENSG00000160813	0.0688486	FALSE	TRUE	newWithin	598	0.0662017	0	1	340	340	NM_001346938.2	=	NA	u	FALSE	10	0	0	0
BambuTx341	0.0632426	ENSG00000160999	0.0519308	FALSE	TRUE	newJunction	160	0.282686	0.0080429	1	341	341	NM_001359228.2	j	NA	u	FALSE	0	0	0	0
BambuTx342	0.168638	ENSG00000230316	0.0891761	FALSE	TRUE	allNew	293	0.465819	0	1	342	342	NR_036484.1	j	ENST00000653165.1	j	FALSE	15	0	0	0
BambuTx343	0.029054	ENSG00000128607	0.0471081	FALSE	TRUE	newWithin	420	0.41708	0.0162844	1	343	343	XM_005250233.6	=	NA	u	FALSE	25	0	0	0
BambuTx344	0.0423677	ENSG00000233559	0.0593841	FALSE	TRUE	newLastJunction:newFirstJunction:newJunction:newFirstExon:newLastExon	678	0.153117	0.14658	1	344	344	NR_109780.1	=	ENST00000653887.1	j	FALSE	20	0	0	0
BambuTx345	0.0292824	ENSG00000233559	0.0322547	FALSE	TRUE	allNew	1689	0.381436	0.163438	1	345	345	NR_109780.1	j	ENST00000664231.1	j	FALSE	20	0	0	0
BambuTx346	0.00614251	BambuGene53204	0.00454133	TRUE	TRUE	newGene-spliced	2102	0.470562	0.329114	1	346	346	XR_007060557.1	j	NA	u	FALSE	5	0	0	0
BambuTx347	0.0411691	BambuGene53204	0.0126984	TRUE	TRUE	newGene-spliced	1120	0.250728	0.356061	1	347	347	XR_007060557.1	j	NA	u	FALSE	5	0	0	0
BambuTx348	0.0940322	ENSG00000196453	0.0856495	FALSE	TRUE	newFirstJunction:newJunction:newFirstExon	232	0.296675	0	1	348	348	XM_005249980.4	=	NA	u	FALSE	5	0	0	0
BambuTx349	0.0658583	ENSG00000186480	0.0457603	FALSE	TRUE	newWithin	1130	0.109253	0.00805639	1	349	349	NM_001346590.2	=	NA	u	FALSE	10	0	0	0
BambuTx350	0.0634722	ENSG00000216895	0.0654753	FALSE	TRUE	newWithin	526	0.143246	0.297324	1	350	350	NR_126344.1	j	ENST00000688916.1	j	FALSE	25	0	0	0
BambuTx351	0.0523916	ENSG00000246582	0.0502713	FALSE	TRUE	newFirstJunction:newFirstExon	1119	0.311439	0.123382	1	351	351	NR_033928.1	j	ENST00000670072.1	j	FALSE	35	0	0	0
BambuTx352	0.0821632	ENSG00000247134	0.0738236	FALSE	TRUE	newFirstJunction:newFirstExon	2277	0.185847	0.14539	1	352	352	NR_188151.1	=	ENST00000685531.2	=	FALSE	30	0	0	0
BambuTx353	0.0148467	ENSG00000247134	0.00977952	FALSE	TRUE	newFirstJunction:newFirstExon	7890	0.643976	0.172943	1	353	353	NR_188149.1	=	ENST00000659524.1	=	FALSE	50	0	0	0
BambuTx354	0.0344531	ENSG00000070501	0.0424433	FALSE	TRUE	newWithin	2358	0.21984	0	1	354	354	XM_005273539.3	=	NA	u	FALSE	25	0	0	0
BambuTx355	0.0558111	ENSG00000168575	0.063015	FALSE	TRUE	newFirstJunction:newJunction:newFirstExon	499	0.225282	0	1	355	355	XM_005273613.4	=	NA	u	FALSE	10	0	0	0
BambuTx356	0.0361648	ENSG00000104231	0.0425747	FALSE	TRUE	newWithin	1568	0.0598679	0	1	356	356	NR_033194.1	j	NA	u	FALSE	10	0	0	0
BambuTx357	0.0464407	ENSG00000156787	0.0433114	FALSE	TRUE	newWithin	793	0.214266	0.229862	1	357	357	XM_047422435.1	j	NA	u	FALSE	30	0	0	0
BambuTx358	0.0264528	ENSG00000259305	0.0452306	FALSE	TRUE	newWithin	1275	0.405148	0.0853355	1	358	358	NM_032847.3	j	NA	u	FALSE	20	0	0	0
BambuTx359	0.072964	ENSG00000165156	0.0999633	FALSE	TRUE	newWithin	256	0.135378	0	1	359	359	NM_007222.5	j	NA	u	FALSE	20	0	0	0
BambuTx360	0.516196	ENSG00000147687	0.0792578	FALSE	TRUE	newLastJunction	5764	0.138047	0	1	360	360	NM_032026.4	j	NA	u	FALSE	40	0	0	0
BambuTx361	0.00868357	ENSG00000246228	0.00764169	FALSE	TRUE	allNew	22141	0.982472	0.773469	1	361	361	NR_117100.1	j	ENST00000646670.1	i	FALSE	30	0	0	0
BambuTx362	0.0930076	ENSG00000153310	0.0897845	FALSE	TRUE	newWithin	2292	0.0894125	0	1	362	362	NM_001330612.2	=	ENST00000694912.1	j	FALSE	10	0	0	0
BambuTx363	0.0622812	ENSG00000130193	0.0367439	FALSE	TRUE	allNew	1441	0.314973	0.0687711	1	363	363	NR_156431.2	c	NA	u	FALSE	15	0	0	0
BambuTx364	0.100705	ENSG00000188352	0.0881791	FALSE	TRUE	allNew	1123	0.221937	0.0537772	1	364	364	XM_047423539.1	j	NA	u	FALSE	30	0	0	0
BambuTx365	0.00585529	BambuGene57792	0.0215191	TRUE	TRUE	newGene-spliced	142	0.276265	0.304516	1	365	365	XR_007061444.1	j	NA	u	FALSE	10	0	0	0
BambuTx366	NA	ENSG00000204837	0.00850811	FALSE	TRUE	allNew	2812	0.844191	0.240447	1	366	366	NA	u	NA	u	FALSE	10	0	0	0
BambuTx367	NA	ENSG00000237357	0.0836702	FALSE	TRUE	allNew	1244	0.486508	0.473759	1	367	367	NR_126050.1	j	NA	u	FALSE	15	0	0	0
BambuTx368	0.210777	BambuGene58072	0.00165631	TRUE	TRUE	newGene-spliced	8684	1	0.24183	1	368	368	NA	u	NA	u	FALSE	5	0	0	0
BambuTx369	0.0388385	ENSG00000165115	0.0612546	FALSE	TRUE	allNew	1889	0.824531	0	1	369	369	XM_047423580.1	j	NA	u	FALSE	15	0	0	0
BambuTx370	0.0628698	ENSG00000158122	0.0755236	FALSE	TRUE	newWithin	588	0.22915	0.203312	1	370	370	XM_005251783.4	=	NA	u	FALSE	20	0	0	0
BambuTx371	0.0733535	ENSG00000196312	0.0950201	FALSE	TRUE	newLastJunction	282	0.281157	0	1	371	371	NR_172875.1	=	ENST00000650909.1	k	FALSE	20	0	0	0
BambuTx372	0.0220787	ENSG00000165138	0.0332818	FALSE	TRUE	newFirstJunction:newJunction	547	0.38145	0	1	372	372	NM_173551.5	j	NA	u	FALSE	15	0	0	0
BambuTx373	0.093317	ENSG00000148154	0.0784884	FALSE	TRUE	newLastJunction:newJunction:newLastExon	2506	0.175712	0.030343	1	373	373	XM_017015107.2	=	NA	u	TRUE	35	0	0	1
BambuTx374	0.103452	ENSG00000119402	0.0349389	FALSE	TRUE	newWithin	705	0.120102	0	1	374	374	XM_047423214.1	=	ENST00000684405.1	c	FALSE	10	0	0	0
BambuTx375	0.02167	ENSG00000148180	0.0292301	FALSE	TRUE	newWithin	4359	0.260177	0.0119277	1	375	375	NM_198252.3	=	ENST00000699558.1	j	FALSE	10	0	0	0
BambuTx376	0.0163956	ENSG00000165209	0.0231172	FALSE	TRUE	newWithin	1074	0.188256	0.0238538	1	376	376	NM_001376106.1	=	NA	u	TRUE	5	0	0	1
BambuTx377	0.0870835	ENSG00000173611	0.0820896	FALSE	TRUE	newLastJunction:newLastExon	653	0.278941	0	1	377	377	XR_007061281.1	j	NA	u	FALSE	10	0	0	0
BambuTx378	0.138291	BambuGene58784	0.0733458	TRUE	TRUE	newGene-spliced	151	0.107321	0.506808	1	378	378	XR_007061775.1	j	NA	u	FALSE	30	0	0	0
BambuTx379	0.0668594	ENSG00000171169	0.0591534	FALSE	TRUE	newWithin	370	0.465995	0	1	379	379	XM_047422940.1	=	NA	u	FALSE	10	0	0	0
BambuTx380	0.13157	ENSG00000107021	0.0725632	FALSE	TRUE	newWithin	150	0.119522	0.0470805	1	380	380	XM_005252060.3	=	NA	u	FALSE	15	0	0	0
BambuTx381	0.0139162	ENSG00000165698	0.0297438	FALSE	TRUE	newWithin	1680	0.42	0.0450704	1	381	381	XM_024447397.2	=	NA	u	FALSE	5	0	0	0
BambuTx382	0.037477	ENSG00000148396	0.0268842	FALSE	TRUE	allNew	680	0.370774	0	1	382	382	XM_011519256.2	c	ENST00000684901.1	j	FALSE	30	0	0	0
BambuTx383	0.0901777	ENSG00000273066	0.0893381	FALSE	TRUE	allNew	105	0.640244	0	1	383	383	NM_001173989.4	j	NA	u	FALSE	30	0	0	0
BambuTx384	0.0867493	ENSG00000148362	0.0942458	FALSE	TRUE	newJunction	4681	0.125772	0.105263	1	384	384	NR_138073.2	=	NA	u	FALSE	5	0	0	0
BambuTx385	0.091303	ENSG00000186193	0.0693324	FALSE	TRUE	allNew	393	0.307271	0.128984	1	385	385	NM_178448.4	o	NA	u	TRUE	30	0	0	1
BambuTx386	0.0237557	ENSG00000212864	0.0145777	FALSE	TRUE	allNew	590	0.807114	0	1	386	386	NM_031297.7	=	NA	u	FALSE	20	0	0	0
BambuTx387	0.0643601	ENSG00000210135	0.0282756	FALSE	TRUE	allNew	354	0.0775126	0	1	387	387	NA	u	NA	u	TRUE	40	0	0	1
BambuTx388	0.0503181	ENSG00000183943	0.0617531	FALSE	TRUE	newWithin	135	0.263158	0	1	388	388	NM_005044.5	j	NA	u	FALSE	20	0	0	0
BambuTx389	0.0324871	ENSG00000101871	0.052675	FALSE	TRUE	allNew	1506	0.562991	0.0969945	1	389	389	NM_033289.2	j	ENST00000707197.1	j	FALSE	20	0	0	0
BambuTx390	0.0184338	ENSG00000046647	0.0343182	FALSE	TRUE	newWithin	2150	0.482063	0	1	390	390	NM_001042479.2	=	ENST00000680255.1	=	FALSE	20	0	0	0
BambuTx391	0.0685579	ENSG00000186312	0.0903485	FALSE	TRUE	newWithin	463	0.207159	0.0147157	1	391	391	NR_160543.1	=	NA	u	TRUE	35	0	0	1
BambuTx392	0.170338	ENSG00000169249	0.0920167	FALSE	TRUE	newLastJunction:newJunction	146	0.0281473	0.0805879	1	392	392	NM_005089.4	j	ENST00000690252.1	j	FALSE	15	0	0	0
BambuTx393	0.0185585	ENSG00000184831	0.0353591	FALSE	TRUE	newWithin	6709	0.323325	0	1	393	393	XM_017029837.2	=	NA	u	TRUE	25	0	0	1
BambuTx394	0.0497782	ENSG00000183337	0.0703188	FALSE	TRUE	allNew	968	0.288955	0	1	394	394	XM_047442208.1	j	ENST00000672922.2	i	FALSE	10	0	0	0
BambuTx395	0.0642464	ENSG00000198088	0.0622795	FALSE	TRUE	newWithin	498	0.43761	0	1	395	395	NM_017681.3	j	NA	u	FALSE	40	0	0	0
BambuTx396	0.134193	ENSG00000198088	0.0590517	FALSE	TRUE	newWithin	250	0.219684	0	1	396	396	NM_017681.3	j	NA	u	FALSE	40	0	0	0
BambuTx397	0.139754	ENSG00000068366	0.0818793	FALSE	TRUE	newFirstJunction:newJunction	377	0.0836848	0.0108964	1	397	397	XM_006724635.3	=	ENST00000672282.1	=	FALSE	25	0	0	0
BambuTx398	0.50759	ENSG00000274847	0.0176018	FALSE	TRUE	newLastJunction:newLastExon	1976	0.612523	0	1	398	398	NA	u	NA	u	FALSE	35	0	0	0
BambuTx399	0.00460383	BambuGene63091	0.0185409	TRUE	TRUE	newGene-spliced	1302	0.725348	0	1	399	399	NA	u	NA	u	FALSE	35	0	0	0
BambuTx400	NA	ENSG00000276256	0.0297438	FALSE	TRUE	newFirstJunction:newJunction:newFirstExon	1686	0.485459	0	1	400	400	NA	u	NA	u	FALSE	30	0	0	0
BambuTx401	0.0836079	ENSG00000273748	0.0996877	FALSE	TRUE	newLastJunction:newFirstJunction:newJunction:newFirstExon:newLastExon	1580	0.314741	0	1	401	401	NA	u	NA	u	FALSE	20	0	0	0
BambuTx402	NA	BambuGene63232	0.0187266	TRUE	TRUE	newGene-spliced	2019	0.38693	0	1	402	402	NA	u	NA	u	FALSE	35	0	0	0
BambuTx403	NA	BambuGene63232	0.0533706	TRUE	TRUE	newGene-spliced	1034	0.19816	0	1	403	403	NA	u	NA	u	FALSE	20	0	0	0
BambuTx404	0.129934	ENSG00000157911	0.0689807	FALSE	TRUE	newWithin	248	0.101349	0	1	404	404	NM_001374427.1	=	ENST00000650293.1	n	TRUE	25	0	0	1
BambuTx405	0.0746279	ENSG00000179743	0.0453205	FALSE	TRUE	allNew	114	0.151798	0	1	405	405	NA	u	NA	u	FALSE	35	0	0	0
BambuTx406	0.0176183	ENSG00000179743	0.0474826	FALSE	TRUE	allNew	221	0.294274	0	1	406	406	NA	u	NA	u	FALSE	35	0	0	0
BambuTx407	0.0686246	BambuGene3905	0.091861	TRUE	TRUE	newGene-spliced	36	0.220859	0	1	407	407	XM_017000650.3	i	NA	u	FALSE	10	0	0	0
BambuTx408	0.0803636	ENSG00000142910	0.0712832	FALSE	TRUE	newJunction	92	0.0441459	0	1	408	408	XM_005271106.4	=	ENST00000664491.1	x	FALSE	20	0	0	0
BambuTx409	0.0183206	BambuGene1996	0.0108508	TRUE	TRUE	newGene-spliced	141	0.774725	0.0179506	1	409	409	NM_001144822.2	x	ENST00000668577.1	x	FALSE	20	0	0	0
BambuTx410	NA	ENSG00000277702	0.0715219	FALSE	TRUE	allNew	394	0.114005	0.616299	1	410	410	XR_001738207.2	=	NA	u	FALSE	15	0	0	0
BambuTx411	NA	ENSG00000277702	0.0262976	FALSE	TRUE	allNew	2154	0.623264	0.215035	1	411	411	XR_001738208.2	=	NA	u	FALSE	15	0	0	0
BambuTx412	NA	ENSG00000232527	0.0306619	FALSE	TRUE	newLastJunction:newLastExon	1204	0.600199	0.605	1	412	412	XR_922018.3	j	NA	u	FALSE	10	0	0	0
BambuTx413	NA	BambuGene2090	0.0153801	TRUE	TRUE	newGene-spliced	1235	0.61998	0.552764	1	413	413	NR_027356.2	j	ENST00000692403.1	=	FALSE	15	0	0	0
BambuTx414	0.0682275	BambuGene2123	0.00929069	TRUE	TRUE	newGene-spliced	653	0.924929	0.469136	1	414	414	XR_159169.5	=	ENST00000660431.1	=	FALSE	0	0	0	0
BambuTx415	0.0896465	ENSG00000274265	0.014344	FALSE	TRUE	allNew	5044	0.731014	0.536756	1	415	415	XM_047438029.1	x	ENST00000668239.1	=	FALSE	15	0	0	0
BambuTx416	0.0702588	ENSG00000132677	0.064891	FALSE	TRUE	newFirstJunction	206	0.302941	0	1	416	416	NR_146764.2	j	NA	u	FALSE	5	0	0	0
BambuTx417	0.041337	ENSG00000143217	0.0934751	FALSE	TRUE	newWithin	94	0.51087	0	1	417	417	XM_005245508.4	j	NA	u	FALSE	0	0	0	0
BambuTx418	0.0515563	BambuGene5529	0.0423564	TRUE	TRUE	newGene-spliced	68	0.731183	0	1	418	418	XR_001737808.2	=	NA	u	FALSE	0	0	0	0
BambuTx419	0.0251179	BambuGene2681	0.0302224	TRUE	TRUE	newGene-spliced	71	0.910256	0.233533	1	419	419	XR_007066764.1	c	ENST00000663067.1	x	FALSE	30	0	0	0
BambuTx420	0.0603754	ENSG00000234996	0.0515075	FALSE	TRUE	allNew	214	0.963964	0	1	420	420	NR_002929.2	j	NA	u	FALSE	20	0	0	0
BambuTx421	0.37837	ENSG00000185495	0.0450798	FALSE	TRUE	newWithin	313	0.282746	0.188079	1	421	421	NR_136591.1	=	NA	u	FALSE	25	0	0	0
BambuTx422	0.0425288	BambuGene7710	0.0723266	TRUE	TRUE	newGene-spliced	49	0.0981964	0.788339	1	422	422	XM_024447979.2	j	ENST00000704657.1	x	FALSE	10	0	0	0
BambuTx423	0.012073	ENSG00000107796	0.0334706	FALSE	TRUE	newWithin	2448	0.504015	0	1	423	423	NM_001141945.3	=	ENST00000696769.1	x	FALSE	5	0	0	0
BambuTx424	0.105956	ENSG00000152782	0.0554517	FALSE	TRUE	allNew	176	0.11436	0.0552632	1	424	424	NM_148977.3	j	NA	u	FALSE	10	0	0	0
BambuTx425	0.0754576	BambuGene8801	0.0866157	TRUE	TRUE	newGene-spliced	181	1	0.536774	1	425	425	XM_047425564.1	j	ENST00000693577.1	=	FALSE	35	0	0	0
BambuTx426	0.0853533	ENSG00000165863	0.0946549	FALSE	TRUE	newWithin	233	0.346726	0.116181	1	426	426	NM_001330142.3	=	ENST00000657747.1	x	FALSE	20	0	0	0
BambuTx427	NA	ENSG00000220842	0.0944357	FALSE	TRUE	allNew	5664	0.646354	0	1	427	427	NA	u	NA	u	FALSE	30	0	0	0
BambuTx428	0.094274	ENSG00000138152	0.0894394	FALSE	TRUE	newLastJunction:newJunction	102	0.345763	0.323864	1	428	428	XM_017015637.2	j	NA	u	FALSE	20	0	0	0
BambuTx429	0.101331	ENSG00000107679	0.0916629	FALSE	TRUE	newWithin	123	0.0893895	0.0110935	1	429	429	NM_001377241.1	=	NA	u	FALSE	15	0	0	0
BambuTx430	0.0612184	ENSG00000247595	0.0494112	FALSE	TRUE	newFirstJunction	1627	0.889071	0	1	430	430	NM_001355570.4	j	ENST00000682062.1	x	FALSE	20	0	0	0
BambuTx431	0.0175213	ENSG00000169550	0.0282114	FALSE	TRUE	allNew	55	0.662651	0.891154	1	431	431	XR_001748157.2	=	ENST00000672621.1	i	FALSE	10	0	1	0
BambuTx432	0.0480207	ENSG00000110429	0.0518506	FALSE	TRUE	newWithin	354	0.0828264	0.0438757	1	432	432	XM_011519981.3	=	NA	u	TRUE	10	0	0	1
BambuTx433	0.0222535	BambuGene9720	0.0230123	TRUE	TRUE	newGene-spliced	536	0.358768	0.579425	1	433	433	NR_183625.1	j	ENST00000648185.2	j	FALSE	0	0	0	0
BambuTx434	0.054744	ENSG00000149231	0.0952262	FALSE	TRUE	newWithin	675	0.170283	0.0262089	1	434	434	NM_024725.4	=	ENST00000646818.2	=	FALSE	20	0	0	0
BambuTx435	0.158878	ENSG00000149300	0.0859198	FALSE	TRUE	newFirstJunction:newFirstExon	39	0.204188	0	1	435	435	NM_080659.3	k	NA	u	FALSE	0	0	0	0
BambuTx436	0.0382334	BambuGene11794	0.0492615	TRUE	TRUE	newGene-spliced	116	0.711656	0	1	436	436	NR_133008.1	j	NA	u	FALSE	10	0	0	0
BambuTx437	0.188578	ENSG00000149564	0.0878976	FALSE	TRUE	newWithin	169	0.188827	0	1	437	437	NM_138961.3	j	NA	u	FALSE	30	0	0	0
BambuTx438	0.0935587	ENSG00000151715	0.0900637	FALSE	TRUE	newFirstJunction:newJunction	209	0.0932619	0	1	438	438	NM_001331210.2	=	NA	u	FALSE	15	0	0	0
BambuTx439	0.0219793	ENSG00000008323	0.0281124	FALSE	TRUE	newWithin	365	0.234275	0.045133	1	439	439	NM_001384598.1	=	ENST00000684764.1	=	TRUE	5	0	0	1
BambuTx440	0.0506463	ENSG00000123106	0.074295	FALSE	TRUE	newWithin	534	0.162015	0.0229703	1	440	440	NM_018318.5	=	NA	u	FALSE	5	0	0	0
BambuTx441	0.0930789	ENSG00000050426	0.0845193	FALSE	TRUE	newJunction	161	0.0212485	0	1	441	441	NR_045019.2	=	NA	u	FALSE	30	0	0	0
BambuTx442	0.056233	ENSG00000123358	0.0312336	FALSE	TRUE	newWithin	130	0.0853018	0.00694444	1	442	442	XM_005268822.4	=	NA	u	FALSE	15	0	0	0
BambuTx443	0.0627596	ENSG00000257322	0.0683533	FALSE	TRUE	allNew	54	0.574468	0.506623	1	443	443	NR_040096.1	i	NA	u	FALSE	15	0	0	0
BambuTx444	0.0723807	ENSG00000150977	0.0378017	FALSE	TRUE	newFirstJunction:newJunction	512	0.139967	0	1	444	444	NR_130703.2	=	NA	u	FALSE	25	0	0	0
BambuTx445	0.0305155	ENSG00000256223	0.0362111	FALSE	TRUE	newWithin	191	0.667832	0.100542	1	445	445	NM_015394.5	j	NA	u	FALSE	25	0	0	0
BambuTx446	0.0414595	ENSG00000132952	0.083063	FALSE	TRUE	newWithin	386	0.225995	0	1	446	446	NM_001321532.2	=	NA	u	FALSE	5	0	0	0
BambuTx447	0.00227531	BambuGene15166	0.000841397	TRUE	TRUE	newGene-spliced	659	1	0.763092	1	447	447	XR_001749964.2	=	ENST00000686128.2	=	FALSE	10	0	0	0
BambuTx448	0.0774719	BambuGene15988	0.0771221	TRUE	TRUE	newGene-spliced	802	0.637014	0.523169	1	448	448	NR_135318.1	=	ENST00000686621.1	=	FALSE	25	0	0	0
BambuTx449	0.0755153	ENSG00000136169	0.0813661	FALSE	TRUE	newWithin	189	0.239544	0	1	449	449	NM_001160308.3	=	NA	u	FALSE	0	0	0	0
BambuTx450	0.0838014	ENSG00000102796	0.0434307	FALSE	TRUE	newWithin	145	0.136278	0	1	450	450	NM_001377533.1	=	ENST00000682342.2	j	FALSE	10	0	0	0
BambuTx451	0.0324025	BambuGene15495	0.088059	TRUE	TRUE	newGene-spliced	96	0.705882	0.59072	1	451	451	XR_931636.2	k	NA	u	FALSE	45	0	0	0
BambuTx452	0.00480192	ENSG00000198824	0.0456601	FALSE	TRUE	newWithin	1060	0.393759	0.109983	1	452	452	XM_047430277.1	=	ENST00000643483.2	=	FALSE	15	0	0	0
BambuTx453	0.0419945	ENSG00000168952	0.0479931	FALSE	TRUE	newFirstJunction:newJunction:newFirstExon	113	0.120213	0	1	453	453	NM_001394413.1	=	ENST00000653098.1	x	FALSE	40	0	0	0
BambuTx454	0.0629112	ENSG00000151338	0.0398142	FALSE	TRUE	newWithin	263	0.352075	0	1	454	454	NM_001388067.1	=	ENST00000684589.1	=	FALSE	30	0	0	0
BambuTx455	0.0201342	ENSG00000274015	0.0136776	FALSE	TRUE	allNew	3895	0.95	0	1	455	455	XR_943939.4	=	ENST00000686344.2	=	FALSE	20	0	0	0
BambuTx456	0.0673063	ENSG00000033170	0.0288557	FALSE	TRUE	newWithin	930	0.375758	0.0408416	1	456	456	NM_001371533.1	=	ENST00000673929.1	=	TRUE	30	0	0	1
BambuTx457	0.128538	BambuGene17191	0.0615967	TRUE	TRUE	newGene-spliced	691	0.0324428	0	1	457	457	NM_001127393.2	x	NA	u	FALSE	50	0	0	0
BambuTx458	0.071113	BambuGene17244	0.044164	TRUE	TRUE	newGene-spliced	85	0.876289	0.654501	1	458	458	XR_007064370.1	c	NA	u	FALSE	50	0	0	0
BambuTx459	0.0767044	ENSG00000259738	0.0995896	FALSE	TRUE	allNew	98	0.569767	0.342546	1	459	459	NA	u	NA	u	FALSE	20	0	0	0
BambuTx460	0.0814441	ENSG00000182718	0.0553115	FALSE	TRUE	newWithin	983	0.00175448	0	1	460	460	NM_001002858.3	j	ENST00000679109.1	j	FALSE	10	0	0	0
BambuTx461	0.0773276	ENSG00000137834	0.0900104	FALSE	TRUE	newFirstJunction:newFirstExon	97	0.118727	0.117647	1	461	461	XM_011521561.3	j	NA	u	FALSE	25	0	0	0
BambuTx462	0.0576554	ENSG00000259673	0.062672	FALSE	TRUE	newLastJunction:newLastExon	1349	0.353975	0.138667	1	462	462	NR_040055.1	j	ENST00000657717.1	j	FALSE	25	0	0	0
BambuTx463	0.14677	ENSG00000067141	0.0627768	FALSE	TRUE	newWithin	66	0.0603843	0.0477684	1	463	463	XM_047432591.1	j	NA	u	FALSE	0	0	0	0
BambuTx464	0.0459231	ENSG00000256340	0.0813091	FALSE	TRUE	newWithin	105	0.187166	0.125772	1	464	464	NR_003569.1	=	ENST00000701162.1	j	FALSE	30	0	0	0
BambuTx465	0.047619	BambuGene21383	0.0885519	TRUE	TRUE	newGene-spliced	83	1	0.368067	1	465	465	XR_001752344.2	=	ENST00000702259.1	=	FALSE	35	0	0	0
BambuTx466	0.0872462	ENSG00000260136	0.0599733	FALSE	TRUE	allNew	8	0.00291758	0.412791	1	466	466	XR_007065030.1	j	ENST00000656451.1	o	FALSE	35	0	0	0
BambuTx467	0.0205061	ENSG00000260963	0.0322547	FALSE	TRUE	newFirstJunction:newFirstExon	225	0.495595	0.320175	1	467	467	NR_184328.1	=	ENST00000691640.2	=	FALSE	30	0	0	0
BambuTx468	0.0866082	ENSG00000174990	0.0832771	FALSE	TRUE	newJunction	122	0.246964	0	1	468	468	NR_159799.1	=	ENST00000648022.1	j	FALSE	20	0	0	0
BambuTx469	0.0935203	ENSG00000108515	0.099847	FALSE	TRUE	newJunction	300	0.156169	0	1	469	469	NM_053013.4	j	NA	u	FALSE	10	0	0	0
BambuTx470	0.192934	ENSG00000006042	0.0987153	FALSE	TRUE	newWithin	444	0.0332286	0.158318	1	470	470	NM_015544.3	m	NA	u	FALSE	25	0	0	0
BambuTx471	0.0291048	ENSG00000275718	0.0546569	FALSE	TRUE	newWithin	216	0.336449	0.234659	1	471	471	NR_027922.3	j	NA	u	FALSE	20	0	0	0
BambuTx472	NA	ENSG00000274487	0.0297909	FALSE	TRUE	newJunction	1069	0.576591	0	1	472	472	NR_036750.2	j	ENST00000649858.3	=	FALSE	20	0	0	0
BambuTx473	0.154732	ENSG00000108389	0.0815952	FALSE	TRUE	newWithin	146	0.163311	0	1	473	473	NM_001378067.1	=	ENST00000682306.1	=	FALSE	0	0	0	0
BambuTx474	0.0570128	ENSG00000227036	0.0756326	FALSE	TRUE	newWithin	232	0.131818	0.140946	1	474	474	NR_036488.1	=	ENST00000650131.3	=	FALSE	15	0	0	0
BambuTx475	0.147056	BambuGene25352	0.0755728	TRUE	TRUE	newGene-spliced	13	0.764706	0	1	475	475	NM_001291324.3	x	ENST00000675386.2	x	FALSE	5	0	0	0
BambuTx476	0.109933	ENSG00000176912	0.0637474	FALSE	TRUE	allNew	1240	0.121724	0	1	476	476	NR_171001.1	j	ENST00000688530.2	=	FALSE	15	0	0	0
BambuTx477	0.0408564	ENSG00000099785	0.0526272	FALSE	TRUE	newWithin	308	0.210239	0.0115082	1	477	477	NM_016496.5	=	NA	u	FALSE	15	0	0	0
BambuTx478	0.0187342	ENSG00000188868	0.0372283	FALSE	TRUE	newWithin	166	0.4	0	1	478	478	NM_001363608.1	j	NA	u	FALSE	30	0	0	0
BambuTx479	0.101753	ENSG00000011451	0.0943064	FALSE	TRUE	newWithin	119	0.0969055	0	1	479	479	NM_001371603.5	=	ENST00000674001.1	=	TRUE	10	0	0	1
BambuTx480	0.0526022	ENSG00000197013	0.0289439	FALSE	TRUE	allNew	297	0.55618	0.466867	1	480	480	NR_144523.2	=	NA	u	FALSE	10	0	0	0
BambuTx481	0.0684214	ENSG00000250799	0.0722961	FALSE	TRUE	newWithin	132	0.432787	0	1	481	481	NM_001378293.1	=	ENST00000653904.2	j	FALSE	10	0	0	0
BambuTx482	0.201036	ENSG00000178150	0.0932623	FALSE	TRUE	newFirstJunction	138	0.0801394	0.177045	1	482	482	NM_001369811.1	=	NA	u	FALSE	15	0	0	0
BambuTx483	0.0679332	BambuGene29930	0.071413	TRUE	TRUE	newGene-spliced	103	0.936364	0.857471	1	483	483	XR_002959369.2	=	NA	u	FALSE	20	0	1	0
BambuTx484	0.0945419	ENSG00000183891	0.0554788	FALSE	TRUE	newWithin	353	0.0669448	0	1	484	484	NM_001008237.3	j	NA	u	FALSE	25	0	0	0
BambuTx485	0.0391643	ENSG00000138030	0.0555556	FALSE	TRUE	newFirstJunction	701	0.184474	0	1	485	485	XM_005264298.5	=	NA	u	FALSE	10	0	0	0
BambuTx486	0.0223366	ENSG00000260025	0.0100246	FALSE	TRUE	allNew	1308	0.971047	0	1	486	486	NR_037631.1	=	NA	u	FALSE	30	0	0	0
BambuTx487	0.00935829	ENSG00000115825	0.0505827	FALSE	TRUE	newFirstJunction:newJunction:newFirstExon	425	0.207418	0.0254694	1	487	487	NM_005813.6	=	NA	u	FALSE	35	0	0	0
BambuTx488	0.056326	ENSG00000227394	0.0545157	FALSE	TRUE	allNew	450	0.234009	0.533223	1	488	488	NR_183397.1	x	ENST00000666526.2	=	FALSE	25	0	0	0
BambuTx489	0.0516964	ENSG00000227394	0.0506586	FALSE	TRUE	allNew	351	0.182527	0.572289	1	489	489	NR_183397.1	x	ENST00000685506.2	=	FALSE	25	0	0	0
BambuTx490	0.0283681	ENSG00000227394	0.0778102	FALSE	TRUE	allNew	527	0.274051	0.463873	1	490	490	NR_183397.1	x	ENST00000685506.2	j	FALSE	25	0	0	0
BambuTx491	0.0269171	BambuGene30517	0.0224831	TRUE	TRUE	newGene-spliced	131	0.609302	0.116652	1	491	491	XR_007086810.1	j	NA	u	FALSE	5	0	0	0
BambuTx492	0.182346	BambuGene30517	0.0931045	TRUE	TRUE	newGene-spliced	58	0.269767	0.0812929	1	492	492	XR_007086810.1	j	NA	u	FALSE	10	0	0	0
BambuTx493	0.0905357	ENSG00000124370	0.0762092	FALSE	TRUE	newWithin	579	0.109555	0	1	493	493	NM_032601.4	j	ENST00000653174.1	x	FALSE	35	0	0	0
BambuTx494	0.00672172	BambuGene32884	0.00960341	TRUE	TRUE	newGene-spliced	208	0.545932	0.483085	1	494	494	NR_187877.1	=	NA	u	FALSE	20	0	0	0
BambuTx495	0.0516326	BambuGene32884	0.0175291	TRUE	TRUE	newGene-spliced	68	0.178478	0	1	495	495	NR_187875.1	=	NA	u	FALSE	45	0	0	0
BambuTx496	0.0429437	ENSG00000115363	0.0744212	FALSE	TRUE	newWithin	798	0.258002	0	1	496	496	NM_001135032.2	j	NA	u	FALSE	5	0	0	0
BambuTx497	0.0839892	ENSG00000214429	0.0618945	FALSE	TRUE	allNew	172	0.185345	0.409946	1	497	497	XR_007087117.1	j	NA	u	FALSE	5	0	0	0
BambuTx498	0.0365978	ENSG00000042493	0.0423823	FALSE	TRUE	newFirstJunction:newJunction:newFirstExon	363	0.00584532	0	1	498	498	XM_047445953.1	=	ENST00000650829.1	x	FALSE	10	0	0	0
BambuTx499	0.0564884	BambuGene32977	0.0396124	TRUE	TRUE	newGene-spliced	63	0.768293	0.426087	1	499	499	NM_016622.4	x	NA	u	FALSE	5	0	0	0
BambuTx500	0.187706	ENSG00000115561	0.0940139	FALSE	TRUE	newWithin	1135	0.0509975	0	1	500	500	NM_016079.4	j	NA	u	FALSE	30	0	0	0
BambuTx501	NA	BambuGene33012	0.0940709	TRUE	TRUE	newGene-spliced	30	1	0	1	501	501	NA	u	NA	u	FALSE	10	0	0	0
BambuTx502	NA	ENSG00000143429	0.0234526	FALSE	TRUE	newLastJunction:newLastExon	1584	0.34006	0.219643	1	502	502	NR_027238.1	j	ENST00000689711.2	=	FALSE	15	0	0	0
BambuTx503	0.106057	BambuGene33137	0.0766692	TRUE	TRUE	newGene-spliced	23	1	0	1	503	503	NM_001242559.2	i	NA	u	FALSE	30	0	0	0
BambuTx504	0.0400287	ENSG00000136689	0.0313977	FALSE	TRUE	newFirstJunction:newFirstExon	162	0.338912	0.232162	1	504	504	NM_001379360.1	=	ENST00000696879.1	=	FALSE	15	0	0	0
BambuTx505	0.0798489	ENSG00000197927	0.091243	FALSE	TRUE	allNew	373	0.308519	0	1	505	505	NR_167887.1	j	ENST00000652878.1	j	TRUE	20	0	0	1
BambuTx506	0.0181307	BambuGene31503	0.0477055	TRUE	TRUE	newGene-spliced	76	0.503311	0.17977	1	506	506	NA	u	NA	u	FALSE	30	0	0	0
BambuTx507	0.145911	ENSG00000125875	0.0965573	FALSE	TRUE	newFirstJunction:newJunction	203	0.0741688	0	1	507	507	NM_144628.4	j	ENST00000681129.1	=	FALSE	0	0	0	0
BambuTx508	0.105845	ENSG00000125775	0.0909091	FALSE	TRUE	newWithin	119	0.191626	0	1	508	508	NR_037661.1	=	ENST00000677533.1	j	FALSE	25	0	0	0
BambuTx509	0.0722191	ENSG00000088970	0.0533191	FALSE	TRUE	newWithin	320	0.0980993	0	1	509	509	NM_001352434.2	=	NA	u	FALSE	20	0	0	0
BambuTx510	0.539942	ENSG00000204556	0.0325085	FALSE	TRUE	newLastJunction:newFirstJunction:newJunction:newFirstExon:newLastExon	332	0.262243	0.631833	1	510	510	NR_004846.3	j	ENST00000669090.1	i	FALSE	45	0	0	0
BambuTx511	0.0841766	ENSG00000197122	0.064733	FALSE	TRUE	newWithin	271	0.110028	0.0555419	1	511	511	NM_005417.5	=	ENST00000692112.1	j	TRUE	35	0	0	1
BambuTx512	0.0421415	ENSG00000158296	0.00898258	FALSE	TRUE	newWithin	384	0.360225	0.151581	1	512	512	NM_001193339.2	j	NA	u	FALSE	15	0	0	0
BambuTx513	0.0956253	ENSG00000196562	0.0801699	FALSE	TRUE	newWithin	378	0.0606936	0	1	513	513	NM_001387048.1	=	ENST00000688720.1	=	FALSE	15	0	0	0
BambuTx514	0.400301	ENSG00000231878	0.0940139	FALSE	TRUE	allNew	1534	0.797297	0	1	514	514	NA	u	NA	u	TRUE	50	0	0	1
BambuTx515	0.0575816	ENSG00000100242	0.0502078	FALSE	TRUE	newWithin	311	0.268335	0	1	515	515	NM_015374.3	=	ENST00000689035.1	=	TRUE	10	0	0	1
BambuTx516	0.0389257	ENSG00000196236	0.0477754	FALSE	TRUE	allNew	1464	0.441496	0	1	516	516	NM_001204827.2	j	NA	u	FALSE	15	0	0	0
BambuTx517	0.191342	ENSG00000075240	0.0737179	FALSE	TRUE	newWithin	52	0.481481	0.0195165	1	517	517	XM_005261396.4	=	NA	u	TRUE	5	0	0	1
BambuTx518	0.0808983	ENSG00000170364	0.0821927	FALSE	TRUE	allNew	475	0.312295	0.844551	1	518	518	NM_001320678.2	=	ENST00000653118.1	x	FALSE	40	0	1	0
BambuTx519	0.0493695	ENSG00000206562	0.0328716	FALSE	TRUE	newWithin	1554	0.259432	0	1	519	519	NM_001301791.2	=	NA	u	FALSE	25	0	0	0
BambuTx520	0.00655864	BambuGene38906	0.00325627	TRUE	TRUE	newGene-spliced	635	0.99686	0.90805	1	520	520	XR_007095862.1	=	NA	u	FALSE	20	0	1	0
BambuTx521	0.0908076	ENSG00000181458	0.0719205	FALSE	TRUE	newFirstJunction	917	0.269706	0.0172811	1	521	521	NM_001363876.2	=	NA	u	FALSE	15	0	0	0
BambuTx522	0.0225765	BambuGene41407	0.0227495	TRUE	TRUE	newGene-spliced	121	0.657609	0	1	522	522	XR_007096012.1	=	ENST00000690885.2	=	FALSE	20	0	0	0
BambuTx523	0.0669701	ENSG00000051382	0.0852868	FALSE	TRUE	newWithin	520	0.288728	0	1	523	523	NM_006219.3	=	ENST00000674063.1	=	FALSE	10	0	0	0
BambuTx524	0.195265	ENSG00000178772	0.0711586	FALSE	TRUE	allNew	36	0.149378	0.239116	1	524	524	XM_005269280.5	=	NA	u	FALSE	20	0	0	0
BambuTx525	0.13642	BambuGene42311	0.0841065	TRUE	TRUE	newGene-spliced	28	0.777778	0	1	525	525	NM_001394155.1	j	NA	u	FALSE	35	0	0	0
BambuTx526	0.0208729	ENSG00000118564	0.0291359	FALSE	TRUE	allNew	7763	0.465771	0	1	526	526	XM_047450061.1	c	NA	u	FALSE	15	0	0	0
BambuTx527	0.0437054	BambuGene44311	0.0453616	TRUE	TRUE	newGene-spliced	426	0.972603	0.636481	1	527	527	XR_007058132.1	=	ENST00000691317.1	=	FALSE	10	0	0	0
BambuTx528	0.0182026	BambuGene42809	0.0140952	TRUE	TRUE	newGene-spliced	425	0.843254	0.00647948	1	528	528	XR_007058138.1	=	NA	u	FALSE	30	0	0	0
BambuTx529	0.0680086	ENSG00000163110	0.0618945	FALSE	TRUE	newLastJunction:newJunction:newLastExon	200	0.0334113	0.207885	1	529	529	NM_001011515.3	j	NA	u	FALSE	30	0	0	0
BambuTx530	0.0294323	ENSG00000164056	0.0391592	FALSE	TRUE	newWithin	162	0.084507	0.0188214	1	530	530	NM_001375410.1	=	ENST00000651917.1	j	FALSE	10	0	0	0
BambuTx531	0.0279649	ENSG00000254233	0.0335184	FALSE	TRUE	allNew	213	0.590028	0.702703	1	531	531	NR_131965.1	j	NA	u	FALSE	15	0	0	0
BambuTx532	0.0466847	ENSG00000259802	0.036446	FALSE	TRUE	allNew	34	0.0682731	0.30754	1	532	532	NR_183261.1	j	ENST00000705515.1	j	FALSE	10	0	0	0
BambuTx533	0.00790372	ENSG00000259802	0.0547207	FALSE	TRUE	allNew	245	0.491968	0.289076	1	533	533	NR_183261.1	=	ENST00000705517.1	=	FALSE	20	0	0	0
BambuTx534	0.0714386	ENSG00000152620	0.0763879	FALSE	TRUE	newWithin	65	0.0528026	0	1	534	534	XM_005248241.5	=	ENST00000678270.1	x	FALSE	20	0	0	0
BambuTx535	0.0205061	BambuGene45447	0.0549486	TRUE	TRUE	newGene-spliced	56	0.767123	0.24679	1	535	535	XR_007058751.1	y	ENST00000653383.1	j	FALSE	10	0	0	0
BambuTx536	0.043368	BambuGene45526	0.0110775	TRUE	TRUE	newGene-spliced	248	0.992	0	1	536	536	XR_241794.2	=	NA	u	FALSE	35	0	0	0
BambuTx537	0.149446	ENSG00000155324	0.0944025	FALSE	TRUE	newWithin	54	0.0707733	0	1	537	537	XM_005272058.5	=	ENST00000648070.1	x	TRUE	15	0	0	1
BambuTx538	0.0130466	BambuGene49966	0.0239664	TRUE	TRUE	newGene-spliced	107	0.614943	0.290108	1	538	538	XM_054329813.1	x	ENST00000702015.1	o	FALSE	35	0	0	0
BambuTx539	0.0857763	ENSG00000112337	0.0857048	FALSE	TRUE	newFirstJunction:newJunction	63	0.381818	0	1	539	539	XM_006714949.4	=	NA	u	FALSE	35	0	0	0
BambuTx540	0.0494895	ENSG00000180573	0.039001	FALSE	TRUE	allNew	1939	0.229495	0.112754	1	540	540	NA	u	ENST00000707189.1	i	FALSE	45	0	0	0
BambuTx541	0.0427178	ENSG00000137411	0.0469775	FALSE	TRUE	newWithin	551	0.157114	0	1	541	541	NM_001167734.2	j	ENST00000676266.1	j	TRUE	10	0	0	1
BambuTx542	0.0470568	BambuGene50493	0.0367439	TRUE	TRUE	newGene-spliced	94	1	0.397018	1	542	542	NR_134628.1	=	NA	u	FALSE	5	0	0	0
BambuTx543	0.0948323	ENSG00000234753	0.0525186	FALSE	TRUE	allNew	140	0.0534351	0	1	543	543	NR_126415.1	j	ENST00000701272.1	n	FALSE	25	0	0	0
BambuTx544	0.0928418	ENSG00000085377	0.0883204	FALSE	TRUE	newWithin	358	0.110596	0.1169	1	544	544	XM_005267044.4	=	ENST00000652536.2	j	FALSE	10	0	0	0
BambuTx545	0.0359719	ENSG00000225177	0.0978965	FALSE	TRUE	newWithin	369	0.275991	0.092832	1	545	545	NR_033896.1	j	ENST00000664532.1	j	FALSE	20	0	0	0
BambuTx546	0.09435	ENSG00000227192	0.0311546	FALSE	TRUE	allNew	95	0.56213	0.533333	1	546	546	NM_001366362.1	x	ENST00000657496.1	j	FALSE	40	0	0	0
BambuTx547	0.00574224	BambuGene51580	0.0147863	TRUE	TRUE	newGene-spliced	121	1	0.489491	1	547	547	NA	u	NA	u	FALSE	25	0	0	0
BambuTx548	0.0454039	BambuGene51607	0.0482146	TRUE	TRUE	newGene-spliced	41	1	0.999509	1	548	548	XR_007059833.1	=	ENST00000665073.1	=	FALSE	5	0	1	0
BambuTx549	0.0505207	ENSG00000228648	0.0365998	FALSE	TRUE	newLastJunction:newJunction:newLastExon	118	0.263393	0.400679	1	549	549	NR_187805.1	=	NA	u	FALSE	25	0	0	0
BambuTx550	0.0332075	BambuGene49915	0.0336109	TRUE	TRUE	newGene-spliced	81	0.764151	0.0734979	1	550	550	XR_943262.3	j	NA	u	FALSE	35	0	0	0
BambuTx551	0.0698733	BambuGene53513	0.0384467	TRUE	TRUE	newGene-spliced	91	0.834862	0	1	551	551	XR_001745069.2	=	ENST00000690042.1	=	FALSE	5	0	0	0
BambuTx552	0.0861223	ENSG00000196204	0.0659324	FALSE	TRUE	newJunction	223	0.0572382	0	1	552	552	NR_015449.1	j	ENST00000674911.1	j	FALSE	25	0	0	0
BambuTx553	0.018949	BambuGene51951	0.0131926	TRUE	TRUE	newGene-spliced	258	0.559653	0.334507	1	553	553	XR_927067.3	=	ENST00000687986.2	=	FALSE	15	0	0	0
BambuTx554	0.0731892	ENSG00000153790	0.0199323	FALSE	TRUE	newWithin	95	0.521978	0.0207555	1	554	554	NM_001371352.1	=	NA	u	FALSE	20	0	0	0
BambuTx555	0.116239	ENSG00000253552	0.0967421	FALSE	TRUE	newWithin	102	0.216561	0.0235602	1	555	555	NR_122069.1	j	ENST00000658768.1	o	FALSE	30	0	0	0
BambuTx556	0.16391	BambuGene52148	0.0811087	TRUE	TRUE	newGene-spliced	12	1	0.433031	1	556	556	NM_001199706.2	x	NA	u	FALSE	10	0	0	0
BambuTx557	NA	ENSG00000123965	0.0410444	FALSE	TRUE	newLastJunction:newFirstJunction:newJunction:newFirstExon:newLastExon	218	0.134901	0.118194	1	557	557	NR_027776.2	=	NA	u	FALSE	0	0	0	0
BambuTx558	NA	ENSG00000123965	0.0522691	FALSE	TRUE	newLastJunction:newFirstJunction:newJunction:newFirstExon:newLastExon	369	0.228342	0	1	558	558	NR_027776.2	j	NA	u	FALSE	5	0	0	0
BambuTx559	NA	ENSG00000267645	0.0396434	FALSE	TRUE	newJunction	1462	0.567988	0.0579228	1	559	559	NR_173352.1	j	NA	u	FALSE	15	0	0	0
BambuTx560	0.0478184	ENSG00000233559	0.0728033	FALSE	TRUE	allNew	365	0.08243	0.190705	0.133602	560	C(344,345,560)	NR_109780.1	c	ENST00000664231.1	j	FALSE	20	0	0	0
BambuTx561	0.0880662	ENSG00000204876	0.0785413	FALSE	TRUE	allNew	79	0.496855	0.329154	1	561	561	NR_144629.2	=	ENST00000683260.1	=	FALSE	10	0	0	0
BambuTx562	0.0267829	ENSG00000235029	0.0380261	FALSE	TRUE	allNew	180	0.638298	0.284861	1	562	562	NR_147077.1	j	NA	u	FALSE	35	0	0	0
BambuTx563	0.0883633	BambuGene56516	0.076729	TRUE	TRUE	newGene-spliced	22	0.278481	0	1	563	563	NM_001100161.2	x	NA	u	FALSE	15	0	0	0
BambuTx564	0.131772	ENSG00000120910	0.0466936	FALSE	TRUE	newLastJunction:newJunction:newLastExon	213	0.140873	0.00223214	1	564	564	XR_007060744.1	j	NA	u	FALSE	25	0	0	0
BambuTx565	0.0401758	ENSG00000133740	0.0916977	FALSE	TRUE	newJunction	282	0.14293	0.0386001	1	565	565	NM_001951.4	j	NA	u	FALSE	15	0	0	0
BambuTx566	0.0311391	ENSG00000155158	0.0516738	FALSE	TRUE	allNew	549	0.517925	0.0638792	1	566	566	XM_047422831.1	j	NA	u	FALSE	45	0	0	0
BambuTx567	0.019586	BambuGene58289	0.0237578	TRUE	TRUE	newGene-spliced	245	0.949612	0.70178	1	567	567	XR_001746837.2	=	NA	u	FALSE	30	0	0	0
BambuTx568	0.157106	BambuGene58432	0.0976635	TRUE	TRUE	newGene-spliced	14	0.0679612	0.723395	1	568	568	NR_188640.1	=	NA	u	FALSE	30	0	0	0
BambuTx569	0.122787	BambuGene58432	0.0182214	TRUE	TRUE	newGene-spliced	95	0.461165	0.740867	1	569	569	NR_188637.1	=	NA	u	FALSE	30	0	0	0
BambuTx570	0.142282	ENSG00000070061	0.0966397	FALSE	TRUE	newFirstJunction:newJunction:newFirstExon	1439	0.201259	0.0625	1	570	570	NM_001330749.2	j	ENST00000674740.1	=	FALSE	10	0	0	0
BambuTx571	0.110757	BambuGene59016	0.0875174	TRUE	TRUE	newGene-spliced	323	0.422775	0.169231	1	571	571	NR_165242.1	=	NA	u	FALSE	25	0	0	0
BambuTx572	NA	ENSG00000182287	0.0785833	FALSE	TRUE	newWithin	2941	0.264836	0	1	572	572	NM_001368994.1	=	ENST00000671830.1	j	FALSE	20	0	0	0
BambuTx573	0.0481457	ENSG00000172465	0.0485771	FALSE	TRUE	allNew	706	0.215968	0.191363	1	573	573	NM_001006640.2	j	NA	u	FALSE	15	0	0	0
BambuTx574	0.00334672	BambuGene62790	0.0228271	TRUE	TRUE	newGene-spliced	514	0.69179	0.805274	1	574	574	NR_188661.1	=	NA	u	FALSE	15	0	1	0
BambuTx575	NA	ENSG00000274847	0.0928485	FALSE	TRUE	newLastJunction	700	0.216987	0	1	575	575	NA	u	NA	u	FALSE	10	0	0	0
BambuTx576	NA	BambuGene63106	0.0739687	TRUE	TRUE	newGene-spliced	1205	0.291274	0	1	576	576	NA	u	NA	u	FALSE	5	0	0	0
BambuTx577	0.563104	BambuGene63232	0.0382049	TRUE	TRUE	newGene-spliced	139	0.0266386	0	1	577	577	NA	u	NA	u	FALSE	10	0	0	0
BambuTx578	NA	BambuGene63309	0.0316728	TRUE	TRUE	newGene-spliced	453	0.0519674	0	1	578	578	NA	u	NA	u	TRUE	30	0	0	1
BambuTx579	0.10548	BambuGene3670	0.096053	TRUE	TRUE	newGene-spliced	132	1	0.368404	1	579	579	NM_001370230.2	i	ENST00000666715.1	j	FALSE	5	0	0	0
BambuTx580	0.0356975	BambuGene880	0.0190728	TRUE	TRUE	newGene-spliced	248	0.624685	0.513514	1	580	580	NM_006762.3	x	ENST00000655364.1	j	FALSE	35	0	0	0
BambuTx581	0.0893361	ENSG00000126067	0.095047	FALSE	TRUE	newFirstJunction:newJunction	1956	0.0129277	0	1	581	581	NM_002794.5	j	NA	u	FALSE	10	0	0	0
BambuTx582	0.197595	ENSG00000215861	0.0947117	FALSE	TRUE	newLastJunction:newLastExon	477	0.156445	0	0.215059	582	582:583	NR_037182.1	j	ENST00000685012.2	j	FALSE	25	0	0	0
BambuTx583	0.0370883	ENSG00000215861	0.0222222	FALSE	TRUE	newLastJunction:newFirstJunction:newJunction:newFirstExon:newLastExon	1741	0.571007	0	1	583	583	NR_037182.1	j	ENST00000663163.1	k	FALSE	25	0	0	0
BambuTx584	0.00263158	BambuGene5622	0.0178229	TRUE	TRUE	newGene-spliced	172	1	0.999569	1	584	584	NM_022093.2	i	NA	u	FALSE	5	0	1	0
BambuTx585	0.149401	BambuGene5772	0.0731129	TRUE	TRUE	newGene-spliced	62	0.815789	0.917969	1	585	585	NA	u	NA	u	FALSE	30	0	1	0
BambuTx586	NA	BambuGene6154	0.095551	TRUE	TRUE	newGene-spliced	1133	0.523326	0	1	586	586	NR_037962.1	i	NA	u	FALSE	25	0	0	0
BambuTx587	0.0231968	BambuGene7710	0.0530952	TRUE	TRUE	newGene-spliced	136	0.272545	0.872375	1	587	587	XM_024447979.2	j	ENST00000704657.1	x	FALSE	30	0	1	0
BambuTx588	0.00828048	BambuGene7710	0.00530578	TRUE	TRUE	newGene-spliced	306	0.613226	0.564978	0.623218	588	C(422,587,588)	XM_024447979.2	j	ENST00000704657.1	x	FALSE	35	0	0	0
BambuTx589	0.0113427	ENSG00000227932	0.0699188	FALSE	TRUE	newFirstJunction:newJunction:newFirstExon	248	0.621554	0	1	589	589	XR_930765.3	=	NA	u	FALSE	10	0	0	0
BambuTx590	0.0236559	BambuGene10435	0.0163399	TRUE	TRUE	newGene-spliced	215	0.86	0.0328358	1	590	590	XM_054328873.1	o	NA	u	FALSE	10	0	0	0
BambuTx591	0.0823	BambuGene10474	0.0203843	TRUE	TRUE	newGene-spliced	1787	0.633239	0	1	591	591	NM_001004.4	s	NA	u	FALSE	45	0	0	0
BambuTx592	0.1875	ENSG00000255319	0.0236515	FALSE	TRUE	allNew	71	0.876543	1	1	592	592	NA	u	ENST00000648998.1	=	FALSE	30	0	1	0
BambuTx593	0.0794337	ENSG00000255471	0.0735652	FALSE	TRUE	allNew	124	0.78481	0.0439394	1	593	593	NR_187135.1	c	NA	u	FALSE	25	0	0	0
BambuTx594	0.219192	ENSG00000257511	0.0453493	FALSE	TRUE	allNew	333	0.410604	0	1	594	594	NM_001278463.2	i	ENST00000703360.1	i	FALSE	30	0	0	0
BambuTx595	0.0512221	ENSG00000169372	0.0567347	FALSE	TRUE	allNew	500	0.0853388	0.133489	1	595	595	NM_001320099.2	j	NA	u	FALSE	30	0	0	0
BambuTx596	0.0242269	BambuGene13275	0.0061008	TRUE	TRUE	newGene-spliced	8388	0.387759	0	1	596	596	NM_021009.7	x	NA	u	TRUE	20	0	0	1
BambuTx597	0.0748652	BambuGene15037	0.0765557	TRUE	TRUE	newGene-spliced	27	1	0.998881	1	597	597	XR_007063720.1	c	ENST00000695562.1	o	FALSE	10	0	1	0
BambuTx598	0.0368932	BambuGene15534	0.0389161	TRUE	TRUE	newGene-spliced	175	0.427873	0.214724	1	598	598	XR_429273.4	j	ENST00000645237.2	x	FALSE	10	0	0	0
BambuTx599	0.229671	BambuGene16412	0.0412535	TRUE	TRUE	newGene-spliced	2857	0.888094	0	1	599	599	NM_001077442.2	x	NA	u	FALSE	50	0	0	0
BambuTx600	NA	ENSG00000283464	0.0211756	FALSE	TRUE	allNew	218	1	0	1	600	600	NA	u	NA	u	FALSE	20	0	0	0
BambuTx601	0.0645138	ENSG00000128918	0.0929004	FALSE	TRUE	newLastJunction:newLastExon	931	0.468074	0	1	601	601	NM_003888.4	j	NA	u	FALSE	25	0	0	0
BambuTx602	0.0505773	ENSG00000140299	0.0815328	FALSE	TRUE	newWithin	1023	0.112989	0	1	602	602	NM_001320674.2	=	NA	u	FALSE	40	0	0	0
BambuTx603	0.390029	BambuGene24279	0.0491845	TRUE	TRUE	newGene-spliced	117	0.0555819	0	0.0644983	603	603:604	NR_135673.1	j	NA	u	FALSE	30	0	0	0
BambuTx604	0.0206087	BambuGene24279	0.0117955	TRUE	TRUE	newGene-spliced	1697	0.806176	0	1	604	604	NR_135673.1	=	NA	u	FALSE	30	0	0	0
BambuTx605	0.183917	ENSG00000268112	0.0570991	FALSE	TRUE	allNew	872	1	0	1	605	605	XR_007067152.1	c	NA	u	TRUE	5	0	0	1
BambuTx606	0.0358618	ENSG00000271109	0.0354071	FALSE	TRUE	allNew	550	0.541339	0.523462	1	606	606	NR_182283.1	=	ENST00000655389.1	=	FALSE	20	0	0	0
BambuTx607	0.0776581	BambuGene29548	0.0400227	TRUE	TRUE	newGene-spliced	2314	0.710034	0	1	607	607	NM_001015.5	s	NA	u	FALSE	20	0	0	0
BambuTx608	0.181845	BambuGene30154	0.0688026	TRUE	TRUE	newGene-spliced	7212	0.59559	0.916216	1	608	608	NA	u	NA	u	TRUE	0	0	1	1
BambuTx609	0.441826	BambuGene32897	0.0907446	TRUE	TRUE	newGene-spliced	348	0.850856	0.946619	1	609	609	XR_940261.3	x	NA	u	FALSE	40	0	1	0
BambuTx610	0.00950317	BambuGene33165	0.052948	TRUE	TRUE	newGene-spliced	385	0.430649	0.542662	1	610	610	NA	u	ENST00000669817.1	j	FALSE	10	0	0	0
BambuTx611	0.0841176	ENSG00000135999	0.090556	FALSE	TRUE	newWithin	148	0.0793991	0.220557	1	611	611	NM_015630.4	j	NA	u	FALSE	15	0	0	0
BambuTx612	NA	BambuGene33619	0.0751768	TRUE	TRUE	newGene-spliced	3548	0.48743	0	1	612	612	NA	u	NA	u	FALSE	70	1	0	1
BambuTx613	0.0248125	BambuGene35276	0.0581673	TRUE	TRUE	newGene-spliced	69	0.511111	0.0982659	1	613	613	XR_936978.3	=	ENST00000693241.2	=	FALSE	25	0	0	0
BambuTx614	0.25763	ENSG00000169314	0.0780024	FALSE	TRUE	allNew	2219	0.834838	0	1	614	614	XM_047441152.1	o	ENST00000644036.2	y	FALSE	25	0	0	0
BambuTx615	0.00893932	BambuGene40620	0.00400493	TRUE	TRUE	newGene-spliced	637	0.972519	0.70283	1	615	615	NA	u	NA	u	FALSE	10	0	0	0
BambuTx616	0.0886076	ENSG00000159685	0.0360387	FALSE	TRUE	newFirstJunction:newFirstExon	2710	0.120151	0.259825	1	616	616	NM_001320610.2	j	NA	u	FALSE	25	0	0	0
BambuTx617	0.094504	BambuGene42382	0.0686854	TRUE	TRUE	newGene-spliced	83	0.576389	1	1	617	617	XR_007058013.1	o	NA	u	FALSE	5	0	1	0
BambuTx618	0.0206715	BambuGene43289	0.0271938	TRUE	TRUE	newGene-spliced	46	0.836364	0.532489	1	618	618	XR_001741843.2	=	ENST00000655176.1	j	FALSE	35	0	0	0
BambuTx619	0.0780684	BambuGene46669	0.0789837	TRUE	TRUE	newGene-spliced	15	1	0.172457	1	619	619	NA	u	NA	u	FALSE	45	0	0	0
BambuTx620	0.12935	ENSG00000185129	0.0942006	FALSE	TRUE	allNew	206	0.990385	0.275436	1	620	620	XM_047417989.1	x	ENST00000651386.1	=	FALSE	45	0	0	0
BambuTx621	0.70785	BambuGene47968	0.011439	TRUE	TRUE	newGene-spliced	5574	0.636665	0	1	621	621	NA	u	NA	u	FALSE	40	0	0	0
BambuTx622	NA	ENSG00000233913	0.0913424	FALSE	TRUE	allNew	1116	0.0408671	0.0469012	1	622	622	NA	u	NA	u	FALSE	15	0	0	0
BambuTx623	0.00384088	BambuGene48348	0.00781411	TRUE	TRUE	newGene-spliced	277	0.752717	1	1	623	623	XR_007059477.1	=	ENST00000664650.1	=	FALSE	15	0	1	0
BambuTx624	0.0393786	ENSG00000124635	0.0670441	FALSE	TRUE	allNew	973	0.46555	0.236095	1	624	624	NA	u	NA	u	FALSE	25	0	0	0
BambuTx625	0.0499261	ENSG00000274641	0.0431674	FALSE	TRUE	allNew	404	0.850526	0	1	625	625	NA	u	NA	u	FALSE	15	0	0	0
BambuTx626	0.0242573	BambuGene50332	0.0235621	TRUE	TRUE	newGene-spliced	524	0.911304	0.702233	1	626	626	XR_007059537.1	=	ENST00000689665.2	=	FALSE	0	0	0	0
BambuTx627	0.0165245	BambuGene50686	0.0277684	TRUE	TRUE	newGene-spliced	1048	1	0.704595	1	627	627	NR_134881.1	x	ENST00000667155.3	=	FALSE	5	0	0	0
BambuTx628	0.193237	ENSG00000227706	0.0961034	FALSE	TRUE	allNew	1989	0.277793	0.777614	1	628	628	XR_942662.1	x	ENST00000662821.1	=	FALSE	10	0	0	0
BambuTx629	0.218759	BambuGene54217	0.0241638	TRUE	TRUE	newGene-spliced	907	0.238559	0	1	629	629	NM_001540.5	x	ENST00000675538.1	x	FALSE	0	0	0	0
BambuTx630	0.484454	BambuGene54265	0.0186053	TRUE	TRUE	newGene-spliced	357	0.944444	0	1	630	630	NA	u	NA	u	FALSE	15	0	0	0
BambuTx631	NA	BambuGene52609	0.00244158	TRUE	TRUE	newGene-spliced	1596	0.986403	0.0125874	1	631	631	NA	u	NA	u	FALSE	30	0	0	0
BambuTx632	0.0300199	BambuGene54745	0.0336479	TRUE	TRUE	newGene-spliced	221	0.853282	0.156821	1	632	632	XR_927963.4	=	ENST00000660838.1	=	FALSE	15	0	0	0
BambuTx633	0.0101433	ENSG00000236279	0.0469992	FALSE	TRUE	allNew	193	0.807531	0.0555556	1	633	633	NM_001353368.2	j	NA	u	FALSE	20	0	0	0
BambuTx634	0.0129106	ENSG00000234722	0.0201534	FALSE	TRUE	newWithin	1577	0.889453	0.491493	1	634	634	NR_125776.1	j	ENST00000657245.1	j	FALSE	10	0	0	0
BambuTx635	0.0894447	ENSG00000273344	0.0396124	FALSE	TRUE	allNew	228	0.294574	0.243176	1	635	635	NA	u	NA	u	FALSE	5	0	0	0
BambuTx636	0.0617007	BambuGene55527	0.0975006	TRUE	TRUE	newGene-spliced	138	1	0.368883	1	636	636	NA	u	ENST00000685233.1	=	FALSE	5	0	0	0
BambuTx637	0.143706	ENSG00000249859	0.0641569	FALSE	TRUE	newFirstJunction:newFirstExon	1521	0.045068	0.382597	1	637	637	NR_003367.4	j	ENST00000660912.1	=	FALSE	5	0	0	0
BambuTx638	0.166395	ENSG00000198888	0.0731795	FALSE	TRUE	allNew	276	0.250681	0	1	638	638	NA	u	NA	u	FALSE	40	0	0	0
BambuTx639	NA	ENSG00000275113	0.0308049	FALSE	TRUE	newLastJunction:newJunction:newLastExon	3365	0.914402	0	1	639	639	NM_001127345.3	=	NA	u	FALSE	10	0	0	0
BambuTx640	0.13282	ENSG00000205777	0.00725316	FALSE	TRUE	newJunction	1830	0.496473	0	1	640	640	NM_001040663.4	j	NA	u	FALSE	15	0	0	0
BambuTx641	0.0127057	BambuGene63195	0.0145942	TRUE	TRUE	newGene-spliced	784	0.715982	0	1	641	641	NA	u	NA	u	FALSE	15	0	0	0
BambuTx642	0.0431661	BambuGene8	0.0675836	TRUE	TRUE	newGene-spliced	341	0.815789	0	1	642	642	NA	u	NA	u	FALSE	20	0	0	0
BambuTx643	0.0306918	BambuGene27	0.00914411	TRUE	TRUE	newGene-spliced	515	0.648615	0	1	643	643	NA	u	NA	u	FALSE	50	0	0	0
BambuTx644	NA	BambuGene200	0.0657924	TRUE	TRUE	newGene-spliced	70	0.24911	0.164894	1	644	644	NR_147210.1_1	o	NA	u	FALSE	45	0	0	0
BambuTx645	NA	BambuGene200	0.0776874	TRUE	TRUE	newGene-spliced	56	0.199288	0.775943	1	645	645	NM_080921.4_1	o	NA	u	FALSE	15	0	0	0
BambuTx646	0.0895606	ENSG00000217801	0.0943515	FALSE	TRUE	newFirstJunction	313	0.0980269	0	1	646	646	NR_148960.1	j	ENST00000688131.1	j	FALSE	5	0	0	0
BambuTx647	0.00140121	BambuGene3401	0.00543036	TRUE	TRUE	newGene-spliced	760	0.87963	0.484185	1	647	647	NR_168432.1	=	ENST00000688131.1	x	FALSE	0	0	0	0
BambuTx648	0.0438185	ENSG00000251503	0.0535685	FALSE	TRUE	allNew	1704	0.542502	0	1	648	648	NM_199006.3	j	NA	u	FALSE	5	0	0	0
BambuTx649	0.0208729	BambuGene659	0.0729811	TRUE	TRUE	newGene-spliced	75	1	0.250509	1	649	649	NM_001291860.2	i	NA	u	FALSE	5	0	0	0
BambuTx650	0.186579	ENSG00000158062	0.0973161	FALSE	TRUE	newWithin	174	0.073854	0	1	650	650	NM_145345.3	j	NA	u	TRUE	5	0	0	1
BambuTx651	0.0500777	ENSG00000176092	0.065152	FALSE	TRUE	newFirstJunction:newJunction:newFirstExon	949	0.527222	0	1	651	651	XM_011541672.2	j	NA	u	FALSE	5	0	0	0
BambuTx652	0.0590695	BambuGene1143	0.0962667	TRUE	TRUE	newGene-spliced	5	1	0.513294	1	652	652	NA	u	ENST00000653821.1	=	FALSE	60	0	0	0
BambuTx653	0.0451618	BambuGene4861	0.0719722	TRUE	TRUE	newGene-spliced	50	1	0.982684	1	653	653	NA	u	ENST00000656153.1	i	FALSE	5	0	1	0
BambuTx654	0.0465175	BambuGene1816	0.0571933	TRUE	TRUE	newGene-spliced	65	1	0.633047	1	654	654	NA	u	NA	u	FALSE	5	0	0	0
BambuTx655	0.114868	ENSG00000238118	0.0939178	FALSE	TRUE	newLastJunction:newLastExon	39	0.672414	0	1	655	655	NA	u	NA	u	FALSE	5	0	0	0
BambuTx656	0.0815217	ENSG00000227963	0.0357497	FALSE	TRUE	newLastJunction:newLastExon	458	0.5725	0.175373	1	656	656	NR_036595.1	j	ENST00000686992.1	j	FALSE	0	0	0	0
BambuTx657	0.0578803	ENSG00000186364	0.0703866	FALSE	TRUE	newWithin	65	0.128968	0	1	657	657	NM_001012758.3	m	NA	u	FALSE	5	0	0	0
BambuTx658	NA	ENSG00000246203	0.0144644	FALSE	TRUE	allNew	249	0.568493	1	1	658	658	NA	u	ENST00000668003.2	c	FALSE	0	0	1	0
BambuTx659	0.0461198	BambuGene5558	0.0892904	TRUE	TRUE	newGene-spliced	108	1	0.971429	1	659	659	NA	u	NA	u	FALSE	25	0	1	0
BambuTx660	0.0844536	ENSG00000135838	0.0883204	FALSE	TRUE	newWithin	74	0.43787	0	1	660	660	NM_030769.3	=	NA	u	FALSE	40	0	0	0
BambuTx661	0.0531485	ENSG00000227591	0.0616502	FALSE	TRUE	newFirstJunction:newJunction	818	0.250613	0.648485	1	661	661	NR_134511.1	j	NA	u	FALSE	15	0	0	0
BambuTx662	0.0769543	ENSG00000143669	0.0578704	FALSE	TRUE	newLastJunction:newLastExon	429	0.515006	0	1	662	662	XM_047443064.1	j	ENST00000697184.1	=	FALSE	30	0	0	0
BambuTx663	0.101828	BambuGene6642	0.0828879	TRUE	TRUE	newGene-spliced	206	0.967136	0.921143	1	663	663	NA	u	NA	u	FALSE	0	0	1	0
BambuTx664	0.110895	BambuGene6733	0.0959075	TRUE	TRUE	newGene-spliced	47	0.824561	0.60199	1	664	664	XR_945898.3	=	ENST00000649715.3	=	FALSE	5	0	0	0
BambuTx665	0.0618834	ENSG00000198915	0.0413432	FALSE	TRUE	newFirstJunction:newJunction:newFirstExon	383	0.235837	0	1	665	665	XM_005271809.4	=	NA	u	FALSE	0	0	0	0
BambuTx666	0.0720627	ENSG00000272592	0.0961599	FALSE	TRUE	allNew	74	0.880952	0.948851	1	666	666	NM_001366908.2	x	ENST00000648843.3	x	FALSE	40	0	1	0
BambuTx667	0.109574	BambuGene8317	0.0899746	TRUE	TRUE	newGene-spliced	97	0.433036	0	1	667	667	NA	u	NA	u	FALSE	10	0	0	0
BambuTx668	0.0569796	ENSG00000279689	0.0724962	FALSE	TRUE	allNew	247	0.732938	0.366949	1	668	668	XR_001747500.3	=	NA	u	FALSE	20	0	0	0
BambuTx669	0.0771669	ENSG00000224817	0.0474826	FALSE	TRUE	allNew	122	0.748466	0.207154	1	669	669	NR_186555.1	=	ENST00000664847.1	j	FALSE	30	0	0	0
BambuTx670	0.061157	ENSG00000179988	0.0589214	FALSE	TRUE	newWithin	1169	0.320099	0	1	670	670	NM_001363531.2	j	NA	u	FALSE	25	0	0	0
BambuTx671	0.0434707	ENSG00000255284	0.076702	FALSE	TRUE	newWithin	591	0.301223	0.268156	1	671	671	NR_126342.1	j	ENST00000701716.1	=	FALSE	15	0	0	0
BambuTx672	0.129588	BambuGene10552	0.0981081	TRUE	TRUE	newGene-spliced	56	0.391608	0	1	672	672	XR_007062572.1	=	NA	u	FALSE	15	0	0	0
BambuTx673	0.0655702	BambuGene9521	0.0833952	TRUE	TRUE	newGene-spliced	144	1	0.526012	1	673	673	NA	u	ENST00000685888.2	=	FALSE	35	0	0	0
BambuTx674	0.0958273	BambuGene11081	0.0556909	TRUE	TRUE	newGene-spliced	2464	0.895349	0	1	674	674	NM_004074.3	x	NA	u	FALSE	20	0	0	0
BambuTx675	0.000949668	BambuGene9811	0.0012474	TRUE	TRUE	newGene-spliced	4823	0.999585	0.997699	1	675	675	XR_007062741.1	=	NA	u	FALSE	10	0	1	0
BambuTx676	0.0777613	ENSG00000174804	0.0985482	FALSE	TRUE	allNew	114	0.525346	0	1	676	676	NM_012193.4	j	NA	u	FALSE	25	0	0	0
BambuTx677	0.0484501	ENSG00000166682	0.0898854	FALSE	TRUE	allNew	30	0.405405	0.169578	1	677	677	XR_007062893.1	=	NA	u	FALSE	10	0	0	0
BambuTx678	0.0696896	ENSG00000250073	0.0608702	FALSE	TRUE	newLastJunction:newJunction	930	0.864312	0	1	678	678	NR_120579.1	j	ENST00000686851.2	=	FALSE	30	0	0	0
BambuTx679	0.0647098	ENSG00000275778	0.0452918	FALSE	TRUE	newLastJunction:newLastExon	289	0.656818	0	1	679	679	NR_037918.2	j	ENST00000703543.1	j	FALSE	25	0	0	0
BambuTx680	NA	BambuGene13699	0.0468503	TRUE	TRUE	newGene-spliced	44	0.956522	0.78043	1	680	680	NA	u	NA	u	FALSE	20	0	0	0
BambuTx681	0.136786	BambuGene12281	0.0930188	TRUE	TRUE	newGene-spliced	17	0.53125	0.242683	1	681	681	XR_007063277.1	j	NA	u	FALSE	20	0	0	0
BambuTx682	0.0646413	ENSG00000179899	0.0168388	FALSE	TRUE	allNew	1001	0.907525	0	1	682	682	NA	u	NA	u	FALSE	35	0	0	0
BambuTx683	0.0919143	BambuGene13189	0.0456038	TRUE	TRUE	newGene-spliced	266	0.715054	0.14497	1	683	683	NM_002150.3	x	NA	u	FALSE	10	0	0	0
BambuTx684	0.0063834	BambuGene15758	0.0116374	TRUE	TRUE	newGene-spliced	170	0.813397	0.623853	1	684	684	NA	u	NA	u	FALSE	25	0	0	0
BambuTx685	0.0653252	BambuGene16157	0.0648645	TRUE	TRUE	newGene-spliced	55	0.429688	0.782609	1	685	685	XR_942124.2	x	NA	u	FALSE	15	0	0	0
BambuTx686	0.0410202	BambuGene15534	0.0769823	TRUE	TRUE	newGene-spliced	103	0.251834	0.13324	1	686	686	XR_429273.4	j	NA	u	FALSE	10	0	0	0
BambuTx687	0.0446328	BambuGene15642	0.0563779	TRUE	TRUE	newGene-spliced	40	0.740741	0	1	687	687	NA	u	ENST00000650264.1	i	FALSE	20	0	0	0
BambuTx688	0.0301073	BambuGene16329	0.00898258	TRUE	TRUE	newGene-spliced	271	0.87987	0.339367	1	688	688	XR_001750030.2	j	ENST00000651843.1	j	FALSE	25	0	0	0
BambuTx689	0.114697	ENSG00000258744	0.0576615	FALSE	TRUE	allNew	131	0.404321	0.931266	1	689	689	NR_110032.1	j	ENST00000690491.1	=	FALSE	25	0	1	0
BambuTx690	0.0309543	ENSG00000251363	0.0594714	FALSE	TRUE	newLastJunction:newJunction:newLastExon	1079	0.520502	0	1	690	690	NR_109757.1	j	ENST00000651006.1	=	FALSE	40	0	0	0
BambuTx691	0.0261382	ENSG00000251363	0.0721373	FALSE	TRUE	newLastJunction:newJunction:newLastExon	747	0.360347	0	1	691	691	NR_109758.1	=	ENST00000651006.1	j	FALSE	15	0	0	0
BambuTx692	0.0657072	ENSG00000258791	0.0472702	FALSE	TRUE	newWithin	592	0.756066	1	1	692	692	NR_026797.1	j	ENST00000650020.1	=	FALSE	20	0	1	0
BambuTx693	0.0689014	BambuGene17018	0.0790781	TRUE	TRUE	newGene-spliced	41	0.931818	0.818008	1	693	693	XM_047431792.1	i	ENST00000653313.1	=	FALSE	30	0	1	0
BambuTx694	0.130014	BambuGene17046	0.0315745	TRUE	TRUE	newGene-spliced	1448	0.594173	0	1	694	694	NM_004545.4	x	NA	u	FALSE	75	1	0	1
BambuTx695	0.12752	BambuGene18119	0.0294441	TRUE	TRUE	newGene-spliced	192	0.964824	0	1	695	695	NA	u	NA	u	FALSE	5	0	0	0
BambuTx696	0.0927042	ENSG00000248508	0.0797605	FALSE	TRUE	newJunction	219	0.0777699	0.546053	1	696	696	NR_040059.1	j	ENST00000667323.1	=	FALSE	10	0	0	0
BambuTx697	0.0767826	ENSG00000248508	0.0807288	FALSE	TRUE	newJunction	186	0.0660511	0.649162	1	697	697	NR_040059.1	j	ENST00000668306.2	=	FALSE	10	0	0	0
BambuTx698	0.0141536	ENSG00000138604	0.0339603	FALSE	TRUE	allNew	1693	0.520123	0.848091	1	698	698	NM_001324094.2	c	NA	u	FALSE	45	0	1	0
BambuTx699	0.0818675	ENSG00000247240	0.0876752	FALSE	TRUE	newWithin	265	0.197614	0.091378	1	699	699	NR_038448.1	j	ENST00000666989.3	=	FALSE	10	0	0	0
BambuTx700	0.0630497	ENSG00000259569	0.0854456	FALSE	TRUE	allNew	247	0.935606	0.312839	1	700	700	XR_007064748.1	=	NA	u	FALSE	10	0	0	0
BambuTx701	0.0811396	BambuGene21136	0.0991416	TRUE	TRUE	newGene-spliced	100	0.840336	0.47548	1	701	701	NA	u	NA	u	FALSE	25	0	0	0
BambuTx702	0.132024	ENSG00000277170	0.0940139	FALSE	TRUE	allNew	52	0.962963	0	1	702	702	NM_001286516.2	j	NA	u	FALSE	25	0	0	0
BambuTx703	0.0659747	ENSG00000166669	0.0846969	FALSE	TRUE	newFirstJunction	86	0.0170095	0	1	703	703	NM_001393719.1	i	NA	u	FALSE	20	0	0	0
BambuTx704	NA	BambuGene20393	0.0408873	TRUE	TRUE	newGene-spliced	342	1	0.987245	1	704	704	NM_001395932.1	i	ENST00000675579.1	i	TRUE	40	0	1	1
BambuTx705	0.0598621	ENSG00000175938	0.0668308	FALSE	TRUE	newWithin	526	0.194599	0.0186457	1	705	705	NM_152288.3	j	NA	u	FALSE	15	0	0	0
BambuTx706	0.0656727	ENSG00000129636	0.0868844	FALSE	TRUE	newWithin	500	0.0666667	0.0744501	1	706	706	NM_030790.5	j	NA	u	TRUE	25	0	0	1
BambuTx707	0.110801	ENSG00000250514	0.0656869	FALSE	TRUE	newLastJunction:newJunction:newLastExon	9	0.642857	0.100193	1	707	707	NR_110934.1	j	ENST00000655556.1	j	FALSE	25	0	0	0
BambuTx708	0.167319	ENSG00000261373	0.0868295	FALSE	TRUE	newWithin	253	0.128296	0	1	708	708	NR_036480.1	j	NA	u	FALSE	10	0	0	0
BambuTx709	0.393308	BambuGene24211	0.0257156	TRUE	TRUE	newGene-spliced	3129	0.821475	0	1	709	709	NA	u	NA	u	TRUE	25	0	0	1
BambuTx710	0.201438	ENSG00000267042	0.0926648	FALSE	TRUE	allNew	274	0.892508	0.121508	1	710	710	NM_016602.3	x	NA	u	FALSE	70	1	0	1
BambuTx711	0.0796578	ENSG00000108861	0.0489995	FALSE	TRUE	newWithin	1107	0.164439	0.03861	1	711	711	NM_004090.4	j	NA	u	FALSE	5	0	0	0
BambuTx712	0.0303241	BambuGene23148	0.0701075	TRUE	TRUE	newGene-spliced	132	0.698413	0.0387858	1	712	712	XM_011525549.3	x	NA	u	FALSE	50	0	0	0
BambuTx713	0.0597908	ENSG00000237854	0.032335	FALSE	TRUE	newLastJunction:newFirstJunction:newJunction:newLastExon	447	0.246145	0.140276	1	713	713	NR_027418.1	j	ENST00000692407.1	=	TRUE	65	1	0	1
BambuTx714	0.0761614	ENSG00000237854	0.0352728	FALSE	TRUE	allNew	420	0.231278	0.163975	1	714	714	NR_027418.1	j	ENST00000692407.1	j	FALSE	65	1	0	1
BambuTx715	0.40475	ENSG00000237854	0.0704544	FALSE	TRUE	allNew	161	0.0886564	0.0381818	0.156615	715	713:715	NR_027418.1	c	ENST00000692407.1	c	FALSE	25	0	0	0
BambuTx716	NA	BambuGene23543	0.0407108	TRUE	TRUE	newGene-spliced	13	0.684211	0	1	716	716	NA	u	NA	u	FALSE	25	0	0	0
BambuTx717	0.0353664	BambuGene25922	0.0453493	TRUE	TRUE	newGene-spliced	193	0.654237	0.641558	1	717	717	XR_935094.2	=	ENST00000665846.1	i	FALSE	15	0	0	0
BambuTx718	0.0751209	ENSG00000101577	0.0979655	FALSE	TRUE	newWithin	209	0.0718707	0	1	718	718	NM_001375808.2	=	ENST00000677752.1	=	FALSE	15	0	0	0
BambuTx719	0.10436	ENSG00000177337	0.0927296	FALSE	TRUE	newWithin	588	0.123426	0.156627	1	719	719	NR_024101.1	j	ENST00000700825.1	j	FALSE	20	0	0	0
BambuTx720	0.034981	ENSG00000262001	0.0665621	FALSE	TRUE	newLastJunction:newJunction:newLastExon	1990	0.44134	0.442384	1	720	720	NR_119377.1	j	ENST00000692104.1	=	FALSE	10	0	0	0
BambuTx721	0.0159249	BambuGene25524	0.0150398	TRUE	TRUE	newGene-spliced	511	1	1	1	721	721	NA	u	ENST00000667345.1	=	FALSE	20	0	1	0
BambuTx722	0.0704146	ENSG00000101745	0.0604336	FALSE	TRUE	newWithin	1295	0.328264	0.0936347	1	722	722	NM_001083625.3	c	NA	u	FALSE	55	0	0	0
BambuTx723	0.0169403	BambuGene26135	0.0248294	TRUE	TRUE	newGene-spliced	165	0.970588	0.495396	1	723	723	XR_007066444.1	=	NA	u	FALSE	10	0	0	0
BambuTx724	0.0701929	BambuGene26210	0.0834458	TRUE	TRUE	newGene-spliced	73	0.442424	0	1	724	724	NM_001379141.1	x	ENST00000677068.1	x	FALSE	30	0	0	0
BambuTx725	0.0257765	BambuGene26210	0.0102805	TRUE	TRUE	newGene-spliced	92	0.557576	0	1	725	725	NM_001379141.1	x	ENST00000677068.1	x	FALSE	30	0	0	0
BambuTx726	0.0444156	BambuGene26232	0.0195846	TRUE	TRUE	newGene-spliced	821	1	0	1	726	726	XR_007066355.1	=	NA	u	FALSE	30	0	0	0
BambuTx727	0.207864	BambuGene28079	0.0844919	TRUE	TRUE	newGene-spliced	260	0.479705	0	1	727	727	NM_206828.4_2	o	ENST00000680065.1	s	FALSE	35	0	0	0
BambuTx728	0.129085	BambuGene26550	0.00528324	TRUE	TRUE	newGene-spliced	1131	1	0	1	728	728	NA	u	NA	u	FALSE	10	0	0	0
BambuTx729	0.0679661	BambuGene26579	0.0519037	TRUE	TRUE	newGene-spliced	553	0.698232	0	1	729	729	NM_001961.4	x	NA	u	FALSE	30	0	0	0
BambuTx730	0.0199036	ENSG00000105426	0.0523924	FALSE	TRUE	allNew	283	0.24566	0.977472	1	730	730	NA	u	NA	u	FALSE	20	0	1	0
BambuTx731	0.0253137	ENSG00000099785	0.0588609	FALSE	TRUE	newWithin	58	0.0395904	0.0131397	1	731	731	NM_001369777.1	=	NA	u	FALSE	15	0	0	0
BambuTx732	0.13441	ENSG00000258674	0.06912	FALSE	TRUE	newWithin	138	0.762431	0	1	732	732	XM_011527998.4	j	NA	u	TRUE	0	0	0	1
BambuTx733	0.112855	ENSG00000283403	0.0290319	FALSE	TRUE	newFirstJunction:newJunction:newFirstExon	31	0.258333	0.503595	1	733	733	NR_110759.1	j	NA	u	TRUE	10	0	0	1
BambuTx734	0.116925	ENSG00000267243	0.0932419	FALSE	TRUE	newFirstJunction:newJunction:newFirstExon	53	0.297753	0	1	734	734	NR_110759.1	j	NA	u	FALSE	15	0	0	0
BambuTx735	0.0364549	ENSG00000160007	0.0664425	FALSE	TRUE	allNew	728	0.36273	0.0326121	1	735	735	NM_004491.5	c	ENST00000672722.1	c	FALSE	35	0	0	0
BambuTx736	0.069741	ENSG00000142227	0.0588981	FALSE	TRUE	newWithin	117	0.00162302	0.0475755	1	736	736	NM_001425.3	j	ENST00000674294.1	x	FALSE	5	0	0	0
BambuTx737	0.0748926	BambuGene29756	0.0393361	TRUE	TRUE	newGene-spliced	851	0.980415	0	1	737	737	NM_016535.4	s	NA	u	FALSE	25	0	0	0
BambuTx738	0.0339032	BambuGene32222	0.095964	TRUE	TRUE	newGene-spliced	70	0.538462	0.324226	1	738	738	NR_110196.1	i	NA	u	FALSE	35	0	0	0
BambuTx739	0.0179074	ENSG00000183891	0.0159582	FALSE	TRUE	newFirstJunction:newJunction:newFirstExon	2925	0.554713	0	1	739	739	NM_001008237.3	j	NA	u	FALSE	15	0	0	0
BambuTx740	0.129858	ENSG00000115825	0.0990063	FALSE	TRUE	newWithin	305	0.148853	0.0313127	1	740	740	XM_005264238.4	=	NA	u	FALSE	30	0	0	0
BambuTx741	0.055949	ENSG00000228100	0.0892007	FALSE	TRUE	allNew	133	0.585903	0	1	741	741	NR_146999.1	j	ENST00000654557.1	j	TRUE	5	0	0	1
BambuTx742	0.050045	BambuGene32761	0.0277246	TRUE	TRUE	newGene-spliced	85	0.894737	0	1	742	742	NR_187141.1	i	NA	u	FALSE	15	0	0	0
BambuTx743	0.0200198	BambuGene30645	0.0163043	TRUE	TRUE	newGene-spliced	25	0.925926	0.806552	1	743	743	NA	u	ENST00000670606.1	j	FALSE	40	0	1	0
BambuTx744	0.100616	ENSG00000186854	0.078151	FALSE	TRUE	allNew	2805	0.611111	0	1	744	744	XR_940308.3	o	NA	u	FALSE	30	0	0	0
BambuTx745	0.093173	ENSG00000042493	0.0911844	FALSE	TRUE	newWithin	86	0.00138484	0	1	745	745	XM_011533122.2	=	NA	u	FALSE	10	0	0	0
BambuTx746	0.0269054	BambuGene33149	0.0486278	TRUE	TRUE	newGene-spliced	70	0.693069	0	1	746	746	NA	u	NA	u	FALSE	20	0	0	0
BambuTx747	0.142393	ENSG00000236682	0.0949812	FALSE	TRUE	allNew	304	0.127037	0	0.131545	747	C(203,747)	NR_187126.1	c	ENST00000693466.2	=	FALSE	40	0	0	0
BambuTx748	0.155269	BambuGene31151	0.0303929	TRUE	TRUE	newGene-spliced	207	0.869748	0.348894	1	748	748	NA	u	NA	u	FALSE	25	0	0	0
BambuTx749	0.154898	ENSG00000204334	0.099798	FALSE	TRUE	newJunction	93	0.153465	0.0621707	1	749	749	NM_001388471.1	=	ENST00000697325.1	j	FALSE	15	0	0	0
BambuTx750	0.530689	ENSG00000237877	0.0547666	FALSE	TRUE	allNew	127	0.341398	0	1	750	750	XR_001739147.3	=	ENST00000703419.1	c	FALSE	55	0	0	0
BambuTx751	0.0194951	BambuGene34148	0.0387537	TRUE	TRUE	newGene-spliced	296	0.675799	0.146566	1	751	751	NA	u	ENST00000699384.1	j	FALSE	35	0	0	0
BambuTx752	0.0498522	BambuGene34162	0.0690821	TRUE	TRUE	newGene-spliced	26	1	0.361598	1	752	752	XM_047445201.1	i	NA	u	FALSE	10	0	0	0
BambuTx753	0.0671814	BambuGene34379	0.0825887	TRUE	TRUE	newGene-spliced	157	1	0.242545	1	753	753	XR_007088163.1	=	NA	u	FALSE	10	0	0	0
BambuTx754	NA	BambuGene34453	0.0882334	TRUE	TRUE	newGene-spliced	70	0.5	0.210407	1	754	754	NA	u	ENST00000682139.1	x	FALSE	25	0	0	0
BambuTx755	0.0302639	BambuGene36245	0.0167328	TRUE	TRUE	newGene-spliced	41	1	0	1	755	755	NM_001794.5	i	NA	u	FALSE	45	0	0	0
BambuTx756	NA	ENSG00000270533	0.0344478	FALSE	TRUE	allNew	142	0.922078	0.24397	1	756	756	XR_007067819.1	=	NA	u	FALSE	10	0	0	0
BambuTx757	0.0699624	BambuGene36828	0.0650816	TRUE	TRUE	newGene-spliced	45	0.762712	0.517621	1	757	757	XR_007067917.1	j	NA	u	FALSE	30	0	0	0
BambuTx758	0.0644547	ENSG00000237945	0.0968925	FALSE	TRUE	newFirstJunction	160	0.262295	0.243822	1	758	758	NR_134559.1	j	NA	u	FALSE	10	0	0	0
BambuTx759	0.0224863	ENSG00000184029	0.050423	FALSE	TRUE	newLastJunction:newLastExon	147	0.526882	0.524564	1	759	759	NR_147130.1	j	ENST00000645093.1	j	FALSE	5	0	0	0
BambuTx760	0.101185	BambuGene37793	0.0926954	TRUE	TRUE	newGene-spliced	172	0.451444	0	1	760	760	NR_110761.1	x	NA	u	FALSE	25	0	0	0
BambuTx761	NA	BambuGene37143	0.00865631	TRUE	TRUE	newGene-spliced	649	0.916667	0.0714286	1	761	761	NA	u	NA	u	FALSE	20	0	0	0
BambuTx762	NA	ENSG00000226287	0.0429999	FALSE	TRUE	newWithin	128	0.0161841	0.0933041	1	762	762	NR_026815.1	n	ENST00000689656.1	=	FALSE	0	0	0	0
BambuTx763	0.0916455	ENSG00000196431	0.0504905	FALSE	TRUE	allNew	190	0.358491	0	1	763	763	NM_001886.3	j	NA	u	FALSE	15	0	0	0
BambuTx764	0.0546126	BambuGene38081	0.0459933	TRUE	TRUE	newGene-spliced	2678	0.874306	0	1	764	764	NM_001003684.2	x	ENST00000668996.1	o	FALSE	5	0	0	0
BambuTx765	0.71514	BambuGene38479	0.062615	TRUE	TRUE	newGene-spliced	33990	1	0	1	765	765	NM_001278657.2	i	NA	u	TRUE	5	0	0	1
BambuTx766	0.0442516	BambuGene40774	0.0238695	TRUE	TRUE	newGene-spliced	982	1	0.454277	1	766	766	XR_007095861.1	=	ENST00000691602.1	=	FALSE	15	0	0	0
BambuTx767	0.205742	BambuGene38913	0.0326953	TRUE	TRUE	newGene-spliced	18	0.72	0.827338	1	767	767	NA	u	ENST00000654751.1	y	FALSE	45	0	1	0
BambuTx768	0.0903539	ENSG00000144655	0.0964748	FALSE	TRUE	newFirstJunction:newJunction:newFirstExon	153	0.165227	0	1	768	768	XM_047448723.1	=	NA	u	FALSE	20	0	0	0
BambuTx769	0.027218	BambuGene41281	0.0656217	TRUE	TRUE	newGene-spliced	1490	0.99866	0	1	769	769	NM_017819.4	s	NA	u	FALSE	10	0	0	0
BambuTx770	0.416177	BambuGene39513	0.0486213	TRUE	TRUE	newGene-spliced	32	1	1	1	770	770	NA	u	NA	u	FALSE	20	0	1	0
BambuTx771	0.0276175	BambuGene40204	0.0265915	TRUE	TRUE	newGene-spliced	341	0.977077	0.505792	1	771	771	NM_015078.4	i	ENST00000701129.1	=	FALSE	25	0	0	0
BambuTx772	0.0453416	ENSG00000118564	0.04351	FALSE	TRUE	allNew	4147	0.248815	0	1	772	772	XM_047450050.1	c	NA	u	FALSE	15	0	0	0
BambuTx773	0.403704	ENSG00000237350	0.0662227	FALSE	TRUE	allNew	290	0.737913	0	1	773	773	NR_102355.2	i	NA	u	TRUE	40	0	0	1
BambuTx774	0.52448	BambuGene42510	0.0226707	TRUE	TRUE	newGene-spliced	2584	0.832206	0.0904908	1	774	774	NR_102355.2	i	NA	u	TRUE	50	0	0	1
BambuTx775	0.0555816	BambuGene42684	0.0286158	TRUE	TRUE	newGene-spliced	186	0.845455	0	1	775	775	XR_007058112.1	j	NA	u	FALSE	30	0	0	0
BambuTx776	0.127525	ENSG00000018189	0.0736315	FALSE	TRUE	newWithin	45	0.07109	0.0274878	1	776	776	XM_047449825.1	=	NA	u	FALSE	20	0	0	0
BambuTx777	0.0323114	BambuGene44340	0.0181918	TRUE	TRUE	newGene-spliced	177	0.155263	0.311828	0.168571	777	C(271,777)	NR_188416.1	=	NA	u	FALSE	30	0	0	0
BambuTx778	0.0415965	ENSG00000169248	0.0251439	FALSE	TRUE	allNew	97	0.535912	0.902972	1	778	778	XM_024454053.2	i	NA	u	FALSE	10	0	1	0
BambuTx779	0.0362008	ENSG00000245958	0.0602523	FALSE	TRUE	newWithin	639	0.364518	0.0391459	1	779	779	NR_037630.1	=	ENST00000686002.1	=	TRUE	50	0	0	1
BambuTx780	0.0431661	ENSG00000273247	0.0530172	FALSE	TRUE	allNew	332	0.571429	0.70493	1	780	780	NR_159963.1	j	ENST00000692258.1	j	FALSE	45	0	0	0
BambuTx781	0.0785113	BambuGene45011	0.0964201	TRUE	TRUE	newGene-spliced	69	0.811765	0.491745	1	781	781	XR_007058379.1	=	ENST00000662794.1	j	FALSE	40	0	0	0
BambuTx782	0.110969	ENSG00000183666	0.0689123	FALSE	TRUE	newLastJunction:newJunction:newLastExon	301	0.436232	0.116393	1	782	782	NR_027026.2	j	ENST00000691699.2	=	FALSE	15	0	0	0
BambuTx783	0.0377237	BambuGene45326	0.0356682	TRUE	TRUE	newGene-spliced	17	1	0.0428074	1	783	783	NA	u	ENST00000658190.1	j	FALSE	25	0	0	0
BambuTx784	0.129976	BambuGene45332	0.0556323	TRUE	TRUE	newGene-spliced	27	1	1	1	784	784	XR_007059129.1	=	NA	u	FALSE	5	0	1	0
BambuTx785	0.0356975	ENSG00000177738	0.0225883	FALSE	TRUE	allNew	265	0.353805	0.118515	1	785	785	NR_104643.1	=	ENST00000659142.2	=	FALSE	15	0	0	0
BambuTx786	0.0460426	ENSG00000249069	0.0560195	FALSE	TRUE	newFirstJunction:newJunction:newFirstExon	166	0.241279	0.719212	1	786	786	NR_126379.1	j	ENST00000655801.1	=	FALSE	25	0	0	0
BambuTx787	0.0310467	ENSG00000248489	0.0440909	FALSE	TRUE	allNew	993	0.911846	0	1	787	787	NR_151718.1	i	ENST00000693407.1	j	FALSE	15	0	0	0
BambuTx788	0.483773	ENSG00000197744	0.0490808	FALSE	TRUE	allNew	6588	0.840199	0.1575	1	788	788	NM_173666.4	i	NA	u	FALSE	25	0	0	0
BambuTx789	0.0994274	ENSG00000249803	0.0849739	FALSE	TRUE	allNew	112	0.491228	0.2275	1	789	789	XR_007058949.1	y	ENST00000657590.1	=	FALSE	20	0	0	0
BambuTx790	0.0246873	ENSG00000186314	0.0513658	FALSE	TRUE	newWithin	1340	0.516179	0	1	790	790	NM_205846.3	=	ENST00000683046.1	=	FALSE	15	0	0	0
BambuTx791	0.149958	ENSG00000283235	0.0801069	FALSE	TRUE	newWithin	86	0.432161	0	1	791	791	NR_036494.1	j	ENST00000658968.1	j	FALSE	10	0	0	0
BambuTx792	0.073253	ENSG00000224846	0.0625431	FALSE	TRUE	allNew	276	0.472603	0.760526	1	792	792	NR_186368.1	=	ENST00000660868.1	j	FALSE	30	0	0	0
BambuTx793	0.0724147	ENSG00000137434	0.0929789	FALSE	TRUE	newWithin	1207	0.356047	0	1	793	793	NR_026737.3	=	ENST00000649568.1	x	FALSE	10	0	0	0
BambuTx794	NA	ENSG00000212802	0.0449448	FALSE	TRUE	allNew	12544	0.660245	0.0273752	1	794	794	NA	u	NA	u	FALSE	45	0	0	0
BambuTx795	0.0985552	ENSG00000204789	0.0822549	FALSE	TRUE	allNew	131	0.236462	0.0951351	1	795	795	NR_024553.1	=	ENST00000692173.1	=	FALSE	15	0	0	0
BambuTx796	0.0902345	ENSG00000281706	0.00897289	FALSE	TRUE	allNew	60	0.0769231	0	1	796	796	XR_007059534.1	x	ENST00000662411.2	c	FALSE	25	0	0	0
BambuTx797	0.0194822	ENSG00000223504	0.0374113	FALSE	TRUE	allNew	229	0.755776	0.463221	1	797	797	NR_125869.1	y	ENST00000660461.1	=	FALSE	25	0	0	0
BambuTx798	0.0693098	BambuGene50851	0.0621595	TRUE	TRUE	newGene-spliced	196	0.664407	0	1	798	798	XR_942666.1	o	ENST00000671572.1	x	FALSE	25	0	0	0
BambuTx799	0.00516738	BambuGene51043	0.0729197	TRUE	TRUE	newGene-spliced	82	1	0.721149	1	799	799	NA	u	NA	u	FALSE	35	0	0	0
BambuTx800	0.0677233	BambuGene49293	0.0974054	TRUE	TRUE	newGene-spliced	19	1	0.772676	1	800	800	XR_007059693.1	=	NA	u	FALSE	30	0	0	0
BambuTx801	0.0530069	ENSG00000135549	0.0908797	FALSE	TRUE	newFirstJunction:newFirstExon	2687	0.263871	0	1	801	801	NM_001270393.2	j	ENST00000696716.1	j	FALSE	5	0	0	0
BambuTx802	0.0937748	ENSG00000237742	0.0764421	FALSE	TRUE	allNew	207	0.364437	0.454054	1	802	802	NR_183490.1	j	ENST00000656901.1	j	FALSE	30	0	0	0
BambuTx803	0.10372	BambuGene49572	0.0580969	TRUE	TRUE	newGene-spliced	64	0.771084	0.651064	1	803	803	XR_007059783.1	j	ENST00000667807.1	j	FALSE	10	0	0	0
BambuTx804	0.0131148	BambuGene49643	0.0495699	TRUE	TRUE	newGene-spliced	45	0.576923	0.20354	1	804	804	NA	u	ENST00000683950.1	j	FALSE	35	0	0	0
BambuTx805	0.107692	BambuGene51676	0.0386613	TRUE	TRUE	newGene-spliced	99	0.553073	0.120385	1	805	805	XR_943223.3	j	NA	u	FALSE	20	0	0	0
BambuTx806	0.0147406	ENSG00000002822	0.0206226	FALSE	TRUE	newWithin	2514	0.425381	0	1	806	806	NM_001304525.2	=	ENST00000651235.1	j	FALSE	10	0	0	0
BambuTx807	0.09884	ENSG00000196204	0.0895289	FALSE	TRUE	newJunction	522	0.133984	0	0.700671	807	C(552,807)	NR_015449.1	j	ENST00000674911.1	j	FALSE	25	0	0	0
BambuTx808	0.00489625	BambuGene52004	0.0138847	TRUE	TRUE	newGene-spliced	13731	0.913999	0	1	808	808	NM_019059.5	x	NA	u	FALSE	20	0	0	0
BambuTx809	0.0737232	BambuGene53710	0.0369177	TRUE	TRUE	newGene-spliced	252	0.483685	0.878261	1	809	809	XM_024446670.2	j	ENST00000666237.1	j	FALSE	20	0	1	0
BambuTx810	0.0507235	ENSG00000222004	0.090668	FALSE	TRUE	allNew	71	0.898734	1	1	810	810	NR_161201.1	o	NA	u	FALSE	5	0	1	0
BambuTx811	0.126996	ENSG00000180354	0.0940139	FALSE	TRUE	newWithin	176	0.138583	0.066723	1	811	811	XM_005249652.4	=	NA	u	FALSE	15	0	0	0
BambuTx812	0.0402618	ENSG00000226468	0.0901474	FALSE	TRUE	allNew	349	0.59253	0	1	812	812	NA	u	NA	u	FALSE	20	0	0	0
BambuTx813	0.057879	ENSG00000197008	0.0794875	FALSE	TRUE	allNew	509	0.110773	0	1	813	813	NM_001367573.1	j	NA	u	FALSE	20	0	0	0
BambuTx814	0.0604988	ENSG00000198039	0.0552437	FALSE	TRUE	newWithin	876	0.437344	0	1	814	814	NM_001385650.1	=	NA	u	TRUE	10	0	0	1
BambuTx815	0.0749454	ENSG00000152926	0.064621	FALSE	TRUE	newWithin	167	0.463889	0	1	815	815	NM_001348050.2	=	NA	u	FALSE	30	0	0	0
BambuTx816	0.131956	BambuGene54204	0.0603435	TRUE	TRUE	newGene-spliced	554	1	0.182398	1	816	816	NM_001040456.3	x	NA	u	FALSE	0	0	0	0
BambuTx817	0.0318111	ENSG00000127928	0.0708512	FALSE	TRUE	allNew	323	0.443073	0.499456	1	817	817	NA	u	NA	u	FALSE	40	0	0	0
BambuTx818	0.0752688	ENSG00000075790	0.0931843	FALSE	TRUE	newWithin	1317	0.132522	0.240759	1	818	818	NM_001363482.1	=	ENST00000673665.1	j	FALSE	20	0	0	0
BambuTx819	0.099613	ENSG00000241764	0.0705119	FALSE	TRUE	allNew	317	0.201398	0.23651	1	819	819	NR_144536.1	=	ENST00000663315.3	=	FALSE	15	0	0	0
BambuTx820	0.490398	BambuGene55010	0.0210743	TRUE	TRUE	newGene-spliced	7745	0.936744	0	1	820	820	NM_170606.3	i	ENST00000682283.1	i	FALSE	0	0	0	0
BambuTx821	0.0537346	ENSG00000249898	0.0730883	FALSE	TRUE	allNew	276	0.556452	0.524823	1	821	821	NR_125386.1	j	ENST00000670222.2	j	FALSE	10	0	0	0
BambuTx822	0.077534	BambuGene55439	0.0539167	TRUE	TRUE	newGene-spliced	7	0.0853659	0.0117282	1	822	822	XR_001745884.2	=	ENST00000702254.1	m	FALSE	35	0	0	0
BambuTx823	0.0202488	BambuGene55439	0.0543105	TRUE	TRUE	newGene-spliced	48	0.585366	0.0118261	0.685714	823	C(823,1351)	XR_001745883.2	=	ENST00000690215.2	=	FALSE	20	0	0	0
BambuTx824	0.160368	ENSG00000165102	0.0769231	FALSE	TRUE	newLastJunction:newJunction:newLastExon	128	0.295612	0.038961	1	824	824	XM_005273412.5	j	NA	u	FALSE	30	0	0	0
BambuTx825	0.00934579	BambuGene55557	0.0302224	TRUE	TRUE	newGene-spliced	618	0.782278	0.331683	1	825	825	NA	u	NA	u	FALSE	10	0	0	0
BambuTx826	0.132306	ENSG00000253603	0.079283	FALSE	TRUE	allNew	1389	0.814185	0	1	826	826	NM_001146227.3	s	ENST00000676461.1	s	FALSE	50	0	0	0
BambuTx827	0.0395959	ENSG00000253154	0.0359577	FALSE	TRUE	newLastJunction:newJunction	507	0.692623	0.182022	1	827	827	XR_007060987.1	j	ENST00000690821.2	=	FALSE	25	0	0	0
BambuTx828	0.0375954	ENSG00000104312	0.0754131	FALSE	TRUE	newJunction	71	0.00963496	0	1	828	828	NM_001375360.1	j	ENST00000653574.1	x	FALSE	15	0	0	0
BambuTx829	0.0380385	BambuGene56040	0.080786	TRUE	TRUE	newGene-spliced	707	0.969822	0.322368	1	829	829	XR_007061078.1	c	ENST00000665858.1	o	FALSE	15	0	0	0
BambuTx830	0.0500981	BambuGene57478	0.0952709	TRUE	TRUE	newGene-spliced	31	0.329787	0.214133	1	830	830	XR_007061117.1	j	NA	u	FALSE	10	0	0	0
BambuTx831	0.0487865	ENSG00000232176	0.0582849	FALSE	TRUE	allNew	2062	0.616442	0	1	831	831	NM_001010.3	j	NA	u	TRUE	80	1	0	1
BambuTx832	0.0528739	ENSG00000198467	0.0796613	FALSE	TRUE	newJunction	466	0.00472861	0	1	832	832	XM_047423827.1	k	ENST00000645482.3	j	FALSE	10	0	0	0
BambuTx833	NA	BambuGene59426	0.0520539	TRUE	TRUE	newGene-spliced	43	1	0	1	833	833	NM_001286810.2	i	NA	u	FALSE	30	0	0	0
BambuTx834	NA	ENSG00000278763	0.0337872	FALSE	TRUE	allNew	599	0.81719	0.384384	1	834	834	NR_027422.1	=	NA	u	FALSE	15	0	0	0
BambuTx835	0.0260618	ENSG00000276478	0.0819138	FALSE	TRUE	allNew	143	0.953333	0.204545	1	835	835	NA	u	NA	u	FALSE	45	0	0	0
BambuTx836	0.119202	ENSG00000204173	0.0808859	FALSE	TRUE	allNew	582	0.966777	0.375371	1	836	836	XR_001746897.2	=	NA	u	FALSE	10	0	0	0
BambuTx837	0.202172	BambuGene58758	0.0948974	TRUE	TRUE	newGene-spliced	921	0.598052	0	1	837	837	NM_007209.4	x	NA	u	FALSE	45	0	0	0
BambuTx838	0.0884208	ENSG00000160445	0.0918026	FALSE	TRUE	newWithin	272	0.129278	0	1	838	838	NM_001375954.1	=	NA	u	FALSE	10	0	0	0
BambuTx839	0.44056	BambuGene62233	0.0786307	TRUE	TRUE	newGene-spliced	4174	0.803001	0.365639	1	839	839	NA	u	NA	u	FALSE	25	0	0	0
BambuTx840	0.54085	BambuGene61016	0.0337367	TRUE	TRUE	newGene-spliced	4228	0.842903	0.365639	1	840	840	NA	u	NA	u	FALSE	25	0	0	0
BambuTx841	0.0145516	BambuGene62349	0.0151404	TRUE	TRUE	newGene-spliced	280	1	0.998099	1	841	841	XR_007068363.1	=	ENST00000691872.1	=	FALSE	20	0	1	0
BambuTx842	0.0833874	ENSG00000179083	0.0548761	FALSE	TRUE	newFirstJunction:newFirstExon	123	0.482353	0.223039	1	842	842	XM_006724641.4	=	ENST00000683942.1	j	FALSE	60	0	0	0
BambuTx843	NA	ENSG00000269586	0.0352728	FALSE	TRUE	newFirstJunction:newJunction:newFirstExon	181	0.312069	0.097254	1	843	843	NM_001291530.2	=	ENST00000682849.1	j	FALSE	15	0	0	0
BambuTx844	0.23088	ENSG00000269586	0.0852258	FALSE	TRUE	newFirstJunction:newJunction:newFirstExon	198	0.341379	0.0825581	1	844	844	NM_001291529.2	=	ENST00000682849.1	=	FALSE	15	0	0	0
BambuTx845	0.330985	ENSG00000278704	0.0668854	FALSE	TRUE	allNew	129	0.247126	0	1	845	845	NA	u	NA	u	FALSE	45	0	0	0
BambuTx846	NA	BambuGene63096	0.050017	TRUE	TRUE	newGene-spliced	674	0.12493	0	1	846	846	NA	u	NA	u	FALSE	10	0	0	0
BambuTx847	NA	BambuGene63096	0.0498768	TRUE	TRUE	newGene-spliced	1584	0.293605	0	1	847	847	NA	u	NA	u	FALSE	10	0	0	0
BambuTx848	NA	BambuGene63096	0.078862	TRUE	TRUE	newGene-spliced	820	0.151993	0	1	848	848	NA	u	NA	u	FALSE	10	0	0	0
BambuTx849	NA	BambuGene63106	0.0629435	TRUE	TRUE	newGene-spliced	431	0.104182	0	1	849	849	NA	u	NA	u	FALSE	10	0	0	0
BambuTx850	NA	BambuGene63106	0.0655061	TRUE	TRUE	newGene-spliced	571	0.138023	0	1	850	850	NA	u	NA	u	FALSE	10	0	0	0
BambuTx851	NA	BambuGene63143	0.0603435	TRUE	TRUE	newGene-spliced	141	0.338129	0	1	851	851	NA	u	NA	u	FALSE	30	0	0	0
BambuTx852	NA	BambuGene63143	0.0863467	TRUE	TRUE	newGene-spliced	97	0.232614	0	1	852	852	NA	u	NA	u	FALSE	30	0	0	0
BambuTx853	0.0701319	BambuGene63292	0.0548348	TRUE	TRUE	newGene-spliced	98	0.710145	0	1	853	853	NA	u	NA	u	FALSE	20	0	0	0
BambuTx854	NA	BambuGene63287	0.0473533	TRUE	TRUE	newGene-spliced	131	0.648515	0	1	854	854	NA	u	NA	u	FALSE	10	0	0	0
BambuTx855	NA	BambuGene63356	0.0140158	TRUE	TRUE	newGene-spliced	527	0.956443	0	1	855	855	NA	u	NA	u	FALSE	15	0	0	0
BambuTx856	NA	BambuGene5133	0.058641	TRUE	TRUE	newGene-spliced	38	0.316667	0.2656	1	856	856	NM_001397211.1	j	ENST00000698833.1	j	FALSE	20	0	0	0
BambuTx857	0.344521	ENSG00000276850	0.0219725	FALSE	TRUE	newLastJunction:newLastExon	385	0.333622	0.675987	1	857	857	XM_006717951.4	j	ENST00000668134.1	j	FALSE	25	0	0	0
BambuTx858	0.0821086	ENSG00000099812	0.0951605	FALSE	TRUE	newFirstJunction	634	0.208553	0.0333969	1	858	858	NR_135168.2	=	NA	u	FALSE	0	0	0	0
BambuTx859	NA	BambuGene32463	0.0609291	TRUE	TRUE	newGene-spliced	21	0.0290859	0	1	859	859	NR_110259.1	i	ENST00000667944.1	i	FALSE	15	0	0	0
BambuTx860	0.0485719	ENSG00000104714	0.0707836	FALSE	TRUE	newLastJunction:newLastExon	430	0.0437481	0	1	860	860	XM_047421402.1	j	NA	u	FALSE	0	0	0	0
BambuTx861	0.100444	BambuGene57741	0.024537	TRUE	TRUE	newGene-spliced	959	0.927466	0.128378	1	861	861	NM_001010.3	x	NA	u	FALSE	60	0	0	0
BambuTx862	0.0109787	BambuGene62697	0.0158315	TRUE	TRUE	newGene-spliced	310	1	0.355014	1	862	862	XR_938580.4	=	ENST00000668487.1	=	FALSE	10	0	0	0
BambuTx863	0.0317507	BambuGene3575	0.0768746	TRUE	TRUE	newGene-spliced	71	0.946667	0	1	863	863	NM_001365951.3	x	ENST00000676179.1	x	FALSE	35	0	0	0
BambuTx864	0.149117	ENSG00000117020	0.0761114	FALSE	TRUE	newWithin	221	0.316166	0	1	864	864	XM_024447938.2	=	ENST00000673466.1	j	FALSE	15	0	0	0
BambuTx865	0.0257134	BambuGene6371	0.0455231	TRUE	TRUE	newGene-spliced	124	0.170096	0.793716	1	865	865	XR_007062036.1	=	ENST00000653457.1	j	FALSE	45	0	0	0
BambuTx866	0.0647661	ENSG00000237943	0.0679086	FALSE	TRUE	newWithin	473	0.13961	0	1	866	866	NR_036502.1	j	ENST00000702326.1	=	FALSE	25	0	0	0
BambuTx867	0.0533766	ENSG00000229656	0.044164	FALSE	TRUE	newLastJunction:newJunction:newLastExon	532	0.384116	0.0548723	1	867	867	NR_184020.1	j	ENST00000691671.1	j	FALSE	25	0	0	0
BambuTx868	NA	ENSG00000276850	0.0958185	FALSE	TRUE	newLastJunction:newLastExon	127	0.110052	0.794274	1	868	868	XM_006717951.4	j	ENST00000668134.1	j	FALSE	40	0	0	0
BambuTx869	0.0602628	ENSG00000107679	0.0655713	FALSE	TRUE	newFirstJunction	143	0.103924	0.0109034	1	869	869	NM_001330178.2	=	NA	u	FALSE	15	0	0	0
BambuTx870	0.0792435	BambuGene7607	0.0411831	TRUE	TRUE	newGene-spliced	135	0.688776	0.205546	1	870	870	XR_946435.2	j	NA	u	FALSE	35	0	0	0
BambuTx871	0.08884	ENSG00000050165	0.0787309	FALSE	TRUE	newLastJunction	207	0.152655	0.187202	1	871	871	NM_001330220.3	j	ENST00000683431.1	j	FALSE	20	0	0	0
BambuTx872	0.13015	ENSG00000256591	0.0773088	FALSE	TRUE	newLastJunction:newJunction:newLastExon	543	0.661389	0.411147	1	872	872	NM_017841.4	j	NA	u	FALSE	15	0	0	0
BambuTx873	0.0382334	BambuGene9720	0.052124	TRUE	TRUE	newGene-spliced	180	0.120482	0.647702	1	873	873	NR_183625.1	j	ENST00000691526.2	=	FALSE	0	0	0	0
BambuTx874	0.015332	BambuGene9778	0.0285144	TRUE	TRUE	newGene-spliced	56	0.965517	0.131579	1	874	874	XM_017017872.3	i	ENST00000651036.1	i	FALSE	40	0	0	0
BambuTx875	0.0177332	BambuGene9826	0.0677513	TRUE	TRUE	newGene-spliced	179	0.523392	0.0405405	1	875	875	XR_950248.3	j	ENST00000692178.2	=	FALSE	30	0	0	0
BambuTx876	0.026341	ENSG00000164845	0.0309996	FALSE	TRUE	allNew	129	0.313107	0	1	876	876	NR_024254.1	j	ENST00000666548.1	x	FALSE	20	0	0	0
BambuTx877	0.0385071	ENSG00000234498	0.0420886	FALSE	TRUE	allNew	800	0.70609	0.327253	1	877	877	NA	u	NA	u	FALSE	10	0	0	0
BambuTx878	0.0703108	ENSG00000235884	0.0725882	FALSE	TRUE	newWithin	572	0.641256	0.183651	1	878	878	NR_040245.1	j	ENST00000650193.1	=	FALSE	25	0	0	0
BambuTx879	0.037538	ENSG00000102452	0.09039	FALSE	TRUE	newWithin	148	0.532374	0	1	879	879	NM_001350750.2	j	ENST00000676315.1	j	FALSE	15	0	0	0
BambuTx880	NA	ENSG00000274827	0.0563016	FALSE	TRUE	allNew	58	0.920635	0	1	880	880	NR_164166.1	j	NA	u	FALSE	10	0	0	0
BambuTx881	0.0299592	ENSG00000187630	0.0979099	FALSE	TRUE	allNew	158	0.0352128	0.786221	1	881	881	NM_001193637.1	j	ENST00000654375.1	i	FALSE	45	0	0	0
BambuTx882	0.0627041	ENSG00000214900	0.0939691	FALSE	TRUE	newWithin	124	0.0795382	0.378049	1	882	882	NR_126499.1	j	ENST00000658223.1	j	FALSE	10	0	0	0
BambuTx883	0.0793397	ENSG00000089775	0.0660427	FALSE	TRUE	newWithin	840	0.610022	0	1	883	883	NM_001304508.1	j	ENST00000697166.1	x	FALSE	10	0	0	0
BambuTx884	0.0708518	ENSG00000258561	0.0746046	FALSE	TRUE	newFirstJunction:newJunction:newFirstExon	694	0.674441	0.181818	1	884	884	XM_024449601.2	x	ENST00000654014.1	j	FALSE	25	0	0	0
BambuTx885	0.0229752	ENSG00000081177	0.037483	FALSE	TRUE	newWithin	493	0.286295	0	1	885	885	NM_001193360.2	=	ENST00000685843.1	=	FALSE	25	0	0	0
BambuTx886	0.0932172	ENSG00000137819	0.0511655	FALSE	TRUE	newWithin	211	0.211	0.1	1	886	886	NM_017705.4	j	ENST00000669669.1	x	FALSE	25	0	0	0
BambuTx887	0.0743146	ENSG00000259343	0.0806507	FALSE	TRUE	newWithin	390	0.718232	0	1	887	887	NR_120365.1	j	ENST00000687585.1	=	FALSE	20	0	0	0
BambuTx888	0.0536855	ENSG00000187185	0.0615527	FALSE	TRUE	newFirstJunction	111	0.426923	0	1	888	888	NR_169553.1	j	NA	u	FALSE	25	0	0	0
BambuTx889	0.365231	BambuGene24211	0.044164	TRUE	TRUE	newGene-spliced	361	0.0947755	0	1	889	889	NA	u	NA	u	TRUE	10	0	0	1
BambuTx890	0.0764279	ENSG00000128487	0.0193829	FALSE	TRUE	newWithin	459	0.136729	0.0853059	1	890	890	NM_001386077.2	=	ENST00000680373.1	j	FALSE	10	0	0	0
BambuTx891	0.00917743	ENSG00000265254	0.0287172	FALSE	TRUE	allNew	392	0.634304	0.376126	1	891	891	XM_017024110.2	x	NA	u	FALSE	25	0	0	0
BambuTx892	0.0550164	ENSG00000265254	0.0355401	FALSE	TRUE	allNew	158	0.255663	0.20797	1	892	892	NM_001242366.3	x	NA	u	FALSE	25	0	0	0
BambuTx893	0.116139	BambuGene23025	0.0446123	TRUE	TRUE	newGene-spliced	69	1	0	1	893	893	XR_007065765.1	=	NA	u	FALSE	25	0	0	0
BambuTx894	0.313898	ENSG00000184922	0.0944689	FALSE	TRUE	newWithin	71	0.0267018	0.0285788	1	894	894	NM_001411128.1	j	ENST00000706644.1	x	TRUE	10	0	0	1
BambuTx895	0.216287	ENSG00000251239	0.0860015	FALSE	TRUE	allNew	278	1	0	1	895	895	XR_243718.2	j	NA	u	FALSE	25	0	0	0
BambuTx896	0.140156	ENSG00000265688	0.0710339	FALSE	TRUE	allNew	131	0.216529	0.136756	1	896	896	NR_015454.1	j	NA	u	FALSE	25	0	0	0
BambuTx897	0.273324	ENSG00000198521	0.0972705	FALSE	TRUE	newWithin	48	0.0997921	0	1	897	897	XM_017027207.3	j	NA	u	FALSE	10	0	0	0
BambuTx898	0.126463	ENSG00000128011	0.0618787	FALSE	TRUE	newWithin	56	0.290155	0	1	898	898	NM_020862.2	=	NA	u	TRUE	5	0	0	1
BambuTx899	0.118867	BambuGene32421	0.0986037	TRUE	TRUE	newGene-spliced	29	0.852941	0.863991	1	899	899	XR_007086264.1	=	ENST00000685126.1	i	FALSE	25	0	1	0
BambuTx900	0.148899	ENSG00000138079	0.0929463	FALSE	TRUE	newFirstJunction:newFirstExon	46	0.396552	0	1	900	900	NM_000341.4	j	ENST00000649044.1	j	FALSE	25	0	0	0
BambuTx901	0.0875602	ENSG00000230773	0.0852174	FALSE	TRUE	allNew	152	0.763819	0	1	901	901	XR_007086315.1	j	ENST00000661667.2	=	FALSE	20	0	0	0
BambuTx902	0.0643103	ENSG00000144040	0.0962103	FALSE	TRUE	newWithin	374	0.15493	0.796731	1	902	902	NM_001371743.1	j	NA	u	FALSE	15	0	0	0
BambuTx903	0.240435	BambuGene30640	0.0717394	TRUE	TRUE	newGene-spliced	42	0.538462	0.363596	1	903	903	NR_168009.1	j	NA	u	FALSE	15	0	0	0
BambuTx904	0.362211	BambuGene33019	0.0264068	TRUE	TRUE	newGene-spliced	170	0.304659	0	1	904	904	NR_146109.1	j	ENST00000685339.1	=	FALSE	10	0	0	0
BambuTx905	0.399803	BambuGene33019	0.0904431	TRUE	TRUE	newGene-spliced	122	0.218638	0	0.417808	905	904:905	NR_146109.1	j	ENST00000690633.1	c	FALSE	5	0	0	0
BambuTx906	0.0161007	ENSG00000169967	0.0735273	FALSE	TRUE	newWithin	87	0.756522	0.0371022	1	906	906	NM_001371910.2	=	ENST00000682094.1	=	FALSE	45	0	0	0
BambuTx907	0.12059	ENSG00000138378	0.0827073	FALSE	TRUE	newFirstJunction:newJunction:newFirstExon	28	0.17284	0	1	907	907	XM_006712719.4	j	NA	u	FALSE	0	0	0	0
BambuTx908	0.0800872	ENSG00000234684	0.0734471	FALSE	TRUE	allNew	455	0.640845	0	1	908	908	NR_040049.1	j	ENST00000665859.2	=	FALSE	20	0	0	0
BambuTx909	0.115745	ENSG00000204556	0.0371671	FALSE	TRUE	allNew	419	0.330964	0.725572	1	909	909	NR_004846.3	j	ENST00000669090.1	i	FALSE	5	0	0	0
BambuTx910	0.0215573	ENSG00000169668	0.0247233	FALSE	TRUE	allNew	541	0.856013	0	1	910	910	NR_037566.1	j	ENST00000692296.1	=	FALSE	25	0	0	0
BambuTx911	0.084064	ENSG00000240137	0.0937204	FALSE	TRUE	newFirstJunction:newFirstExon	165	0.231742	0	1	911	911	NR_121674.1	j	ENST00000702235.1	j	FALSE	50	0	0	0
BambuTx912	0.124837	ENSG00000250271	0.0931503	FALSE	TRUE	allNew	234	0.672414	0.563107	1	912	912	NR_110202.1	i	NA	u	FALSE	15	0	0	0
BambuTx913	0.026996	ENSG00000163069	0.050339	FALSE	TRUE	newFirstJunction:newJunction	933	0.111138	0	1	913	913	XM_047416074.1	=	NA	u	FALSE	30	0	0	0
BambuTx914	0.321635	ENSG00000180801	0.0770737	FALSE	TRUE	allNew	160	0.320641	0	1	914	914	NM_001354210.2	n	NA	u	TRUE	30	0	0	1
BambuTx915	0.0409419	ENSG00000232648	0.045917	FALSE	TRUE	newLastJunction:newLastExon	127	0.658031	0	1	915	915	NR_033995.2	j	ENST00000654924.1	j	FALSE	10	0	0	0
BambuTx916	0.0751839	ENSG00000249199	0.0748796	FALSE	TRUE	allNew	74	0.48366	0.25	1	916	916	NA	u	ENST00000653016.1	j	FALSE	40	0	0	0
BambuTx917	0.030345	ENSG00000067113	0.0614849	FALSE	TRUE	newWithin	1370	0.233311	0	1	917	917	XM_006714724.4	=	NA	u	FALSE	20	0	0	0
BambuTx918	0.0360521	BambuGene46588	0.0420113	TRUE	TRUE	newGene-spliced	146	0.467949	0.538462	1	918	918	XR_941323.2	=	ENST00000701800.1	j	FALSE	15	0	0	0
BambuTx919	0.0728025	ENSG00000250222	0.0627196	FALSE	TRUE	allNew	970	0.196039	0.438127	1	919	919	NR_183285.1	=	ENST00000702415.1	j	FALSE	20	0	0	0
BambuTx920	0.00905983	BambuGene50093	0.0246259	TRUE	TRUE	newGene-spliced	274	0.700767	0.0894495	1	920	920	NM_001416565.1	x	NA	u	FALSE	10	0	0	0
BambuTx921	0.0551471	BambuGene48309	0.0802055	TRUE	TRUE	newGene-spliced	126	0.518519	0.885312	1	921	921	NA	u	NA	u	FALSE	30	0	1	0
BambuTx922	0.00415692	BambuGene48641	0.00381437	TRUE	TRUE	newGene-spliced	2140	0.572959	0.401838	1	922	922	NR_037177.1	=	ENST00000685247.2	=	FALSE	25	0	0	0
BambuTx923	0.0275627	BambuGene49780	0.0373468	TRUE	TRUE	newGene-spliced	598	0.830556	0.531196	1	923	923	XR_001744422.2	=	ENST00000658375.2	=	FALSE	30	0	0	0
BambuTx924	0.045	ENSG00000105997	0.0591215	FALSE	TRUE	newWithin	52	0.276596	0	1	924	924	NM_001384346.1	=	ENST00000658768.1	x	FALSE	25	0	0	0
BambuTx925	0.0885765	ENSG00000183696	0.063347	FALSE	TRUE	newWithin	584	0.0308293	0	1	925	925	NM_001362774.2	j	NA	u	TRUE	5	0	0	1
BambuTx926	0.0618225	ENSG00000173041	0.0752757	FALSE	TRUE	allNew	103	0.138627	0	1	926	926	NM_178558.5	j	NA	u	FALSE	30	0	0	0
BambuTx927	0.0474312	BambuGene53204	0.0112096	TRUE	TRUE	newGene-spliced	1116	0.249832	0.358634	1	927	927	XR_007060557.1	=	NA	u	FALSE	5	0	0	0
BambuTx928	0.0890592	ENSG00000129422	0.0419223	FALSE	TRUE	allNew	215	0.0847792	0	1	928	928	NR_156437.2	c	ENST00000693296.1	c	FALSE	25	0	0	0
BambuTx929	0.0115677	BambuGene56633	0.0259831	TRUE	TRUE	newGene-spliced	1841	0.884671	0.650685	1	929	929	XR_007060879.1	=	NA	u	FALSE	10	0	0	0
BambuTx930	0.113868	BambuGene56918	0.0799369	TRUE	TRUE	newGene-spliced	56	0.717949	0.271605	1	930	930	NA	u	NA	u	FALSE	35	0	0	0
BambuTx931	0.0753317	BambuGene57063	0.0814175	TRUE	TRUE	newGene-spliced	154	0.585551	0.0744081	1	931	931	XR_002956667.2	j	NA	u	FALSE	15	0	0	0
BambuTx932	0.132058	ENSG00000156787	0.0797828	FALSE	TRUE	allNew	409	0.110511	0	1	932	932	XM_047422436.1	j	NA	u	FALSE	10	0	0	0
BambuTx933	0.118266	ENSG00000106686	0.097865	FALSE	TRUE	newLastJunction:newLastExon	99	0.282857	0.345902	1	933	933	NM_001353486.2	j	ENST00000682582.1	j	FALSE	15	0	0	0
BambuTx934	0.104673	BambuGene59373	0.0564542	TRUE	TRUE	newGene-spliced	261	0.251203	0	1	934	934	XR_929580.4	k	ENST00000660258.1	j	FALSE	0	0	0	0
BambuTx935	0.0155972	BambuGene59373	0.0119722	TRUE	TRUE	newGene-spliced	352	0.338787	0	0.574225	935	934:935	XR_929580.4	=	ENST00000660258.1	=	FALSE	0	0	0	0
BambuTx936	NA	BambuGene57975	0.080697	TRUE	TRUE	newGene-spliced	26	0.742857	0.361151	1	936	936	NR_003528.3	x	NA	u	FALSE	20	0	0	0
BambuTx937	NA	BambuGene58023	0.0814633	TRUE	TRUE	newGene-spliced	19	1	0.788385	1	937	937	NA	u	ENST00000670022.1	x	FALSE	15	0	0	0
BambuTx938	0.0321543	ENSG00000203321	0.0523434	FALSE	TRUE	allNew	571	0.950083	0.442344	1	938	938	NM_017998.3	x	NA	u	FALSE	20	0	0	0
BambuTx939	0.103182	BambuGene59689	0.067455	TRUE	TRUE	newGene-spliced	240	0.451977	0	1	939	939	NR_135138.1	j	ENST00000689352.1	=	FALSE	20	0	0	0
BambuTx940	0.0717332	ENSG00000251349	0.0774633	FALSE	TRUE	newWithin	104	0.634146	0.0730798	1	940	940	NM_001198812.1	k	NA	u	FALSE	0	0	0	0
BambuTx941	0.0403832	ENSG00000148343	0.0793826	FALSE	TRUE	newWithin	132	0.292035	0.000554631	1	941	941	NM_001329990.2	=	ENST00000684074.1	=	TRUE	10	0	0	1
BambuTx942	0.201956	ENSG00000148291	0.0752156	FALSE	TRUE	newWithin	1416	0.0483392	0	1	942	942	NM_017503.5	j	NA	u	TRUE	35	0	0	1
BambuTx943	0.187056	ENSG00000172889	0.0760518	FALSE	TRUE	newWithin	277	0.0175472	0.0219595	1	943	943	NM_201446.3	j	NA	u	FALSE	10	0	0	0
BambuTx944	0.125652	ENSG00000205664	0.0753691	FALSE	TRUE	newJunction	100	0.101112	0.0249575	1	944	944	NR_034031.1	j	ENST00000662024.1	j	FALSE	0	0	0	0
BambuTx945	0.130818	ENSG00000185753	0.0805227	FALSE	TRUE	newFirstJunction:newJunction	190	0.105556	0.105475	1	945	945	XM_006724528.3	=	NA	u	FALSE	30	0	0	0
BambuTx946	0.0616443	ENSG00000049769	0.0705959	FALSE	TRUE	newLastJunction:newJunction	195	0.473301	0.127362	1	946	946	XM_017029934.2	=	ENST00000652102.1	j	FALSE	10	0	0	0
BambuTx947	0.0719794	ENSG00000235437	0.075457	FALSE	TRUE	newLastJunction	1159	0.431336	0.59625	1	947	947	NR_152611.1	=	ENST00000669422.1	=	FALSE	0	0	0	0
BambuTx948	0.110158	ENSG00000116670	0.0956402	FALSE	TRUE	newFirstJunction:newJunction:newFirstExon	4014	0.108366	0	1	948	948	XM_047430782.1	=	ENST00000697274.1	k	FALSE	25	0	0	0
BambuTx949	0.0995532	ENSG00000085831	0.0888685	FALSE	TRUE	newWithin	187	0.148531	0	1	949	949	NM_001297663.2	=	ENST00000680483.1	=	TRUE	15	0	0	1
BambuTx950	0.0398886	ENSG00000234807	0.0361232	FALSE	TRUE	allNew	196	0.753846	0	1	950	950	XR_246327.5	=	ENST00000702876.1	=	FALSE	25	0	0	0
BambuTx951	0.039669	BambuGene1854	0.00641026	TRUE	TRUE	newGene-spliced	1588	0.837553	0	1	951	951	XR_007066260.1	j	NA	u	FALSE	25	0	0	0
BambuTx952	NA	BambuGene5133	0.0780556	TRUE	TRUE	newGene-spliced	25	0.208333	0.279933	1	952	952	NM_001397211.1	j	ENST00000698833.1	j	FALSE	20	0	0	0
BambuTx953	NA	BambuGene2158	0.0737179	TRUE	TRUE	newGene-spliced	44	0.862745	0.154714	1	953	953	XR_922063.3	=	NA	u	FALSE	30	0	0	0
BambuTx954	0.347346	ENSG00000239887	0.0917443	FALSE	TRUE	newWithin	23	0.0942623	0.012766	1	954	954	NM_014697.3	j	ENST00000648032.1	x	FALSE	0	0	0	0
BambuTx955	0.117799	ENSG00000225518	0.0901831	FALSE	TRUE	newWithin	104	0.375451	0.186652	1	955	955	NR_146920.1	=	ENST00000656201.1	j	FALSE	25	0	0	0
BambuTx956	0.0265991	ENSG00000168159	0.0600235	FALSE	TRUE	allNew	35	0.00400733	0.692632	1	956	956	XR_949233.3	j	NA	u	FALSE	25	0	0	0
BambuTx957	0.118405	ENSG00000168159	0.0992399	FALSE	TRUE	allNew	27	0.00309137	0.611111	0.435484	957	956:957	XR_949233.3	c	NA	u	FALSE	25	0	0	0
BambuTx958	0.0105532	BambuGene7766	0.0218524	TRUE	TRUE	newGene-spliced	485	1	0	1	958	958	NA	u	ENST00000689579.2	=	FALSE	50	0	0	0
BambuTx959	0.0245956	BambuGene6426	0.0394939	TRUE	TRUE	newGene-spliced	756	0.89893	0.550257	1	959	959	NA	u	NA	u	FALSE	35	0	0	0
BambuTx960	0.126599	ENSG00000151474	0.0938665	FALSE	TRUE	newWithin	14	0.0239726	0	1	960	960	NM_001318338.2	j	NA	u	FALSE	20	0	0	0
BambuTx961	0.0500205	BambuGene6863	0.0716359	TRUE	TRUE	newGene-spliced	395	0.954106	0.812672	1	961	961	XR_007062372.1	=	ENST00000655098.1	=	FALSE	20	0	1	0
BambuTx962	0.0839572	ENSG00000107518	0.0685579	FALSE	TRUE	newFirstJunction:newFirstExon	14	0.0544747	0	1	962	962	XM_017016040.2	j	ENST00000650603.1	j	FALSE	50	0	0	0
BambuTx963	0.10353	ENSG00000250644	0.0970205	FALSE	TRUE	newWithin	78	0.167024	0	1	963	963	NM_001909.5	j	ENST00000678991.1	j	FALSE	10	0	0	0
BambuTx964	0.674066	ENSG00000255367	0.00648379	FALSE	TRUE	allNew	104	0.571429	1	1	964	964	NR_169525.1	=	ENST00000659225.1	=	FALSE	25	0	1	0
BambuTx965	0.0937213	ENSG00000011405	0.0521595	FALSE	TRUE	newWithin	382	0.257934	0.0348064	1	965	965	NM_002645.4	=	ENST00000691414.1	=	FALSE	20	0	0	0
BambuTx966	0.0504598	ENSG00000254427	0.0682995	FALSE	TRUE	newLastJunction:newJunction	194	0.511873	0	1	966	966	NR_120557.1	j	ENST00000669834.2	=	FALSE	15	0	0	0
BambuTx967	0.120855	BambuGene9924	0.0821351	TRUE	TRUE	newGene-spliced	114	0.690909	0.174	1	967	967	NA	u	NA	u	FALSE	20	0	0	0
BambuTx968	0.0428597	BambuGene10114	0.0737839	TRUE	TRUE	newGene-spliced	41	0.953488	0.2109	1	968	968	XR_947952.2	j	NA	u	FALSE	30	0	0	0
BambuTx969	0.0652761	BambuGene10194	0.0553839	TRUE	TRUE	newGene-spliced	71	0.959459	0.808108	1	969	969	NA	u	NA	u	FALSE	30	0	1	0
BambuTx970	0.0613147	ENSG00000048028	0.026996	FALSE	TRUE	newWithin	535	0.337327	0	1	970	970	NM_001346258.2	=	ENST00000696973.1	j	FALSE	10	0	0	0
BambuTx971	0.0806653	ENSG00000256594	0.0895824	FALSE	TRUE	newWithin	38	0.0385787	0.288071	1	971	971	NR_046447.1	=	NA	u	FALSE	35	0	0	0
BambuTx972	0.0405152	ENSG00000251138	0.0592406	FALSE	TRUE	allNew	135	0.385714	0.39596	1	972	972	NA	u	NA	u	FALSE	25	0	0	0
BambuTx973	0.0346898	BambuGene15024	0.0319439	TRUE	TRUE	newGene-spliced	20	0.408163	0.0377996	1	973	973	XR_007063901.1	=	ENST00000701142.1	j	FALSE	25	0	0	0
BambuTx974	0.00519593	BambuGene15024	0.0133395	TRUE	TRUE	newGene-spliced	20	0.408163	0.0438034	1	974	974	XR_007063905.1	=	ENST00000701142.1	j	FALSE	0	0	0	0
BambuTx975	0.00621492	BambuGene15039	0.0399432	TRUE	TRUE	newGene-spliced	92	0.724409	0.842061	1	975	975	XR_007063722.1	j	ENST00000691844.2	=	FALSE	30	0	1	0
BambuTx976	0.022656	BambuGene15966	0.0759485	TRUE	TRUE	newGene-spliced	494	0.225571	0.563098	1	976	976	XR_007063788.1	j	ENST00000643246.1	j	FALSE	10	0	0	0
BambuTx977	0.0778644	ENSG00000134864	0.044044	FALSE	TRUE	newFirstJunction:newJunction:newFirstExon	225	0.376884	0	1	977	977	NM_001195087.2	=	ENST00000683975.1	=	FALSE	10	0	0	0
BambuTx978	0.089722	ENSG00000258884	0.0922545	FALSE	TRUE	newLastJunction:newJunction:newLastExon	230	0.66474	0.084425	1	978	978	NR_184259.1	=	ENST00000659138.2	=	FALSE	25	0	0	0
BambuTx979	0.103244	BambuGene17036	0.0692692	TRUE	TRUE	newGene-spliced	160	0.969697	0	1	979	979	XR_007064308.1	=	ENST00000644486.2	x	FALSE	30	0	0	0
BambuTx980	0.0760877	BambuGene17214	0.0196412	TRUE	TRUE	newGene-spliced	62	1	0	1	980	980	XM_047431353.1	x	NA	u	FALSE	25	0	0	0
BambuTx981	0.135027	ENSG00000259485	0.0698508	FALSE	TRUE	newWithin	133	0.461806	0.123457	1	981	981	NR_183856.1	=	ENST00000655490.1	=	FALSE	15	0	0	0
BambuTx982	0.0907172	ENSG00000183060	0.0709767	FALSE	TRUE	newWithin	308	0.315897	0	1	982	982	NM_001284417.2	=	ENST00000684762.1	=	FALSE	10	0	0	0
BambuTx983	0.106697	ENSG00000236829	0.0608019	FALSE	TRUE	newLastJunction:newJunction:newLastExon	64	0.566372	0	1	983	983	NR_024453.2	j	NA	u	FALSE	20	0	0	0
BambuTx984	0.0917409	ENSG00000262136	0.0688691	FALSE	TRUE	allNew	568	0.911717	0.272727	1	984	984	NR_186363.1	j	ENST00000690354.1	=	FALSE	10	0	0	0
BambuTx985	0.066314	ENSG00000166509	0.0762634	FALSE	TRUE	allNew	108	0.493151	0.709064	1	985	985	XR_001752267.2	j	NA	u	FALSE	20	0	0	0
BambuTx986	0.078747	ENSG00000161905	0.0890688	FALSE	TRUE	newWithin	16	0.118519	0	1	986	986	NM_001140.5	j	NA	u	FALSE	20	0	0	0
BambuTx987	0.0412215	BambuGene22895	0.0400605	TRUE	TRUE	newGene-spliced	19	0.730769	0.122056	1	987	987	XR_934751.2	j	NA	u	FALSE	20	0	0	0
BambuTx988	0.0561597	ENSG00000259349	0.0867198	FALSE	TRUE	allNew	51	0.3	0.855219	1	988	988	NA	u	NA	u	FALSE	30	0	1	0
BambuTx989	0.107204	ENSG00000267131	0.0802685	FALSE	TRUE	newLastJunction:newJunction	32	0.123077	0.176611	1	989	989	NR_136397.1	j	NA	u	FALSE	15	0	0	0
BambuTx990	0.0692434	BambuGene25209	0.0486676	TRUE	TRUE	newGene-spliced	83	0.532051	0	1	990	990	XM_017024626.2	x	ENST00000679370.1	x	FALSE	15	0	0	0
BambuTx991	0.0209666	BambuGene26280	0.0580022	TRUE	TRUE	newGene-spliced	122	1	0.724566	1	991	991	XR_007066380.1	=	NA	u	FALSE	30	0	0	0
BambuTx992	0.0573101	BambuGene28201	0.0956728	TRUE	TRUE	newGene-spliced	34	0.723404	0.542441	1	992	992	XR_007067090.1	=	NA	u	FALSE	10	0	0	0
BambuTx993	0.0963527	ENSG00000223573	0.0667711	FALSE	TRUE	allNew	316	0.741784	0.487616	1	993	993	NM_001396409.1	=	ENST00000646160.1	=	FALSE	0	0	0	0
BambuTx994	0.0293413	ENSG00000223802	0.066955	FALSE	TRUE	newWithin	238	0.3103	0	1	994	994	NM_001387439.1	=	NA	u	FALSE	10	0	0	0
BambuTx995	0.087031	ENSG00000184162	0.043795	FALSE	TRUE	newLastJunction	197	0.0189023	0	1	995	995	NM_176880.6	j	NA	u	FALSE	20	0	0	0
BambuTx996	0.212094	ENSG00000160336	0.0746597	FALSE	TRUE	newFirstJunction	129	0.128358	0.407273	1	996	996	NR_110551.3	j	ENST00000684525.1	j	FALSE	20	0	0	0
BambuTx997	0.297522	ENSG00000268864	0.0758291	FALSE	TRUE	newFirstJunction:newJunction:newFirstExon	13	1	0	1	997	997	NR_002938.3	k	ENST00000710707.1	x	FALSE	40	0	0	0
BambuTx998	0.102059	BambuGene28008	0.0848684	TRUE	TRUE	newGene-spliced	5	1	0.0503979	1	998	998	XM_047438164.1	i	NA	u	FALSE	5	0	0	0
BambuTx999	0.0569112	ENSG00000143951	0.0642841	FALSE	TRUE	newLastJunction:newLastExon	430	0.380868	0	1	999	999	XM_047444634.1	j	NA	u	FALSE	10	0	0	0
BambuTx1000	NA	BambuGene32985	0.0261883	TRUE	TRUE	newGene-spliced	185	0.929648	0	1	1000	1000	XM_047446730.1	=	ENST00000664547.1	j	FALSE	15	0	0	0
BambuTx1001	0.250881	ENSG00000273445	0.0272325	FALSE	TRUE	allNew	61	0.743902	0.252887	1	1001	1001	NR_186253.1	i	ENST00000646855.1	i	FALSE	15	0	0	0
BambuTx1002	0.00298842	BambuGene32009	0.0224114	TRUE	TRUE	newGene-spliced	118	0.825175	0	1	1002	1002	NR_187935.1	i	ENST00000669095.1	i	FALSE	35	0	0	0
BambuTx1003	0.0272907	ENSG00000274173	0.0208145	FALSE	TRUE	allNew	397	0.961259	0.998874	1	1003	1003	XR_001754563.2	c	NA	u	FALSE	20	0	1	0
BambuTx1004	0.0365978	ENSG00000124249	0.025659	FALSE	TRUE	allNew	149	0.311065	0	1	1004	1004	NM_022358.4	j	NA	u	FALSE	15	0	0	0
BambuTx1005	0.0165981	BambuGene35076	0.00809881	TRUE	TRUE	newGene-spliced	188	0.989474	0.135864	1	1005	1005	XR_007067618.1	=	ENST00000698128.1	x	FALSE	30	0	0	0
BambuTx1006	0.0544768	ENSG00000278231	0.0671036	FALSE	TRUE	allNew	110	0.733333	0	1	1006	1006	NM_020820.4	j	NA	u	FALSE	10	0	0	0
BambuTx1007	0.021249	BambuGene36152	0.0216306	TRUE	TRUE	newGene-spliced	68	0.860759	0.12623	1	1007	1007	XR_007067665.1	=	NA	u	FALSE	20	0	0	0
BambuTx1008	0.0419029	ENSG00000235277	0.033213	FALSE	TRUE	allNew	282	0.77686	0.992925	1	1008	1008	NA	u	NA	u	FALSE	5	0	1	0
BambuTx1009	0.0261976	BambuGene36628	0.046483	TRUE	TRUE	newGene-spliced	154	0.754902	0.209809	1	1009	1009	XR_007067875.1	c	NA	u	FALSE	40	0	0	0
BambuTx1010	0.198799	ENSG00000160183	0.0963795	FALSE	TRUE	newFirstJunction:newJunction:newFirstExon	13	0.0546218	0	1	1010	1010	NM_032404.3	j	ENST00000644384.2	j	FALSE	0	0	0	0
BambuTx1011	0.0976828	ENSG00000167037	0.0898262	FALSE	TRUE	newLastJunction:newJunction	803	0.920872	0.37092	1	1011	1011	NM_001098498.3	j	NA	u	FALSE	10	0	0	0
BambuTx1012	0.0557461	ENSG00000128274	0.0505324	FALSE	TRUE	newFirstJunction:newJunction:newFirstExon	286	0.423077	0	1	1012	1012	NM_017436.7	=	ENST00000642412.2	=	FALSE	5	0	0	0
BambuTx1013	0.0270833	BambuGene40564	0.037084	TRUE	TRUE	newGene-spliced	23	1	0.163604	1	1013	1013	NM_014760.4	x	ENST00000699225.1	x	FALSE	15	0	0	0
BambuTx1014	0.0549244	ENSG00000232352	0.0538657	FALSE	TRUE	allNew	74	0.40884	0	1	1014	1014	NR_110702.1	j	ENST00000686401.2	j	FALSE	10	0	0	0
BambuTx1015	0.139979	ENSG00000242516	0.0582145	FALSE	TRUE	newLastJunction:newJunction	122	0.154822	0	1	1015	1015	NR_040005.1	=	ENST00000669013.2	=	FALSE	45	0	0	0
BambuTx1016	0.0927974	ENSG00000163611	0.0876323	FALSE	TRUE	newWithin	380	0.215664	0	1	1016	1016	NM_001331078.2	=	ENST00000649772.1	n	FALSE	30	0	0	0
BambuTx1017	0.126747	ENSG00000160145	0.0994363	FALSE	TRUE	newWithin	60	0.304569	0.0148298	1	1017	1017	NM_001323000.2	=	ENST00000684360.1	j	FALSE	30	0	0	0
BambuTx1018	0.0316729	ENSG00000284624	0.0227495	FALSE	TRUE	allNew	1692	0.947368	0.444609	1	1018	1018	XM_047449437.1	j	NA	u	FALSE	50	0	0	0
BambuTx1019	0.0556553	ENSG00000248932	0.0736744	FALSE	TRUE	newWithin	335	0.455163	0.385911	1	1019	1019	NR_121608.1	=	ENST00000653359.1	=	FALSE	40	0	0	0
BambuTx1020	0.125815	BambuGene42256	0.0694607	TRUE	TRUE	newGene-spliced	53	0.726027	0.0497462	1	1020	1020	XR_925031.4	c	ENST00000702281.1	j	FALSE	15	0	0	0
BambuTx1021	0.0210278	BambuGene44129	0.0591491	TRUE	TRUE	newGene-spliced	167	1	0.958092	1	1021	1021	NR_047679.1	i	ENST00000662380.1	=	FALSE	0	0	1	0
BambuTx1022	0.0684735	BambuGene44881	0.0880549	TRUE	TRUE	newGene-spliced	77	0.810526	0	1	1022	1022	NR_136614.1	=	ENST00000685840.2	=	FALSE	25	0	0	0
BambuTx1023	0.0271197	BambuGene45150	0.0768261	TRUE	TRUE	newGene-spliced	56	0.0600858	0	1	1023	1023	XR_925675.4	j	ENST00000686940.1	j	FALSE	5	0	0	0
BambuTx1024	0.362515	BambuGene45264	0.0747538	TRUE	TRUE	newGene-spliced	10	1	0.457069	1	1024	1024	NA	u	NA	u	FALSE	40	0	0	0
BambuTx1025	0.00540657	BambuGene46975	0.00303644	TRUE	TRUE	newGene-spliced	108	0.710526	0.513089	1	1025	1025	XR_007059134.1	=	NA	u	FALSE	55	0	0	0
BambuTx1026	0.0519272	BambuGene46975	0.0525751	TRUE	TRUE	newGene-spliced	44	0.289474	0.488	1	1026	1026	XR_007059134.1	j	NA	u	FALSE	25	0	0	0
BambuTx1027	NA	BambuGene45632	0.0910673	TRUE	TRUE	newGene-spliced	51	0.75	0	1	1027	1027	NA	u	NA	u	FALSE	20	0	0	0
BambuTx1028	0.0445733	ENSG00000175416	0.043957	FALSE	TRUE	newFirstJunction:newJunction	255	0.0245594	0	1	1028	1028	NR_045724.2	j	NA	u	FALSE	20	0	0	0
BambuTx1029	0.052286	ENSG00000027847	0.076323	FALSE	TRUE	newWithin	377	0.081761	0.266766	1	1029	1029	NM_007255.3	j	NA	u	FALSE	10	0	0	0
BambuTx1030	0.162674	ENSG00000248367	0.0951038	FALSE	TRUE	allNew	264	0.34375	0.759878	1	1030	1030	XR_007059085.1	j	ENST00000691211.2	=	FALSE	20	0	0	0
BambuTx1031	0.0578557	BambuGene49116	0.0871468	TRUE	TRUE	newGene-spliced	48	0.695652	0.146269	1	1031	1031	XR_001744231.2	j	ENST00000667666.1	i	FALSE	25	0	0	0
BambuTx1032	0.049137	BambuGene51554	0.0593147	TRUE	TRUE	newGene-spliced	2032	0.822006	0.331887	1	1032	1032	XR_001743865.2	=	NA	u	FALSE	50	0	0	0
BambuTx1033	0.028987	ENSG00000171044	0.0388312	FALSE	TRUE	newLastJunction	327	0.372014	0	1	1033	1033	NR_138153.2	=	NA	u	FALSE	15	0	0	0
BambuTx1034	0.0843149	BambuGene56973	0.0523924	TRUE	TRUE	newGene-spliced	32	0.727273	0.685824	1	1034	1034	XR_007060956.1	x	NA	u	FALSE	15	0	0	0
BambuTx1035	0.129682	ENSG00000253395	0.0847969	FALSE	TRUE	newLastJunction	11	0.733333	0.196333	1	1035	1035	NR_187481.1	=	NA	u	FALSE	20	0	0	0
BambuTx1036	0.00361882	BambuGene57316	0.00616491	TRUE	TRUE	newGene-spliced	896	1	0.527831	1	1036	1036	XR_007061080.1	=	NA	u	FALSE	20	0	0	0
BambuTx1037	0.177802	ENSG00000254286	0.0575182	FALSE	TRUE	newLastJunction:newJunction:newLastExon	34	0.311927	0.468487	1	1037	1037	NR_188076.1	=	ENST00000645463.1	j	FALSE	15	0	0	0
BambuTx1038	NA	ENSG00000238113	0.0418804	FALSE	TRUE	allNew	241	0.447955	0	1	1038	1038	NR_121647.1	j	ENST00000663670.1	c	FALSE	20	0	0	0
BambuTx1039	0.0390058	ENSG00000135063	0.0784572	FALSE	TRUE	newFirstJunction:newFirstExon	61	0.29902	0.0799379	1	1039	1039	NM_001347995.2	=	ENST00000643727.1	j	FALSE	20	0	0	0
BambuTx1040	0.0807596	ENSG00000229312	0.0783947	FALSE	TRUE	allNew	175	0.951087	0.392749	1	1040	1040	XR_007061569.1	=	ENST00000699288.1	i	FALSE	40	0	0	0
BambuTx1041	0.0823982	ENSG00000165023	0.0648036	FALSE	TRUE	allNew	123	0.81457	0	1	1041	1041	NM_017594.5	j	NA	u	FALSE	20	0	0	0
BambuTx1042	0.0716084	ENSG00000101850	0.0464317	FALSE	TRUE	newWithin	180	0.199557	0	1	1042	1042	NM_000273.3	j	ENST00000647060.1	x	FALSE	15	0	0	0
BambuTx1043	0.106348	ENSG00000101871	0.0978274	FALSE	TRUE	allNew	28	0.0104673	0.535891	1	1043	1043	NM_001347733.2	j	ENST00000707197.1	=	FALSE	20	0	0	0
BambuTx1044	0.0422187	ENSG00000147044	0.0465546	FALSE	TRUE	newJunction	63	0.0592662	0	1	1044	1044	XM_006724566.4	=	ENST00000644347.1	j	FALSE	15	0	0	0
BambuTx1045	0.0798993	ENSG00000227486	0.0715893	FALSE	TRUE	allNew	109	0.282383	0	1	1045	1045	XR_007068244.1	j	ENST00000689014.1	=	FALSE	5	0	0	0
BambuTx1046	NA	BambuGene63123	0.0889587	TRUE	TRUE	newGene-spliced	113	0.389655	0	0.585492	1046	C(1046,1319)	NA	u	NA	u	FALSE	15	0	0	0
BambuTx1047	NA	BambuGene63321	0.00779111	TRUE	TRUE	newGene-spliced	2283	0.488342	0	1	1047	1047	NA	u	NA	u	FALSE	15	0	0	0
BambuTx1048	0.037812	BambuGene3931	0.0277684	TRUE	TRUE	newGene-spliced	1112	0.570256	0.0205379	1	1048	1048	NM_024674.6	x	NA	u	FALSE	25	0	0	0
BambuTx1049	0.109731	ENSG00000160094	0.0695869	FALSE	TRUE	newWithin	65	0.178082	0.0613763	1	1049	1049	XM_005270507.3	=	NA	u	FALSE	0	0	0	0
BambuTx1050	0.0650697	ENSG00000116883	0.0956076	FALSE	TRUE	allNew	117	0.9	0.199769	1	1050	1050	XM_047430651.1	j	ENST00000672976.1	j	FALSE	15	0	0	0
BambuTx1051	0.0450559	BambuGene1580	0.0338654	TRUE	TRUE	newGene-spliced	1111	0.533109	0.996743	1	1051	1051	NA	u	NA	u	FALSE	0	0	1	0
BambuTx1052	0.0481457	ENSG00000134207	0.0696193	FALSE	TRUE	newWithin	439	0.485083	0	1	1052	1052	NM_001366223.1	j	NA	u	TRUE	20	0	0	1
BambuTx1053	0.446795	BambuGene2667	0.0905376	TRUE	TRUE	newGene-spliced	124	1	0.340741	1	1053	1053	NM_004736.4	i	NA	u	FALSE	25	0	0	0
BambuTx1054	0.112323	BambuGene3291	0.012502	TRUE	TRUE	newGene-spliced	289	1	0.96672	1	1054	1054	NA	u	NA	u	FALSE	30	0	1	0
BambuTx1055	0.029702	BambuGene8169	0.0675244	TRUE	TRUE	newGene-spliced	204	0.971429	0	1	1055	1055	NA	u	NA	u	FALSE	30	0	0	0
BambuTx1056	0.0173947	BambuGene8176	0.0660879	TRUE	TRUE	newGene-spliced	93	0.584906	0.462206	1	1056	1056	NA	u	ENST00000690550.1	j	FALSE	30	0	0	0
BambuTx1057	0.0359321	ENSG00000256271	0.0411781	FALSE	TRUE	newFirstJunction:newJunction:newFirstExon	229	0.795139	0.367076	1	1057	1057	NR_046579.1	k	ENST00000682544.1	x	FALSE	15	0	0	0
BambuTx1058	0.0624721	BambuGene13623	0.0775808	TRUE	TRUE	newGene-spliced	413	0.198462	0.990431	1	1058	1058	NR_186173.1	i	NA	u	FALSE	20	0	1	0
BambuTx1059	0.00755621	BambuGene13838	0.0122403	TRUE	TRUE	newGene-spliced	344	0.985673	1	1	1059	1059	NA	u	ENST00000663959.1	i	FALSE	25	0	1	0
BambuTx1060	0.10833	ENSG00000233325	0.094128	FALSE	TRUE	allNew	148	0.153368	0	1	1060	1060	NR_038939.1	j	ENST00000691775.2	=	FALSE	40	0	0	0
BambuTx1061	0.0398095	BambuGene17479	0.0644624	TRUE	TRUE	newGene-spliced	6290	0.506808	0.750269	1	1061	1061	XR_943835.3	j	ENST00000693582.1	=	FALSE	30	0	0	0
BambuTx1062	0.172316	BambuGene17774	0.0410997	TRUE	TRUE	newGene-spliced	550	0.483304	0.513419	1	1062	1062	NM_001318508.2	x	NA	u	FALSE	15	0	0	0
BambuTx1063	0.0231374	ENSG00000259203	0.0287674	FALSE	TRUE	newLastJunction:newLastExon	280	0.619469	0	1	1063	1063	NR_187809.1	=	ENST00000654059.3	=	FALSE	20	0	0	0
BambuTx1064	0.0609774	ENSG00000250616	0.0723832	FALSE	TRUE	allNew	802	0.208745	0.93166	1	1064	1064	NR_135192.1	j	ENST00000693600.2	=	FALSE	5	0	1	0
BambuTx1065	0.0664396	ENSG00000261963	0.0776341	FALSE	TRUE	newLastJunction:newLastExon	352	0.869136	0	1	1065	1065	NM_001388482.1	=	NA	u	FALSE	20	0	0	0
BambuTx1066	0.0142797	ENSG00000276170	0.0468448	FALSE	TRUE	newWithin	2211	0.473042	0.464286	1	1066	1066	XR_429965.4	=	ENST00000688817.1	=	FALSE	45	0	0	0
BambuTx1067	0.0203683	ENSG00000214553	0.0304665	FALSE	TRUE	allNew	1866	0.969351	0	1	1067	1067	NR_033753.2	j	ENST00000647826.2	c	FALSE	30	0	0	0
BambuTx1068	0.0382043	BambuGene22990	0.021764	TRUE	TRUE	newGene-spliced	917	0.786449	0	1	1068	1068	NM_001040431.3	s	NA	u	FALSE	0	0	0	0
BambuTx1069	0.438255	ENSG00000136504	0.0514367	FALSE	TRUE	newWithin	1380	0.215221	0	1	1069	1069	NM_001199158.2	j	ENST00000706506.1	j	FALSE	5	0	0	0
BambuTx1070	0.0137815	BambuGene25752	0.023253	TRUE	TRUE	newGene-spliced	499	0.648895	0.998255	0.740356	1070	1070:1071	XR_007066358.1	=	ENST00000687635.1	=	FALSE	25	0	1	0
BambuTx1071	0.112703	BambuGene25752	0.0872963	TRUE	TRUE	newGene-spliced	175	0.227568	1	1	1071	1071	XR_007066358.1	j	ENST00000688132.1	=	FALSE	25	0	1	0
BambuTx1072	0.399614	ENSG00000213904	0.083838	FALSE	TRUE	allNew	37	0.0064415	0.0855856	1	1072	1072	NR_126041.1	j	ENST00000685146.1	j	FALSE	15	0	0	0
BambuTx1073	0.0313606	ENSG00000105605	0.0416394	FALSE	TRUE	newLastJunction:newJunction	189	0.3375	0.0943912	1	1073	1073	NM_001384801.1	=	NA	u	FALSE	25	0	0	0
BambuTx1074	NA	BambuGene29886	0.0938112	TRUE	TRUE	newGene-spliced	122	0.467433	0.996633	1	1074	1074	NA	u	NA	u	FALSE	30	0	1	0
BambuTx1075	0.139874	BambuGene29901	0.0924978	TRUE	TRUE	newGene-spliced	192	0.378698	0.249258	1	1075	1075	XR_922752.2	j	ENST00000702941.1	j	FALSE	20	0	0	0
BambuTx1076	0.0738402	BambuGene30484	0.0854895	TRUE	TRUE	newGene-spliced	8773	0.349689	0.891111	1	1076	1076	NA	u	ENST00000693757.1	j	FALSE	20	0	1	0
BambuTx1077	0.0349125	BambuGene30484	0.0908033	TRUE	TRUE	newGene-spliced	11691	0.466	0.496317	1	1077	1077	NA	u	ENST00000693757.1	j	FALSE	15	0	0	0
BambuTx1078	0.0102646	BambuGene30595	0.0432635	TRUE	TRUE	newGene-spliced	1200	0.89955	0	1	1078	1078	XR_007087013.1	=	NA	u	FALSE	5	0	0	0
BambuTx1079	0.182756	BambuGene30658	0.0545841	TRUE	TRUE	newGene-spliced	114	0.333333	0.999363	1	1079	1079	NM_001134745.3	i	NA	u	FALSE	55	0	1	0
BambuTx1080	NA	BambuGene32981	0.0881191	TRUE	TRUE	newGene-spliced	111	0.259346	0	1	1080	1080	NM_001410915.1	i	NA	u	FALSE	15	0	0	0
BambuTx1081	0.37418	BambuGene32981	0.0123814	TRUE	TRUE	newGene-spliced	183	0.42757	0	1	1081	1081	NM_001410915.1	i	NA	u	TRUE	15	0	0	1
BambuTx1082	0.00737871	BambuGene31560	0.00352903	TRUE	TRUE	newGene-spliced	1752	0.683574	0.994196	1	1082	1082	NR_126396.1	x	ENST00000686960.1	=	FALSE	15	0	1	0
BambuTx1083	0.00767263	BambuGene31731	0.00714286	TRUE	TRUE	newGene-spliced	633	0.247556	0.281335	1	1083	1083	NA	u	ENST00000687320.1	j	FALSE	15	0	0	0
BambuTx1084	NA	BambuGene34635	0.044164	TRUE	TRUE	newGene-spliced	87	0.966667	0	1	1084	1084	NM_001351661.2	i	ENST00000684519.1	i	FALSE	5	0	0	0
BambuTx1085	0.0557029	BambuGene34945	0.0827694	TRUE	TRUE	newGene-spliced	1340	0.238307	0.999215	1	1085	1085	NA	u	NA	u	FALSE	0	0	1	0
BambuTx1086	0.0151057	BambuGene36277	0.0351125	TRUE	TRUE	newGene-spliced	278	0.282808	0	1	1086	1086	NM_007346.4	x	NA	u	TRUE	10	0	0	1
BambuTx1087	0.0493277	BambuGene38295	0.0295086	TRUE	TRUE	newGene-spliced	3249	0.822948	0	1	1087	1087	NA	u	NA	u	TRUE	5	0	0	1
BambuTx1088	0.325738	ENSG00000265992	0.0891225	FALSE	TRUE	allNew	3717	0.191637	0.330189	0.34334	1088	1088:1089	NR_027122.1	j	NA	u	FALSE	15	0	0	0
BambuTx1089	0.0283153	ENSG00000265992	0.0561989	FALSE	TRUE	newLastJunction	7109	0.366519	0.858807	1	1089	1089	NR_027122.1	j	NA	u	FALSE	15	0	1	0
BambuTx1090	0.116614	ENSG00000114423	0.0772661	FALSE	TRUE	newWithin	174	0.186495	0	1	1090	1090	NM_001321788.2	=	ENST00000646825.1	j	FALSE	20	0	0	0
BambuTx1091	0.0525265	ENSG00000206532	0.0402944	FALSE	TRUE	newFirstJunction:newJunction:newFirstExon	838	0.743567	0.0585126	1	1091	1091	XR_924329.3	=	ENST00000690584.1	j	FALSE	50	0	0	0
BambuTx1092	0.108842	BambuGene41941	0.0421609	TRUE	TRUE	newGene-spliced	1678	0.221928	1	0.307721	1092	1092:1093	NA	u	ENST00000690443.1	j	FALSE	0	0	1	0
BambuTx1093	0.0107374	BambuGene41941	0.0896893	TRUE	TRUE	newGene-spliced	3775	0.499273	1	1	1093	1093	NA	u	ENST00000693515.2	=	FALSE	0	0	1	0
BambuTx1094	0.100486	ENSG00000163904	0.0980525	FALSE	TRUE	newWithin	371	0.142857	0.00675676	1	1094	1094	NM_021627.3	j	NA	u	FALSE	30	0	0	0
BambuTx1095	0.113225	ENSG00000284727	0.0812283	FALSE	TRUE	allNew	335	0.678138	0.457364	1	1095	1095	NA	u	NA	u	FALSE	20	0	0	0
BambuTx1096	0.0343741	ENSG00000284648	0.0135489	FALSE	TRUE	allNew	2105	0.897272	0.492611	1	1096	1096	NA	u	NA	u	FALSE	35	0	0	0
BambuTx1097	0.0163249	BambuGene44174	0.0121007	TRUE	TRUE	newGene-spliced	653	1	1	1	1097	1097	XR_007058106.1	=	ENST00000685812.2	=	FALSE	10	0	1	0
BambuTx1098	0.041102	BambuGene44211	0.0202597	TRUE	TRUE	newGene-spliced	625	0.738771	0.041184	1	1098	1098	NR_024031.2	x	ENST00000651729.1	o	FALSE	45	0	0	0
BambuTx1099	0.0315841	ENSG00000249152	0.0161798	FALSE	TRUE	newLastJunction:newLastExon	6794	0.641246	0.123402	1	1099	1099	NR_125920.1	=	ENST00000662528.1	x	FALSE	50	0	0	0
BambuTx1100	NA	BambuGene44724	0.0544607	TRUE	TRUE	newGene-spliced	2227	0.334134	0.997037	1	1100	1100	NA	u	NA	u	FALSE	0	0	1	0
BambuTx1101	0.0886427	ENSG00000205129	0.0718016	FALSE	TRUE	newWithin	110	0.3207	0	1	1101	1101	NM_001114357.3	=	ENST00000651260.1	x	FALSE	15	0	0	0
BambuTx1102	0.00070028	BambuGene46693	0.0004662	TRUE	TRUE	newGene-spliced	13180	0.879311	0.784768	1	1102	1102	NR_033383.1	i	NA	u	FALSE	25	0	0	0
BambuTx1103	0.0605695	ENSG00000248605	0.0404679	FALSE	TRUE	allNew	3424	0.527906	0.994175	1	1103	1103	NA	u	NA	u	FALSE	40	0	1	0
BambuTx1104	0.14192	ENSG00000250320	0.080293	FALSE	TRUE	allNew	65	0.359116	0.178837	1	1104	1104	NR_183296.1	j	ENST00000654215.1	j	FALSE	35	0	0	0
BambuTx1105	0.0114539	BambuGene46014	0.0417289	TRUE	TRUE	newGene-spliced	1641	0.998783	0.993958	1	1105	1105	NA	u	ENST00000685834.2	=	FALSE	20	0	1	0
BambuTx1106	0.091511	ENSG00000153046	0.0595313	FALSE	TRUE	newWithin	1444	0.320248	0	1	1106	1106	XM_047419564.1	j	NA	u	FALSE	20	0	0	0
BambuTx1107	0.00340136	BambuGene50560	0.00946091	TRUE	TRUE	newGene-spliced	12576	0.635408	0.976519	1	1107	1107	XR_007059562.1	j	ENST00000688067.1	=	FALSE	5	0	1	0
BambuTx1108	0.0201128	BambuGene50560	0.0396124	TRUE	TRUE	newGene-spliced	7196	0.363581	0.976965	1	1108	1108	XR_007059562.1	=	ENST00000688067.1	j	FALSE	5	0	1	0
BambuTx1109	0.0783278	ENSG00000146070	0.0877089	FALSE	TRUE	newFirstJunction:newJunction	270	0.393586	0	1	1109	1109	NM_005084.4	j	NA	u	FALSE	20	0	0	0
BambuTx1110	0.00198413	BambuGene51020	0.00177494	TRUE	TRUE	newGene-spliced	5646	0.810043	0.323853	1	1110	1110	NA	u	NA	u	FALSE	30	0	0	0
BambuTx1111	0.0678283	ENSG00000187189	0.0642181	FALSE	TRUE	allNew	211	0.584488	0	1	1111	1111	NA	u	NA	u	FALSE	15	0	0	0
BambuTx1112	0.0297868	ENSG00000122507	0.0424494	FALSE	TRUE	newWithin	1160	0.478351	0	1	1112	1112	NM_001348044.3	j	ENST00000673230.1	j	FALSE	25	0	0	0
BambuTx1113	0.396999	ENSG00000277149	0.0606202	FALSE	TRUE	newFirstJunction:newJunction:newFirstExon	534	0.698953	0.0696542	1	1113	1113	NM_001412182.1	=	NA	u	FALSE	15	0	0	0
BambuTx1114	0.0327439	ENSG00000006606	0.0422835	FALSE	TRUE	newFirstJunction:newJunction:newFirstExon	1322	0.527323	0	1	1114	1114	NM_001371938.1	k	NA	u	FALSE	25	0	0	0
BambuTx1115	0.0392512	ENSG00000232301	0.0231571	FALSE	TRUE	allNew	1400	0.353001	0.803218	1	1115	1115	NA	u	ENST00000692398.2	=	FALSE	25	0	1	0
BambuTx1116	0.0766522	ENSG00000128610	0.0727469	FALSE	TRUE	newJunction	241	0.368502	0	1	1116	1116	XM_005250337.4	j	ENST00000653165.1	x	FALSE	15	0	0	0
BambuTx1117	NA	ENSG00000284661	0.0541182	FALSE	TRUE	allNew	405	0.841996	0.481541	1	1117	1117	XR_007060796.1	y	NA	u	FALSE	40	0	0	0
BambuTx1118	0.0863057	ENSG00000131203	0.0923412	FALSE	TRUE	newFirstJunction:newJunction:newFirstExon	2974	0.409811	0.275766	1	1118	1118	NM_002164.6	j	NA	u	FALSE	10	0	0	0
BambuTx1119	0.0435542	ENSG00000131203	0.0561406	FALSE	TRUE	newFirstJunction:newJunction	1859	0.256166	0.0633934	1	1119	1119	NM_002164.6	j	NA	u	FALSE	5	0	0	0
BambuTx1120	0.0619535	BambuGene57734	0.0375692	TRUE	TRUE	newGene-spliced	939	0.838393	0.0619112	1	1120	1120	NM_001010.3	x	NA	u	TRUE	50	0	0	1
BambuTx1121	0.0597241	BambuGene58375	0.0278648	TRUE	TRUE	newGene-spliced	5118	0.559773	0.996918	1	1121	1121	NR_136286.1	i	NA	u	FALSE	0	0	1	0
BambuTx1122	0.103538	ENSG00000124343	0.0936116	FALSE	TRUE	newFirstJunction:newFirstExon	164	0.381395	0	1	1122	1122	XM_017029787.3	j	ENST00000644266.2	j	FALSE	15	0	0	0
BambuTx1123	0.0517823	ENSG00000046653	0.0325952	FALSE	TRUE	newWithin	1159	0.396375	0	1	1123	1123	NM_001318729.2	=	ENST00000683454.1	x	FALSE	15	0	0	0
BambuTx1124	0.0553384	BambuGene61935	0.0702817	TRUE	TRUE	newGene-spliced	190	0.926829	0.384279	1	1124	1124	NA	u	NA	u	FALSE	20	0	0	0
BambuTx1125	0.0675461	ENSG00000131089	0.0771967	FALSE	TRUE	newWithin	602	0.257705	0	1	1125	1125	NM_001353921.2	=	ENST00000671741.2	=	FALSE	20	0	0	0
BambuTx1126	0.00384088	BambuGene62365	0.0169539	TRUE	TRUE	newGene-spliced	51516	0.735544	0.997033	1	1126	1126	NM_032968.5	i	ENST00000688847.1	j	FALSE	0	0	1	0
BambuTx1127	0.128391	ENSG00000147202	0.0777515	FALSE	TRUE	newFirstJunction:newFirstExon	4198	0.462386	0	1	1127	1127	NM_007309.4	j	NA	u	FALSE	10	0	0	0
BambuTx1128	0.0585325	BambuGene62426	0.0784151	TRUE	TRUE	newGene-spliced	513	0.941284	0	1	1128	1128	NM_024863.6	x	NA	u	FALSE	25	0	0	0
BambuTx1129	NA	BambuGene61274	0.00750268	TRUE	TRUE	newGene-spliced	1343	0.983883	0	1	1129	1129	NA	u	ENST00000664453.1	i	FALSE	20	0	0	0
BambuTx1130	0.0479652	ENSG00000117114	0.0421609	FALSE	TRUE	newFirstJunction:newFirstExon	137	0.129002	0	1	1130	1130	NM_001393352.1	=	ENST00000686636.1	j	FALSE	30	0	0	0
BambuTx1131	0.0641393	ENSG00000143603	0.0591576	FALSE	TRUE	newFirstJunction:newJunction:newFirstExon	292	0.431315	0	1	1131	1131	NM_002249.6	j	NA	u	FALSE	30	0	0	0
BambuTx1132	0.0354509	BambuGene2339	0.0445384	TRUE	TRUE	newGene-spliced	182	0.983784	0	1	1132	1132	XR_007066637.1	=	NA	u	FALSE	10	0	0	0
BambuTx1133	0.0135517	BambuGene9199	0.0383725	TRUE	TRUE	newGene-spliced	375	1	0	1	1133	1133	XR_001748118.2	=	NA	u	FALSE	25	0	0	FALSE
BambuTx1134	0.0379712	BambuGene11526	0.00271831	TRUE	TRUE	newGene-spliced	368	0.805252	0.51357	1	1134	1134	NA	u	NA	u	FALSE	10	0	0	0
BambuTx1135	0.0331492	BambuGene11941	0.022303	TRUE	TRUE	newGene-spliced	66	0.956522	0.0106101	1	1135	1135	NR_028415.1	=	NA	u	FALSE	35	0	0	0
BambuTx1136	0.0508447	ENSG00000111186	0.0377304	FALSE	TRUE	newWithin	453	0.508418	0.0333828	1	1136	1136	NM_032642.3	j	NA	u	FALSE	5	0	0	0
BambuTx1137	0.0756205	BambuGene13275	0.00750268	TRUE	TRUE	newGene-spliced	6163	0.284902	0	1	1137	1137	NM_021009.7	x	NA	u	FALSE	50	0	0	0
BambuTx1138	0.148252	ENSG00000150991	0.0981576	FALSE	TRUE	newLastJunction	18592	0.151232	0	1	1138	1138	NM_021009.7	j	NA	u	TRUE	0	0	0	1
BambuTx1139	0.33295	ENSG00000133121	0.0910263	FALSE	TRUE	newWithin	53	0.0373766	0	1	1139	1139	NM_001411014.1	=	ENST00000648376.1	x	FALSE	50	0	0	0
BambuTx1140	0.0573758	ENSG00000102547	0.0963231	FALSE	TRUE	allNew	1099	0.559857	0.165785	1	1140	1140	NM_001079670.3	j	NA	u	FALSE	20	0	0	0
BambuTx1141	0.111666	ENSG00000165300	0.0842685	FALSE	TRUE	allNew	73	0.623932	0.0570188	1	1141	1141	NM_001384609.1	=	ENST00000683689.1	=	FALSE	30	0	0	0
BambuTx1142	0.053871	ENSG00000261801	0.0457366	FALSE	TRUE	newWithin	559	0.219474	0	1	1142	1142	NR_040070.1	j	ENST00000685373.1	=	FALSE	35	0	0	0
BambuTx1143	0.155245	BambuGene21801	0.0893917	TRUE	TRUE	newGene-spliced	68	0.860759	0.15677	1	1143	1143	XR_933687.3	j	NA	u	FALSE	10	0	0	0
BambuTx1144	0.112525	BambuGene25463	0.0333711	TRUE	TRUE	newGene-spliced	544	0.405063	0.449457	1	1144	1144	XR_935098.3	j	NA	u	FALSE	15	0	0	0
BambuTx1145	0.0306082	BambuGene25513	0.0129042	TRUE	TRUE	newGene-spliced	139	0.939189	0.248366	1	1145	1145	NM_001384683.1	i	NA	u	FALSE	25	0	0	0
BambuTx1146	0.0333527	BambuGene25532	0.0147387	TRUE	TRUE	newGene-spliced	102	0.666667	0.318889	1	1146	1146	XR_935130.3	=	NA	u	FALSE	25	0	0	0
BambuTx1147	0.046334	ENSG00000267577	0.027615	FALSE	TRUE	allNew	688	0.709278	0.227431	1	1147	1147	NM_001297774.2	x	NA	u	FALSE	15	0	0	0
BambuTx1148	0.0869731	ENSG00000171132	0.067687	FALSE	TRUE	newWithin	296	0.464678	0.0140776	1	1148	1148	XM_011532983.3	j	NA	u	FALSE	35	0	0	0
BambuTx1149	0.0157931	ENSG00000214429	0.0442502	FALSE	TRUE	allNew	269	0.289871	0.152551	1	1149	1149	XR_007087117.1	j	NA	u	FALSE	15	0	0	0
BambuTx1150	0.0286698	BambuGene31497	0.0329614	TRUE	TRUE	newGene-spliced	800	0.574713	0.421365	1	1150	1150	XR_001739140.2	j	ENST00000657712.1	j	FALSE	30	0	0	0
BambuTx1151	0.092869	ENSG00000189362	0.0481491	FALSE	TRUE	newFirstJunction:newJunction:newFirstExon	328	0.209719	0.0877606	1	1151	1151	XM_047441958.1	j	NA	u	FALSE	15	0	0	0
BambuTx1152	0.0669123	BambuGene35451	0.0839612	TRUE	TRUE	newGene-spliced	138	0.884615	0.546201	1	1152	1152	XR_937214.3	j	NA	u	FALSE	10	0	0	0
BambuTx1153	0.0661397	BambuGene35182	0.0741452	TRUE	TRUE	newGene-spliced	108	0.981818	0.225225	1	1153	1153	NM_006045.3	x	NA	u	FALSE	30	0	0	0
BambuTx1154	0.0761091	ENSG00000231290	0.064939	FALSE	TRUE	newWithin	833	0.269492	0.149144	1	1154	1154	NR_034147.1	j	ENST00000701694.1	j	FALSE	35	0	0	0
BambuTx1155	0.0446768	ENSG00000176659	0.0320761	FALSE	TRUE	allNew	1156	0.708768	0.060472	1	1155	1155	NR_126504.1	=	ENST00000647608.2	=	FALSE	15	0	0	0
BambuTx1156	0.0710578	ENSG00000281903	0.0488828	FALSE	TRUE	newLastJunction	68	0.232082	0.380584	1	1156	1156	NR_146322.1	j	NA	u	FALSE	40	0	0	0
BambuTx1157	0.0975434	ENSG00000196639	0.0914359	FALSE	TRUE	allNew	405	0.635793	0.123182	1	1157	1157	NM_001098211.2	=	NA	u	FALSE	25	0	0	0
BambuTx1158	0.0549244	ENSG00000214407	0.0385394	FALSE	TRUE	newFirstJunction	169	0.662745	0.30349	1	1158	1158	NR_026934.1	j	NA	u	FALSE	20	0	0	0
BambuTx1159	0.061249	BambuGene41837	0.0585707	TRUE	TRUE	newGene-spliced	655	0.340614	0.293276	1	1159	1159	NM_001197107.2	i	ENST00000657094.1	j	FALSE	15	0	0	0
BambuTx1160	0.0119346	ENSG00000244128	0.0198408	FALSE	TRUE	newLastJunction:newJunction:newLastExon	5131	0.820304	0.153203	1	1160	1160	NR_174098.1	j	ENST00000661555.1	=	FALSE	25	0	0	0
BambuTx1161	0.0656143	ENSG00000145284	0.0865551	FALSE	TRUE	newLastJunction:newLastExon	81	0.0870032	0	1	1161	1161	NM_024906.3	j	NA	u	FALSE	30	0	0	0
BambuTx1162	0.00821282	BambuGene43330	0.00681763	TRUE	TRUE	newGene-spliced	2588	0.998842	0.840081	1	1162	1162	NM_032547.3	i	NA	u	FALSE	15	0	1	0
BambuTx1163	0.0477707	ENSG00000170365	0.0346675	FALSE	TRUE	newFirstJunction:newFirstExon	266	0.135992	0.0448332	1	1163	1163	NM_001354814.1	=	NA	u	FALSE	35	0	0	0
BambuTx1164	0.0204828	BambuGene45262	0.00750268	TRUE	TRUE	newGene-spliced	848	1	0.214286	1	1164	1164	XM_005248262.4	i	ENST00000681290.1	i	FALSE	5	0	0	0
BambuTx1165	0.0449177	ENSG00000251257	0.0426588	FALSE	TRUE	allNew	334	0.507599	0.750605	1	1165	1165	XR_007058737.1	=	ENST00000702653.1	=	FALSE	15	0	0	0
BambuTx1166	0.0278917	BambuGene45563	0.0227495	TRUE	TRUE	newGene-spliced	526	0.621749	0.852535	1	1166	1166	NR_104669.1	x	ENST00000661833.1	j	FALSE	20	0	1	0
BambuTx1167	0.0163956	ENSG00000111863	0.0255269	FALSE	TRUE	newFirstJunction:newJunction:newFirstExon	2726	0.771364	0	1	1167	1167	NM_032744.4	j	ENST00000664082.1	x	FALSE	30	0	0	0
BambuTx1168	0.076475	ENSG00000237181	0.0693599	FALSE	TRUE	allNew	398	0.398398	0.0840108	1	1168	1168	NR_110055.1	=	ENST00000703504.1	x	FALSE	10	0	0	0
BambuTx1169	0.0168234	ENSG00000175600	0.018325	FALSE	TRUE	allNew	3724	0.733215	0	1	1169	1169	NM_001193312.2	j	NA	u	FALSE	20	0	0	0
BambuTx1170	0.0589309	ENSG00000105865	0.0860945	FALSE	TRUE	newFirstJunction	21	0.00720412	0	1	1170	1170	NM_181581.3	j	ENST00000673720.1	j	FALSE	25	0	0	0
BambuTx1171	NA	ENSG00000244479	0.0536329	FALSE	TRUE	newWithin	165	0.126631	0.146667	1	1171	1171	NR_126023.1	j	NA	u	FALSE	20	0	0	0
BambuTx1172	NA	ENSG00000244479	0.076691	FALSE	TRUE	newWithin	82	0.0629317	0.854739	1	1172	1172	NR_126023.1	j	NA	u	FALSE	10	0	1	0
BambuTx1173	0.0080573	ENSG00000253414	0.00873786	FALSE	TRUE	newFirstJunction:newJunction:newFirstExon	1584	0.906178	0	1	1173	1173	NR_121621.2	=	ENST00000668286.1	=	FALSE	0	0	0	0
BambuTx1174	0.0736062	BambuGene57016	0.0911259	TRUE	TRUE	newGene-spliced	274	0.485816	0.531381	1	1174	1174	NA	u	NA	u	FALSE	30	0	0	FALSE
BambuTx1175	0.029054	ENSG00000254615	0.0458407	FALSE	TRUE	allNew	843	0.520049	0.0682327	1	1175	1175	NM_018002.3	j	ENST00000661818.1	j	FALSE	15	0	0	0
BambuTx1176	0.0877793	ENSG00000184374	0.0771967	FALSE	TRUE	newFirstJunction:newFirstExon	323	0.456215	0.0914037	1	1176	1176	NM_006438.5	j	NA	u	FALSE	15	0	0	0
BambuTx1177	NA	ENSG00000276266	0.0687491	FALSE	TRUE	allNew	165	0.494012	0.397624	1	1177	1177	XR_007061508.1	j	NA	u	FALSE	5	0	0	0
BambuTx1178	NA	ENSG00000225380	0.0392477	FALSE	TRUE	allNew	1226	0.761964	0.22807	1	1178	1178	NA	u	NA	u	FALSE	5	0	0	0
BambuTx1179	NA	BambuGene59504	0.0998716	TRUE	TRUE	newGene-spliced	237	0.764516	0.237325	1	1179	1179	XR_007061544.1	j	NA	u	FALSE	5	0	0	0
BambuTx1180	0.0311793	ENSG00000241978	0.0350293	FALSE	TRUE	newWithin	895	0.327599	0.0330048	1	1180	1180	XM_047423421.1	=	NA	u	FALSE	30	0	0	0
BambuTx1181	0.113243	BambuGene59960	0.0920749	TRUE	TRUE	newGene-spliced	1712	0.544356	0.233051	1	1181	1181	XR_007061735.1	j	NA	u	FALSE	20	0	0	0
BambuTx1182	0.0221727	BambuGene59025	0.0180847	TRUE	TRUE	newGene-spliced	377	1	0	1	1182	1182	XR_007061863.1	=	ENST00000696169.1	x	FALSE	55	0	0	0
BambuTx1183	NA	BambuGene63389	0.0367439	TRUE	TRUE	newGene-spliced	123	1	0	1	1183	1183	NA	u	NA	u	FALSE	15	0	0	0
BambuTx1184	0.095735	BambuGene81	0.0160173	TRUE	TRUE	newGene-spliced	799	0.92907	0	1	1184	1184	NA	u	NA	u	FALSE	60	0	0	0
BambuTx1185	0.0822401	BambuGene157	0.0419223	TRUE	TRUE	newGene-spliced	8622	0.668372	0	1	1185	1185	NA	u	NA	u	FALSE	40	0	0	0
BambuTx1186	0.084603	ENSG00000078808	0.0663727	FALSE	TRUE	newLastJunction	1391	0.106811	0	1	1186	1186	NM_016547.3	j	NA	u	FALSE	25	0	0	0
BambuTx1187	0.0999286	ENSG00000224174	0.038272	FALSE	TRUE	allNew	259	0.429519	0	1	1187	1187	NA	u	ENST00000648419.1	o	FALSE	15	0	0	0
BambuTx1188	0.183649	BambuGene559	0.094508	TRUE	TRUE	newGene-spliced	18	0.346154	0.273096	1	1188	1188	NA	u	NA	u	FALSE	10	0	0	0
BambuTx1189	0.0234168	BambuGene723	0.0176018	TRUE	TRUE	newGene-spliced	146	1	0.0672176	1	1189	1189	XR_007065544.1	=	NA	u	FALSE	10	0	0	0
BambuTx1190	0.0432461	ENSG00000236155	0.0537105	FALSE	TRUE	newFirstJunction	560	0.63854	0.431345	1	1190	1190	NR_110698.1	j	ENST00000692018.1	=	FALSE	15	0	0	0
BambuTx1191	0.222767	ENSG00000130775	0.0512283	FALSE	TRUE	newFirstJunction	169	0.157502	0.112132	1	1191	1191	NM_001039477.3	j	NA	u	FALSE	35	0	0	0
BambuTx1192	0.103658	BambuGene872	0.0883956	TRUE	TRUE	newGene-spliced	49	1	0.491745	1	1192	1192	NA	u	NA	u	FALSE	15	0	0	0
BambuTx1193	0.010405	BambuGene895	0.0160527	TRUE	TRUE	newGene-spliced	1931	0.981698	0.76087	1	1193	1193	XR_001737961.2	=	NA	u	FALSE	15	0	0	0
BambuTx1194	0.0737817	ENSG00000273274	0.0902954	FALSE	TRUE	newFirstJunction	123	0.398058	0	1	1194	1194	NM_001145720.2	j	NA	u	FALSE	10	0	0	0
BambuTx1195	NA	BambuGene4379	0.0678595	TRUE	TRUE	newGene-spliced	22	0.031746	0	1	1195	1195	NM_001012.2	x	NA	u	FALSE	45	0	0	0
BambuTx1196	0.124292	ENSG00000162390	0.0507344	FALSE	TRUE	newWithin	111	0.204044	0	1	1196	1196	NM_147161.4	j	NA	u	FALSE	30	0	0	0
BambuTx1197	0.0476909	BambuGene5035	0.0924515	TRUE	TRUE	newGene-spliced	401	0.642628	0.28849	1	1197	1197	NA	u	NA	u	FALSE	30	0	0	0
BambuTx1198	NA	ENSG00000272755	0.0982082	FALSE	TRUE	allNew	206	0.824	0.168185	1	1198	1198	XM_047438028.1	x	ENST00000662742.1	j	FALSE	15	0	0	0
BambuTx1199	0.277328	ENSG00000125462	0.0466139	FALSE	TRUE	allNew	87	0.0448916	0	1	1199	1199	NR_135265.3	j	ENST00000703085.1	=	FALSE	30	0	0	0
BambuTx1200	0.146446	BambuGene2608	0.0978006	TRUE	TRUE	newGene-spliced	35	0.333333	0.998364	1	1200	1200	XR_007066735.1	=	ENST00000693292.1	j	FALSE	10	0	1	0
BambuTx1201	0.114692	BambuGene2980	0.0635535	TRUE	TRUE	newGene-spliced	96	0.75	0.00785182	1	1201	1201	XM_047426374.1	x	NA	u	FALSE	35	0	0	FALSE
BambuTx1202	0.034206	BambuGene3153	0.0484024	TRUE	TRUE	newGene-spliced	220	0.347551	0.999361	1	1202	1202	XR_007066933.1	=	ENST00000685406.1	i	FALSE	0	0	1	0
BambuTx1203	0.0722833	BambuGene3153	0.0732145	TRUE	TRUE	newGene-spliced	413	0.652449	0.996965	1	1203	1203	XR_007066933.1	j	ENST00000685406.1	i	FALSE	0	0	1	0
BambuTx1204	0.0355388	ENSG00000054282	0.0830066	FALSE	TRUE	allNew	386	0.0239662	0	1	1204	1204	NM_001350249.2	j	ENST00000673466.1	x	FALSE	15	0	0	0
BambuTx1205	0.0614232	ENSG00000233871	0.0634872	FALSE	TRUE	allNew	483	0.620823	0.519737	1	1205	1205	XM_047425998.1	i	NA	u	FALSE	15	0	0	0
BambuTx1206	NA	BambuGene8405	0.0921963	TRUE	TRUE	newGene-spliced	232	0.483333	0	1	1206	1206	NA	u	NA	u	FALSE	45	0	0	0
BambuTx1207	0.0635365	ENSG00000176273	0.0909091	FALSE	TRUE	newWithin	120	0.0977995	0.31767	1	1207	1207	NR_144337.2	=	NA	u	FALSE	25	0	0	0
BambuTx1208	0.101937	BambuGene7665	0.0176018	TRUE	TRUE	newGene-spliced	35	0.945946	0.424837	1	1208	1208	NA	u	NA	u	FALSE	15	0	0	0
BambuTx1209	0.116791	ENSG00000171714	0.0775167	FALSE	TRUE	newJunction	21	0.428571	0.0102207	1	1209	1209	NM_001410963.1	=	ENST00000682341.1	=	FALSE	35	0	0	0
BambuTx1210	0.113729	ENSG00000066382	0.091494	FALSE	TRUE	newWithin	111	0.581152	0	1	1210	1210	NM_001584.3	=	ENST00000691848.1	x	FALSE	10	0	0	0
BambuTx1211	0.0423019	ENSG00000271369	0.0512261	FALSE	TRUE	allNew	229	0.795139	0	1	1211	1211	XR_007062652.1	j	NA	u	FALSE	15	0	0	0
BambuTx1212	NA	BambuGene10091	0.0342201	TRUE	TRUE	newGene-spliced	151	0.980519	1	1	1212	1212	NA	u	NA	u	FALSE	20	0	1	0
BambuTx1213	0.110863	ENSG00000134909	0.0628864	FALSE	TRUE	allNew	56	0.214559	0.421011	1	1213	1213	NR_145484.1	j	NA	u	FALSE	20	0	0	0
BambuTx1214	0.0825455	BambuGene11955	0.0757853	TRUE	TRUE	newGene-spliced	57	0.890625	0.443378	1	1214	1214	NA	u	ENST00000689188.1	j	FALSE	45	0	0	0
BambuTx1215	0.0511575	ENSG00000010610	0.0678054	FALSE	TRUE	newFirstJunction:newFirstExon	254	0.819355	0.0261283	1	1215	1215	NM_001195014.3	j	NA	u	FALSE	0	0	0	0
BambuTx1216	0.0660719	BambuGene12056	0.099283	TRUE	TRUE	newGene-spliced	311	0.747596	0.995968	1	1216	1216	NR_046715.1	i	NA	u	FALSE	15	0	1	FALSE
BambuTx1217	0.105305	BambuGene13667	0.0588702	TRUE	TRUE	newGene-spliced	115	1	0.803982	1	1217	1217	XM_047428299.1	i	NA	u	FALSE	25	0	1	0
BambuTx1218	0.0347752	BambuGene12446	0.0975942	TRUE	TRUE	newGene-spliced	1161	0.673434	0	1	1218	1218	NM_002273.4	x	ENST00000692008.1	x	FALSE	30	0	0	0
BambuTx1219	0.053937	BambuGene14151	0.0879947	TRUE	TRUE	newGene-spliced	459	0.392979	0.295836	1	1219	1219	NA	u	ENST00000661804.1	x	FALSE	15	0	0	0
BambuTx1220	0.115535	ENSG00000139354	0.0598445	FALSE	TRUE	allNew	90	0.14377	0.096201	1	1220	1220	XM_047428730.1	j	NA	u	FALSE	30	0	0	0
BambuTx1221	0.12274	ENSG00000197653	0.0738895	FALSE	TRUE	allNew	42	0.688525	0	1	1221	1221	XM_047428477.1	j	ENST00000673944.1	j	FALSE	25	0	0	0
BambuTx1222	0.0920484	ENSG00000139364	0.0808322	FALSE	TRUE	newWithin	37	0.268116	0.0358584	1	1222	1222	NM_001366854.1	=	ENST00000682704.1	=	FALSE	10	0	0	0
BambuTx1223	0.029238	ENSG00000061936	0.0418066	FALSE	TRUE	newFirstJunction	610	0.082768	0	1	1223	1223	XM_047429327.1	j	NA	u	FALSE	5	0	0	0
BambuTx1224	0.241714	ENSG00000151835	0.0955063	FALSE	TRUE	newWithin	289	0.153478	0	1	1224	1224	XM_017020539.2	=	ENST00000683270.1	c	FALSE	15	0	0	0
BambuTx1225	0.0307783	ENSG00000236094	0.0405546	FALSE	TRUE	newFirstJunction:newJunction:newFirstExon	1276	0.311068	0.183453	1	1225	1225	NR_103813.1	k	ENST00000690833.1	j	FALSE	25	0	0	0
BambuTx1226	0.0239138	ENSG00000278630	0.0705385	FALSE	TRUE	allNew	1078	0.471154	0.207589	1	1226	1226	NR_186625.1	j	NA	u	FALSE	15	0	0	0
BambuTx1227	NA	BambuGene15368	0.0672075	TRUE	TRUE	newGene-spliced	73	1	0	1	1227	1227	NA	u	NA	u	FALSE	15	0	0	0
BambuTx1228	0.113819	BambuGene15370	0.0831195	TRUE	TRUE	newGene-spliced	35	0.729167	0.609339	1	1228	1228	NA	u	NA	u	FALSE	10	0	0	0
BambuTx1229	NA	BambuGene16077	0.0542598	TRUE	TRUE	newGene-spliced	119	0.481781	0.221154	1	1229	1229	XR_941977.3	c	NA	u	FALSE	30	0	0	0
BambuTx1230	0.112372	BambuGene17514	0.0183635	TRUE	TRUE	newGene-spliced	411	1	0	1	1230	1230	XM_047430921.1	x	NA	u	TRUE	35	0	0	1
BambuTx1231	0.00963737	BambuGene17908	0.0617284	TRUE	TRUE	newGene-spliced	163	1	0.966096	1	1231	1231	NM_024832.5	i	NA	u	FALSE	5	0	1	0
BambuTx1232	0.0527406	BambuGene17191	0.0293826	TRUE	TRUE	newGene-spliced	2321	0.108972	0	1	1232	1232	NM_001127393.2	x	NA	u	FALSE	50	0	0	0
BambuTx1233	0.0337382	BambuGene19144	0.0883687	TRUE	TRUE	newGene-spliced	115	0.934959	0.267081	1	1233	1233	XM_047432199.1	x	NA	u	FALSE	35	0	0	0
BambuTx1234	0.151839	ENSG00000259203	0.0953097	FALSE	TRUE	newLastJunction:newLastExon	65	0.143805	0	1	1234	1234	NR_187810.1	=	ENST00000660503.2	=	TRUE	35	0	0	1
BambuTx1235	0.0607086	ENSG00000015413	0.0760135	FALSE	TRUE	newWithin	74	0.278195	0	1	1235	1235	NM_001389466.1	=	ENST00000690203.1	=	FALSE	15	0	0	FALSE
BambuTx1236	0.078337	ENSG00000264016	0.0345386	FALSE	TRUE	allNew	317	1	0	1	1236	1236	NR_073458.1	i	ENST00000662130.1	j	FALSE	15	0	0	0
BambuTx1237	0.0635962	BambuGene22479	0.0260688	TRUE	TRUE	newGene-spliced	567	1	1	1	1237	1237	NA	u	NA	u	FALSE	0	0	1	0
BambuTx1238	0.136951	BambuGene24792	0.0832208	TRUE	TRUE	newGene-spliced	109	0.536946	0.443958	1	1238	1238	NM_001199155.2	x	ENST00000706506.1	x	FALSE	10	0	0	0
BambuTx1239	0.0961119	ENSG00000108387	0.0577614	FALSE	TRUE	newWithin	43	0.0599721	0	1	1239	1239	XM_006721949.4	=	ENST00000672673.2	j	FALSE	5	0	0	0
BambuTx1240	0.109474	BambuGene25672	0.0869277	TRUE	TRUE	newGene-spliced	124	1	0.119804	1	1240	1240	XM_005258235.4	x	NA	u	FALSE	45	0	0	0
BambuTx1241	NA	BambuGene25814	0.0649654	TRUE	TRUE	newGene-spliced	102	0.497561	0.997028	1	1241	1241	NA	u	NA	u	FALSE	0	0	1	0
BambuTx1242	0.122341	ENSG00000125656	0.0988572	FALSE	TRUE	newFirstJunction	158	0.00456173	0	1	1242	1242	XM_047439486.1	j	ENST00000646643.1	j	FALSE	10	0	0	0
BambuTx1243	0.0723225	ENSG00000196172	0.0631956	FALSE	TRUE	allNew	147	0.453704	0	1	1243	1243	NM_138286.3	j	NA	u	FALSE	35	0	0	0
BambuTx1244	0.217591	ENSG00000189042	0.0806319	FALSE	TRUE	newFirstJunction	111	0.111222	0	1	1244	1244	NM_001322917.1	=	ENST00000682579.1	=	FALSE	20	0	0	0
BambuTx1245	0.0696234	BambuGene27578	0.0742557	TRUE	TRUE	newGene-spliced	173	0.673152	0.771605	1	1245	1245	XR_007067264.1	c	NA	u	FALSE	20	0	0	0
BambuTx1246	0.104411	BambuGene29647	0.0965011	TRUE	TRUE	newGene-spliced	173	0.703252	0.463127	1	1246	1246	XR_007067330.1	=	NA	u	FALSE	5	0	0	0
BambuTx1247	0.0793799	ENSG00000121413	0.0679676	FALSE	TRUE	newWithin	56	0.141058	0.0865237	1	1247	1247	XM_006723335.3	=	NA	u	FALSE	25	0	0	0
BambuTx1248	0.0733768	ENSG00000260077	0.0921381	FALSE	TRUE	allNew	259	0.799383	0.22928	1	1248	1248	NR_135558.1	j	NA	u	FALSE	25	0	0	0
BambuTx1249	0.0705974	ENSG00000231054	0.0583506	FALSE	TRUE	allNew	100	0.892857	0.326638	1	1249	1249	NR_033831.1	x	ENST00000663266.1	j	FALSE	25	0	0	0
BambuTx1250	0.0370439	BambuGene30299	0.0152739	TRUE	TRUE	newGene-spliced	132	1	0.430976	1	1250	1250	XR_007086314.1	=	ENST00000651429.1	i	FALSE	35	0	0	0
BambuTx1251	0.0315355	BambuGene30384	0.0714545	TRUE	TRUE	newGene-spliced	299	0.596806	0.959096	1	1251	1251	XR_007086328.1	i	ENST00000650395.1	i	FALSE	10	0	1	0
BambuTx1252	NA	BambuGene32992	0.0990985	TRUE	TRUE	newGene-spliced	31	0.645833	0.0170316	1	1252	1252	NR_186253.1	x	ENST00000646855.1	x	FALSE	25	0	0	FALSE
BambuTx1253	0.156254	BambuGene33322	0.0425375	TRUE	TRUE	newGene-spliced	41	1	0.510779	1	1253	1253	XR_923251.3	j	NA	u	FALSE	15	0	0	0
BambuTx1254	0.123568	BambuGene31560	0.0989018	TRUE	TRUE	newGene-spliced	558	0.217714	0.994672	1	1254	1254	NR_126396.1	x	ENST00000702947.1	j	FALSE	15	0	1	0
BambuTx1255	0.237014	ENSG00000122085	0.0970205	FALSE	TRUE	newWithin	437	0.0557967	0.422222	1	1255	1255	XM_047443427.1	j	NA	u	FALSE	40	0	0	0
BambuTx1256	0.108665	ENSG00000146205	0.091634	FALSE	TRUE	allNew	148	0.13628	0.228452	1	1256	1256	XM_017004229.2	j	ENST00000674324.2	j	FALSE	40	0	0	0
BambuTx1257	0.106393	BambuGene34591	0.0838996	TRUE	TRUE	newGene-spliced	98	1	0.17161	1	1257	1257	NA	u	NA	u	FALSE	35	0	0	0
BambuTx1258	0.0595735	BambuGene35319	0.0984928	TRUE	TRUE	newGene-spliced	85	0.402844	0.333653	1	1258	1258	NR_075070.2	x	NA	u	FALSE	5	0	0	0
BambuTx1259	0.0910218	ENSG00000226580	0.0541912	FALSE	TRUE	allNew	117	0.943548	0.0477759	1	1259	1259	NA	u	NA	u	FALSE	25	0	0	0
BambuTx1260	0.0267829	BambuGene37448	0.0497106	TRUE	TRUE	newGene-spliced	2180	0.984199	0	1	1260	1260	NM_002473.6	x	ENST00000691109.1	x	FALSE	10	0	0	0
BambuTx1261	0.0192429	BambuGene38271	0.0596557	TRUE	TRUE	newGene-spliced	146	0.9125	0	1	1261	1261	NM_020315.5	s	NA	u	FALSE	5	0	0	0
BambuTx1262	0.0584069	BambuGene40578	0.0479316	TRUE	TRUE	newGene-spliced	775	0.230039	0.752197	0.302144	1262	C(245,1262)	XR_001740595.2	c	ENST00000648436.1	c	FALSE	20	0	0	0
BambuTx1263	0.0264859	ENSG00000229271	0.0354935	FALSE	TRUE	allNew	387	0.783401	0.878426	1	1263	1263	NA	u	ENST00000693687.2	=	FALSE	25	0	1	0
BambuTx1264	0.205962	ENSG00000228350	0.0690238	FALSE	TRUE	newFirstJunction:newFirstExon	63	0.547826	0.0667396	1	1264	1264	NR_111921.1	k	NA	u	FALSE	25	0	0	0
BambuTx1265	0.0517144	BambuGene39448	0.0712158	TRUE	TRUE	newGene-spliced	222	0.863813	0.188498	1	1265	1265	NA	u	NA	u	FALSE	10	0	0	0
BambuTx1266	0.0330587	ENSG00000158186	0.0611801	FALSE	TRUE	newWithin	170	0.188053	0.0586531	1	1266	1266	XM_005247228.2	=	NA	u	FALSE	15	0	0	0
BambuTx1267	0.0169111	BambuGene39909	0.0242511	TRUE	TRUE	newGene-spliced	279	0.923841	1	1	1267	1267	NA	u	NA	u	FALSE	55	0	1	0
BambuTx1268	0.0805581	BambuGene42131	0.0654346	TRUE	TRUE	newGene-spliced	86	0.735043	0	1	1268	1268	NA	u	NA	u	FALSE	20	0	0	0
BambuTx1269	0.102148	BambuGene42447	0.0753304	TRUE	TRUE	newGene-spliced	78	0.634146	0.409415	1	1269	1269	XR_925403.2	=	ENST00000668579.1	j	FALSE	20	0	0	0
BambuTx1270	NA	BambuGene42510	0.0889717	TRUE	TRUE	newGene-spliced	324	0.104348	0.106767	1	1270	1270	NR_102355.2	i	NA	u	TRUE	45	0	0	TRUE
BambuTx1271	0.0133296	BambuGene44267	0.0280134	TRUE	TRUE	newGene-spliced	1023	0.79549	0.454478	1	1271	1271	NM_001322246.3	i	ENST00000692606.1	=	FALSE	35	0	0	0
BambuTx1272	0.103765	BambuGene43256	0.094285	TRUE	TRUE	newGene-spliced	48	1	0.81821	1	1272	1272	NA	u	ENST00000652009.1	i	FALSE	20	0	1	0
BambuTx1273	0.0186548	BambuGene45092	0.00658376	TRUE	TRUE	newGene-spliced	2154	0.585167	1	1	1273	1273	XM_047415661.1	i	NA	u	FALSE	5	0	1	0
BambuTx1274	0.0997917	BambuGene45150	0.0934295	TRUE	TRUE	newGene-spliced	136	0.145923	0	1	1274	1274	XR_925675.4	=	ENST00000684887.1	=	FALSE	5	0	0	0
BambuTx1275	0.0925425	BambuGene45176	0.0462718	TRUE	TRUE	newGene-spliced	1507	0.998013	0	1	1275	1275	XM_017009752.2	s	NA	u	FALSE	15	0	0	0
BambuTx1276	0.116724	ENSG00000248994	0.0873336	FALSE	TRUE	allNew	22	0.4	0.180692	1	1276	1276	XM_047418002.1	j	ENST00000669344.1	=	FALSE	35	0	0	0
BambuTx1277	0.0304228	ENSG00000152932	0.0301664	FALSE	TRUE	newWithin	867	0.470684	0	1	1277	1277	NM_001317915.2	=	NA	u	FALSE	15	0	0	0
BambuTx1278	0.0247104	BambuGene45818	0.0427719	TRUE	TRUE	newGene-spliced	476	0.687861	0	1	1278	1278	NM_174909.5	x	NA	u	FALSE	85	1	0	1
BambuTx1279	0.0514883	BambuGene46463	0.0915407	TRUE	TRUE	newGene-spliced	442	0.98441	0.907246	1	1279	1279	XR_007059056.1	=	NA	u	FALSE	10	0	1	0
BambuTx1280	0.137011	ENSG00000216657	0.0403812	FALSE	TRUE	allNew	88	0.615385	0	1	1280	1280	NM_001359194.1	x	NA	u	TRUE	50	0	0	1
BambuTx1281	0.0832252	ENSG00000272142	0.0735652	FALSE	TRUE	allNew	204	0.596491	0.768067	1	1281	1281	NR_126016.1	=	ENST00000671039.1	=	FALSE	25	0	0	0
BambuTx1282	0.045877	ENSG00000204091	0.0322043	FALSE	TRUE	allNew	909	0.622177	0.792746	1	1282	1282	NA	u	NA	u	FALSE	10	0	0	0
BambuTx1283	0.0752161	ENSG00000112232	0.0489182	FALSE	TRUE	newLastJunction:newLastExon	112	0.322767	0	1	1283	1283	NM_152688.4	j	ENST00000675091.1	j	FALSE	25	0	0	0
BambuTx1284	0.112574	ENSG00000227012	0.0575476	FALSE	TRUE	newFirstJunction:newJunction:newFirstExon	145	0.788043	0.212074	1	1284	1284	NR_149099.1	=	ENST00000653948.1	j	TRUE	20	0	0	1
BambuTx1285	0.0837747	BambuGene51224	0.0882818	TRUE	TRUE	newGene-spliced	337	0.482808	0.607357	1	1285	1285	NR_110854.1	j	ENST00000702424.1	j	FALSE	15	0	0	0
BambuTx1286	0.0281432	BambuGene49415	0.0724502	TRUE	TRUE	newGene-spliced	476	0.798658	0.890132	1	1286	1286	XR_007059725.1	j	ENST00000659521.1	j	FALSE	10	0	1	0
BambuTx1287	0.0842512	BambuGene51344	0.0842183	TRUE	TRUE	newGene-spliced	168	0.807692	0.911654	1	1287	1287	XR_001744345.3	=	ENST00000647932.1	j	FALSE	40	0	1	FALSE
BambuTx1288	0.146931	BambuGene51459	0.0849126	TRUE	TRUE	newGene-spliced	26	0.0844156	1	1	1288	1288	NM_007124.3	i	NA	u	FALSE	15	0	1	0
BambuTx1289	0.114994	ENSG00000271913	0.0636101	FALSE	TRUE	newFirstJunction:newFirstExon	285	0.518182	0.539809	1	1289	1289	NR_183546.1	j	ENST00000667828.1	=	FALSE	35	0	0	0
BambuTx1290	0.230507	BambuGene52126	0.0998716	TRUE	TRUE	newGene-spliced	143	0.986207	0.338279	1	1290	1290	XR_007060282.1	=	ENST00000672453.1	c	FALSE	20	0	0	0
BambuTx1291	0.113475	BambuGene52595	0.0370117	TRUE	TRUE	newGene-spliced	74	0.672727	1	1	1291	1291	NM_012431.3	x	ENST00000644381.1	i	FALSE	10	0	1	0
BambuTx1292	0.405967	ENSG00000239569	0.0748193	FALSE	TRUE	allNew	70	0.578512	0	1	1292	1292	NA	u	ENST00000687813.1	=	FALSE	10	0	0	0
BambuTx1293	0.107785	ENSG00000106025	0.0954557	FALSE	TRUE	newLastJunction:newLastExon	451	0.324694	0	1	1293	1293	NM_012338.4	j	NA	u	FALSE	45	0	0	0
BambuTx1294	0.108924	BambuGene53181	0.0974432	TRUE	TRUE	newGene-spliced	147	0.746193	0.725979	1	1294	1294	XM_017012591.3	x	ENST00000670978.1	=	FALSE	35	0	0	0
BambuTx1295	NA	BambuGene55156	0.08963	TRUE	TRUE	newGene-spliced	51	1	0.997549	1	1295	1295	NA	u	NA	u	FALSE	15	0	1	0
BambuTx1296	0.0352807	BambuGene55165	0.0532632	TRUE	TRUE	newGene-spliced	167	1	0	1	1296	1296	XR_002956678.2	=	NA	u	FALSE	10	0	0	0
BambuTx1297	0.0466317	BambuGene56545	0.0543878	TRUE	TRUE	newGene-spliced	34	1	0.263768	1	1297	1297	NM_176871.5	x	NA	u	FALSE	5	0	0	0
BambuTx1298	0.126379	ENSG00000104361	0.0829331	FALSE	TRUE	allNew	285	0.591286	0.262948	1	1298	1298	XM_047422243.1	j	NA	u	FALSE	25	0	0	0
BambuTx1299	0.0263577	ENSG00000246228	0.0568503	FALSE	TRUE	allNew	75	0.00332801	0.762575	1	1299	1299	NR_117100.1	j	ENST00000646670.1	i	FALSE	30	0	0	0
BambuTx1300	0.057264	BambuGene56285	0.0927966	TRUE	TRUE	newGene-spliced	106	0.363014	0.674174	1	1300	1300	XR_001746138.2	=	ENST00000654408.1	j	FALSE	5	0	0	0
BambuTx1301	0.101185	BambuGene59148	0.0298925	TRUE	TRUE	newGene-spliced	153	0.25	0.296259	1	1301	1301	XR_007061403.1	=	ENST00000650674.2	j	FALSE	10	0	0	0
BambuTx1302	0.298816	BambuGene59222	0.0569034	TRUE	TRUE	newGene-spliced	6	1	0	1	1302	1302	XM_024447583.2	x	NA	u	FALSE	15	0	0	0
BambuTx1303	NA	BambuGene57987	0.0906917	TRUE	TRUE	newGene-spliced	113	0.284635	0.0731884	1	1303	1303	NR_126049.1	=	ENST00000711658.1	x	FALSE	25	0	0	0
BambuTx1304	0.523897	ENSG00000237238	0.0398976	FALSE	TRUE	newLastJunction:newFirstJunction:newJunction:newFirstExon:newLastExon	180	0.560748	0	1	1304	1304	NR_160665.1	x	ENST00000647845.1	n	FALSE	20	0	0	0
BambuTx1305	0.129502	BambuGene59684	0.0872159	TRUE	TRUE	newGene-spliced	47	0.408696	0.99933	1	1305	1305	XM_047424307.1	j	NA	u	FALSE	5	0	1	0
BambuTx1306	0.133343	ENSG00000186051	0.090556	FALSE	TRUE	allNew	61	1	0.0776836	1	1306	1306	NA	u	NA	u	FALSE	25	0	0	FALSE
BambuTx1307	0.0579434	ENSG00000177125	0.0722447	FALSE	TRUE	allNew	69	0.264368	0.0408964	1	1307	1307	NM_001395198.1	=	ENST00000695642.1	=	FALSE	15	0	0	0
BambuTx1308	0.212609	BambuGene60155	0.0933655	TRUE	TRUE	newGene-spliced	249	0.892473	0	1	1308	1308	NR_049743.2	s	NA	u	FALSE	20	0	0	0
BambuTx1309	0.115406	BambuGene58998	0.0706637	TRUE	TRUE	newGene-spliced	88	0.371308	0.92392	1	1309	1309	NA	u	NA	u	FALSE	35	0	1	0
BambuTx1310	0.102817	BambuGene60481	0.0612435	TRUE	TRUE	newGene-spliced	14	0.666667	0.0745308	1	1310	1310	XR_007069589.1	i	NA	u	FALSE	20	0	0	0
BambuTx1311	0.0172503	BambuGene60489	0.04387	TRUE	TRUE	newGene-spliced	16	0.156863	0.0362117	1	1311	1311	NA	u	NA	u	FALSE	10	0	0	0
BambuTx1312	0.0909655	BambuGene61682	0.0770199	TRUE	TRUE	newGene-spliced	32	0.15311	0	1	1312	1312	XR_001755779.3	j	ENST00000686824.1	j	FALSE	15	0	0	0
BambuTx1313	0.0771309	ENSG00000183337	0.0919422	FALSE	TRUE	allNew	796	0.237612	0	1	1313	1313	XM_047442201.1	j	ENST00000672922.2	i	FALSE	10	0	0	0
BambuTx1314	0.0866662	ENSG00000102312	0.0948076	FALSE	TRUE	newWithin	163	0.127643	0.0413598	1	1314	1314	XM_047442372.1	=	ENST00000683923.1	j	FALSE	10	0	0	0
BambuTx1315	0.197151	ENSG00000147100	0.0790473	FALSE	TRUE	newJunction	16	0.0385542	0.0733611	1	1315	1315	NM_006517.5	j	NA	u	FALSE	10	0	0	0
BambuTx1316	0.0438825	BambuGene62436	0.0217169	TRUE	TRUE	newGene-spliced	294	0.375479	0.997468	1	1316	1316	NA	u	ENST00000674266.1	k	FALSE	15	0	1	0
BambuTx1317	0.154576	BambuGene61250	0.0983132	TRUE	TRUE	newGene-spliced	250	0.116604	0.984741	1	1317	1317	NA	u	ENST00000674440.2	j	FALSE	20	0	1	FALSE
BambuTx1318	0.136005	ENSG00000226031	0.0707314	FALSE	TRUE	newFirstJunction:newFirstExon	59	0.415493	0.169118	1	1318	1318	NR_038405.1	j	NA	u	FALSE	45	0	0	0
BambuTx1319	NA	BambuGene63123	0.0886059	TRUE	TRUE	newGene-spliced	80	0.275862	0	1	1319	1319	NA	u	NA	u	TRUE	15	0	0	1
BambuTx1320	0.0262877	BambuGene9817	0.053504	TRUE	TRUE	newGene-spliced	1792	0.942662	0.0578231	1	1320	1320	NA	u	NA	u	FALSE	20	0	0	0
BambuTx1321	0.0865219	ENSG00000177675	0.0947507	FALSE	TRUE	newJunction	2067	0.209635	0.00217865	1	1321	1321	XM_011520621.4	j	NA	u	FALSE	15	0	0	0
BambuTx1322	0.0677856	ENSG00000257303	0.0610372	FALSE	TRUE	allNew	559	0.237166	0	1	1322	1322	XR_002957416.2	j	ENST00000660360.2	=	FALSE	30	0	0	0
BambuTx1323	0.0602464	ENSG00000256915	0.0628292	FALSE	TRUE	allNew	197	0.72963	0.208403	1	1323	1323	NA	u	ENST00000662138.1	j	FALSE	25	0	0	0
BambuTx1324	0.0824366	BambuGene22045	0.045402	TRUE	TRUE	newGene-spliced	503	0.912886	0.621381	1	1324	1324	NA	u	NA	u	FALSE	35	0	0	0
BambuTx1325	0.127481	ENSG00000178980	0.0941792	FALSE	TRUE	newFirstJunction	9940	0.104439	0	1	1325	1325	NM_003009.4	j	NA	u	FALSE	15	0	0	0
BambuTx1326	0.119017	BambuGene36277	0.0467651	TRUE	TRUE	newGene-spliced	432	0.439471	0	1	1326	1326	NM_007346.4	x	NA	u	TRUE	5	0	0	1
BambuTx1327	0.209492	ENSG00000125037	0.0737179	FALSE	TRUE	newJunction	155	0.00824819	0	1	1327	1327	NM_018447.4	j	ENST00000693754.1	j	FALSE	20	0	0	FALSE
BambuTx1328	0.0447916	BambuGene42431	0.0401512	TRUE	TRUE	newGene-spliced	343	0.421894	0.35443	1	1328	1328	XM_011513913.4	x	ENST00000670155.1	j	FALSE	5	0	0	0
BambuTx1329	0.110801	ENSG00000248112	0.0909443	FALSE	TRUE	allNew	715	0.123446	0.972136	1	1329	1329	NR_188291.1	j	NA	u	FALSE	5	0	1	0
BambuTx1330	0.0274185	ENSG00000268223	0.0883956	FALSE	TRUE	newFirstJunction	586	0.462145	0.0691126	1	1330	1330	NM_001195581.2	=	ENST00000686077.1	=	FALSE	25	0	0	0
BambuTx1331	0.0312715	BambuGene59898	0.0358416	TRUE	TRUE	newGene-spliced	109	0.295393	0.212264	1	1331	1331	NM_207299.2	x	NA	u	FALSE	15	0	0	0
BambuTx1332	0.0947772	BambuGene4904	0.0229101	TRUE	TRUE	newGene-spliced	61	0.495935	0.759935	1	1332	1332	NA	u	NA	u	FALSE	30	0	0	0
BambuTx1333	0.0441125	ENSG00000250299	0.0847355	FALSE	TRUE	newLastJunction:newJunction:newLastExon	162	0.135338	0.171469	1	1333	1333	NM_001011725.3	j	ENST00000683187.1	j	FALSE	25	0	0	0
BambuTx1334	0.425929	ENSG00000267580	0.0807157	FALSE	TRUE	allNew	35	0.583333	0.098434	1	1334	1334	NA	u	NA	u	FALSE	10	0	0	0
BambuTx1335	0.10497	ENSG00000204653	0.048745	FALSE	TRUE	newWithin	30	0.576923	0	1	1335	1335	XM_024451585.2	=	NA	u	FALSE	5	0	0	0
BambuTx1336	0.0951686	BambuGene40730	0.0491453	TRUE	TRUE	newGene-spliced	66	0.804878	0.604278	1	1336	1336	XM_047449400.1	=	NA	u	FALSE	30	0	0	0
BambuTx1337	0.0507841	BambuGene44325	0.0379698	TRUE	TRUE	newGene-spliced	132	0.93617	0	1	1337	1337	NM_000477.7	s	NA	u	FALSE	55	0	0	0
BambuTx1338	0.0348605	BambuGene54419	0.05158	TRUE	TRUE	newGene-spliced	186	0.989362	0	1	1338	1338	NM_173564.4	x	NA	u	FALSE	15	0	0	0
BambuTx1339	0.0577911	ENSG00000273319	0.0688691	FALSE	TRUE	allNew	94	0.886792	0.109845	1	1339	1339	NR_109780.1	j	ENST00000664231.1	j	FALSE	35	0	0	0
BambuTx1340	0.0180123	BambuGene57792	0.0352027	TRUE	TRUE	newGene-spliced	70	0.136187	0.387816	1	1340	1340	XR_007061444.1	j	NA	u	FALSE	20	0	0	0
BambuTx1341	NA	ENSG00000225380	0.0652828	FALSE	TRUE	allNew	165	0.102548	0.876454	1	1341	1341	NA	u	NA	u	FALSE	50	0	1	FALSE
BambuTx1342	NA	BambuGene62355	0.0448591	TRUE	TRUE	newGene-spliced	35	1	0.829703	1	1342	1342	NA	u	NA	u	FALSE	25	0	1	0
BambuTx1343	0.076025	BambuGene63189	0.0157434	TRUE	TRUE	newGene-spliced	1453	1	0	1	1343	1343	NA	u	NA	u	FALSE	40	0	0	0
BambuTx1344	0.195402	BambuGene2767	0.0894871	TRUE	TRUE	newGene-spliced	104	0.712329	0.974074	1	1344	1344	NA	u	ENST00000703082.1	=	FALSE	35	0	1	0
BambuTx1345	NA	BambuGene6327	0.063129	TRUE	TRUE	newGene-spliced	116	1	0.677578	1	1345	1345	NA	u	NA	u	FALSE	15	0	0	0
BambuTx1346	0.0788121	BambuGene10714	0.0888685	TRUE	TRUE	newGene-spliced	26	1	0.248231	1	1346	1346	NM_001111018.2	x	NA	u	FALSE	15	0	0	0
BambuTx1347	0.00435786	BambuGene12652	0.0212821	TRUE	TRUE	newGene-spliced	158	1	0.823096	1	1347	1347	NA	u	ENST00000693550.2	i	FALSE	20	0	1	0
BambuTx1348	0.0583352	ENSG00000267107	0.0933139	FALSE	TRUE	allNew	96	0.198347	0	1	1348	1348	NR_136334.1	j	ENST00000652484.2	c	FALSE	10	0	0	0
BambuTx1349	0.39699	BambuGene29586	0.0797246	TRUE	TRUE	newGene-spliced	1421	1	0	1	1349	1349	NA	u	ENST00000701844.1	i	TRUE	10	0	0	1
BambuTx1350	0.100065	BambuGene36717	0.0971145	TRUE	TRUE	newGene-spliced	16	0.727273	0.946075	1	1350	1350	XR_007067908.1	=	NA	u	FALSE	25	0	1	0
BambuTx1351	0.0980828	BambuGene55439	0.0859521	TRUE	TRUE	newGene-spliced	22	0.268293	0.0282776	1	1351	1351	XR_007060899.1	j	ENST00000693616.2	=	FALSE	0	0	0	0
BambuTx1352	0.0467456	BambuGene56111	0.0596006	TRUE	TRUE	newGene-spliced	60	1	0.99839	1	1352	1352	NR_038446.1	x	ENST00000651999.1	j	FALSE	45	0	1	0
BambuTx1353	0.135586	BambuGene21471	0.0754744	TRUE	TRUE	newGene-spliced	35	0.813953	0.473958	1	1353	1353	NA	u	NA	u	FALSE	5	0	0	0
BambuTx1354	NA	ENSG00000178464	0.0274097	FALSE	TRUE	allNew	7551	0.921528	0.0128205	1	1354	1354	NA	u	NA	u	FALSE	10	0	0	0
BambuTx1355	NA	ENSG00000223875	0.0988079	FALSE	TRUE	allNew	119	0.354167	0	1	1355	1355	NR_122113.1	j	ENST00000661115.1	j	FALSE	30	0	0	0
BambuTx1356	0.146857	BambuGene5409	0.0966135	TRUE	TRUE	newGene-spliced	208	1	0	1	1356	1356	NM_001282625.2	s	ENST00000675939.1	s	FALSE	20	0	0	0
BambuTx1357	NA	BambuGene6794	0.097814	TRUE	TRUE	newGene-spliced	25	0.287356	0.167328	1	1357	1357	NR_134489.1	=	NA	u	FALSE	5	0	0	0
BambuTx1358	NA	ENSG00000276850	0.063267	FALSE	TRUE	allNew	129	0.111785	0.580042	1	1358	1358	XM_006717951.4	j	ENST00000668134.1	j	FALSE	25	0	0	FALSE
BambuTx1359	0.0322172	BambuGene14549	0.034758	TRUE	TRUE	newGene-spliced	41	1	0.483296	1	1359	1359	NM_001018072.2	i	NA	u	FALSE	10	0	0	0
BambuTx1360	0.123653	BambuGene18037	0.0833333	TRUE	TRUE	newGene-spliced	32	0.820513	0.257538	1	1360	1360	NA	u	NA	u	FALSE	15	0	0	0
BambuTx1361	NA	ENSG00000233579	0.0974508	FALSE	TRUE	allNew	36	0.947368	0.00204082	1	1361	1361	NM_024744.17	x	ENST00000688520.1	y	FALSE	75	1	0	1
BambuTx1362	0.188221	BambuGene41456	0.0844304	TRUE	TRUE	newGene-spliced	22	0.758621	0.41087	1	1362	1362	NM_017554.3	x	ENST00000649945.1	x	FALSE	15	0	0	0
BambuTx1363	NA	ENSG00000164845	0.0366693	FALSE	TRUE	allNew	25	0.0606796	0	0.162338	1363	C(876,1363)	NR_024254.1	c	ENST00000666548.1	x	FALSE	15	0	0	0
BambuTx1364	0.0628698	ENSG00000133460	0.0937658	FALSE	TRUE	allNew	187	0.0971429	0.479365	1	1364	1364	NM_001024939.4	j	NA	u	FALSE	25	0	0	0
BambuTx1365	0.0160435	BambuGene43587	0.0327852	TRUE	TRUE	newGene-spliced	2	0.285714	0.0332326	1	1365	1365	XR_007058392.1	j	ENST00000663768.1	x	FALSE	30	0	0	0
BambuTx1366	0.14206	BambuGene55386	0.0362633	TRUE	TRUE	newGene-spliced	30	1	0	1	1366	1366	XR_007060887.1	=	NA	u	FALSE	25	0	0	0
BambuTx1367	0.125606	BambuGene1490	0.0645503	TRUE	TRUE	newGene-spliced	19	0.826087	0.596956	1	1367	1367	XR_947479.3	x	ENST00000646995.1	=	FALSE	5	0	0	0
BambuTx1368	0.118074	BambuGene2179	0.0728544	TRUE	TRUE	newGene-spliced	329	0.824561	0	1	1368	1368	NM_005850.5	x	NA	u	FALSE	25	0	0	0
BambuTx1369	0.0617709	ENSG00000107518	0.0406282	FALSE	TRUE	newWithin	34	0.132296	0.0277778	1	1369	1369	NR_074088.3	j	ENST00000650603.1	j	FALSE	30	0	0	0
BambuTx1370	0.0966163	BambuGene12094	0.0339	TRUE	TRUE	newGene-spliced	106	1	0	1	1370	1370	XM_047429946.1	=	NA	u	FALSE	35	0	0	0
BambuTx1371	0.156181	BambuGene14965	0.0826508	TRUE	TRUE	newGene-spliced	268	0.687179	0	1	1371	1371	XR_007063551.1	=	NA	u	FALSE	15	0	0	0
BambuTx1372	0.223298	BambuGene15534	0.0995345	TRUE	TRUE	newGene-spliced	24	0.0586797	0.101713	1	1372	1372	XR_429273.4	j	NA	u	FALSE	10	0	0	0
BambuTx1373	0.148984	BambuGene24295	0.0843689	TRUE	TRUE	newGene-spliced	89	0.536145	0.766382	1	1373	1373	XR_007065678.1	j	ENST00000666005.1	x	FALSE	5	0	0	0
BambuTx1374	0.151291	ENSG00000171791	0.0977193	FALSE	TRUE	allNew	22	0.13253	0	1	1374	1374	XM_047437733.1	j	ENST00000677635.1	=	FALSE	15	0	0	0
BambuTx1375	0.0912131	ENSG00000272473	0.0824191	FALSE	TRUE	allNew	30	0.638298	0	1	1375	1375	NR_187752.1	=	NA	u	FALSE	10	0	0	FALSE
BambuTx1376	0.176824	ENSG00000214223	0.0363583	FALSE	TRUE	allNew	52	0.140162	0.880777	1	1376	1376	NR_028594.1	x	ENST00000702307.1	=	FALSE	25	0	1	0
BambuTx1377	NA	BambuGene26892	0.0266881	TRUE	TRUE	newGene-spliced	20	0.869565	0	1	1377	1377	NM_001382242.1	x	NA	u	FALSE	15	0	0	0
BambuTx1378	0.293759	BambuGene27680	0.0912898	TRUE	TRUE	newGene-spliced	79	0.544828	0	1	1378	1378	NM_001301076.3	s	NA	u	FALSE	35	0	0	0
BambuTx1379	0.0534134	BambuGene29446	0.0551803	TRUE	TRUE	newGene-spliced	109	0.964602	0.141822	1	1379	1379	XR_007067278.1	=	NA	u	FALSE	10	0	0	0
BambuTx1380	0.0843521	ENSG00000018869	0.0523924	FALSE	TRUE	allNew	440	0.611111	0.501493	1	1380	1380	XR_430188.4	c	ENST00000651165.1	x	FALSE	15	0	0	0
BambuTx1381	0.0812443	ENSG00000231173	0.0852258	FALSE	TRUE	allNew	54	0.9	0.465311	1	1381	1381	XR_922709.4	j	ENST00000693641.1	j	FALSE	40	0	0	0
BambuTx1382	0.0827537	BambuGene29898	0.0772233	TRUE	TRUE	newGene-spliced	19	1	0.254667	1	1382	1382	NA	u	NA	u	FALSE	25	0	0	0
BambuTx1383	0.112617	ENSG00000153094	0.0925902	FALSE	TRUE	newWithin	52	0.114035	0.0160256	1	1383	1383	NM_001204106.2	=	ENST00000645030.2	i	FALSE	15	0	0	0
BambuTx1384	0.0637154	ENSG00000280744	0.0402228	FALSE	TRUE	newLastJunction:newJunction:newLastExon	207	0.884615	0.419444	1	1384	1384	NR_132376.1	k	NA	u	FALSE	40	0	0	0
BambuTx1385	0.0502611	BambuGene39767	0.0612893	TRUE	TRUE	newGene-spliced	344	0.866499	0	1	1385	1385	XR_924469.3	=	ENST00000688670.2	=	FALSE	30	0	0	0
BambuTx1386	0.0366463	BambuGene41935	0.0531897	TRUE	TRUE	newGene-spliced	34	0.382022	0.0961126	1	1386	1386	XM_047447713.1	i	ENST00000695368.1	i	FALSE	50	0	0	0
BambuTx1387	0.0136677	BambuGene42576	0.0259332	TRUE	TRUE	newGene-spliced	605	0.861823	0.448882	1	1387	1387	XR_007057956.1	i	NA	u	FALSE	20	0	0	0
BambuTx1388	0.581332	BambuGene46905	0.0638136	TRUE	TRUE	newGene-spliced	21	1	0.666667	1	1388	1388	NA	u	NA	u	FALSE	5	0	0	FALSE
BambuTx1389	0.0664976	BambuGene59148	0.0654037	TRUE	TRUE	newGene-spliced	345	0.563725	0.417974	1	1389	1389	XR_007061403.1	j	ENST00000650674.2	j	FALSE	10	0	0	0
BambuTx1390	0.241828	BambuGene61821	0.0726394	TRUE	TRUE	newGene-spliced	766	0.595183	0	1	1390	1390	NR_073010.2	i	ENST00000687248.1	i	FALSE	40	0	0	0
BambuTx1391	0.18631	BambuGene62011	0.0799561	TRUE	TRUE	newGene-spliced	69	0.704082	0.747126	1	1391	1391	XR_949047.4	=	NA	u	FALSE	25	0	0	0
BambuTx1392	0.0640705	ENSG00000226009	0.0665023	FALSE	TRUE	allNew	430	0.558442	0	1	1392	1392	NM_014591.5	i	NA	u	FALSE	40	0	0	0
BambuTx1393	0.226987	ENSG00000250303	0.0850238	FALSE	TRUE	newLastJunction:newJunction:newLastExon	202	0.166804	0.322845	1	1393	1393	NR_126004.1	j	ENST00000689463.1	=	FALSE	20	0	0	0
BambuTx1394	0.112958	ENSG00000243024	0.0734123	FALSE	TRUE	newLastJunction:newJunction:newLastExon	234	0.876404	0	1	1394	1394	XR_007063347.1	j	NA	u	FALSE	15	0	0	0
BambuTx1395	0.0450837	ENSG00000102678	0.0613967	FALSE	TRUE	newFirstJunction	101	0.623457	0.131397	1	1395	1395	NM_002010.3	j	NA	u	FALSE	15	0	0	0
BambuTx1396	0.0921045	BambuGene15195	0.0711014	TRUE	TRUE	newGene-spliced	9	0.692308	0.180168	1	1396	1396	XR_007063761.1	j	NA	u	FALSE	5	0	0	0
BambuTx1397	0.0527738	ENSG00000205978	0.0520053	FALSE	TRUE	newLastJunction:newJunction:newLastExon	94	0.279762	0.394892	1	1397	1397	NM_025081.3	j	NA	u	FALSE	30	0	0	0
BambuTx1398	0.0154646	BambuGene18139	0.0421988	TRUE	TRUE	newGene-spliced	44	0.733333	0.46056	1	1398	1398	XR_007064790.1	k	NA	u	FALSE	55	0	0	0
BambuTx1399	0.164159	BambuGene21349	0.0964748	TRUE	TRUE	newGene-spliced	19	0.633333	0.487954	1	1399	1399	NA	u	NA	u	FALSE	25	0	0	0
BambuTx1400	0.295022	BambuGene21921	0.0786727	TRUE	TRUE	newGene-spliced	434	0.677067	0	1	1400	1400	NM_030579.3	x	ENST00000684784.1	x	FALSE	15	0	0	0
BambuTx1401	0.260467	BambuGene24081	0.0684891	TRUE	TRUE	newGene-spliced	143	0.94702	0.162866	1	1401	1401	XR_001752777.2	=	NA	u	FALSE	25	0	0	0
BambuTx1402	0.0888749	BambuGene25922	0.098666	TRUE	TRUE	newGene-spliced	68	0.230508	0.995968	1	1402	1402	XR_935094.2	j	ENST00000665846.1	i	FALSE	15	0	1	0
BambuTx1403	0.189449	ENSG00000267939	0.0964524	FALSE	TRUE	allNew	50	0.169492	0.252662	1	1403	1403	XR_936301.2	j	NA	u	FALSE	20	0	0	0
BambuTx1404	0.133781	BambuGene27394	0.0512109	TRUE	TRUE	newGene-spliced	27	1	0.612797	1	1404	1404	NM_001005335.2	x	NA	u	FALSE	80	1	0	1
BambuTx1405	0.0817581	BambuGene29775	0.0804708	TRUE	TRUE	newGene-spliced	36	1	0.377793	1	1405	1405	XM_017026350.2	x	NA	u	FALSE	20	0	0	0
BambuTx1406	0.19168	ENSG00000272054	0.0846025	FALSE	TRUE	newLastJunction:newJunction:newLastExon	63	0.417219	0.0654762	1	1406	1406	XM_017003108.3	c	NA	u	FALSE	10	0	0	0
BambuTx1407	0.116525	ENSG00000236307	0.0946099	FALSE	TRUE	allNew	170	0.909091	0	1	1407	1407	NA	u	NA	u	FALSE	15	0	0	0
BambuTx1408	0.392007	BambuGene34450	0.0989018	TRUE	TRUE	newGene-spliced	12	0.6	0	1	1408	1408	XR_924077.3	=	NA	u	FALSE	20	0	0	0
BambuTx1409	0.0399641	BambuGene35378	0.0783525	TRUE	TRUE	newGene-spliced	182	0.85446	0.0136054	1	1409	1409	XR_007067502.1	c	NA	u	FALSE	25	0	0	0
BambuTx1410	0.193367	ENSG00000185614	0.0680166	FALSE	TRUE	allNew	216	0.189474	0.0469388	1	1410	1410	NM_001366281.1	=	NA	u	FALSE	10	0	0	0
BambuTx1411	0.121853	BambuGene40003	0.0850736	TRUE	TRUE	newGene-spliced	142	0.728205	0.23451	1	1411	1411	XR_924607.4	=	ENST00000692713.1	=	FALSE	10	0	0	0
BambuTx1412	0.0162338	ENSG00000092421	0.00500736	FALSE	TRUE	allNew	4	0.00759013	0.103596	1	1412	1412	XM_047417451.1	o	NA	u	FALSE	5	0	0	0
BambuTx1413	0.0850722	ENSG00000170734	0.0745209	FALSE	TRUE	allNew	679	0.27568	0.310786	1	1413	1413	NM_001291969.2	j	NA	u	FALSE	10	0	0	0
BambuTx1414	0.0946785	BambuGene49086	0.0828258	TRUE	TRUE	newGene-spliced	7	1	0.151205	1	1414	1414	NM_001300866.3	i	NA	u	FALSE	45	0	0	0
BambuTx1415	0.104287	ENSG00000227220	0.0875719	FALSE	TRUE	allNew	262	0.682292	0.0404964	1	1415	1415	NM_001901.4	x	ENST00000706337.1	o	FALSE	5	0	0	0
BambuTx1416	0.11029	BambuGene53499	0.075023	TRUE	TRUE	newGene-spliced	75	0.852273	0.121317	1	1416	1416	NA	u	NA	u	FALSE	0	0	0	0
BambuTx1417	NA	ENSG00000229018	0.0622219	FALSE	TRUE	newLastJunction:newJunction	65	0.111876	0.00927152	1	1417	1417	NR_130940.1	j	NA	u	FALSE	5	0	0	0
BambuTx1418	0.069	ENSG00000261437	0.0643403	FALSE	TRUE	allNew	249	0.761468	0.766467	1	1418	1418	NA	u	NA	u	FALSE	35	0	0	0
BambuTx1419	0.0123113	BambuGene57478	0.0190185	TRUE	TRUE	newGene-spliced	34	0.361702	0	1	1419	1419	XR_007061117.1	c	NA	u	FALSE	10	0	0	0
BambuTx1420	0.156077	BambuGene57499	0.0780925	TRUE	TRUE	newGene-spliced	23	0.621622	0.257143	1	1420	1420	NR_125428.1	j	NA	u	FALSE	50	0	0	0
BambuTx1421	0.287092	BambuGene61821	0.0749186	TRUE	TRUE	newGene-spliced	140	0.10878	0	1	1421	1421	NR_073010.2	i	ENST00000687248.1	i	FALSE	40	0	0	0
BambuTx1422	NA	BambuGene63371	0.0105701	TRUE	TRUE	newGene-spliced	101	0.358156	0	1	1422	1422	NA	u	NA	u	FALSE	10	0	0	0
BambuTx1423	0.213384	ENSG00000271335	0.0884381	FALSE	TRUE	newFirstJunction:newJunction	45	0.207373	0.240188	1	1423	1423	NR_186471.1	=	ENST00000659251.1	j	FALSE	10	0	0	0
BambuTx1424	NA	ENSG00000258199	0.0658624	FALSE	TRUE	allNew	421	0.87526	0	1	1424	1424	NM_001035267.2	x	NA	u	FALSE	50	0	0	0
BambuTx1425	0.00409277	BambuGene12848	0.0173362	TRUE	TRUE	newGene-spliced	11	0.733333	0	1	1425	1425	NA	u	ENST00000702016.1	=	FALSE	25	0	0	0
BambuTx1426	0.199867	BambuGene15808	0.095762	TRUE	TRUE	newGene-spliced	41	0.953488	0.372517	1	1426	1426	NA	u	NA	u	FALSE	15	0	0	0
BambuTx1427	0.0475512	BambuGene19567	0.0837876	TRUE	TRUE	newGene-spliced	7	1	0.391732	1	1427	1427	NA	u	NA	u	TRUE	25	0	0	1
BambuTx1428	0.13067	BambuGene24599	0.0871727	TRUE	TRUE	newGene-spliced	925	0.920398	0	1	1428	1428	NM_025233.7	x	NA	u	FALSE	40	0	0	0
BambuTx1429	0.0353655	ENSG00000259436	0.0836535	FALSE	TRUE	newLastJunction:newJunction	46	0.958333	0.172331	1	1429	1429	NR_038332.1	j	NA	u	FALSE	5	0	0	0
BambuTx1430	0.0891636	ENSG00000242808	0.0920977	FALSE	TRUE	allNew	9	0.0505618	0.0499266	1	1430	1430	NR_075090.1	j	ENST00000647034.2	=	FALSE	5	0	0	0
BambuTx1431	0.0674789	BambuGene42004	0.0415147	TRUE	TRUE	newGene-spliced	14	1	0	1	1431	1431	XR_001741042.2	=	NA	u	FALSE	30	0	0	0
BambuTx1432	0.114464	BambuGene42104	0.0383094	TRUE	TRUE	newGene-spliced	93	0.815789	0.377119	1	1432	1432	XR_007095667.1	x	NA	u	FALSE	50	0	0	0
BambuTx1433	NA	ENSG00000226870	0.0501698	FALSE	TRUE	newFirstJunction:newFirstExon	56	0.777778	0	1	1433	1433	NA	u	NA	u	FALSE	0	0	0	0
BambuTx1434	0.110371	BambuGene13512	0.0603933	TRUE	TRUE	newGene-spliced	180	0.596026	0.15942	1	1434	1434	XR_931601.2	j	NA	u	FALSE	20	0	0	0
BambuTx1435	0.1017	ENSG00000255874	0.0700446	FALSE	TRUE	allNew	94	0.648276	0.104603	1	1435	1435	NA	u	ENST00000693706.1	j	FALSE	30	0	0	0
BambuTx1436	0.108125	ENSG00000233695	0.0688486	FALSE	TRUE	allNew	100	0.373134	0	1	1436	1436	NR_044995.2	j	NA	u	FALSE	25	0	0	0
BambuTx1437	0.19657	BambuGene20962	0.0902422	TRUE	TRUE	newGene-spliced	39	0.397959	0	1	1437	1437	NM_003486.7	x	NA	u	FALSE	25	0	0	0
BambuTx1438	0.0403479	BambuGene31816	0.0192765	TRUE	TRUE	newGene-spliced	25	0.735294	0.247492	1	1438	1438	XR_007088093.1	x	NA	u	FALSE	15	0	0	0
BambuTx1439	0.0236559	BambuGene35907	0.00842021	TRUE	TRUE	newGene-spliced	746	0.731373	0	1	1439	1439	XR_936724.4	=	NA	u	FALSE	20	0	0	0
BambuTx1440	0.083479	BambuGene51719	0.0774633	TRUE	TRUE	newGene-spliced	465	0.319807	0	1	1440	1440	XR_943322.3	j	ENST00000663924.1	j	FALSE	20	0	0	0
BambuTx1441	0.0905698	BambuGene58784	0.0918839	TRUE	TRUE	newGene-spliced	397	0.282161	0.559265	1	1441	1441	XR_007061775.1	j	NA	u	TRUE	15	0	0	1
BambuTx1442	0.0727386	BambuGene3761	0.0274949	TRUE	TRUE	newGene-spliced	23	0.489362	0.11938	1	1442	1442	NA	u	NA	u	FALSE	5	0	0	0
BambuTx1443	NA	BambuGene5167	0.0667015	TRUE	TRUE	newGene-spliced	18	0.75	0.147799	1	1443	1443	NA	u	NA	u	FALSE	35	0	0	0
BambuTx1444	0.0112273	BambuGene6205	0.0172001	TRUE	TRUE	newGene-spliced	105	0.913043	0	1	1444	1444	XR_001738533.2	i	ENST00000651370.1	i	FALSE	20	0	0	0
BambuTx1445	0.0088159	BambuGene6648	0.025823	TRUE	TRUE	newGene-spliced	50	0.961538	0.342814	1	1445	1445	XR_001747402.3	j	NA	u	FALSE	15	0	0	0
BambuTx1446	0.165708	BambuGene7553	0.0927966	TRUE	TRUE	newGene-spliced	26	1	0.947938	1	1446	1446	NA	u	ENST00000702149.1	=	FALSE	25	0	1	0
BambuTx1447	0.0214496	BambuGene18122	0.0253076	TRUE	TRUE	newGene-spliced	8	0.727273	0.428637	1	1447	1447	unassigned_transcript_2586	y	NA	u	FALSE	5	0	0	0
BambuTx1448	0.10493	ENSG00000260710	0.0463559	FALSE	TRUE	allNew	79	0.76699	0	1	1448	1448	XR_007064939.1	j	ENST00000692806.2	=	FALSE	15	0	0	0
BambuTx1449	0.0356265	BambuGene28625	0.0633894	TRUE	TRUE	newGene-spliced	34	0.618182	0.930118	1	1449	1449	XR_007067147.1	j	NA	u	FALSE	20	0	1	0
BambuTx1450	0.0468143	BambuGene28625	0.0779383	TRUE	TRUE	newGene-spliced	21	0.381818	0.885354	1	1450	1450	XR_007067147.1	=	NA	u	FALSE	15	0	1	0
BambuTx1451	0.0106383	BambuGene29186	0.0867747	TRUE	TRUE	newGene-spliced	35	0.648148	0.377574	1	1451	1451	NA	u	NA	u	FALSE	30	0	0	0
BambuTx1452	0.0977018	BambuGene30970	0.0837598	TRUE	TRUE	newGene-spliced	47	0.712121	0.454248	1	1452	1452	XR_002959414.2	=	NA	u	FALSE	30	0	0	0
BambuTx1453	0.0207786	BambuGene33674	0.0341255	TRUE	TRUE	newGene-spliced	29	0.517857	0	1	1453	1453	NM_001083615.4	i	NA	u	FALSE	35	0	0	0
BambuTx1454	NA	BambuGene44503	0.0616655	TRUE	TRUE	newGene-spliced	2	1	0.0770156	1	1454	1454	XM_047416013.1	i	NA	u	FALSE	30	0	0	0
BambuTx1455	0.189146	BambuGene43281	0.0207281	TRUE	TRUE	newGene-spliced	5	1	1	1	1455	1455	XR_939223.3	j	NA	u	FALSE	15	0	1	0
BambuTx1456	0.0753947	ENSG00000245685	0.0618255	FALSE	TRUE	allNew	43	0.401869	0.0138977	1	1456	1456	XR_007058516.1	j	ENST00000660244.1	i	FALSE	10	0	0	0
BambuTx1457	0.0238954	ENSG00000228793	0.0436606	FALSE	TRUE	allNew	37	0.578125	0.422295	1	1457	1457	NR_187651.1	j	ENST00000689564.1	=	FALSE	20	0	0	0
BambuTx1458	0.0965188	ENSG00000187189	0.0966859	FALSE	TRUE	allNew	142	0.393352	0	1	1458	1458	NA	u	NA	u	FALSE	15	0	0	0
BambuTx1459	0.155756	BambuGene56623	0.0475491	TRUE	TRUE	newGene-spliced	12	0.666667	0.347203	1	1459	1459	XR_007060873.1	j	ENST00000701969.1	j	FALSE	0	0	0	0
BambuTx1460	0.00952381	BambuGene56275	0.0308974	TRUE	TRUE	newGene-spliced	19	1	0	1	1460	1460	NM_001413408.1	x	ENST00000701378.1	x	FALSE	15	0	0	0
BambuTx1461	0.0640112	BambuGene61707	0.0605753	TRUE	TRUE	newGene-spliced	40	1	0.492063	1	1461	1461	NM_001201539.2	i	NA	u	FALSE	30	0	0	0
BambuTx1462	0.116743	BambuGene8784	0.0684172	TRUE	TRUE	newGene-spliced	80	0.655738	0.338528	1	1462	1462	NA	u	NA	u	FALSE	35	0	0	0
BambuTx1463	0.0780831	BambuGene10183	0.0433869	TRUE	TRUE	newGene-spliced	131	1	0.156749	1	1463	1463	NA	u	ENST00000645527.1	i	FALSE	25	0	0	0
BambuTx1464	0.380927	BambuGene15718	0.0892601	TRUE	TRUE	newGene-spliced	13	1	0	1	1464	1464	NR_027278.1	x	ENST00000651051.1	x	FALSE	5	0	0	0
BambuTx1465	NA	BambuGene22582	0.0238695	TRUE	TRUE	newGene-spliced	12	0.4	0.134036	1	1465	1465	XR_001752812.2	j	ENST00000702028.1	x	FALSE	25	0	0	0
BambuTx1466	0.317422	ENSG00000144130	0.0809946	FALSE	TRUE	allNew	9	0.0241287	0.17792	1	1466	1466	NM_001304361.2	x	NA	u	FALSE	45	0	0	0
BambuTx1467	NA	BambuGene30982	0.0889282	TRUE	TRUE	newGene-spliced	7	0.368421	0.793745	1	1467	1467	NR_000029.3	x	NA	u	FALSE	15	0	0	0
BambuTx1468	0.112078	ENSG00000144355	0.0900702	FALSE	TRUE	allNew	98	0.289941	0.0457018	1	1468	1468	NM_001038493.2	j	NA	u	FALSE	10	0	0	0
BambuTx1469	0.061048	BambuGene34077	0.0562252	TRUE	TRUE	newGene-spliced	148	0.694836	0.378627	1	1469	1469	NA	u	ENST00000695932.1	i	FALSE	60	0	0	0
BambuTx1470	NA	BambuGene34453	0.0572758	TRUE	TRUE	newGene-spliced	35	0.25	0.766864	1	1470	1470	NA	u	ENST00000682139.1	x	FALSE	15	0	0	0
BambuTx1471	0.085676	BambuGene37748	0.0560823	TRUE	TRUE	newGene-spliced	18	1	0	1	1471	1471	NR_183581.1	x	NA	u	FALSE	20	0	0	0
BambuTx1472	0.0649427	BambuGene40139	0.0483537	TRUE	TRUE	newGene-spliced	59	0.324176	0	1	1472	1472	XR_924718.4	j	ENST00000653722.1	j	FALSE	30	0	0	0
BambuTx1473	0.0473064	ENSG00000251271	0.0640121	FALSE	TRUE	allNew	22	0.15493	0.112054	1	1473	1473	NR_130740.1	x	NA	u	FALSE	10	0	0	0
BambuTx1474	0.148621	BambuGene47612	0.0663326	TRUE	TRUE	newGene-spliced	45	0.346154	0	1	1474	1474	XM_011543291.4	i	ENST00000681547.2	i	FALSE	20	0	0	0
BambuTx1475	0.262793	BambuGene53650	0.08576	TRUE	TRUE	newGene-spliced	4	0.166667	0	1	1475	1475	XR_007060213.1	x	ENST00000663907.1	x	FALSE	20	0	0	0
BambuTx1476	0.133522	BambuGene55058	0.0643965	TRUE	TRUE	newGene-spliced	8	1	0.255319	1	1476	1476	XR_007060614.1	=	ENST00000687721.1	=	FALSE	35	0	0	0
BambuTx1477	NA	BambuGene61133	0.0721732	TRUE	TRUE	newGene-spliced	31	0.911765	0.0396996	1	1477	1477	NA	u	NA	u	FALSE	30	0	0	0
BambuTx1478	NA	BambuGene63339	0.0809375	TRUE	TRUE	newGene-spliced	17	1	0	1	1478	1478	NA	u	NA	u	FALSE	20	0	0	0
BambuTx1479	0.0488168	BambuGene8011	0.0718637	TRUE	TRUE	newGene-spliced	16	1	0.80354	1	1479	1479	XR_007062102.1	i	ENST00000670247.1	i	FALSE	30	0	1	0
BambuTx1480	0.0829598	BambuGene56918	0.0930528	TRUE	TRUE	newGene-spliced	4	0.0512821	0.275941	1	1480	1480	NA	u	NA	u	FALSE	65	1	0	1
BambuTx1481	0.16492	ENSG00000165406	0.088059	FALSE	TRUE	newJunction	4	0.0141343	0.027381	1	1481	1481	NM_001401646.1	j	NA	u	FALSE	15	0	0	0
BambuTx1482	0.122587	ENSG00000132359	0.0821416	FALSE	TRUE	newFirstJunction:newFirstExon	104	0.171901	0.0461364	1	1482	1482	XM_011523744.3	j	ENST00000697392.1	j	TRUE	20	0	0	1
BambuTx1483	0.147486	ENSG00000262768	0.0653334	FALSE	TRUE	allNew	10	0.0657895	0	1	1483	1483	NA	u	NA	u	FALSE	30	0	0	0
BambuTx1484	0.0452011	ENSG00000236519	0.0354071	FALSE	TRUE	allNew	4	0.166667	0.516517	1	1484	1484	NR_109928.1	y	ENST00000701588.1	j	FALSE	20	0	0	0
BambuTx1485	0.139838	BambuGene39232	0.0782041	TRUE	TRUE	newGene-spliced	8	0.0307692	0.0939754	1	1485	1485	NM_001064.4	x	ENST00000667372.1	o	FALSE	30	0	0	0
BambuTx1486	NA	BambuGene1797	0.0923993	TRUE	TRUE	newGene-spliced	69	0.375	0.139831	1	1486	1486	XR_007066241.1	j	ENST00000648602.1	x	FALSE	30	0	0	0
BambuTx1487	0.0456874	BambuGene2474	0.0255751	TRUE	TRUE	newGene-spliced	124	0.72093	0.141136	1	1487	1487	XR_007066677.1	=	ENST00000702985.1	=	FALSE	25	0	0	0
BambuTx1488	0.0350494	BambuGene6196	0.0130415	TRUE	TRUE	newGene-spliced	134	0.943662	0.391121	1	1488	1488	XR_007066950.1	=	ENST00000664534.1	x	FALSE	25	0	0	0
BambuTx1489	0.0563555	BambuGene6371	0.0841624	TRUE	TRUE	newGene-spliced	385	0.528121	0.622523	1	1489	1489	XR_007062037.1	=	ENST00000661397.1	j	FALSE	30	0	0	0
BambuTx1490	0.123449	BambuGene6396	0.095417	TRUE	TRUE	newGene-spliced	45	1	0.412698	1	1490	1490	XR_930619.3	i	NA	u	FALSE	35	0	0	0
BambuTx1491	0.101891	ENSG00000253284	0.093663	FALSE	TRUE	newLastJunction:newJunction:newLastExon	16	1	0.0512821	1	1491	1491	NM_001190860.3	j	ENST00000706613.1	j	FALSE	15	0	0	0
BambuTx1492	0.0360748	BambuGene13297	0.0301766	TRUE	TRUE	newGene-spliced	123	1	0.996379	1	1492	1492	NA	u	NA	u	FALSE	15	0	1	0
BambuTx1493	0.0433033	ENSG00000258902	0.0750566	FALSE	TRUE	allNew	171	0.429648	0.0509886	1	1493	1493	NA	u	ENST00000692489.1	x	FALSE	35	0	0	0
BambuTx1494	0.0108867	ENSG00000262898	0.051133	FALSE	TRUE	allNew	157	0.872222	0	1	1494	1494	XR_933965.3	c	ENST00000651869.1	c	FALSE	25	0	0	0
BambuTx1495	0.0681377	ENSG00000267509	0.0681346	FALSE	TRUE	allNew	121	0.923664	0.886338	1	1495	1495	NA	u	NA	u	FALSE	20	0	1	0
BambuTx1496	0.0804477	BambuGene32318	0.0789201	TRUE	TRUE	newGene-spliced	105	1	0.521805	1	1496	1496	NA	u	NA	u	FALSE	20	0	0	0
BambuTx1497	0.0871414	BambuGene34346	0.0778743	TRUE	TRUE	newGene-spliced	107	0.703947	0	1	1497	1497	XM_047443907.1	j	NA	u	FALSE	25	0	0	0
BambuTx1498	0.0430929	BambuGene35642	0.0587487	TRUE	TRUE	newGene-spliced	84	1	0.449198	1	1498	1498	NA	u	NA	u	FALSE	40	0	0	0
BambuTx1499	0.0596449	BambuGene39310	0.0767776	TRUE	TRUE	newGene-spliced	274	0.501832	0.154321	1	1499	1499	XM_047449093.1	x	NA	u	FALSE	20	0	0	0
BambuTx1500	0.073942	BambuGene41236	0.074024	TRUE	TRUE	newGene-spliced	93	0.316327	0	1	1500	1500	NR_186672.1	x	NA	u	FALSE	25	0	0	0
BambuTx1501	0.405155	BambuGene40427	0.0866591	TRUE	TRUE	newGene-spliced	13	0.382353	0.242709	1	1501	1501	NR_037950.1	x	NA	u	FALSE	30	0	0	0
BambuTx1502	0.0351344	BambuGene42365	0.0484843	TRUE	TRUE	newGene-spliced	12	0.857143	0	1	1502	1502	XR_007058010.1	j	ENST00000669561.1	j	FALSE	35	0	0	0
BambuTx1503	0.0420681	BambuGene42372	0.0972145	TRUE	TRUE	newGene-spliced	195	0.703971	0.48017	1	1503	1503	XR_007058011.1	=	ENST00000676532.1	i	FALSE	15	0	0	0
BambuTx1504	0.151477	BambuGene45563	0.0766205	TRUE	TRUE	newGene-spliced	309	0.365248	0.0741127	1	1504	1504	NR_104669.1	x	ENST00000661833.1	=	FALSE	15	0	0	0
BambuTx1505	0.190511	BambuGene45705	0.0899154	TRUE	TRUE	newGene-spliced	25	0.925926	0.321383	1	1505	1505	NA	u	NA	u	FALSE	10	0	0	0
BambuTx1506	0.0746809	BambuGene46245	0.0730373	TRUE	TRUE	newGene-spliced	72	1	0.279605	1	1506	1506	NA	u	NA	u	FALSE	30	0	0	0
BambuTx1507	0.0473706	ENSG00000173210	0.0498257	FALSE	TRUE	newJunction	246	0.227567	0.0170213	1	1507	1507	NM_001345860.2	j	NA	u	FALSE	0	0	0	0
BambuTx1508	0.0860222	BambuGene51484	0.0620292	TRUE	TRUE	newGene-spliced	86	1	0.0371609	1	1508	1508	XM_017010599.2	i	NA	u	FALSE	55	0	0	0
BambuTx1509	NA	BambuGene52854	0.031995	TRUE	TRUE	newGene-spliced	12	1	0.282339	1	1509	1509	XR_007060461.1	=	NA	u	FALSE	20	0	0	0
BambuTx1510	0.14713	ENSG00000237870	0.0887329	FALSE	TRUE	allNew	89	0.978022	0.78376	1	1510	1510	NR_130923.1	j	NA	u	FALSE	40	0	0	0
BambuTx1511	0.102957	BambuGene56447	0.0584958	TRUE	TRUE	newGene-spliced	73	1	0.130952	1	1511	1511	XM_011543828.4	x	ENST00000645242.1	i	FALSE	25	0	0	0
BambuTx1512	0.114605	BambuGene57434	0.0372641	TRUE	TRUE	newGene-spliced	97	0.17963	0.370986	1	1512	1512	XR_928339.3	j	ENST00000646849.1	j	FALSE	25	0	0	0
BambuTx1513	0.0334041	BambuGene58344	0.0469106	TRUE	TRUE	newGene-spliced	260	1	0	1	1513	1513	XR_001746851.2	=	ENST00000660645.1	i	FALSE	35	0	0	0
BambuTx1514	0.059114	BambuGene58356	0.044164	TRUE	TRUE	newGene-spliced	37	1	0.911197	1	1514	1514	NM_153695.4	x	NA	u	FALSE	65	1	1	1
BambuTx1515	0.136298	BambuGene41779	0.0573422	TRUE	TRUE	newGene-spliced	34	0.259542	0.499838	1	1515	1515	NA	u	NA	u	FALSE	40	0	0	0
BambuTx1516	0.00978953	BambuGene13600	0.0874024	TRUE	TRUE	newGene-spliced	200	0.701754	0.301486	1	1516	1516	XR_007063214.1	=	NA	u	FALSE	15	0	0	0
BambuTx1517	0.0712686	BambuGene18987	0.0650162	TRUE	TRUE	newGene-spliced	32	0.780488	0.144758	1	1517	1517	XR_001751729.2	n	ENST00000677528.1	x	FALSE	25	0	0	0
BambuTx1518	0.4397	BambuGene1870	0.0840229	TRUE	TRUE	newGene-spliced	34	1	0.16551	1	1518	1518	XM_017000053.2	i	NA	u	FALSE	45	0	0	0
BambuTx1519	0.0413928	BambuGene17978	0.0771967	TRUE	TRUE	newGene-spliced	35	0.945946	0	1	1519	1519	NM_001330221.2	i	NA	u	FALSE	5	0	0	0
BambuTx1520	0.0600696	ENSG00000117971	0.0496339	FALSE	TRUE	newWithin	48	0.223256	0.210714	1	1520	1520	XR_932508.2	j	NA	u	FALSE	40	0	0	0
BambuTx1521	0.0526022	BambuGene32005	0.012642	TRUE	TRUE	newGene-spliced	74	1	0	1	1521	1521	XR_007088139.1	j	NA	u	FALSE	25	0	0	0
BambuTx1522	0.0128205	BambuGene32018	0.0101754	TRUE	TRUE	newGene-spliced	127	0.984496	0	1	1522	1522	NA	u	ENST00000653335.1	i	FALSE	25	0	0	0
BambuTx1523	0.270733	ENSG00000164265	0.0823625	FALSE	TRUE	newFirstJunction:newFirstExon	65	0.030303	0.513228	1	1523	1523	NM_054023.5	j	NA	u	FALSE	10	0	0	0
BambuTx1524	0.0383564	BambuGene53073	0.024292	TRUE	TRUE	newGene-spliced	57	0.77027	0.520968	1	1524	1524	XR_927958.2	c	NA	u	FALSE	15	0	0	0
BambuTx1525	0.127148	ENSG00000147889	0.0640249	FALSE	TRUE	allNew	19	0.000818966	0.594883	1	1525	1525	NM_058195.4	j	ENST00000644715.2	x	FALSE	35	0	0	0
BambuTx1526	0.10696	BambuGene58723	0.0837206	TRUE	TRUE	newGene-spliced	88	0.93617	0.589041	1	1526	1526	NA	u	NA	u	FALSE	15	0	0	0
BambuTx1527	0.205748	BambuGene15674	0.079341	TRUE	TRUE	newGene-spliced	32	0.864865	0.535452	1	1527	1527	XR_007063945.1	=	ENST00000649778.1	x	FALSE	15	0	0	0
BambuTx1528	NA	ENSG00000279228	0.0858152	FALSE	TRUE	allNew	37	0.385417	0.408875	1	1528	1528	NR_002556.1	x	ENST00000647783.1	o	FALSE	5	0	0	0
BambuTx1529	0.0485292	BambuGene25443	0.0935839	TRUE	TRUE	newGene-spliced	52	1	0	1	1529	1529	XR_007066264.1	j	NA	u	FALSE	5	0	0	0
BambuTx1530	0.135143	ENSG00000138002	0.0680655	FALSE	TRUE	newWithin	21	0.0265487	0	1	1530	1530	XM_011532760.3	j	ENST00000675690.1	j	FALSE	20	0	0	0
BambuTx1531	NA	BambuGene37791	0.0771488	TRUE	TRUE	newGene-spliced	4	0.235294	0	1	1531	1531	XR_950597.4	x	NA	u	FALSE	20	0	0	0
BambuTx1532	NA	BambuGene39320	0.0865001	TRUE	TRUE	newGene-spliced	9	0.375	0.126667	1	1532	1532	NR_171774.1	x	NA	u	FALSE	25	0	0	0
BambuTx1533	0.0801426	BambuGene55428	0.0887081	TRUE	TRUE	newGene-spliced	20	1	0.676596	1	1533	1533	NA	u	ENST00000654202.1	x	FALSE	40	0	0	0
BambuTx1534	0.21855	BambuGene56973	0.0626338	TRUE	TRUE	newGene-spliced	10	0.227273	0.857863	1	1534	1534	XR_007060956.1	x	NA	u	FALSE	40	0	1	0
BambuTx1535	NA	BambuGene63400	0.090556	TRUE	TRUE	newGene-spliced	34	0.68	0	1	1535	1535	NA	u	NA	u	FALSE	20	0	0	0
BambuTx1536	0.127386	ENSG00000253746	0.0621495	FALSE	TRUE	newFirstJunction:newJunction:newFirstExon	3	0.157895	0.202391	1	1536	1536	NR_170193.1	j	ENST00000668286.1	j	FALSE	20	0	0	0
BambuTx1537	NA	BambuGene25902	0.0915873	TRUE	TRUE	newGene-spliced	4	1	0	1	1537	1537	XR_935689.3	x	NA	u	FALSE	10	0	0	0
BambuTx1538	0.330362	BambuGene4808	0.0432037	TRUE	TRUE	newGene-spliced	2	1	0.138515	1	1538	1538	XM_047423944.1	i	NA	u	FALSE	15	0	0	0
BambuTx1539	0.0904394	BambuGene26295	0.072091	TRUE	TRUE	newGene-spliced	8	0.533333	0.515502	1	1539	1539	NA	u	NA	u	FALSE	25	0	0	0
BambuTx1540	0.0949802	BambuGene36439	0.0817546	TRUE	TRUE	newGene-spliced	2	0.25	0.406321	1	1540	1540	NA	u	NA	u	FALSE	45	0	0	0
BambuTx1541	0.189827	ENSG00000218048	0.07472	FALSE	TRUE	allNew	12	1	0.527548	1	1541	1541	XM_011535892.4	x	ENST00000701584.1	x	FALSE	30	0	0	0
BambuTx1542	NA	BambuGene59465	0.064939	TRUE	TRUE	newGene-spliced	64	0.969697	0.688427	1	1542	1542	NA	u	NA	u	FALSE	25	0	0	0
BambuTx1543	0.0847741	BambuGene32542	0.0480753	TRUE	TRUE	newGene-spliced	9	0.473684	0.156815	1	1543	1543	XR_005647119.2	=	NA	u	FALSE	20	0	0	0
BambuTx1544	0.0482959	ENSG00000210194	0.0713507	FALSE	TRUE	allNew	271	0.0395274	0	1	1544	1544	NA	u	NA	u	FALSE	30	0	0	0
BambuTx1545	0.109624	ENSG00000217801	0.0914473	FALSE	TRUE	allNew	39	0.0122142	0.045679	1	1545	1545	NR_148960.1	j	ENST00000692821.2	j	FALSE	10	0	0	0
BambuTx1546	0.0173015	BambuGene2834	0.0797828	TRUE	TRUE	newGene-spliced	274	0.752747	0	1	1546	1546	NM_002256.4	x	NA	u	FALSE	15	0	0	0
BambuTx1547	0.135315	BambuGene15109	0.0165957	TRUE	TRUE	newGene-spliced	162	0.920455	0	1	1547	1547	NR_135320.1	=	NA	u	FALSE	5	0	0	0
BambuTx1548	0.164061	BambuGene16542	0.0976198	TRUE	TRUE	newGene-spliced	6	1	0.106095	1	1548	1548	XM_047430888.1	x	NA	u	FALSE	30	0	0	0
BambuTx1549	0.1292	BambuGene24574	0.0934295	TRUE	TRUE	newGene-spliced	34	0.0928962	0	1	1549	1549	NM_005801.4	x	NA	u	FALSE	10	0	0	0
BambuTx1550	0.0744841	BambuGene45761	0.097372	TRUE	TRUE	newGene-spliced	13	1	0.539352	1	1550	1550	XM_011543390.2	x	NA	u	FALSE	30	0	0	0
BambuTx1551	0.0968658	BambuGene47482	0.0518277	TRUE	TRUE	newGene-spliced	7	1	0.564752	1	1551	1551	XR_007058917.1	=	NA	u	FALSE	15	0	0	0
BambuTx1552	0.0828568	BambuGene46345	0.0709091	TRUE	TRUE	newGene-spliced	56	0.835821	0	1	1552	1552	XR_007059019.1	=	NA	u	FALSE	15	0	0	0
BambuTx1553	0.0436335	BambuGene23615	0.0494974	TRUE	TRUE	newGene-spliced	11	1	0.496454	1	1553	1553	XR_007065908.1	=	NA	u	FALSE	15	0	0	0
BambuTx1554	0.274501	BambuGene28150	0.0862424	TRUE	TRUE	newGene-spliced	116	0.502165	0	1	1554	1554	XM_017026449.2	x	NA	u	TRUE	15	0	0	1
BambuTx1555	0.225282	ENSG00000115590	0.0614694	FALSE	TRUE	newFirstJunction:newFirstExon	13	0.115044	0	1	1555	1555	XM_011511801.3	=	NA	u	FALSE	10	0	0	0
BambuTx1556	0.0296141	BambuGene41407	0.0824756	TRUE	TRUE	newGene-spliced	22	0.119565	0	1	1556	1556	XR_007096012.1	j	ENST00000700882.1	j	FALSE	20	0	0	0
BambuTx1557	0.0960606	BambuGene56777	0.0397269	TRUE	TRUE	newGene-spliced	17	1	0.999059	1	1557	1557	NA	u	NA	u	FALSE	15	0	1	0
BambuTx1558	0.0808041	ENSG00000253553	0.0620965	FALSE	TRUE	allNew	32	0.164948	0.959805	1	1558	1558	XR_007060998.1	o	ENST00000667081.1	j	FALSE	25	0	1	0
BambuTx1559	NA	BambuGene59521	0.0791997	TRUE	TRUE	newGene-spliced	19	1	0	1	1559	1559	XR_950691.2	x	NA	u	FALSE	30	0	0	0
BambuTx1560	NA	BambuGene24211	0.0726853	TRUE	TRUE	newGene-spliced	55	0.0144395	0	1	1560	1560	NA	u	NA	u	TRUE	10	0	0	1
BambuTx1561	NA	BambuGene13466	0.0702395	TRUE	TRUE	newGene-spliced	35	0.686275	0	1	1561	1561	NM_001278597.3	i	ENST00000650848.1	i	FALSE	30	0	0	0
BambuTx1562	NA	BambuGene60090	0.0997428	TRUE	TRUE	newGene-spliced	2	1	0.90923	1	1562	1562	NM_001006617.3	i	NA	u	FALSE	35	0	1	0
BambuTx1563	NA	BambuGene12038	0.0796034	TRUE	TRUE	newGene-spliced	2	0.0952381	0.0382883	1	1563	1563	NA	u	ENST00000661633.1	j	FALSE	25	0	0	0
BambuTx1564	NA	BambuGene19636	0.0177198	TRUE	TRUE	newGene-spliced	2	0.0666667	0.271978	1	1564	1564	NM_147188.3	x	NA	u	FALSE	25	0	0	0
BambuTx1565	NA	BambuGene39495	0.0303929	TRUE	TRUE	newGene-spliced	2	0.5	0.153197	1	1565	1565	XM_024453348.2	i	NA	u	FALSE	20	0	0	0
BambuTx1566	0.475052	BambuGene13856	0.0984615	TRUE	TRUE	newGene-spliced	11	0.647059	0.0760095	1	1566	1566	NR_149087.1	x	ENST00000659511.1	x	FALSE	30	0	0	0
BambuTx1567	0.147627	BambuGene36084	0.0378803	TRUE	TRUE	newGene-spliced	32	0.744186	0	1	1567	1567	NA	u	NA	u	FALSE	20	0	0	0
BambuTx1568	0.165804	ENSG00000206341	0.0977629	FALSE	TRUE	newLastJunction:newJunction:newLastExon	39	0.174888	0	1	1568	1568	NR_001434.4	=	NA	u	FALSE	15	0	0	0
BambuTx1569	0.347326	ENSG00000112562	0.0812577	FALSE	TRUE	allNew	56	0.306011	0	1	1569	1569	XM_011536066.2	o	NA	u	FALSE	10	0	0	0
BambuTx1570	0.0149709	BambuGene8835	0.0524447	TRUE	TRUE	newGene-spliced	14	1	0.477435	1	1570	1570	XR_007062383.1	=	NA	u	FALSE	45	0	0	0
BambuTx1571	0.0390682	BambuGene8927	0.0497788	TRUE	TRUE	newGene-spliced	5	1	0.514689	1	1571	1571	XM_005269388.1	i	ENST00000647670.1	=	FALSE	60	0	0	0
BambuTx1572	0.0254117	BambuGene13391	0.00591716	TRUE	TRUE	newGene-spliced	5	1	0	1	1572	1572	XM_047428566.1	i	ENST00000690948.1	i	FALSE	35	0	0	0
BambuTx1573	0.191407	BambuGene25775	0.0340447	TRUE	TRUE	newGene-spliced	4	1	0.486352	1	1573	1573	NA	u	NA	u	FALSE	25	0	0	0
BambuTx1574	0.152988	BambuGene36864	0.0908503	TRUE	TRUE	newGene-spliced	11	0.578947	0.181325	1	1574	1574	XR_937655.3	=	NA	u	FALSE	15	0	0	0
BambuTx1575	0.127015	BambuGene40109	0.0515136	TRUE	TRUE	newGene-spliced	4	1	0	1	1575	1575	XR_007096153.1	=	ENST00000651503.2	i	FALSE	15	0	0	0
BambuTx1576	0.00837258	BambuGene48024	0.00473093	TRUE	TRUE	newGene-spliced	39	0.696429	0	1	1576	1576	NR_125806.1	i	NA	u	TRUE	10	0	0	1
BambuTx1577	0.0527614	ENSG00000275713	0.0570232	FALSE	TRUE	allNew	8	0.242424	0.956422	1	1577	1577	XR_926613.3	c	ENST00000707189.1	i	FALSE	15	0	1	0
BambuTx1578	0.148541	BambuGene49463	0.0858761	TRUE	TRUE	newGene-spliced	2	1	0.993168	1	1578	1578	NA	u	NA	u	FALSE	25	0	1	0
BambuTx1579	0.0687755	BambuGene51710	0.0744817	TRUE	TRUE	newGene-spliced	2	1	0.511429	1	1579	1579	XR_943290.4	j	NA	u	FALSE	40	0	0	0
BambuTx1580	0.0707965	BambuGene56449	0.0295826	TRUE	TRUE	newGene-spliced	2	1	0.0215695	1	1580	1580	NM_001308094.2	i	NA	u	FALSE	10	0	0	0
BambuTx1581	0.0284669	BambuGene56764	0.0634595	TRUE	TRUE	newGene-spliced	4	1	0.081763	1	1581	1581	NA	u	NA	u	FALSE	30	0	0	0
BambuTx1582	0.125007	BambuGene56826	0.027221	TRUE	TRUE	newGene-spliced	15	1	0.82921	1	1582	1582	NA	u	NA	u	FALSE	10	0	1	0
BambuTx1583	0.1174	BambuGene58200	0.098009	TRUE	TRUE	newGene-spliced	9	0.209302	0.160703	1	1583	1583	XM_047422827.1	i	ENST00000652950.1	j	FALSE	15	0	0	0
BambuTx1584	0.0661978	ENSG00000106823	0.0348485	FALSE	TRUE	newFirstJunction:newJunction:newFirstExon	12	0.705882	0.0767276	1	1584	1584	XM_024447436.2	j	NA	u	FALSE	25	0	0	0
BambuTx1585	0.166865	BambuGene35751	0.0949482	TRUE	TRUE	newGene-spliced	11	0.407407	0	1	1585	1585	NM_001207055.2	x	ENST00000696232.1	x	FALSE	15	0	0	0
BambuTx1586	0.149434	BambuGene5899	0.0179526	TRUE	TRUE	newGene-spliced	50	1	0	1	1586	1586	NM_001017365.3	x	NA	u	FALSE	25	0	0	0
BambuTx1587	0.0156697	BambuGene6763	0.021402	TRUE	TRUE	newGene-spliced	8	0.666667	0	1	1587	1587	NA	u	NA	u	FALSE	20	0	0	0
BambuTx1588	0.209009	ENSG00000152284	0.0728687	FALSE	TRUE	newFirstJunction:newFirstExon	2	0.00118483	0.11421	1	1588	1588	XM_006712109.3	j	NA	u	FALSE	10	0	0	0
BambuTx1589	NA	BambuGene31753	0.0840562	TRUE	TRUE	newGene-spliced	2	1	0.832636	1	1589	1589	XM_047444489.1	o	NA	u	FALSE	25	0	1	0
BambuTx1590	0.0552862	BambuGene45952	0.0991847	TRUE	TRUE	newGene-spliced	22	1	0.997222	1	1590	1590	NA	u	NA	u	FALSE	35	0	1	0
BambuTx1591	0.245001	BambuGene47863	0.0697402	TRUE	TRUE	newGene-spliced	2	0.333333	0	1	1591	1591	NM_001329790.2	x	NA	u	TRUE	10	0	0	1
BambuTx1592	0.00853213	BambuGene3401	0.0252259	TRUE	TRUE	newGene-spliced	4	0.00462963	0.539295	1	1592	1592	NR_168432.1	j	ENST00000688131.1	x	FALSE	0	0	0	0
BambuTx1593	NA	BambuGene4675	0.0989571	TRUE	TRUE	newGene-spliced	2	1	0	1	1593	1593	NA	u	NA	u	FALSE	5	0	0	0
BambuTx1594	0.021775	BambuGene22540	0.00828618	TRUE	TRUE	newGene-spliced	11	0.6875	0.474747	1	1594	1594	XR_007065645.1	=	NA	u	FALSE	5	0	0	0
BambuTx1595	0.0718325	ENSG00000281333	0.0471871	FALSE	TRUE	newLastJunction:newJunction:newLastExon	272	0.622426	0.572797	1	1595	1595	NR_188177.1	j	ENST00000670029.1	j	FALSE	10	0	0	0
BambuTx1596	0.0742666	ENSG00000138686	0.0626338	FALSE	TRUE	newFirstJunction:newJunction	1217	0.104267	0	1	1596	1596	XM_011532081.4	j	NA	u	FALSE	20	0	0	0
BambuTx1597	0.266973	BambuGene1347	0.0870315	TRUE	TRUE	newGene-spliced	3	1	0.185965	1	1597	1597	XR_947346.2	k	NA	u	FALSE	20	0	0	0
BambuTx1598	0.113688	ENSG00000260136	0.0834963	FALSE	TRUE	allNew	72	0.0262582	0.24173	1	1598	1598	XR_007065030.1	j	ENST00000656451.1	j	FALSE	25	0	0	0
BambuTx1599	0.053484	BambuGene35876	0.0623466	TRUE	TRUE	newGene-spliced	22	0.916667	0.209749	1	1599	1599	XR_936699.2	j	ENST00000652591.1	y	FALSE	15	0	0	0
BambuTx1600	0.0144177	BambuGene6838	0.0365373	TRUE	TRUE	newGene-spliced	8	0.181818	0.623883	1	1600	1600	XR_007062146.1	j	ENST00000647908.1	x	FALSE	25	0	0	0
BambuTx1601	0.024199	ENSG00000184478	0.0964058	FALSE	TRUE	allNew	7	0.777778	0.987589	1	1601	1601	XR_007062563.1	i	NA	u	FALSE	45	0	1	0
BambuTx1602	0.120821	BambuGene14276	0.0798873	TRUE	TRUE	newGene-spliced	3	1	0.470027	1	1602	1602	XM_017019244.2	i	NA	u	FALSE	25	0	0	0
BambuTx1603	0.0236559	BambuGene18181	0.0298042	TRUE	TRUE	newGene-spliced	22	1	0.617647	1	1603	1603	NA	u	NA	u	FALSE	10	0	0	0
BambuTx1604	0.058002	ENSG00000259590	0.0927756	FALSE	TRUE	newWithin	14	0.518519	0.064186	1	1604	1604	NR_187226.1	c	NA	u	FALSE	15	0	0	0
BambuTx1605	0.0903884	ENSG00000143882	0.0933993	FALSE	TRUE	newFirstJunction:newFirstExon	3	0.157895	0	1	1605	1605	NM_144583.4	j	ENST00000648362.1	j	FALSE	30	0	0	0
BambuTx1606	0.019586	BambuGene38593	0.0474239	TRUE	TRUE	newGene-spliced	4	1	0.385701	1	1606	1606	NA	u	NA	u	FALSE	10	0	0	0
BambuTx1607	0.0585908	BambuGene39392	0.0756924	TRUE	TRUE	newGene-spliced	4	1	0.455978	1	1607	1607	XR_940970.3	j	NA	u	FALSE	20	0	0	0
BambuTx1608	0.0386745	BambuGene47330	0.0354935	TRUE	TRUE	newGene-spliced	4	1	0.986276	1	1608	1608	XR_001742452.2	k	ENST00000693347.1	=	FALSE	15	0	1	0
BambuTx1609	0.0205061	BambuGene54881	0.0659975	TRUE	TRUE	newGene-spliced	9	0.45	0.397511	1	1609	1609	NR_183408.1	j	ENST00000666392.1	j	FALSE	15	0	0	0
BambuTx1610	0.0285627	ENSG00000227058	0.0879578	FALSE	TRUE	allNew	11	0.578947	0	1	1610	1610	XR_007068241.1	j	NA	u	FALSE	20	0	0	0
BambuTx1611	0.0267018	BambuGene62602	0.0451613	TRUE	TRUE	newGene-spliced	4	0.4	1	1	1611	1611	NA	u	NA	u	FALSE	20	0	1	0
BambuTx1612	0.0625975	BambuGene28789	0.0749575	TRUE	TRUE	newGene-spliced	847	0.75625	0	1	1612	1612	NM_015965.7	x	NA	u	FALSE	10	0	0	0
BambuTx1613	0.101589	BambuGene43105	0.0851349	TRUE	TRUE	newGene-spliced	8	1	0.101485	1	1613	1613	NM_025212.4	x	ENST00000698535.1	x	FALSE	35	0	0	0
BambuTx1614	NA	BambuGene7212	0.0846639	TRUE	TRUE	newGene-spliced	2	1	0.00307456	1	1614	1614	NM_006744.4	x	NA	u	FALSE	25	0	0	0
BambuTx1615	0.0922327	BambuGene30246	0.0589819	TRUE	TRUE	newGene-spliced	3	1	0.484241	1	1615	1615	NM_001083953.2	x	NA	u	FALSE	15	0	0	0
BambuTx1616	0.0986093	ENSG00000171084	0.0539943	FALSE	TRUE	allNew	6	0.00953895	0.185556	1	1616	1616	NR_171196.1	i	ENST00000692801.1	i	FALSE	40	0	0	0
BambuTx1617	NA	BambuGene48165	0.0606556	TRUE	TRUE	newGene-spliced	11	1	0.380424	1	1617	1617	XR_007059094.1	=	NA	u	FALSE	20	0	0	0
BambuTx1618	0.203109	ENSG00000111291	0.0672719	FALSE	TRUE	newWithin	117	0.40625	0	1	1618	1618	XM_017019583.3	=	ENST00000660059.1	i	TRUE	5	0	0	1
BambuTx1619	NA	ENSG00000211949	0.0119067	FALSE	TRUE	allNew	11	0.478261	0	1	1619	1619	unassigned_transcript_2554	j	NA	u	FALSE	40	0	0	0
BambuTx1620	0.0218901	ENSG00000169926	0.0488181	FALSE	TRUE	allNew	71	0.137864	0.0281195	1	1620	1620	NM_015995.4	j	NA	u	FALSE	30	0	0	0
BambuTx1621	0.0568515	ENSG00000185565	0.0504152	FALSE	TRUE	newWithin	6	0.0210526	0	1	1621	1621	XM_024453520.2	j	NA	u	FALSE	20	0	0	0
BambuTx1622	0.0121665	BambuGene45959	0.00569723	TRUE	TRUE	newGene-spliced	8	1	0.983911	1	1622	1622	XR_007058901.1	j	ENST00000702555.1	=	FALSE	20	0	1	0
BambuTx1623	0.0521384	ENSG00000153162	0.031319	FALSE	TRUE	allNew	43	0.238889	0.193566	1	1623	1623	NM_001718.6	j	NA	u	FALSE	20	0	0	0
BambuTx1624	0.00723428	BambuGene62325	0.0209646	TRUE	TRUE	newGene-spliced	25	0.657895	0.468384	1	1624	1624	XR_938455.2	c	NA	u	FALSE	0	0	0	0
BambuTx1625	0.354523	BambuGene7826	0.0968424	TRUE	TRUE	newGene-spliced	2	0.5	0	1	1625	1625	NA	u	ENST00000661683.1	j	FALSE	50	0	0	0
BambuTx1626	NA	ENSG00000254395	0.0330579	FALSE	TRUE	allNew	15	1	0	1	1626	1626	unassigned_transcript_2607	j	NA	u	FALSE	30	0	0	0
BambuTx1627	0.0799868	ENSG00000275418	0.0765016	FALSE	TRUE	allNew	4	0.4	0	1	1627	1627	NR_187441.1	j	NA	u	FALSE	5	0	0	0
BambuTx1628	0.0742286	BambuGene60915	0.0798296	TRUE	TRUE	newGene-spliced	5	0.2	0.836595	1	1628	1628	XR_007068242.1	c	ENST00000650740.1	j	FALSE	35	0	1	0
BambuTx1629	0.361906	ENSG00000167302	0.0550354	FALSE	TRUE	newWithin	7	0.0137525	0	1	1629	1629	NM_144679.3	m	NA	u	TRUE	5	0	0	1
BambuTx1630	0.0364263	ENSG00000146535	0.0356183	FALSE	TRUE	newLastJunction	19	0.0122977	0	1	1630	1630	NM_001293092.2	j	NA	u	FALSE	25	0	0	0
BambuTx1631	0.105514	BambuGene1056	0.0993382	TRUE	TRUE	newGene-spliced	3	0.6	0.181818	1	1631	1631	NA	u	NA	u	FALSE	20	0	0	0
BambuTx1632	0.218195	BambuGene14433	0.0820328	TRUE	TRUE	newGene-spliced	2	0.333333	0	1	1632	1632	NR_186077.1	x	ENST00000658877.1	x	FALSE	30	0	0	0
BambuTx1633	NA	ENSG00000172239	0.0787946	FALSE	TRUE	newJunction	6	0.000384517	0	1	1633	1633	NM_006451.5	j	NA	u	FALSE	15	0	0	0
BambuTx1634	0.354707	BambuGene41684	0.0890152	TRUE	TRUE	newGene-spliced	4	0.235294	0.446392	1	1634	1634	NA	u	NA	u	FALSE	15	0	0	0
BambuTx1635	0.0730867	BambuGene62699	0.0877575	TRUE	TRUE	newGene-spliced	2	1	0	1	1635	1635	NA	u	NA	u	FALSE	25	0	0	0
class_code definition
From gffcompare documentation
