# Supplementary material for: A systematic benchmark of Nanopore long-read RNA sequencing for transcript-level analysis in human cell lines
Source: Nat Methods. 2025 Mar 13;22(4):801–12. doi: 10.1038/s41592-025-02623-4 (PMC11978509; doi:10.1038/s41592-025-02623-4)
Supplement: Supplementary file 12 — List of selected novel transcript candidates with primer design sequences and confirmed unique junction coordinates. [file 41592_2025_2623_MOESM12_ESM.xlsx]

## Sheet: candidate
id	tx_name	gene_name	chromosome	total_number_of_junctions	unique_junction_id	start of unique junction	PCR confirmed breakpoint	end of unique junction	PCR confirmed breakpoint	Sanger sequencing confirmation	strand	mean_FullLengthCount_MCF7cDNASamples	mean_UniqueCounts_MCF7cDNASamples	mean_CPM_MCF7cDNASamples	NDR	NDR (unique alignments)	found in refseq	found in Gencode	Novel transcript type	Forward primer ID	Forward primer Seq	Reverse primer ID	Reverse primer seq	Overlapping with repeat	Comments
1	BambuTx304	ENSG00000197903	6	1	1	27138681	27138681	27146409	27146409	Yes	-	90.9804	117.849	117.849	0.0115207	0.017	yes	no	allNew	Tx304_F	GCTCGTAGTTCGCCTTCAAC	Tx304_R	GGGCTGAGGACCACAGAATA	0.49
2	BambuTx1003	ENSG00000274173	20	1	1	24930774	24930774	24931347	24931347	Yes	+	3.65341	7.70738	9.84884	0.0208145	0.027	no	no	allNew	Tx1003_F	ACGCAGCAGTGTGTTACCTG	Tx1003_R	AAATGAAGCCCACAATGAGC	0.99
3	BambuTx73	ENSG00000172613	11	2	2	67321333	67321333	67330870	67330870	Yes	+	2.45272	31.8141	32.2744	0.0558306	0.052	no	no	newLastJunction:newJunction:newLastExon	Tx73_F	CTCGCCCCTTCTAGAGTCCT	Tx73_R	TGCTCCCAGCATTAACAGTG	0.38
4	BambuTx1008	ENSG00000235277	21	1	1	14927180		14946555			+	25.0174	25.1897	27.7509	0.033213	0.042	no	no	allnew	NA	NA	NA	NA	0.99	Cannot design good primers
5	BambuTx261	ENSG00000182903	4	2	1	456368	456368	472575	472575	Yes	-	7.99436	8.33896	8.46033	0.0188201	0.012	no	no	newLastJunction:newLastExon	Tx261_F	CCCTTGAAGCTGAGAAATGG	Tx261_R	GAGTGCAGTGGCACAATGTC	0.51
6	BambuTx788	ENSG00000197744	5	1	1	118973602	118973662	118973662	118973844	Inconclusive	+	14.0293	343.829	345.359	0.0490808	0.48	no	no	allNew	Tx788_F	ATTGTTCCTCCCTCCTTGCT	Tx788_R	GCGTCTCTTCCATTTTCTGC	0.16	Multiple alignments exist, hard to distinguish
7	BambuTx559	ENSG00000267645	7	7	6	102666163	102666163	102668915	102668915	Yes	-	2.08788	38.1777	42.0431	0.0396434	NA	no	no	newJunction	Tx559_F	GGGCGAGAAGATCACCATTA	Tx559_R	GAGATGTTGTGGCTGCTGAA	0.06
8	BambuTx573	ENSG00000172465	X	1	1	103629807	103629915	103629885	103630044	Inconclusive	+	7.41774	7.93465	21.2551	0.0485771	0.048	no	no	allNew	Tx573_F	CGAATCAGGAAAAGGCAGAA	Tx573_R	GACTGCTCCTCCGAAGACTG	0.19	PCR product too short to map
9	BambuTx1334	ENSG00000267580	19	1	1	33301855		33302218			+	0	0.493618	47.3805	0.0807156	0.43	no	no	allnew	Tx1334_F	TTGTCACTGGTCAGCTCCAG	Tx1334_R	GCCGGGAGAACTCTAACTCC	0.1	No expected PCR product
10	BambuTx193	ENSG00000213639	2	3	1	28752176	28752176	28781804	28799235	Inconclusive	+	0.609277	1.54767	305.148	0.0609642	0.08	no	no	newLastJunction:newFirstJunction:newJunction	Tx193_F	CGCGTGACTTGTAGGTGAGA	Tx193_R	TGTTCGAGGTGGAGTGACAG	0.07	Multiple alignments exist, hard to distinguish
11	BambuTx193	ENSG00000213639	2	3	3	28783978	28783978	28799199	28788658	Inconclusive	+	0.609277	1.54767	305.148	0.0609642	0.08	no	no	newLastJunction:newFirstJunction:newJunction	Tx193_2_F	GATTGTCACCAGACCTGCAA	Tx193_2_R	GTCAAATGGCTGGATGGTTT	0.07	Multiple alignments exist, hard to distinguish
12	BambuTx157	ENSG00000183077	17			78202751	78202751	78205946	78205946	Yes	+	3.8412	4.18581	37.8727	0.0406221	0.0765375	yes	no	newWithin	Tx157_F	GAGGAAGCCTTGAGGACCTA	Tx157_R	GGCGAATCACAAGGTTAGGA	0.0996705
13	BambuTx209	ENSG00000196141	2			200419496	200419496	200440649	200440649	Yes	+	0.287963	0.403623	3.24925	0.0966859	0.0811893	yes	no	newWithin	Tx209_F	CAGCATCAAGGCAACAAAGA	Tx209_R	TGACTGGCAAGGTCAGTGAG	0.0509666
14	BambuTx89	ENSG00000196465	12			56157735	56157735	56157882	56157882	Yes	+	11.4145	17.8645	36.9014	0.00799836	0.0117977	yes	no	newWithin	Tx89_F	TTCGAGCTGTTTGACCGAGT	Tx89_R	CAAGAGAGGAACCCAGTCTTT	0.0434258
15	BambuTx168_1	ENSG00000104904	19			2269744	2269744	2271385	2271385	Yes	+	324.191	340.626	442.589	0.00889749	0.0100016	yes	no	newWithin	Tx168_1F	GGATCCTCAATAGCCACTGC	Tx168_1R	AATCCTCGTCTTGTCGTTGG	0.0289474
16	BambuTx168_2	ENSG00000104904	19			2271530	2271530	2271782	2271782	Yes	+	324.191	340.626	442.589	0.00889749	0.0100016	yes	no	newWithin	Tx168_2F	CAGCAGCAGTGAGAGTTCCA	Tx168_2R	GCTTTTGGAGAGCAATGGAG	0.0289474
17	BambuTx375_2	ENSG00000148180	9			121281562	121281562	121301963	121301963	Yes	+	1.60432	1.60432	8.73825	0.0292301	0.02167	yes	no	newWithin	Tx375_2F	TCTCTTTGTCCAGTGCTTCG	Tx375_2R	ACTGCAGATTTCCGTTCCTC	0.0119277
18	BambuTx322	ENSG00000112110	6			159790060	159790060	159790940	159790940	Yes	+	21.5305	22.7545	31.0251	0.0630768	0.0536039	yes	no	newFirstJunction:newFirstExon	Tx322_F	CGAGTCGTGCGTTTTAGGTT	Tx322_R	ATTCCCGCCTCTAAGCATCT	0
		Color coding:
			confirmed
			no pcr products/not able to design primer
			pcr results ambiguous
