# Supplementary material for: A systematic benchmark of Nanopore long-read RNA sequencing for transcript-level analysis in human cell lines
Source: Nat Methods. 2025 Mar 13;22(4):801–12. doi: 10.1038/s41592-025-02623-4 (PMC11978509; doi:10.1038/s41592-025-02623-4)
Supplement: Supplementary file 13 — List of fusion genes identified with expression support and cancer-related status. [file 41592_2025_2623_MOESM13_ESM.xlsx]

## Sheet: fusion_mat_updated_29Aug2023
	fusion_gene	cellLine	3PrimeGene_allCount	5PrimeGene_allCount	fusionGene_allCount	3PrimeGene_flCount	5PrimeGene_flCount	fusionGene_flCount	validated_breakpoints	log2Reads	Breakpoints	Illumina	Mitelman	Validated	BreakpointClass	Cancer Gene Census	PCAWG cancer driver gene mutation list
1	COMMD10:AP3S1	Hct116	3047.77	110.045	158.773	2122	5.33593	16.825	0	11.9553	11	TRUE	TRUE	TRUE	Both expressed
41	BCAS4:BCAS3	MCF7	80.7273	44.3979	1134.24	14.1944	1.36364	603.341	2	11.5162	8	TRUE	TRUE	TRUE	Both expressed
42	RPS6KB1:VMP1	MCF7	1470.11	647.994	224.074	11.3442	53.5497	150.964	2	10.5304	13	TRUE	TRUE	TRUE	Both expressed
43	AC099850.1:VMP1	MCF7	1566.55	561.843	287.612	9.87074	94.0909	170.916	1	10.1611	6	TRUE	FALSE	TRUE	Both expressed
44	SLC25A24:NBPF6	MCF7	0.272727	96.6364	11.8182	0	2.90909	8.2558	1	7.49985	1	TRUE	TRUE	TRUE	5PrimeExpressed
45	ARFGEF2:SULF2	MCF7	569.246	53.2727	100.481	19.1834	0.545455	18.197	1	7.33985	2	TRUE	TRUE	TRUE	3PrimeExpressed
46	SYTL2:PICALM	MCF7	95	171.273	6.90909	2.97855	6.66704	4.6537	1	6.9542	2	TRUE	TRUE	TRUE	Both expressed
2	TCF7L2:RP11-57H14.3	Hct116	0	90.2252	122.411	0	16.4197	9.23307	0	6.87036	5	TRUE	FALSE	TRUE	5PrimeExpressed
47	TTC6:RP11-356O9.1	MCF7	3.63636	174	15.1818	2.81818	2.59091	7.07661	1	6.52356	2	TRUE	FALSE	FALSE	Both expressed
18	LMO7:UCHL3	HepG2	119.571	66.0714	9	5.42004	1.44259	8.08651	0	6.26679	1	TRUE	TRUE	FALSE	Both expressed
3	PANK2:MAVS	Hct116	152.545	125.33	4.39773	11.4757	33.7529	2.38384	0	6.12928	5	TRUE	FALSE	FALSE	Both expressed
4	COMMD10:PTPN14	Hct116	100.773	119.727	0	4.31818	5.90909	0	0	5.67243	2	FALSE	FALSE	FALSE	Both expressed
48	ATP1A1:ZFP64	MCF7	17.4545	328.07	150.112	2.18182	13.4841	4.17813	0	5.52356	1	TRUE	FALSE	TRUE	Both expressed
31	RICTOR:FYB1	A549	35.9204	39	13.9962	0.00377083	0.5	7.18801	0	5.49185	2	TRUE	FALSE	TRUE	Both not expressed
49	AHCYL1:RAD51C	MCF7	263.151	90.3978	48.0875	15.1005	4.51536	7	0	5.42626	2	TRUE	TRUE	TRUE	Both expressed
50	RSBN1:AP4B1-AS1	MCF7	52.0909	54.6814	12.7732	6.58879	4.54545	5.81818	1	5.42626	2	TRUE	FALSE	TRUE	Both expressed
51	MYO6:SENP6	MCF7	65.8182	154.818	6.09091	0.596802	2.36364	3.80054	1	5.39232	3	TRUE	TRUE	TRUE	5PrimeExpressed
52	BCAS4:ZMYND8	MCF7	132.779	54.3074	11.0951	2.24675	2.09091	7.27273	1	5.35755	4	TRUE	TRUE	TRUE	Both expressed
53	GATAD2B:NUP210L	MCF7	1.63636	33.6159	18.6568	0.636364	0.181818	3.81818	0	5.24793	2	TRUE	TRUE	TRUE	Both not expressed
21	UPF3A:CDC16	K562	40.0203	86.0714	3.76537	6.60934	11.2229	1.35714	0	5.20945	3	TRUE	TRUE	FALSE	Both expressed
32	ACACA:PLXDC1	A549	9.25	103.833	1	0.7125	21.9972	0.416667	0	5.20945	4	TRUE	FALSE	FALSE	5PrimeExpressed
54	TXLNG:SYAP1	MCF7	226.466	46.3129	17.948	52.4545	2.0753	10.007	2	5.12928	1	TRUE	TRUE	TRUE	Both expressed
98	PSMA3:RP11-47I22.2	HEYA8	0	634.498	735.032	0	351.614	2.47059	0	5.04439	1	FALSE	FALSE	FALSE	5PrimeExpressed
55	GIGYF2:EIF4E2	MCF7	238.267	27.4545	13.5514	74.0754	0.909091	5.65909	1	5	2	TRUE	TRUE	FALSE	3PrimeExpressed
33	SCAMP2:WDR72	A549	18.1667	64.0164	10.1503	1	29.5	1.77083	0	4.90689	3	TRUE	TRUE	TRUE	Both expressed
5	LINC00511:SLC39A11	Hct116	891.63	89.2727	8.36997	108.65	41.669	1.63636	0	4.85798	1	TRUE	FALSE	FALSE	Both expressed
6	SPAG9:MBTD1	Hct116	53.8182	76.7273	1.63636	2.32372	3.52476	1.40909	0	4.80735	6	TRUE	TRUE	TRUE	Both expressed
22	BCR:ABL1	K562	43.8571	11.7143	5.85714	0	0.571429	0.5	0	4.75489	1	TRUE	TRUE	TRUE	Both not expressed
23	NUP214:XKR3	K562	5.28571	149.786	6.57143	0.285714	2.25917	2.25	0	4.75489	3	TRUE	TRUE	TRUE	5PrimeExpressed
7	RP11-96H19.1:RP11-618L22.1	Hct116	0	252.798	1.52051	0	150.257	0.954545	0	4.64386	1	FALSE	FALSE	FALSE	5PrimeExpressed
56	SEZ6L2:GPM6A	MCF7	0.545455	43.5455	5.36364	0	1.45455	4.40714	0	4.58496	1	TRUE	FALSE	FALSE	5PrimeExpressed
8	DANCR:PHF14	Hct116	31.9091	2170.97	15.4431	7.33457	1281.43	1.81818	0	4.52356	1	FALSE	FALSE	FALSE	Both expressed
57	TBL1XR1:RGS17	MCF7	12.3636	130.727	11.9091	0.727273	1.42005	5.27287	0	4.52356	2	TRUE	TRUE	TRUE	5PrimeExpressed
9	RCC1:EEF1D	Hct116	8837.43	2545.05	8.3439	2529.65	208.676	3.38636	0	4.45943	2	FALSE	FALSE	FALSE	Both expressed
10	RPLP2:RPS6	Hct116	30655.5	44411.2	61259.2	16957.9	19926.6	46.4994	0	4.45943	2	FALSE	FALSE	FALSE	Both expressed
11	TMA7:RPS29	Hct116	89044.5	903.638	21364.4	2331.43	545.711	263.029	0	4.45943	1	FALSE	FALSE	FALSE	Both expressed
58	PAPOLA:AK7	MCF7	25.4545	187.86	207.049	0.942515	57.3171	2.70965	0	4.45943	1	TRUE	TRUE	TRUE	5PrimeExpressed
59	SMARCA4:CARM1	MCF7	198	170.727	1.54545	4.45455	0.361071	0.7314	0	4.39232	2	TRUE	TRUE	TRUE	3PrimeExpressed
60	TANC2:CA4	MCF7	1.45455	47.3636	8.54546	0	0.454545	3.27273	0	4.32193	2	TRUE	FALSE	FALSE	Both not expressed
61	SLC25A24:NBPF4	MCF7	1.18182	94.2727	0	0.181818	2.54545	0	0	4.24793	2	TRUE	FALSE	FALSE	5PrimeExpressed
12	HNRNPA3:HMGA1	Hct116	4757.92	2332.64	14.9	1012.58	470.329	1.04545	0	4.16993	5	FALSE	FALSE	FALSE	Both expressed	HMGA1
13	HSP90AB1:ACTB	Hct116	7830.77	3621.3	13615.5	2558.78	998.991	1.77286	0	4.08746	2	FALSE	FALSE	FALSE	Both expressed
14	MARVELD3:CLNS1A	Hct116	1167.58	75.4857	2.34735	451.995	27.4482	1.04545	0	4.08746	1	FALSE	FALSE	FALSE	Both expressed
15	STAU1:ZFAS1	Hct116	7363.16	349.591	335.386	5431.25	109.765	1.18182	0	4.08746	4	FALSE	FALSE	FALSE	Both expressed
62	DEPDC1B:ELOVL7	MCF7	29.8182	29.3636	1.63636	0.545455	3.45455	1.09157	0	4.08746	1	TRUE	TRUE	TRUE	5PrimeExpressed
16	HIST1H2BD:S100A6	Hct116	13048.3	54.4545	6.5164	1083.75	43.1914	0.545455	0	4	1	FALSE	FALSE	FALSE	Both expressed
17	NBEAL1:GAS5	Hct116	3572.81	7137.45	44.5514	1104.21	335.408	0	0	4	1	FALSE	FALSE	FALSE	Both expressed
63	ESR1:CCDC170	MCF7	687.609	224.545	3.39071	171.536	6.24382	1	0	4	2	TRUE	TRUE	TRUE	Both expressed
64	MYO9B:FCHO1	MCF7	57.9091	17.9091	0.454545	2.74151	0.181818	0.0909091	0	3.90689	1	TRUE	TRUE	TRUE	3PrimeExpressed
65	NEMF:LINC01588	MCF7	16	134.273	2	1.27273	45.3471	1.36364	0	3.90689	1	TRUE	FALSE	FALSE	Both expressed
99	TPT1-AS1:THEM7P	HEYA8	1.82353	83.1765	0	1	10.5211	0	0	3.90689	2	FALSE	FALSE	FALSE	Both expressed
19	USP42:AIMP2	HepG2	121.286	11.2857	1.92857	78.8108	0.642857	0.642857	0	3.80735	1	TRUE	FALSE	FALSE	3PrimeExpressed
66	GBF1:MACROD2	MCF7	10.0909	37.3636	0.818183	1.45819	0.62639	0.272727	0	3.70044	1	TRUE	FALSE	FALSE	3PrimeExpressed
100	TRABD2A:AC073283.4	HEYA8	455.636	57673.4	140.149	10.3529	25425.6	3.82353	0	3.70044	1	FALSE	FALSE	FALSE	Both expressed
101	WWTR1:THRAP3	HEYA8	529.412	152.188	19.7528	13.0959	30.7882	10.903	0	3.70044	3	FALSE	FALSE	FALSE	Both expressed	WWTR1
67	SMARCC1:EMCN	MCF7	5.6393	78.41	12.5871	1.54643	1.81818	3.90909	0	3.58496	2	TRUE	FALSE	FALSE	Both expressed
68	TANC2:TLK2	MCF7	141.909	47.3105	3.59856	12.0406	0.448013	2.63636	0	3.58496	1	TRUE	FALSE	FALSE	3PrimeExpressed
24	C16orf87:ORC6	K562	36.7857	16.6429	0	10.9729	7.07143	0	0	3.45943	2	TRUE	FALSE	FALSE	Both expressed
69	ATXN7L3:FAM171A2	MCF7	16.8182	40.3636	1.36364	0.363636	0.729788	0.636364	0	3.45943	1	TRUE	TRUE	TRUE	Both not expressed
70	RP5-896L10.1:RP11-15E18.1	MCF7	1.54545	5.36364	0	0.272727	0.181818	0	0	3.45943	1	TRUE	FALSE	FALSE	Both not expressed
102	NUTM2A-AS1:MINPP1	HEYA8	80.7059	102.353	18.4706	35.1176	48.3173	14.6471	0	3.45943	2	FALSE	FALSE	FALSE	Both expressed
25	BAG6:SLC44A4	K562	0.714286	121.488	39.4404	0.428571	8.32883	6.55053	0	3.32193	2	TRUE	FALSE	FALSE	5PrimeExpressed
103	CCDC127:CYFIP2	HEYA8	141.471	116.706	0.352941	7.28543	51.2353	0.235294	0	3.32193	1	FALSE	FALSE	FALSE	Both expressed
34	ZNF43:LINC02203	A549	0	2.33677	4.66323	0	0.50344	0.833764	0	3	3	TRUE	FALSE	FALSE	Both not expressed
71	GCN1:MSI1	MCF7	14.8182	69.0909	1.54545	0.181818	0	0.545455	0	3	1	TRUE	FALSE	TRUE	Both not expressed
72	GTF2I:GTF2IRD1	MCF7	31.2727	81.3707	65.2657	0.909091	6.4602	1	0	3	3	TRUE	TRUE	FALSE	5PrimeExpressed
73	RP11-15E18.1:PLPPR5	MCF7	4.27273	1.54545	5.18182	0.0909091	0	3.27273	0	3	2	TRUE	FALSE	FALSE	Both not expressed
104	CCZ1B:CCZ1	HEYA8	225.7	109.528	45.4189	121.884	44.7749	3.76471	0	3	3	FALSE	FALSE	FALSE	Both expressed
74	AC005037.3:NIF3L1	MCF7	60.2727	15.3636	3.09091	8.09091	2.36364	1	0	2.80735	2	FALSE	FALSE	FALSE	Both expressed
105	HMGA2:CHMP1A	HEYA8	206.941	483.527	2.41405	11.2839	154.063	1.31571	0	2.80735	1	FALSE	TRUE	FALSE	Both expressed	HMGA2	HMGA2
26	KANSL1:ARL17A	K562	33	33.5	2.28571	3.37003	9.39683	0.642857	0	2.58496	1	FALSE	TRUE	FALSE	Both expressed		KANSL1
35	NCEH1:MUC13	A549	5.08333	45.4167	1.33333	1.16667	7.91667	0.166667	0	2.58496	2	TRUE	FALSE	FALSE	Both expressed
75	PRSS23:SLC35C1	MCF7	126.091	733.164	2.29017	43.2763	167.842	0.454545	0	2.58496	1	TRUE	FALSE	FALSE	Both expressed
76	SULF2:PRICKLE2	MCF7	42.8182	511.4	243.781	2.66812	19.0147	2.81818	0	2.58496	2	TRUE	TRUE	TRUE	Both expressed
106	NLK:RP11-138P22.1	HEYA8	25.0588	65.5361	35.9345	18.5059	15.6357	2.52941	0	2.58496	1	FALSE	FALSE	FALSE	Both expressed
27	CEP70:FAIM	K562	2.28571	22.6429	0	1.07143	1.8311	0	0	2.32193	2	TRUE	FALSE	FALSE	Both expressed
36	STAG3L5P-PVRIG2P-PILRB:GATS	A549	29.3333	27.3759	3.37408	8.91667	3.03203	0.0833333	0	2.32193	1	TRUE	FALSE	FALSE	Both expressed
77	PARD6B:BCAS3	MCF7	547.909	483.111	8.25285	22.2436	10.7273	2	0	2.32193	1	TRUE	FALSE	FALSE	Both expressed
78	PNPLA7:DPH7	MCF7	26.5455	4.72727	0	3.21867	0.272727	0	0	2.32193	1	TRUE	TRUE	TRUE	3PrimeExpressed
79	RP11-145E5.5:CDKN2B-AS1	MCF7	11.1274	16.8784	1.35781	0.454545	4.32619	0.454545	0	2.32193	2	TRUE	FALSE	TRUE	5PrimeExpressed
80	RP11-662G23.1:C8orf88	MCF7	101.182	246.168	3.65028	4.99219	96.7558	1.45455	0	2.32193	2	TRUE	FALSE	FALSE	Both expressed
37	MIR4435-2HG:ANAPC1	A549	46.8333	96.6667	1.5	4.25866	73.1581	1.33333	0	2	1	TRUE	FALSE	FALSE	Both expressed
81	EIF3H:RAD21	MCF7	274.087	556.102	2.35728	9.27273	253.979	0.0909091	0	2	2	TRUE	TRUE	FALSE	Both expressed
82	GNGT1:AC002076.10	MCF7	0	178.636	0	0	48.137	0	0	2	1	FALSE	FALSE	FALSE	5PrimeExpressed
83	HIPK1:DENND2C	MCF7	11.1818	668.388	94.8846	0.0909091	0.545455	3.18182	0	2	1	TRUE	FALSE	FALSE	Both not expressed
84	HIST2H2BE:SV2A	MCF7	7.63636	104.364	0.454545	0	82.7273	0.363636	0	2	1	TRUE	FALSE	FALSE	5PrimeExpressed
85	KDM2A:C11orf86	MCF7	0.727273	87.9091	0	0.272727	1.31707	0	0	2	1	TRUE	FALSE	FALSE	5PrimeExpressed
86	MSL2:STAG1	MCF7	50.5455	17.2727	0.909091	1.81818	1.36364	0.363636	0	2	1	TRUE	TRUE	FALSE	Both expressed
87	PLCG1:TOP1	MCF7	279.182	53.2727	0.0909091	6.36365	0.902303	0	0	2	1	TRUE	FALSE	TRUE	3PrimeExpressed
88	PSMC2:EIF2B3	MCF7	17.9307	251.903	134.712	4.27269	2.8802	2.57685	0	2	1	TRUE	FALSE	FALSE	Both expressed
89	RAD51C:ATXN7	MCF7	35.6364	265.364	0.181818	2.09748	19.2329	0	0	2	2	TRUE	TRUE	TRUE	Both expressed
90	TAF4:BRIP1	MCF7	150.195	48.1818	18.1689	6.43025	0.863636	0.636364	0	2	1	TRUE	TRUE	TRUE	3PrimeExpressed
20	RP11-337C18.8:RP11-1143G9.4	HepG2	236.508	179.857	3069.42	12.5	43.9455	14.5	0	1.58496	1	FALSE	FALSE	FALSE	Both expressed
28	COMMD10:AP3S1	K562	66.5	8	1.21429	30	0.428571	0.357143	0	1.58496	1	TRUE	TRUE	FALSE	3PrimeExpressed
29	E2F4:RPL14	K562	1892.56	46.9681	66.329	17.6153	14.03	22.7604	0	1.58496	1	FALSE	TRUE	FALSE	Both expressed
30	MED15:RPL14	K562	1834.65	191.786	99.9251	13.8128	10.6804	11.8846	0	1.58496	1	FALSE	FALSE	FALSE	Both expressed
38	CTDSP1:C9orf3	A549	136.667	51.9286	0.821438	43.661	5.5	0.25	0	1.58496	1	FALSE	FALSE	FALSE	Both expressed
39	CYP24A1:C9orf3	A549	129.828	596.668	365.671	40.4929	60.9841	8.85	0	1.58496	1	TRUE	FALSE	FALSE	Both expressed
40	MALL:AKR1B10	A549	6226.33	222.171	322.753	3620.84	123.667	47.9842	0	1.58496	1	FALSE	FALSE	FALSE	Both expressed
91	DNAJB6:UBE3C	MCF7	138.826	245.562	9.61211	1.41237	73.7836	0.0909091	0	1.58496	1	TRUE	TRUE	FALSE	Both expressed
92	GIGYF2:EFHD1	MCF7	9.81818	30	0.181818	2.22424	0.545455	0.181818	0	1.58496	2	TRUE	TRUE	FALSE	3PrimeExpressed
93	NAV1:GPR37L1	MCF7	59.4545	1	2.09091	0.363636	0	1	0	1.58496	1	TRUE	FALSE	TRUE	Both not expressed
94	NOC4L:MICALL2	MCF7	32.5151	37.7319	0.934813	4.54891	7.82091	0.0909091	0	1.58496	1	TRUE	FALSE	FALSE	Both expressed
95	RP11-100G15.10:SUGP1	MCF7	31.2727	28.8182	0	3.27474	0	0	0	1.58496	1	FALSE	FALSE	FALSE	3PrimeExpressed
96	SMG6:RTN4RL1	MCF7	13.7273	12.3434	0.20202	1.59091	0.590909	0.0909091	0	1.58496	1	TRUE	FALSE	FALSE	3PrimeExpressed
97	ZKSCAN5:ARPC1A	MCF7	350.771	14.1818	1.95673	108.699	1.12121	0.363636	0	1.58496	1	TRUE	FALSE	FALSE	Both expressed
		CONFIRMED IN COSMIC
		CONFIRMED IN PCWAG
		CONFIRMED IN BOTH COSMIC AND PCWAG
