# Supplementary material for: A systematic benchmark of Nanopore long-read RNA sequencing for transcript-level analysis in human cell lines
Source: Nat Methods. 2025 Mar 13;22(4):801–12. doi: 10.1038/s41592-025-02623-4 (PMC11978509; doi:10.1038/s41592-025-02623-4)
Supplement: Supplementary file 14 — List of validated fusion genes with primer design sequences and validated breakpoints coordinates. [file 41592_2025_2623_MOESM14_ESM.xlsx]

## Sheet: confirmed_candidates
fusion.genes	sample	chrom1	base1	confirmed_base1	strand1	confirmed_strand1	chrom2	base2	confirmed_base2	strand2	confirmed_strand2	gap..kb.	spanning.pairs	spanning.reads	inframe	aligns	rearrangement	classification	known	Splicing_confirmed	confirmed_batch		Forward primer ID	Forward primer Seq	Reverse primer ID	Reverse primer seq
BCAS4:BCAS3	MCF7	chr20	50795173	50795175	+	+	chr17	61368327	61368331	+	+	Inf	0	2855	FALSE	TRUE	TRUE	HighConfidence	Yes	Known	2		BCAS4:BCAS3_F1	CCTCCTGATGCTGCTCGTGGA	BCAS4:BCAS3_R2	GAGGTTACTGCAGAAGGGGT
BCAS4:BCAS3	MCF7	chr20	50795173	50795174	+	+	chr17	61353588	61353586	+	+	Inf	0	39	FALSE	TRUE	TRUE	HighConfidence	Yes	Known	1		BCAS4:BCAS3_F1	CCTCCTGATGCTGCTCGTGGA	BCAS4:BCAS3_R1	TGAGAAGCTGCAGGATCACA
TTC6:RP11-356O9.1	MCF7	chr14	37596005	37596008/37595980	+	+	chr14	37564219	37564217	+	+	31.786	0	87	NA	FALSE	TRUE	LowConfidence	-		1		TTC6:RP11-356O9.1_F1	CCCACTTTTGCTTCGTCACT	TTC6:RP11-356O9.1_R1	TGAGTTAAACTTTCTCCAGGCT
RSBN1:AP4B1-AS1	MCF7	chr1	113811710	113811708	-	-	chr1	113899872	113899870	+	+	88.161	0	36	FALSE	TRUE	TRUE	HighConfidence	-		1		RSBN1:AP4B1-AS1_F1	CTTCACCTTCTCGCCTCTGA	RSBN1:AP4B1-AS1_R1	AGGTCACTTTAGCAGCCACT
TXLNG:SYAP1	MCF7	chrX	16786589	16786589	+	-	chrX	16735227	16735225	+	-	51.361	0	35	FALSE	TRUE	TRUE	HighConfidence	Yes		3		TXLNG:SYAP1_F2	GCTTGTTTGGCTGCTGCCGT	TXLNG:SYAP1_R3	TGGGGCCATTGCATATGCAT
TXLNG:SYAP1	MCF7	chrX	16793786	16793786	+	+	chrX	16735227	16735222	+	+	51.361	0	35	FALSE	TRUE	TRUE	HighConfidence	-	Novel	3		TXLNG:SYAP1_F4	GCTGGAGTGTAGTTAACGCT	TXLNG:SYAP1_R3	TGGGGCCATTGCATATGCAT
RPS6KB1:VMP1	MCF7	chr17	59914703	59914704	+	-	chr17	59839768	59839766	+	-	74.929	0	1359	TRUE	TRUE	TRUE	HighConfidence	Yes	Known	2		RPS6KB1:VMP1_F4	GCCTTCCAGATTCAAGCGAG	RPS6KB1:VMP1_R3	CAAGGTGGATTGCATCGAGG
RPS6KB1:VMP1	MCF7	chr17	59914703	59914703	+	-	chr17	59838295	59838293	+	-	76.406	0	36	FALSE	TRUE	TRUE	HighConfidence	Yes	Known	4		RPS6KB1:VMP1_F6	AGTACGAAAAGTAACAGGAGC	RPS6KB1:VMP1_R4	GTGTGCCCATTTCGCTTTTG
AC099850.1:VMP1	MCF7	chr17	59107591	59107591	+	+	chr17	59838295	59838293	+	+	730.706	0	880	FALSE	TRUE	FALSE	HighConfidence	-		2		AC099850.1:VMP1_F3	CGCCGTGGGACTATTGAAAG	AC099850.1:VMP1_R3	CAAGGTGGATTGCATCGAGG
GIGYF2:EIF4E2	MCF7	chr2	232703489	232703490	+	+	chr2	232580904	232580901	+	+	122.579	0	25	FALSE	TRUE	TRUE	HighConfidence	Yes		2		GIGYF2:EIF4E2_F2	GTCGGCCATCTTGTGTTGTT	GIGYF2:EIF4E2_R2	GAAGAGAACAACAGGACGCC
SLC25A24:NBPF6	MCF7	chr1	108161182	108161182	-	-	chr1	108470597	108470591	+	+	309.418	0	181	TRUE	TRUE	TRUE	HighConfidence	Yes		1		SLC25A24:NBPF6_F1	GAGGATGTAGGGGCCATTCA	SLC25A24:NBPF6_R1	GCATTGCTCATACTCTGCCC
ARFGEF2:SULF2	MCF7	chr20	48922010	48922012	+	+	chr20	47736942	47736943	-	-	1185.07	0	159	TRUE	TRUE	TRUE	HighConfidence	Yes		1		ARFGEF2:SULF2_F1	CCAGACCAAGAGCATGTTCG	ARFGEF2:SULF2_R1	TGCTATTGAGGTACACGGCA
SYTL2:PICALM	MCF7	chr11	85757625	85757625	-	-	chr11	85974812	85974814	-	-	217.186	0	123	FALSE	TRUE	TRUE	HighConfidence	Yes		1		SYTL2:PICALM_F1	GCCCTGAGAATTTTGAGCCA	SYTL2:PICALM_R1	GCTCTGTGAGGACTGTGACT
BCAS4:ZMYND8	MCF7	chr20	50795173	50795173	+	+	chr20	47221474	47221476	-	-	3573.7	0	34	FALSE	TRUE	TRUE	HighConfidence	Yes		1		BCAS4:ZMYND8_F1	CCTCCTGATGCTGCTCGTGGA	BCAS4:ZMYND8_R1	TGAAGGTGCTGATTGTGTGC
MYO6:SENP6	MCF7	chr6	75749423	75749425	+	+	chr6	75678583	75678582	+	+	70.837	0	39	FALSE	TRUE	TRUE	HighConfidence	Yes		1		MYO6:SENP6_F1	CCTCCAGCTTCACCCGTACA	MYO6:SENP6_R1	TGAAGATGGTGTGGTTTTCTCC
