# Supplementary material for: A systematic benchmark of Nanopore long-read RNA sequencing for transcript-level analysis in human cell lines
Source: Nat Methods. 2025 Mar 13;22(4):801–12. doi: 10.1038/s41592-025-02623-4 (PMC11978509; doi:10.1038/s41592-025-02623-4)
Supplement: Supplementary file 15 — BED file of identified fusion transcripts in hg38 coordinates. [file 41592_2025_2623_MOESM15_ESM.bed]

chr10	112950298	112950945	TCF7L2:RP11-57H14.3-BambuTx20-5	NA	+	112950298	112950945	178,223,138
chr10	112950298	112950945	TCF7L2:RP11-57H14.3-BambuTx20-5	NA	+	112950298	112950945	178,223,138
chr10	112950298	112950945	TCF7L2:RP11-57H14.3-BambuTx20-5	NA	+	112950298	112950945	178,223,138
chr10	112950298	112950945	TCF7L2:RP11-57H14.3-BambuTx20-5	NA	+	112950298	112950945	178,223,138
chr10	112862240	112862372	TCF7L2:RP11-57H14.3-BambuTx20-3	NA	+	112862240	112862372	178,223,138
chr10	112862240	112862372	TCF7L2:RP11-57H14.3-BambuTx20-3	NA	+	112862240	112862372	178,223,138
chr10	112862240	112862372	TCF7L2:RP11-57H14.3-BambuTx20-3	NA	+	112862240	112862372	178,223,138
chr10	112862240	112862372	TCF7L2:RP11-57H14.3-BambuTx20-3	NA	+	112862240	112862372	178,223,138
chr10	112862240	112862372	TCF7L2:RP11-57H14.3-BambuTx20-3	NA	+	112862240	112862372	178,223,138
chr10	112862240	112862372	TCF7L2:RP11-57H14.3-BambuTx20-3	NA	+	112862240	112862372	178,223,138
chr10	112862240	112862372	TCF7L2:RP11-57H14.3-BambuTx20-3	NA	+	112862240	112862372	178,223,138
chr10	112862240	112862372	TCF7L2:RP11-57H14.3-BambuTx20-3	NA	+	112862240	112862372	178,223,138
chr10	112862240	112862372	TCF7L2:RP11-57H14.3-BambuTx20-3	NA	+	112862240	112862372	178,223,138
chr10	112862240	112862372	TCF7L2:RP11-57H14.3-BambuTx20-3	NA	+	112862240	112862372	178,223,138
chr14	96502390	96502600	PAPOLA:AK7-BambuTx27-5	NA	+	96502390	96502600	253,191,111
chr14	96345054	96345227	PAPOLA:AK7-BambuTx27-3	NA	+	96345054	96345227	253,191,111
chr14	96345054	96345227	PAPOLA:AK7-BambuTx27-3	NA	+	96345054	96345227	253,191,111
chr14	96345054	96345227	PAPOLA:AK7-BambuTx27-3	NA	+	96345054	96345227	253,191,111
chr14	96345054	96345227	PAPOLA:AK7-BambuTx27-3	NA	+	96345054	96345227	253,191,111
chr14	96345054	96345227	PAPOLA:AK7-BambuTx27-3	NA	+	96345054	96345227	253,191,111
chr14	96345054	96345227	PAPOLA:AK7-BambuTx27-3	NA	+	96345054	96345227	253,191,111
chr14	96345054	96345227	PAPOLA:AK7-BambuTx27-3	NA	+	96345054	96345227	253,191,111
chr14	96345054	96345227	PAPOLA:AK7-BambuTx27-3	NA	+	96345054	96345227	253,191,111
chr14	96345054	96345227	PAPOLA:AK7-BambuTx27-3	NA	+	96345054	96345227	253,191,111
chr14	96345054	96345227	PAPOLA:AK7-BambuTx27-3	NA	+	96345054	96345227	253,191,111
chr14	96345054	96345227	PAPOLA:AK7-BambuTx27-3	NA	+	96345054	96345227	253,191,111
chr14	96345054	96345227	PAPOLA:AK7-BambuTx27-3	NA	+	96345054	96345227	253,191,111
chr14	96345054	96345227	PAPOLA:AK7-BambuTx27-3	NA	+	96345054	96345227	253,191,111
chr14	96345054	96345227	PAPOLA:AK7-BambuTx27-3	NA	+	96345054	96345227	253,191,111
chr14	96345054	96345227	PAPOLA:AK7-BambuTx27-3	NA	+	96345054	96345227	253,191,111
chr14	96345054	96345227	PAPOLA:AK7-BambuTx27-3	NA	+	96345054	96345227	253,191,111
chr14	96345054	96345227	PAPOLA:AK7-BambuTx27-3	NA	+	96345054	96345227	253,191,111
chr14	96345054	96345227	PAPOLA:AK7-BambuTx27-3	NA	+	96345054	96345227	253,191,111
chr14	96345054	96345227	PAPOLA:AK7-BambuTx27-3	NA	+	96345054	96345227	253,191,111
chr14	96502406	96502600	PAPOLA:AK7-BambuTx28-5	NA	+	96502406	96502600	253,191,111
chr14	96345054	96345227	PAPOLA:AK7-BambuTx28-3	NA	+	96345054	96345227	253,191,111
chr14	96345054	96345227	PAPOLA:AK7-BambuTx28-3	NA	+	96345054	96345227	253,191,111
chr14	96345054	96345227	PAPOLA:AK7-BambuTx28-3	NA	+	96345054	96345227	253,191,111
chr14	96345054	96345227	PAPOLA:AK7-BambuTx28-3	NA	+	96345054	96345227	253,191,111
chr14	96345054	96345227	PAPOLA:AK7-BambuTx28-3	NA	+	96345054	96345227	253,191,111
chr14	96345054	96345227	PAPOLA:AK7-BambuTx28-3	NA	+	96345054	96345227	253,191,111
chr14	96345054	96345227	PAPOLA:AK7-BambuTx28-3	NA	+	96345054	96345227	253,191,111
chr14	96345054	96345227	PAPOLA:AK7-BambuTx28-3	NA	+	96345054	96345227	253,191,111
chr14	96345054	96345227	PAPOLA:AK7-BambuTx28-3	NA	+	96345054	96345227	253,191,111
chr14	96345054	96345227	PAPOLA:AK7-BambuTx28-3	NA	+	96345054	96345227	253,191,111
chr14	96345054	96345227	PAPOLA:AK7-BambuTx28-3	NA	+	96345054	96345227	253,191,111
chr14	96345054	96345227	PAPOLA:AK7-BambuTx28-3	NA	+	96345054	96345227	253,191,111
chr14	96345054	96345227	PAPOLA:AK7-BambuTx28-3	NA	+	96345054	96345227	253,191,111
chr14	96345054	96345227	PAPOLA:AK7-BambuTx28-3	NA	+	96345054	96345227	253,191,111
chr14	96345054	96345227	PAPOLA:AK7-BambuTx28-3	NA	+	96345054	96345227	253,191,111
chr14	96345054	96345227	PAPOLA:AK7-BambuTx28-3	NA	+	96345054	96345227	253,191,111
chr14	96345054	96345227	PAPOLA:AK7-BambuTx28-3	NA	+	96345054	96345227	253,191,111
chr14	96345054	96345227	PAPOLA:AK7-BambuTx28-3	NA	+	96345054	96345227	253,191,111
chr14	96345054	96345227	PAPOLA:AK7-BambuTx28-3	NA	+	96345054	96345227	253,191,111
chr14	96345054	96345227	PAPOLA:AK7-BambuTx28-3	NA	+	96345054	96345227	253,191,111
chr10	87342242	87342388	NUTM2A-AS1:MINPP1-BambuTx35-5	NA	-	87342242	87342388	251,154,153
chr10	87342242	87342388	NUTM2A-AS1:MINPP1-BambuTx35-5	NA	-	87342242	87342388	251,154,153
chr10	87342242	87342388	NUTM2A-AS1:MINPP1-BambuTx35-5	NA	-	87342242	87342388	251,154,153
chr10	87342242	87342388	NUTM2A-AS1:MINPP1-BambuTx35-5	NA	-	87342242	87342388	251,154,153
chr10	87383641	87384015	NUTM2A-AS1:MINPP1-BambuTx35-3	NA	+	87383641	87384015	251,154,153
chr10	87342242	87342404	NUTM2A-AS1:MINPP1-BambuTx36-5	NA	-	87342242	87342404	251,154,153
chr10	87342242	87342404	NUTM2A-AS1:MINPP1-BambuTx36-5	NA	-	87342242	87342404	251,154,153
chr10	87342242	87342404	NUTM2A-AS1:MINPP1-BambuTx36-5	NA	-	87342242	87342404	251,154,153
chr10	87420254	87420307	NUTM2A-AS1:MINPP1-BambuTx36-3	NA	+	87420254	87420307	251,154,153
chr10	87420254	87420307	NUTM2A-AS1:MINPP1-BambuTx36-3	NA	+	87420254	87420307	251,154,153
chr6	31652400	31652658	BAG6:SLC44A4-BambuTx40-5	NA	-	31652400	31652658	227,26,28
chr6	31652400	31652658	BAG6:SLC44A4-BambuTx40-5	NA	-	31652400	31652658	227,26,28
chr6	31889529	31889646	BAG6:SLC44A4-BambuTx40-3	NA	-	31889529	31889646	227,26,28
chr6	31889529	31889646	BAG6:SLC44A4-BambuTx40-3	NA	-	31889529	31889646	227,26,28
chr6	31889529	31889646	BAG6:SLC44A4-BambuTx40-3	NA	-	31889529	31889646	227,26,28
chr6	31889529	31889646	BAG6:SLC44A4-BambuTx40-3	NA	-	31889529	31889646	227,26,28
chr6	31889529	31889646	BAG6:SLC44A4-BambuTx40-3	NA	-	31889529	31889646	227,26,28
chr6	31889529	31889646	BAG6:SLC44A4-BambuTx40-3	NA	-	31889529	31889646	227,26,28
chr6	31889529	31889646	BAG6:SLC44A4-BambuTx40-3	NA	-	31889529	31889646	227,26,28
chr6	31889529	31889646	BAG6:SLC44A4-BambuTx40-3	NA	-	31889529	31889646	227,26,28
chr6	31889529	31889646	BAG6:SLC44A4-BambuTx40-3	NA	-	31889529	31889646	227,26,28
chr6	31889529	31889646	BAG6:SLC44A4-BambuTx40-3	NA	-	31889529	31889646	227,26,28
chr6	31889529	31889646	BAG6:SLC44A4-BambuTx40-3	NA	-	31889529	31889646	227,26,28
chr6	31889529	31889646	BAG6:SLC44A4-BambuTx40-3	NA	-	31889529	31889646	227,26,28
chr6	31889529	31889646	BAG6:SLC44A4-BambuTx40-3	NA	-	31889529	31889646	227,26,28
chr6	31889529	31889646	BAG6:SLC44A4-BambuTx40-3	NA	-	31889529	31889646	227,26,28
chr6	31889529	31889646	BAG6:SLC44A4-BambuTx40-3	NA	-	31889529	31889646	227,26,28
chr6	31889529	31889646	BAG6:SLC44A4-BambuTx40-3	NA	-	31889529	31889646	227,26,28
chr6	31889529	31889646	BAG6:SLC44A4-BambuTx40-3	NA	-	31889529	31889646	227,26,28
chr6	31889529	31889646	BAG6:SLC44A4-BambuTx40-3	NA	-	31889529	31889646	227,26,28
chr6	31889529	31889646	BAG6:SLC44A4-BambuTx40-3	NA	-	31889529	31889646	227,26,28
chr6	31889529	31889646	BAG6:SLC44A4-BambuTx40-3	NA	-	31889529	31889646	227,26,28
chr6	31889529	31889646	BAG6:SLC44A4-BambuTx40-3	NA	-	31889529	31889646	227,26,28
chr6	31889529	31889646	BAG6:SLC44A4-BambuTx40-3	NA	-	31889529	31889646	227,26,28
chr6	31889529	31889646	BAG6:SLC44A4-BambuTx40-3	NA	-	31889529	31889646	227,26,28
chr6	31652424	31652659	BAG6:SLC44A4-BambuTx41-5	NA	-	31652424	31652659	227,26,28
chr6	31652424	31652659	BAG6:SLC44A4-BambuTx41-5	NA	-	31652424	31652659	227,26,28
chr6	31889529	31889646	BAG6:SLC44A4-BambuTx41-3	NA	-	31889529	31889646	227,26,28
chr6	31889529	31889646	BAG6:SLC44A4-BambuTx41-3	NA	-	31889529	31889646	227,26,28
chr6	31889529	31889646	BAG6:SLC44A4-BambuTx41-3	NA	-	31889529	31889646	227,26,28
chr6	31889529	31889646	BAG6:SLC44A4-BambuTx41-3	NA	-	31889529	31889646	227,26,28
chr6	31889529	31889646	BAG6:SLC44A4-BambuTx41-3	NA	-	31889529	31889646	227,26,28
chr6	31889529	31889646	BAG6:SLC44A4-BambuTx41-3	NA	-	31889529	31889646	227,26,28
chr6	31889529	31889646	BAG6:SLC44A4-BambuTx41-3	NA	-	31889529	31889646	227,26,28
chr6	31889529	31889646	BAG6:SLC44A4-BambuTx41-3	NA	-	31889529	31889646	227,26,28
chr6	31889529	31889646	BAG6:SLC44A4-BambuTx41-3	NA	-	31889529	31889646	227,26,28
chr6	31889529	31889646	BAG6:SLC44A4-BambuTx41-3	NA	-	31889529	31889646	227,26,28
chr6	31889529	31889646	BAG6:SLC44A4-BambuTx41-3	NA	-	31889529	31889646	227,26,28
chr6	31889529	31889646	BAG6:SLC44A4-BambuTx41-3	NA	-	31889529	31889646	227,26,28
chr6	31889529	31889646	BAG6:SLC44A4-BambuTx41-3	NA	-	31889529	31889646	227,26,28
chr6	31889529	31889646	BAG6:SLC44A4-BambuTx41-3	NA	-	31889529	31889646	227,26,28
chr6	31889529	31889646	BAG6:SLC44A4-BambuTx41-3	NA	-	31889529	31889646	227,26,28
chr6	31889529	31889646	BAG6:SLC44A4-BambuTx41-3	NA	-	31889529	31889646	227,26,28
chr6	31889529	31889646	BAG6:SLC44A4-BambuTx41-3	NA	-	31889529	31889646	227,26,28
chr6	31889529	31889646	BAG6:SLC44A4-BambuTx41-3	NA	-	31889529	31889646	227,26,28
chr6	31889529	31889646	BAG6:SLC44A4-BambuTx41-3	NA	-	31889529	31889646	227,26,28
chr6	31889529	31889646	BAG6:SLC44A4-BambuTx41-3	NA	-	31889529	31889646	227,26,28
chr6	31889529	31889646	BAG6:SLC44A4-BambuTx41-3	NA	-	31889529	31889646	227,26,28
chr6	31889529	31889646	BAG6:SLC44A4-BambuTx41-3	NA	-	31889529	31889646	227,26,28
chr6	31889529	31889646	BAG6:SLC44A4-BambuTx41-3	NA	-	31889529	31889646	227,26,28
chr9	21802657	21802781	RP11-145E5.5:CDKN2B-AS1-BambuTx48-5	NA	+	21802657	21802781	253,191,111
chr9	21802657	21802781	RP11-145E5.5:CDKN2B-AS1-BambuTx48-5	NA	+	21802657	21802781	253,191,111
chr9	21802657	21802781	RP11-145E5.5:CDKN2B-AS1-BambuTx48-5	NA	+	21802657	21802781	253,191,111
chr9	21802657	21802781	RP11-145E5.5:CDKN2B-AS1-BambuTx48-5	NA	+	21802657	21802781	253,191,111
chr9	21799699	21799801	RP11-145E5.5:CDKN2B-AS1-BambuTx48-3	NA	+	21799699	21799801	253,191,111
chr9	21799699	21799801	RP11-145E5.5:CDKN2B-AS1-BambuTx48-3	NA	+	21799699	21799801	253,191,111
chr9	21799699	21799801	RP11-145E5.5:CDKN2B-AS1-BambuTx48-3	NA	+	21799699	21799801	253,191,111
chr9	21799699	21799801	RP11-145E5.5:CDKN2B-AS1-BambuTx48-3	NA	+	21799699	21799801	253,191,111
chr8	116755666	116755823	EIF3H:RAD21-BambuTx59-5	NA	-	116755666	116755823	253,191,111
chr8	116891550	116891717	EIF3H:RAD21-BambuTx59-3	NA	-	116891550	116891717	253,191,111
chr8	116891550	116891717	EIF3H:RAD21-BambuTx59-3	NA	-	116891550	116891717	253,191,111
chr8	116891550	116891717	EIF3H:RAD21-BambuTx59-3	NA	-	116891550	116891717	253,191,111
chr8	116891550	116891717	EIF3H:RAD21-BambuTx59-3	NA	-	116891550	116891717	253,191,111
chr8	116891550	116891717	EIF3H:RAD21-BambuTx59-3	NA	-	116891550	116891717	253,191,111
chr8	116891550	116891717	EIF3H:RAD21-BambuTx59-3	NA	-	116891550	116891717	253,191,111
chr8	116755666	116755823	EIF3H:RAD21-BambuTx60-5	NA	-	116755666	116755823	253,191,111
chr8	116755666	116755823	EIF3H:RAD21-BambuTx60-5	NA	-	116755666	116755823	253,191,111
chr8	116888593	116888742	EIF3H:RAD21-BambuTx60-3	NA	-	116888593	116888742	253,191,111
chr8	116888593	116888742	EIF3H:RAD21-BambuTx60-3	NA	-	116888593	116888742	253,191,111
chr8	116888593	116888742	EIF3H:RAD21-BambuTx60-3	NA	-	116888593	116888742	253,191,111
chr8	116888593	116888742	EIF3H:RAD21-BambuTx60-3	NA	-	116888593	116888742	253,191,111
chr8	116726016	116726172	EIF3H:RAD21-BambuTx61-5	NA	-	116726016	116726172	253,191,111
chr8	116888593	116888742	EIF3H:RAD21-BambuTx61-3	NA	-	116888593	116888742	253,191,111
chr8	116888593	116888742	EIF3H:RAD21-BambuTx61-3	NA	-	116888593	116888742	253,191,111
chr8	116888593	116888742	EIF3H:RAD21-BambuTx61-3	NA	-	116888593	116888742	253,191,111
chr8	116888593	116888742	EIF3H:RAD21-BambuTx61-3	NA	-	116888593	116888742	253,191,111
chr20	54173322	54173973	CYP24A1:C9orf3-BambuTx62-5	NA	-	54173322	54173973	166,206,227
chr20	54173322	54173973	CYP24A1:C9orf3-BambuTx62-5	NA	-	54173322	54173973	166,206,227
chr20	54173322	54173973	CYP24A1:C9orf3-BambuTx62-5	NA	-	54173322	54173973	166,206,227
chr20	54173322	54173973	CYP24A1:C9orf3-BambuTx62-5	NA	-	54173322	54173973	166,206,227
chr20	54173322	54173973	CYP24A1:C9orf3-BambuTx62-5	NA	-	54173322	54173973	166,206,227
chr20	54173322	54173973	CYP24A1:C9orf3-BambuTx62-5	NA	-	54173322	54173973	166,206,227
chr20	54173322	54173973	CYP24A1:C9orf3-BambuTx62-5	NA	-	54173322	54173973	166,206,227
chr20	54173322	54173973	CYP24A1:C9orf3-BambuTx62-5	NA	-	54173322	54173973	166,206,227
chr20	54173322	54173973	CYP24A1:C9orf3-BambuTx62-5	NA	-	54173322	54173973	166,206,227
chr20	54173322	54173973	CYP24A1:C9orf3-BambuTx62-5	NA	-	54173322	54173973	166,206,227
chr20	54173322	54173973	CYP24A1:C9orf3-BambuTx62-5	NA	-	54173322	54173973	166,206,227
chr9	94725216	94726700	CYP24A1:C9orf3-BambuTx62-3	NA	+	94725216	94726700	166,206,227
chr20	54169592	54169807	CYP24A1:C9orf3-BambuTx65-5	NA	-	54169592	54169807	166,206,227
chr20	54169592	54169807	CYP24A1:C9orf3-BambuTx65-5	NA	-	54169592	54169807	166,206,227
chr20	54169592	54169807	CYP24A1:C9orf3-BambuTx65-5	NA	-	54169592	54169807	166,206,227
chr20	54169592	54169807	CYP24A1:C9orf3-BambuTx65-5	NA	-	54169592	54169807	166,206,227
chr20	54169592	54169807	CYP24A1:C9orf3-BambuTx65-5	NA	-	54169592	54169807	166,206,227
chr20	54169592	54169807	CYP24A1:C9orf3-BambuTx65-5	NA	-	54169592	54169807	166,206,227
chr20	54169592	54169807	CYP24A1:C9orf3-BambuTx65-5	NA	-	54169592	54169807	166,206,227
chr20	54169592	54169807	CYP24A1:C9orf3-BambuTx65-5	NA	-	54169592	54169807	166,206,227
chr9	94725216	94726700	CYP24A1:C9orf3-BambuTx65-3	NA	+	94725216	94726700	166,206,227
chr20	54167958	54168263	CYP24A1:C9orf3-BambuTx66-5	NA	-	54167958	54168263	166,206,227
chr20	54167958	54168263	CYP24A1:C9orf3-BambuTx66-5	NA	-	54167958	54168263	166,206,227
chr20	54167958	54168263	CYP24A1:C9orf3-BambuTx66-5	NA	-	54167958	54168263	166,206,227
chr20	54167958	54168263	CYP24A1:C9orf3-BambuTx66-5	NA	-	54167958	54168263	166,206,227
chr20	54167958	54168263	CYP24A1:C9orf3-BambuTx66-5	NA	-	54167958	54168263	166,206,227
chr20	54167958	54168263	CYP24A1:C9orf3-BambuTx66-5	NA	-	54167958	54168263	166,206,227
chr20	54167958	54168263	CYP24A1:C9orf3-BambuTx66-5	NA	-	54167958	54168263	166,206,227
chr20	54167958	54168263	CYP24A1:C9orf3-BambuTx66-5	NA	-	54167958	54168263	166,206,227
chr9	94725216	94726700	CYP24A1:C9orf3-BambuTx66-3	NA	+	94725216	94726700	166,206,227
chr12	132144456	132144605	NOC4L:MICALL2-BambuTx70-5	NA	+	132144456	132144605	253,191,111
chr12	132144456	132144605	NOC4L:MICALL2-BambuTx70-5	NA	+	132144456	132144605	253,191,111
chr12	132144456	132144605	NOC4L:MICALL2-BambuTx70-5	NA	+	132144456	132144605	253,191,111
chr12	132144456	132144605	NOC4L:MICALL2-BambuTx70-5	NA	+	132144456	132144605	253,191,111
chr12	132144456	132144605	NOC4L:MICALL2-BambuTx70-5	NA	+	132144456	132144605	253,191,111
chr12	132144456	132144605	NOC4L:MICALL2-BambuTx70-5	NA	+	132144456	132144605	253,191,111
chr12	132144456	132144605	NOC4L:MICALL2-BambuTx70-5	NA	+	132144456	132144605	253,191,111
chr12	132144456	132144605	NOC4L:MICALL2-BambuTx70-5	NA	+	132144456	132144605	253,191,111
chr7	1460935	1460995	NOC4L:MICALL2-BambuTx70-3	NA	-	1460935	1460995	253,191,111
chr7	1460935	1460995	NOC4L:MICALL2-BambuTx70-3	NA	-	1460935	1460995	253,191,111
chr7	1460935	1460995	NOC4L:MICALL2-BambuTx70-3	NA	-	1460935	1460995	253,191,111
chr7	1460935	1460995	NOC4L:MICALL2-BambuTx70-3	NA	-	1460935	1460995	253,191,111
chr7	1460935	1460995	NOC4L:MICALL2-BambuTx70-3	NA	-	1460935	1460995	253,191,111
chr7	1460935	1460995	NOC4L:MICALL2-BambuTx70-3	NA	-	1460935	1460995	253,191,111
chr11	809967	810039	RPLP2:RPS6-BambuTx82-5	NA	+	809967	810039	178,223,138
chr11	809967	810039	RPLP2:RPS6-BambuTx82-5	NA	+	809967	810039	178,223,138
chr11	809967	810039	RPLP2:RPS6-BambuTx82-5	NA	+	809967	810039	178,223,138
chr9	19380260	19380375	RPLP2:RPS6-BambuTx82-3	NA	-	19380260	19380375	178,223,138
chr11	809967	810039	RPLP2:RPS6-BambuTx83-5	NA	+	809967	810039	178,223,138
chr11	809967	810039	RPLP2:RPS6-BambuTx83-5	NA	+	809967	810039	178,223,138
chr9	19380260	19380501	RPLP2:RPS6-BambuTx83-3	NA	-	19380260	19380501	178,223,138
chr11	809968	810039	RPLP2:RPS6-BambuTx84-5	NA	+	809968	810039	178,223,138
chr11	809968	810039	RPLP2:RPS6-BambuTx84-5	NA	+	809968	810039	178,223,138
chr11	809968	810039	RPLP2:RPS6-BambuTx84-5	NA	+	809968	810039	178,223,138
chr9	19380260	19380372	RPLP2:RPS6-BambuTx84-3	NA	-	19380260	19380372	178,223,138
chr11	809967	810039	RPLP2:RPS6-BambuTx85-5	NA	+	809967	810039	178,223,138
chr11	809967	810039	RPLP2:RPS6-BambuTx85-5	NA	+	809967	810039	178,223,138
chr11	809967	810039	RPLP2:RPS6-BambuTx85-5	NA	+	809967	810039	178,223,138
chr9	19380260	19380375	RPLP2:RPS6-BambuTx85-3	NA	-	19380260	19380375	178,223,138
chr11	810234	810386	RPLP2:RPS6-BambuTx86-5	NA	+	810234	810386	178,223,138
chr11	810234	810386	RPLP2:RPS6-BambuTx86-5	NA	+	810234	810386	178,223,138
chr9	19380260	19380375	RPLP2:RPS6-BambuTx86-3	NA	-	19380260	19380375	178,223,138
chr16	67192185	67192362	E2F4:RPL14-BambuTx102-5	NA	+	67192185	67192362	178,223,138
chr16	67192185	67192362	E2F4:RPL14-BambuTx102-5	NA	+	67192185	67192362	178,223,138
chr16	67192185	67192362	E2F4:RPL14-BambuTx102-5	NA	+	67192185	67192362	178,223,138
chr16	67192185	67192362	E2F4:RPL14-BambuTx102-5	NA	+	67192185	67192362	178,223,138
chr16	67192185	67192362	E2F4:RPL14-BambuTx102-5	NA	+	67192185	67192362	178,223,138
chr3	40454155	40454379	E2F4:RPL14-BambuTx102-3	NA	+	40454155	40454379	178,223,138
chr3	40454155	40454379	E2F4:RPL14-BambuTx102-3	NA	+	40454155	40454379	178,223,138
chr3	40454155	40454379	E2F4:RPL14-BambuTx102-3	NA	+	40454155	40454379	178,223,138
chr3	40454155	40454379	E2F4:RPL14-BambuTx102-3	NA	+	40454155	40454379	178,223,138
chr16	67192180	67192362	E2F4:RPL14-BambuTx103-5	NA	+	67192180	67192362	178,223,138
chr16	67192180	67192362	E2F4:RPL14-BambuTx103-5	NA	+	67192180	67192362	178,223,138
chr16	67192180	67192362	E2F4:RPL14-BambuTx103-5	NA	+	67192180	67192362	178,223,138
chr16	67192180	67192362	E2F4:RPL14-BambuTx103-5	NA	+	67192180	67192362	178,223,138
chr16	67192180	67192362	E2F4:RPL14-BambuTx103-5	NA	+	67192180	67192362	178,223,138
chr3	40454155	40454379	E2F4:RPL14-BambuTx103-3	NA	+	40454155	40454379	178,223,138
chr3	40454155	40454379	E2F4:RPL14-BambuTx103-3	NA	+	40454155	40454379	178,223,138
chr3	40454155	40454379	E2F4:RPL14-BambuTx103-3	NA	+	40454155	40454379	178,223,138
chr16	67192185	67192362	E2F4:RPL14-BambuTx104-5	NA	+	67192185	67192362	178,223,138
chr16	67192185	67192362	E2F4:RPL14-BambuTx104-5	NA	+	67192185	67192362	178,223,138
chr16	67192185	67192362	E2F4:RPL14-BambuTx104-5	NA	+	67192185	67192362	178,223,138
chr16	67192185	67192362	E2F4:RPL14-BambuTx104-5	NA	+	67192185	67192362	178,223,138
chr16	67192185	67192362	E2F4:RPL14-BambuTx104-5	NA	+	67192185	67192362	178,223,138
chr16	67192185	67192362	E2F4:RPL14-BambuTx104-5	NA	+	67192185	67192362	178,223,138
chr3	40454155	40454379	E2F4:RPL14-BambuTx104-3	NA	+	40454155	40454379	178,223,138
chr3	40454155	40454379	E2F4:RPL14-BambuTx104-3	NA	+	40454155	40454379	178,223,138
chr3	40454155	40454379	E2F4:RPL14-BambuTx104-3	NA	+	40454155	40454379	178,223,138
chr16	67192185	67192362	E2F4:RPL14-BambuTx105-5	NA	+	67192185	67192362	178,223,138
chr16	67192185	67192362	E2F4:RPL14-BambuTx105-5	NA	+	67192185	67192362	178,223,138
chr16	67192185	67192362	E2F4:RPL14-BambuTx105-5	NA	+	67192185	67192362	178,223,138
chr16	67192185	67192362	E2F4:RPL14-BambuTx105-5	NA	+	67192185	67192362	178,223,138
chr16	67192185	67192362	E2F4:RPL14-BambuTx105-5	NA	+	67192185	67192362	178,223,138
chr3	40454155	40454379	E2F4:RPL14-BambuTx105-3	NA	+	40454155	40454379	178,223,138
chr3	40454155	40454379	E2F4:RPL14-BambuTx105-3	NA	+	40454155	40454379	178,223,138
chr3	40454155	40454379	E2F4:RPL14-BambuTx105-3	NA	+	40454155	40454379	178,223,138
chr3	40454155	40454379	E2F4:RPL14-BambuTx105-3	NA	+	40454155	40454379	178,223,138
chr2	177212762	177212871	HNRNPA3:HMGA1-BambuTx110-5	NA	+	177212762	177212871	178,223,138
chr2	177212762	177212871	HNRNPA3:HMGA1-BambuTx110-5	NA	+	177212762	177212871	178,223,138
chr2	177212762	177212871	HNRNPA3:HMGA1-BambuTx110-5	NA	+	177212762	177212871	178,223,138
chr2	177212762	177212871	HNRNPA3:HMGA1-BambuTx110-5	NA	+	177212762	177212871	178,223,138
chr2	177212762	177212871	HNRNPA3:HMGA1-BambuTx110-5	NA	+	177212762	177212871	178,223,138
chr2	177212762	177212871	HNRNPA3:HMGA1-BambuTx110-5	NA	+	177212762	177212871	178,223,138
chr2	177212762	177212871	HNRNPA3:HMGA1-BambuTx110-5	NA	+	177212762	177212871	178,223,138
chr6	34231951	34232073	HNRNPA3:HMGA1-BambuTx110-3	NA	+	34231951	34232073	178,223,138
chr6	34231951	34232073	HNRNPA3:HMGA1-BambuTx110-3	NA	+	34231951	34232073	178,223,138
chr6	34231951	34232073	HNRNPA3:HMGA1-BambuTx110-3	NA	+	34231951	34232073	178,223,138
chr2	177212743	177212871	HNRNPA3:HMGA1-BambuTx111-5	NA	+	177212743	177212871	178,223,138
chr2	177212743	177212871	HNRNPA3:HMGA1-BambuTx111-5	NA	+	177212743	177212871	178,223,138
chr2	177212743	177212871	HNRNPA3:HMGA1-BambuTx111-5	NA	+	177212743	177212871	178,223,138
chr2	177212743	177212871	HNRNPA3:HMGA1-BambuTx111-5	NA	+	177212743	177212871	178,223,138
chr2	177212743	177212871	HNRNPA3:HMGA1-BambuTx111-5	NA	+	177212743	177212871	178,223,138
chr2	177212743	177212871	HNRNPA3:HMGA1-BambuTx111-5	NA	+	177212743	177212871	178,223,138
chr2	177212743	177212871	HNRNPA3:HMGA1-BambuTx111-5	NA	+	177212743	177212871	178,223,138
chr6	34231951	34232073	HNRNPA3:HMGA1-BambuTx111-3	NA	+	34231951	34232073	178,223,138
chr6	34231951	34232073	HNRNPA3:HMGA1-BambuTx111-3	NA	+	34231951	34232073	178,223,138
chr6	34231951	34232073	HNRNPA3:HMGA1-BambuTx111-3	NA	+	34231951	34232073	178,223,138
chr2	177212741	177212871	HNRNPA3:HMGA1-BambuTx112-5	NA	+	177212741	177212871	178,223,138
chr2	177212741	177212871	HNRNPA3:HMGA1-BambuTx112-5	NA	+	177212741	177212871	178,223,138
chr2	177212741	177212871	HNRNPA3:HMGA1-BambuTx112-5	NA	+	177212741	177212871	178,223,138
chr2	177212741	177212871	HNRNPA3:HMGA1-BambuTx112-5	NA	+	177212741	177212871	178,223,138
chr2	177212741	177212871	HNRNPA3:HMGA1-BambuTx112-5	NA	+	177212741	177212871	178,223,138
chr2	177212741	177212871	HNRNPA3:HMGA1-BambuTx112-5	NA	+	177212741	177212871	178,223,138
chr2	177212741	177212871	HNRNPA3:HMGA1-BambuTx112-5	NA	+	177212741	177212871	178,223,138
chr2	177212741	177212871	HNRNPA3:HMGA1-BambuTx112-5	NA	+	177212741	177212871	178,223,138
chr6	34231951	34232073	HNRNPA3:HMGA1-BambuTx112-3	NA	+	34231951	34232073	178,223,138
chr6	34231951	34232073	HNRNPA3:HMGA1-BambuTx112-3	NA	+	34231951	34232073	178,223,138
chr6	34231951	34232073	HNRNPA3:HMGA1-BambuTx112-3	NA	+	34231951	34232073	178,223,138
chr2	177212741	177212871	HNRNPA3:HMGA1-BambuTx113-5	NA	+	177212741	177212871	178,223,138
chr2	177212741	177212871	HNRNPA3:HMGA1-BambuTx113-5	NA	+	177212741	177212871	178,223,138
chr2	177212741	177212871	HNRNPA3:HMGA1-BambuTx113-5	NA	+	177212741	177212871	178,223,138
chr2	177212741	177212871	HNRNPA3:HMGA1-BambuTx113-5	NA	+	177212741	177212871	178,223,138
chr2	177212741	177212871	HNRNPA3:HMGA1-BambuTx113-5	NA	+	177212741	177212871	178,223,138
chr2	177212741	177212871	HNRNPA3:HMGA1-BambuTx113-5	NA	+	177212741	177212871	178,223,138
chr2	177212741	177212871	HNRNPA3:HMGA1-BambuTx113-5	NA	+	177212741	177212871	178,223,138
chr6	34231951	34232073	HNRNPA3:HMGA1-BambuTx113-3	NA	+	34231951	34232073	178,223,138
chr6	34231951	34232073	HNRNPA3:HMGA1-BambuTx113-3	NA	+	34231951	34232073	178,223,138
chr6	34231951	34232073	HNRNPA3:HMGA1-BambuTx113-3	NA	+	34231951	34232073	178,223,138
chr16	29898941	29899303	SEZ6L2:GPM6A-BambuTx141-5	NA	-	29898941	29899303	253,191,111
chr16	29898941	29899303	SEZ6L2:GPM6A-BambuTx141-5	NA	-	29898941	29899303	253,191,111
chr4	176028328	176028627	SEZ6L2:GPM6A-BambuTx141-3	NA	-	176028328	176028627	253,191,111
chr4	176028328	176028627	SEZ6L2:GPM6A-BambuTx141-3	NA	-	176028328	176028627	253,191,111
chr4	176028328	176028627	SEZ6L2:GPM6A-BambuTx141-3	NA	-	176028328	176028627	253,191,111
chr4	176028328	176028627	SEZ6L2:GPM6A-BambuTx141-3	NA	-	176028328	176028627	253,191,111
chr4	176028328	176028627	SEZ6L2:GPM6A-BambuTx141-3	NA	-	176028328	176028627	253,191,111
chr4	176028328	176028627	SEZ6L2:GPM6A-BambuTx141-3	NA	-	176028328	176028627	253,191,111
chr4	176028328	176028627	SEZ6L2:GPM6A-BambuTx141-3	NA	-	176028328	176028627	253,191,111
chr4	176028328	176028627	SEZ6L2:GPM6A-BambuTx141-3	NA	-	176028328	176028627	253,191,111
chr4	176028328	176028627	SEZ6L2:GPM6A-BambuTx141-3	NA	-	176028328	176028627	253,191,111
chr4	176028328	176028627	SEZ6L2:GPM6A-BambuTx141-3	NA	-	176028328	176028627	253,191,111
chr4	176028328	176028627	SEZ6L2:GPM6A-BambuTx141-3	NA	-	176028328	176028627	253,191,111
chr4	176028328	176028627	SEZ6L2:GPM6A-BambuTx141-3	NA	-	176028328	176028627	253,191,111
chr4	176028328	176028627	SEZ6L2:GPM6A-BambuTx141-3	NA	-	176028328	176028627	253,191,111
chr11	809967	810039	RPLP2:RPS6-BambuTx157-5	NA	+	809967	810039	178,223,138
chr11	809967	810039	RPLP2:RPS6-BambuTx157-5	NA	+	809967	810039	178,223,138
chr11	809967	810039	RPLP2:RPS6-BambuTx157-5	NA	+	809967	810039	178,223,138
chr9	19380260	19380375	RPLP2:RPS6-BambuTx157-3	NA	-	19380260	19380375	178,223,138
chr11	810234	810357	RPLP2:RPS6-BambuTx158-5	NA	+	810234	810357	178,223,138
chr11	810234	810357	RPLP2:RPS6-BambuTx158-5	NA	+	810234	810357	178,223,138
chr9	19380260	19380375	RPLP2:RPS6-BambuTx158-3	NA	-	19380260	19380375	178,223,138
chr11	810234	810357	RPLP2:RPS6-BambuTx159-5	NA	+	810234	810357	178,223,138
chr11	810234	810357	RPLP2:RPS6-BambuTx159-5	NA	+	810234	810357	178,223,138
chr9	19380260	19380375	RPLP2:RPS6-BambuTx159-3	NA	-	19380260	19380375	178,223,138
chr11	812534	812624	RPLP2:RPS6-BambuTx160-5	NA	+	812534	812624	178,223,138
chr9	19380260	19380377	RPLP2:RPS6-BambuTx160-3	NA	-	19380260	19380377	178,223,138
chr2	177212760	177212871	HNRNPA3:HMGA1-BambuTx165-5	NA	+	177212760	177212871	178,223,138
chr2	177212760	177212871	HNRNPA3:HMGA1-BambuTx165-5	NA	+	177212760	177212871	178,223,138
chr2	177212760	177212871	HNRNPA3:HMGA1-BambuTx165-5	NA	+	177212760	177212871	178,223,138
chr2	177212760	177212871	HNRNPA3:HMGA1-BambuTx165-5	NA	+	177212760	177212871	178,223,138
chr2	177212760	177212871	HNRNPA3:HMGA1-BambuTx165-5	NA	+	177212760	177212871	178,223,138
chr6	34231951	34232073	HNRNPA3:HMGA1-BambuTx165-3	NA	+	34231951	34232073	178,223,138
chr6	34231951	34232073	HNRNPA3:HMGA1-BambuTx165-3	NA	+	34231951	34232073	178,223,138
chr6	34231951	34232073	HNRNPA3:HMGA1-BambuTx165-3	NA	+	34231951	34232073	178,223,138
chr22	20564612	20564618	MED15:RPL14-BambuTx167-5	NA	+	20564612	20564618	178,223,138
chr3	40458642	40458736	MED15:RPL14-BambuTx167-3	NA	+	40458642	40458736	178,223,138
chr3	40458642	40458736	MED15:RPL14-BambuTx167-3	NA	+	40458642	40458736	178,223,138
chr3	40458642	40458736	MED15:RPL14-BambuTx167-3	NA	+	40458642	40458736	178,223,138
chr3	40458642	40458736	MED15:RPL14-BambuTx167-3	NA	+	40458642	40458736	178,223,138
chr5	116085002	116085093	COMMD10:AP3S1-BambuTx186-5	NA	+	116085002	116085093	178,223,138
chr5	116085002	116085093	COMMD10:AP3S1-BambuTx186-5	NA	+	116085002	116085093	178,223,138
chr5	116085002	116085093	COMMD10:AP3S1-BambuTx186-5	NA	+	116085002	116085093	178,223,138
chr5	116085002	116085093	COMMD10:AP3S1-BambuTx186-5	NA	+	116085002	116085093	178,223,138
chr5	115895087	115895158	COMMD10:AP3S1-BambuTx186-3	NA	+	115895087	115895158	178,223,138
chr5	115895087	115895158	COMMD10:AP3S1-BambuTx186-3	NA	+	115895087	115895158	178,223,138
chr10	112950255	112950945	TCF7L2:RP11-57H14.3-BambuTx196-5	NA	+	112950255	112950945	178,223,138
chr10	112950255	112950945	TCF7L2:RP11-57H14.3-BambuTx196-5	NA	+	112950255	112950945	178,223,138
chr10	112950255	112950945	TCF7L2:RP11-57H14.3-BambuTx196-5	NA	+	112950255	112950945	178,223,138
chr10	112950255	112950945	TCF7L2:RP11-57H14.3-BambuTx196-5	NA	+	112950255	112950945	178,223,138
chr10	112950255	112950945	TCF7L2:RP11-57H14.3-BambuTx196-5	NA	+	112950255	112950945	178,223,138
chr10	112862240	112862372	TCF7L2:RP11-57H14.3-BambuTx196-3	NA	+	112862240	112862372	178,223,138
chr10	112862240	112862372	TCF7L2:RP11-57H14.3-BambuTx196-3	NA	+	112862240	112862372	178,223,138
chr10	112862240	112862372	TCF7L2:RP11-57H14.3-BambuTx196-3	NA	+	112862240	112862372	178,223,138
chr10	112862240	112862372	TCF7L2:RP11-57H14.3-BambuTx196-3	NA	+	112862240	112862372	178,223,138
chr10	112862240	112862372	TCF7L2:RP11-57H14.3-BambuTx196-3	NA	+	112862240	112862372	178,223,138
chr10	112862240	112862372	TCF7L2:RP11-57H14.3-BambuTx196-3	NA	+	112862240	112862372	178,223,138
chr10	112862240	112862372	TCF7L2:RP11-57H14.3-BambuTx196-3	NA	+	112862240	112862372	178,223,138
chr10	112862240	112862372	TCF7L2:RP11-57H14.3-BambuTx196-3	NA	+	112862240	112862372	178,223,138
chr20	3889374	3889728	PANK2:MAVS-BambuTx197-5	NA	+	3889374	3889728	178,223,138
chr20	3824842	3825194	PANK2:MAVS-BambuTx197-3	NA	+	3824842	3825194	178,223,138
chr20	3824842	3825194	PANK2:MAVS-BambuTx197-3	NA	+	3824842	3825194	178,223,138
chr20	3824842	3825194	PANK2:MAVS-BambuTx197-3	NA	+	3824842	3825194	178,223,138
chr20	3824842	3825194	PANK2:MAVS-BambuTx197-3	NA	+	3824842	3825194	178,223,138
chr20	3824842	3825194	PANK2:MAVS-BambuTx197-3	NA	+	3824842	3825194	178,223,138
chr20	3889804	3889932	PANK2:MAVS-BambuTx198-5	NA	+	3889804	3889932	178,223,138
chr20	3824842	3825051	PANK2:MAVS-BambuTx198-3	NA	+	3824842	3825051	178,223,138
chr20	3824842	3825051	PANK2:MAVS-BambuTx198-3	NA	+	3824842	3825051	178,223,138
chr20	3824842	3825051	PANK2:MAVS-BambuTx198-3	NA	+	3824842	3825051	178,223,138
chr20	3824842	3825051	PANK2:MAVS-BambuTx198-3	NA	+	3824842	3825051	178,223,138
chr20	3824842	3825051	PANK2:MAVS-BambuTx198-3	NA	+	3824842	3825051	178,223,138
chr20	3824842	3825051	PANK2:MAVS-BambuTx198-3	NA	+	3824842	3825051	178,223,138
chr20	3889403	3889728	PANK2:MAVS-BambuTx199-5	NA	+	3889403	3889728	178,223,138
chr20	3824842	3825051	PANK2:MAVS-BambuTx199-3	NA	+	3824842	3825051	178,223,138
chr20	3824842	3825051	PANK2:MAVS-BambuTx199-3	NA	+	3824842	3825051	178,223,138
chr20	3824842	3825051	PANK2:MAVS-BambuTx199-3	NA	+	3824842	3825051	178,223,138
chr20	3824842	3825051	PANK2:MAVS-BambuTx199-3	NA	+	3824842	3825051	178,223,138
chr20	3824842	3825051	PANK2:MAVS-BambuTx199-3	NA	+	3824842	3825051	178,223,138
chr14	58244845	58244941	PSMA3:RP11-47I22.2-BambuTx205-5	NA	+	58244845	58244941	251,154,153
chr14	58244845	58244941	PSMA3:RP11-47I22.2-BambuTx205-5	NA	+	58244845	58244941	251,154,153
chr14	61584820	61584921	PSMA3:RP11-47I22.2-BambuTx205-3	NA	-	61584820	61584921	251,154,153
chr14	61584820	61584921	PSMA3:RP11-47I22.2-BambuTx205-3	NA	-	61584820	61584921	251,154,153
chr14	61584820	61584921	PSMA3:RP11-47I22.2-BambuTx205-3	NA	-	61584820	61584921	251,154,153
chr14	61584820	61584921	PSMA3:RP11-47I22.2-BambuTx205-3	NA	-	61584820	61584921	251,154,153
chr14	61584820	61584921	PSMA3:RP11-47I22.2-BambuTx205-3	NA	-	61584820	61584921	251,154,153
chr14	61584820	61584921	PSMA3:RP11-47I22.2-BambuTx205-3	NA	-	61584820	61584921	251,154,153
chr14	61584820	61584921	PSMA3:RP11-47I22.2-BambuTx205-3	NA	-	61584820	61584921	251,154,153
chr14	61584820	61584921	PSMA3:RP11-47I22.2-BambuTx205-3	NA	-	61584820	61584921	251,154,153
chr14	58244853	58244941	PSMA3:RP11-47I22.2-BambuTx206-5	NA	+	58244853	58244941	251,154,153
chr14	58244853	58244941	PSMA3:RP11-47I22.2-BambuTx206-5	NA	+	58244853	58244941	251,154,153
chr14	58244853	58244941	PSMA3:RP11-47I22.2-BambuTx206-5	NA	+	58244853	58244941	251,154,153
chr14	61584820	61584921	PSMA3:RP11-47I22.2-BambuTx206-3	NA	-	61584820	61584921	251,154,153
chr14	61584820	61584921	PSMA3:RP11-47I22.2-BambuTx206-3	NA	-	61584820	61584921	251,154,153
chr14	61584820	61584921	PSMA3:RP11-47I22.2-BambuTx206-3	NA	-	61584820	61584921	251,154,153
chr14	61584820	61584921	PSMA3:RP11-47I22.2-BambuTx206-3	NA	-	61584820	61584921	251,154,153
chr14	61584820	61584921	PSMA3:RP11-47I22.2-BambuTx206-3	NA	-	61584820	61584921	251,154,153
chr14	61584820	61584921	PSMA3:RP11-47I22.2-BambuTx206-3	NA	-	61584820	61584921	251,154,153
chr14	61584820	61584921	PSMA3:RP11-47I22.2-BambuTx206-3	NA	-	61584820	61584921	251,154,153
chr14	61584820	61584921	PSMA3:RP11-47I22.2-BambuTx206-3	NA	-	61584820	61584921	251,154,153
chr14	61584820	61584921	PSMA3:RP11-47I22.2-BambuTx206-3	NA	-	61584820	61584921	251,154,153
chr17	72592203	72592793	LINC00511:SLC39A11-BambuTx207-5	NA	-	72592203	72592793	178,223,138
chr17	73200718	73200814	LINC00511:SLC39A11-BambuTx207-3	NA	-	73200718	73200814	178,223,138
chr17	73200718	73200814	LINC00511:SLC39A11-BambuTx207-3	NA	-	73200718	73200814	178,223,138
chr17	73200718	73200814	LINC00511:SLC39A11-BambuTx207-3	NA	-	73200718	73200814	178,223,138
chr1	28506043	28506084	RCC1:EEF1D-BambuTx211-5	NA	+	28506043	28506084	178,223,138
chr1	28506043	28506084	RCC1:EEF1D-BambuTx211-5	NA	+	28506043	28506084	178,223,138
chr1	28506043	28506084	RCC1:EEF1D-BambuTx211-5	NA	+	28506043	28506084	178,223,138
chr8	143621975	143622117	RCC1:EEF1D-BambuTx211-3	NA	-	143621975	143622117	178,223,138
chr8	143621975	143622117	RCC1:EEF1D-BambuTx211-3	NA	-	143621975	143622117	178,223,138
chr8	143621975	143622117	RCC1:EEF1D-BambuTx211-3	NA	-	143621975	143622117	178,223,138
chr8	143621975	143622117	RCC1:EEF1D-BambuTx211-3	NA	-	143621975	143622117	178,223,138
chr8	143621975	143622117	RCC1:EEF1D-BambuTx211-3	NA	-	143621975	143622117	178,223,138
chr8	143621975	143622117	RCC1:EEF1D-BambuTx211-3	NA	-	143621975	143622117	178,223,138
chr8	143621975	143622117	RCC1:EEF1D-BambuTx211-3	NA	-	143621975	143622117	178,223,138
chr8	143621975	143622117	RCC1:EEF1D-BambuTx211-3	NA	-	143621975	143622117	178,223,138
chr8	143621975	143622117	RCC1:EEF1D-BambuTx211-3	NA	-	143621975	143622117	178,223,138
chr8	143621975	143622117	RCC1:EEF1D-BambuTx211-3	NA	-	143621975	143622117	178,223,138
chr8	143621975	143622117	RCC1:EEF1D-BambuTx211-3	NA	-	143621975	143622117	178,223,138
chr1	28506044	28506084	RCC1:EEF1D-BambuTx212-5	NA	+	28506044	28506084	178,223,138
chr8	143629208	143630050	RCC1:EEF1D-BambuTx212-3	NA	-	143629208	143630050	178,223,138
chr6	31652424	31652659	BAG6:SLC44A4-BambuTx228-5	NA	-	31652424	31652659	227,26,28
chr6	31652424	31652659	BAG6:SLC44A4-BambuTx228-5	NA	-	31652424	31652659	227,26,28
chr6	31889529	31889646	BAG6:SLC44A4-BambuTx228-3	NA	-	31889529	31889646	227,26,28
chr6	31889529	31889646	BAG6:SLC44A4-BambuTx228-3	NA	-	31889529	31889646	227,26,28
chr6	31889529	31889646	BAG6:SLC44A4-BambuTx228-3	NA	-	31889529	31889646	227,26,28
chr6	31889529	31889646	BAG6:SLC44A4-BambuTx228-3	NA	-	31889529	31889646	227,26,28
chr6	31889529	31889646	BAG6:SLC44A4-BambuTx228-3	NA	-	31889529	31889646	227,26,28
chr6	31889529	31889646	BAG6:SLC44A4-BambuTx228-3	NA	-	31889529	31889646	227,26,28
chr6	31889529	31889646	BAG6:SLC44A4-BambuTx228-3	NA	-	31889529	31889646	227,26,28
chr6	31889529	31889646	BAG6:SLC44A4-BambuTx228-3	NA	-	31889529	31889646	227,26,28
chr6	31889529	31889646	BAG6:SLC44A4-BambuTx228-3	NA	-	31889529	31889646	227,26,28
chr6	31889529	31889646	BAG6:SLC44A4-BambuTx228-3	NA	-	31889529	31889646	227,26,28
chr6	31889529	31889646	BAG6:SLC44A4-BambuTx228-3	NA	-	31889529	31889646	227,26,28
chr6	31889529	31889646	BAG6:SLC44A4-BambuTx228-3	NA	-	31889529	31889646	227,26,28
chr6	31889529	31889646	BAG6:SLC44A4-BambuTx228-3	NA	-	31889529	31889646	227,26,28
chr6	31889529	31889646	BAG6:SLC44A4-BambuTx228-3	NA	-	31889529	31889646	227,26,28
chr6	31889529	31889646	BAG6:SLC44A4-BambuTx228-3	NA	-	31889529	31889646	227,26,28
chr6	31889529	31889646	BAG6:SLC44A4-BambuTx228-3	NA	-	31889529	31889646	227,26,28
chr6	31889529	31889646	BAG6:SLC44A4-BambuTx228-3	NA	-	31889529	31889646	227,26,28
chr6	31889529	31889646	BAG6:SLC44A4-BambuTx228-3	NA	-	31889529	31889646	227,26,28
chr6	31889529	31889646	BAG6:SLC44A4-BambuTx228-3	NA	-	31889529	31889646	227,26,28
chr6	31889529	31889646	BAG6:SLC44A4-BambuTx228-3	NA	-	31889529	31889646	227,26,28
chr6	31889529	31889646	BAG6:SLC44A4-BambuTx228-3	NA	-	31889529	31889646	227,26,28
chr6	31889529	31889646	BAG6:SLC44A4-BambuTx228-3	NA	-	31889529	31889646	227,26,28
chr6	31889529	31889646	BAG6:SLC44A4-BambuTx228-3	NA	-	31889529	31889646	227,26,28
chr6	31889529	31889646	BAG6:SLC44A4-BambuTx228-3	NA	-	31889529	31889646	227,26,28
chr6	31652424	31652652	BAG6:SLC44A4-BambuTx229-5	NA	-	31652424	31652652	227,26,28
chr6	31652424	31652652	BAG6:SLC44A4-BambuTx229-5	NA	-	31652424	31652652	227,26,28
chr6	31889529	31889646	BAG6:SLC44A4-BambuTx229-3	NA	-	31889529	31889646	227,26,28
chr6	31889529	31889646	BAG6:SLC44A4-BambuTx229-3	NA	-	31889529	31889646	227,26,28
chr6	31889529	31889646	BAG6:SLC44A4-BambuTx229-3	NA	-	31889529	31889646	227,26,28
chr6	31889529	31889646	BAG6:SLC44A4-BambuTx229-3	NA	-	31889529	31889646	227,26,28
chr6	31889529	31889646	BAG6:SLC44A4-BambuTx229-3	NA	-	31889529	31889646	227,26,28
chr6	31889529	31889646	BAG6:SLC44A4-BambuTx229-3	NA	-	31889529	31889646	227,26,28
chr6	31889529	31889646	BAG6:SLC44A4-BambuTx229-3	NA	-	31889529	31889646	227,26,28
chr6	31889529	31889646	BAG6:SLC44A4-BambuTx229-3	NA	-	31889529	31889646	227,26,28
chr6	31889529	31889646	BAG6:SLC44A4-BambuTx229-3	NA	-	31889529	31889646	227,26,28
chr6	31889529	31889646	BAG6:SLC44A4-BambuTx229-3	NA	-	31889529	31889646	227,26,28
chr6	31889529	31889646	BAG6:SLC44A4-BambuTx229-3	NA	-	31889529	31889646	227,26,28
chr6	31889529	31889646	BAG6:SLC44A4-BambuTx229-3	NA	-	31889529	31889646	227,26,28
chr6	31889529	31889646	BAG6:SLC44A4-BambuTx229-3	NA	-	31889529	31889646	227,26,28
chr6	31889529	31889646	BAG6:SLC44A4-BambuTx229-3	NA	-	31889529	31889646	227,26,28
chr6	31889529	31889646	BAG6:SLC44A4-BambuTx229-3	NA	-	31889529	31889646	227,26,28
chr6	31889529	31889646	BAG6:SLC44A4-BambuTx229-3	NA	-	31889529	31889646	227,26,28
chr6	31889529	31889646	BAG6:SLC44A4-BambuTx229-3	NA	-	31889529	31889646	227,26,28
chr6	31889529	31889646	BAG6:SLC44A4-BambuTx229-3	NA	-	31889529	31889646	227,26,28
chr6	31889529	31889646	BAG6:SLC44A4-BambuTx229-3	NA	-	31889529	31889646	227,26,28
chr6	31889529	31889646	BAG6:SLC44A4-BambuTx229-3	NA	-	31889529	31889646	227,26,28
chr6	31889529	31889646	BAG6:SLC44A4-BambuTx229-3	NA	-	31889529	31889646	227,26,28
chr6	31652400	31652658	BAG6:SLC44A4-BambuTx231-5	NA	-	31652400	31652658	227,26,28
chr6	31652400	31652658	BAG6:SLC44A4-BambuTx231-5	NA	-	31652400	31652658	227,26,28
chr6	31889529	31889646	BAG6:SLC44A4-BambuTx231-3	NA	-	31889529	31889646	227,26,28
chr6	31889529	31889646	BAG6:SLC44A4-BambuTx231-3	NA	-	31889529	31889646	227,26,28
chr6	31889529	31889646	BAG6:SLC44A4-BambuTx231-3	NA	-	31889529	31889646	227,26,28
chr6	31889529	31889646	BAG6:SLC44A4-BambuTx231-3	NA	-	31889529	31889646	227,26,28
chr6	31889529	31889646	BAG6:SLC44A4-BambuTx231-3	NA	-	31889529	31889646	227,26,28
chr6	31889529	31889646	BAG6:SLC44A4-BambuTx231-3	NA	-	31889529	31889646	227,26,28
chr6	31889529	31889646	BAG6:SLC44A4-BambuTx231-3	NA	-	31889529	31889646	227,26,28
chr6	31889529	31889646	BAG6:SLC44A4-BambuTx231-3	NA	-	31889529	31889646	227,26,28
chr6	31889529	31889646	BAG6:SLC44A4-BambuTx231-3	NA	-	31889529	31889646	227,26,28
chr6	31889529	31889646	BAG6:SLC44A4-BambuTx231-3	NA	-	31889529	31889646	227,26,28
chr6	31889529	31889646	BAG6:SLC44A4-BambuTx231-3	NA	-	31889529	31889646	227,26,28
chr6	31889529	31889646	BAG6:SLC44A4-BambuTx231-3	NA	-	31889529	31889646	227,26,28
chr6	31889529	31889646	BAG6:SLC44A4-BambuTx231-3	NA	-	31889529	31889646	227,26,28
chr6	31889529	31889646	BAG6:SLC44A4-BambuTx231-3	NA	-	31889529	31889646	227,26,28
chr6	31889529	31889646	BAG6:SLC44A4-BambuTx231-3	NA	-	31889529	31889646	227,26,28
chr6	31889529	31889646	BAG6:SLC44A4-BambuTx231-3	NA	-	31889529	31889646	227,26,28
chr6	31889529	31889646	BAG6:SLC44A4-BambuTx231-3	NA	-	31889529	31889646	227,26,28
chr6	31889529	31889646	BAG6:SLC44A4-BambuTx231-3	NA	-	31889529	31889646	227,26,28
chr6	31889529	31889646	BAG6:SLC44A4-BambuTx231-3	NA	-	31889529	31889646	227,26,28
chr6	31889529	31889646	BAG6:SLC44A4-BambuTx231-3	NA	-	31889529	31889646	227,26,28
chr6	31889529	31889646	BAG6:SLC44A4-BambuTx231-3	NA	-	31889529	31889646	227,26,28
chr6	31889529	31889646	BAG6:SLC44A4-BambuTx231-3	NA	-	31889529	31889646	227,26,28
chr6	31889529	31889646	BAG6:SLC44A4-BambuTx231-3	NA	-	31889529	31889646	227,26,28
chr6	31652424	31652651	BAG6:SLC44A4-BambuTx232-5	NA	-	31652424	31652651	227,26,28
chr6	31652424	31652651	BAG6:SLC44A4-BambuTx232-5	NA	-	31652424	31652651	227,26,28
chr6	31889529	31889646	BAG6:SLC44A4-BambuTx232-3	NA	-	31889529	31889646	227,26,28
chr6	31889529	31889646	BAG6:SLC44A4-BambuTx232-3	NA	-	31889529	31889646	227,26,28
chr6	31889529	31889646	BAG6:SLC44A4-BambuTx232-3	NA	-	31889529	31889646	227,26,28
chr6	31889529	31889646	BAG6:SLC44A4-BambuTx232-3	NA	-	31889529	31889646	227,26,28
chr6	31889529	31889646	BAG6:SLC44A4-BambuTx232-3	NA	-	31889529	31889646	227,26,28
chr6	31889529	31889646	BAG6:SLC44A4-BambuTx232-3	NA	-	31889529	31889646	227,26,28
chr6	31889529	31889646	BAG6:SLC44A4-BambuTx232-3	NA	-	31889529	31889646	227,26,28
chr6	31889529	31889646	BAG6:SLC44A4-BambuTx232-3	NA	-	31889529	31889646	227,26,28
chr6	31889529	31889646	BAG6:SLC44A4-BambuTx232-3	NA	-	31889529	31889646	227,26,28
chr6	31889529	31889646	BAG6:SLC44A4-BambuTx232-3	NA	-	31889529	31889646	227,26,28
chr6	31889529	31889646	BAG6:SLC44A4-BambuTx232-3	NA	-	31889529	31889646	227,26,28
chr6	31889529	31889646	BAG6:SLC44A4-BambuTx232-3	NA	-	31889529	31889646	227,26,28
chr6	31889529	31889646	BAG6:SLC44A4-BambuTx232-3	NA	-	31889529	31889646	227,26,28
chr6	31889529	31889646	BAG6:SLC44A4-BambuTx232-3	NA	-	31889529	31889646	227,26,28
chr6	31889529	31889646	BAG6:SLC44A4-BambuTx232-3	NA	-	31889529	31889646	227,26,28
chr6	31889529	31889646	BAG6:SLC44A4-BambuTx232-3	NA	-	31889529	31889646	227,26,28
chr6	31889529	31889646	BAG6:SLC44A4-BambuTx232-3	NA	-	31889529	31889646	227,26,28
chr6	31889529	31889646	BAG6:SLC44A4-BambuTx232-3	NA	-	31889529	31889646	227,26,28
chr6	31889529	31889646	BAG6:SLC44A4-BambuTx232-3	NA	-	31889529	31889646	227,26,28
chr6	31889529	31889646	BAG6:SLC44A4-BambuTx232-3	NA	-	31889529	31889646	227,26,28
chr6	31889529	31889646	BAG6:SLC44A4-BambuTx232-3	NA	-	31889529	31889646	227,26,28
chr6	31889529	31889646	BAG6:SLC44A4-BambuTx232-3	NA	-	31889529	31889646	227,26,28
chr6	31889529	31889646	BAG6:SLC44A4-BambuTx232-3	NA	-	31889529	31889646	227,26,28
chr6	31652400	31652655	BAG6:SLC44A4-BambuTx233-5	NA	-	31652400	31652655	227,26,28
chr6	31652400	31652655	BAG6:SLC44A4-BambuTx233-5	NA	-	31652400	31652655	227,26,28
chr6	31889529	31889646	BAG6:SLC44A4-BambuTx233-3	NA	-	31889529	31889646	227,26,28
chr6	31889529	31889646	BAG6:SLC44A4-BambuTx233-3	NA	-	31889529	31889646	227,26,28
chr6	31889529	31889646	BAG6:SLC44A4-BambuTx233-3	NA	-	31889529	31889646	227,26,28
chr6	31889529	31889646	BAG6:SLC44A4-BambuTx233-3	NA	-	31889529	31889646	227,26,28
chr6	31889529	31889646	BAG6:SLC44A4-BambuTx233-3	NA	-	31889529	31889646	227,26,28
chr6	31889529	31889646	BAG6:SLC44A4-BambuTx233-3	NA	-	31889529	31889646	227,26,28
chr6	31889529	31889646	BAG6:SLC44A4-BambuTx233-3	NA	-	31889529	31889646	227,26,28
chr6	31889529	31889646	BAG6:SLC44A4-BambuTx233-3	NA	-	31889529	31889646	227,26,28
chr6	31889529	31889646	BAG6:SLC44A4-BambuTx233-3	NA	-	31889529	31889646	227,26,28
chr6	31889529	31889646	BAG6:SLC44A4-BambuTx233-3	NA	-	31889529	31889646	227,26,28
chr6	31889529	31889646	BAG6:SLC44A4-BambuTx233-3	NA	-	31889529	31889646	227,26,28
chr6	31889529	31889646	BAG6:SLC44A4-BambuTx233-3	NA	-	31889529	31889646	227,26,28
chr6	31889529	31889646	BAG6:SLC44A4-BambuTx233-3	NA	-	31889529	31889646	227,26,28
chr6	31889529	31889646	BAG6:SLC44A4-BambuTx233-3	NA	-	31889529	31889646	227,26,28
chr6	31889529	31889646	BAG6:SLC44A4-BambuTx233-3	NA	-	31889529	31889646	227,26,28
chr6	31889529	31889646	BAG6:SLC44A4-BambuTx233-3	NA	-	31889529	31889646	227,26,28
chr6	31889529	31889646	BAG6:SLC44A4-BambuTx233-3	NA	-	31889529	31889646	227,26,28
chr6	31889529	31889646	BAG6:SLC44A4-BambuTx233-3	NA	-	31889529	31889646	227,26,28
chr6	31889529	31889646	BAG6:SLC44A4-BambuTx233-3	NA	-	31889529	31889646	227,26,28
chr6	31889529	31889646	BAG6:SLC44A4-BambuTx233-3	NA	-	31889529	31889646	227,26,28
chr6	31889529	31889646	BAG6:SLC44A4-BambuTx233-3	NA	-	31889529	31889646	227,26,28
chr6	31889529	31889646	BAG6:SLC44A4-BambuTx233-3	NA	-	31889529	31889646	227,26,28
chr6	31889529	31889646	BAG6:SLC44A4-BambuTx233-3	NA	-	31889529	31889646	227,26,28
chr6	31889529	31889646	BAG6:SLC44A4-BambuTx233-3	NA	-	31889529	31889646	227,26,28
chr6	31652247	31652392	BAG6:SLC44A4-BambuTx234-5	NA	-	31652247	31652392	227,26,28
chr6	31652247	31652392	BAG6:SLC44A4-BambuTx234-5	NA	-	31652247	31652392	227,26,28
chr6	31889529	31889646	BAG6:SLC44A4-BambuTx234-3	NA	-	31889529	31889646	227,26,28
chr6	31889529	31889646	BAG6:SLC44A4-BambuTx234-3	NA	-	31889529	31889646	227,26,28
chr6	31889529	31889646	BAG6:SLC44A4-BambuTx234-3	NA	-	31889529	31889646	227,26,28
chr6	31889529	31889646	BAG6:SLC44A4-BambuTx234-3	NA	-	31889529	31889646	227,26,28
chr6	31889529	31889646	BAG6:SLC44A4-BambuTx234-3	NA	-	31889529	31889646	227,26,28
chr6	31889529	31889646	BAG6:SLC44A4-BambuTx234-3	NA	-	31889529	31889646	227,26,28
chr6	31889529	31889646	BAG6:SLC44A4-BambuTx234-3	NA	-	31889529	31889646	227,26,28
chr6	31889529	31889646	BAG6:SLC44A4-BambuTx234-3	NA	-	31889529	31889646	227,26,28
chr6	31889529	31889646	BAG6:SLC44A4-BambuTx234-3	NA	-	31889529	31889646	227,26,28
chr6	31889529	31889646	BAG6:SLC44A4-BambuTx234-3	NA	-	31889529	31889646	227,26,28
chr6	31889529	31889646	BAG6:SLC44A4-BambuTx234-3	NA	-	31889529	31889646	227,26,28
chr6	31889529	31889646	BAG6:SLC44A4-BambuTx234-3	NA	-	31889529	31889646	227,26,28
chr6	31889529	31889646	BAG6:SLC44A4-BambuTx234-3	NA	-	31889529	31889646	227,26,28
chr6	31889529	31889646	BAG6:SLC44A4-BambuTx234-3	NA	-	31889529	31889646	227,26,28
chr6	31889529	31889646	BAG6:SLC44A4-BambuTx234-3	NA	-	31889529	31889646	227,26,28
chr6	31889529	31889646	BAG6:SLC44A4-BambuTx234-3	NA	-	31889529	31889646	227,26,28
chr6	31889529	31889646	BAG6:SLC44A4-BambuTx234-3	NA	-	31889529	31889646	227,26,28
chr6	31889529	31889646	BAG6:SLC44A4-BambuTx234-3	NA	-	31889529	31889646	227,26,28
chr6	31889529	31889646	BAG6:SLC44A4-BambuTx234-3	NA	-	31889529	31889646	227,26,28
chr6	31889529	31889646	BAG6:SLC44A4-BambuTx234-3	NA	-	31889529	31889646	227,26,28
chr6	31889529	31889646	BAG6:SLC44A4-BambuTx234-3	NA	-	31889529	31889646	227,26,28
chr6	31889529	31889646	BAG6:SLC44A4-BambuTx234-3	NA	-	31889529	31889646	227,26,28
chr12	65824842	65825381	HMGA2:CHMP1A-BambuTx247-5	NA	+	65824842	65825381	251,154,153
chr12	65824842	65825381	HMGA2:CHMP1A-BambuTx247-5	NA	+	65824842	65825381	251,154,153
chr16	89793204	89793994	HMGA2:CHMP1A-BambuTx247-3	NA	-	89793204	89793994	251,154,153
chr12	65827190	65828087	HMGA2:CHMP1A-BambuTx248-5	NA	+	65827190	65828087	251,154,153
chr16	89793106	89793994	HMGA2:CHMP1A-BambuTx248-3	NA	-	89793106	89793994	251,154,153
chr9	21802657	21802950	RP11-145E5.5:CDKN2B-AS1-BambuTx253-5	NA	+	21802657	21802950	253,191,111
chr9	21802657	21802950	RP11-145E5.5:CDKN2B-AS1-BambuTx253-5	NA	+	21802657	21802950	253,191,111
chr9	21802657	21802950	RP11-145E5.5:CDKN2B-AS1-BambuTx253-5	NA	+	21802657	21802950	253,191,111
chr9	21802657	21802950	RP11-145E5.5:CDKN2B-AS1-BambuTx253-5	NA	+	21802657	21802950	253,191,111
chr9	21799699	21799801	RP11-145E5.5:CDKN2B-AS1-BambuTx253-3	NA	+	21799699	21799801	253,191,111
chr9	21799699	21799801	RP11-145E5.5:CDKN2B-AS1-BambuTx253-3	NA	+	21799699	21799801	253,191,111
chr9	21799699	21799801	RP11-145E5.5:CDKN2B-AS1-BambuTx253-3	NA	+	21799699	21799801	253,191,111
chr9	21799699	21799801	RP11-145E5.5:CDKN2B-AS1-BambuTx253-3	NA	+	21799699	21799801	253,191,111
chr9	21802647	21802781	RP11-145E5.5:CDKN2B-AS1-BambuTx254-5	NA	+	21802647	21802781	253,191,111
chr9	21802647	21802781	RP11-145E5.5:CDKN2B-AS1-BambuTx254-5	NA	+	21802647	21802781	253,191,111
chr9	21802647	21802781	RP11-145E5.5:CDKN2B-AS1-BambuTx254-5	NA	+	21802647	21802781	253,191,111
chr9	21802647	21802781	RP11-145E5.5:CDKN2B-AS1-BambuTx254-5	NA	+	21802647	21802781	253,191,111
chr9	21802647	21802781	RP11-145E5.5:CDKN2B-AS1-BambuTx254-5	NA	+	21802647	21802781	253,191,111
chr9	21799699	21799801	RP11-145E5.5:CDKN2B-AS1-BambuTx254-3	NA	+	21799699	21799801	253,191,111
chr9	21799699	21799801	RP11-145E5.5:CDKN2B-AS1-BambuTx254-3	NA	+	21799699	21799801	253,191,111
chr9	21799699	21799801	RP11-145E5.5:CDKN2B-AS1-BambuTx254-3	NA	+	21799699	21799801	253,191,111
chr9	21799699	21799801	RP11-145E5.5:CDKN2B-AS1-BambuTx254-3	NA	+	21799699	21799801	253,191,111
chr7	103347662	103347781	PSMC2:EIF2B3-BambuTx255-5	NA	+	103347662	103347781	253,191,111
chr7	103347662	103347781	PSMC2:EIF2B3-BambuTx255-5	NA	+	103347662	103347781	253,191,111
chr7	103347662	103347781	PSMC2:EIF2B3-BambuTx255-5	NA	+	103347662	103347781	253,191,111
chr7	103347662	103347781	PSMC2:EIF2B3-BambuTx255-5	NA	+	103347662	103347781	253,191,111
chr7	103347662	103347781	PSMC2:EIF2B3-BambuTx255-5	NA	+	103347662	103347781	253,191,111
chr1	44992679	44992774	PSMC2:EIF2B3-BambuTx255-3	NA	-	44992679	44992774	253,191,111
chr1	44992679	44992774	PSMC2:EIF2B3-BambuTx255-3	NA	-	44992679	44992774	253,191,111
chr1	44992679	44992774	PSMC2:EIF2B3-BambuTx255-3	NA	-	44992679	44992774	253,191,111
chr1	44992679	44992774	PSMC2:EIF2B3-BambuTx255-3	NA	-	44992679	44992774	253,191,111
chr1	44992679	44992774	PSMC2:EIF2B3-BambuTx255-3	NA	-	44992679	44992774	253,191,111
chr1	44992679	44992774	PSMC2:EIF2B3-BambuTx255-3	NA	-	44992679	44992774	253,191,111
chr7	103347654	103347781	PSMC2:EIF2B3-BambuTx256-5	NA	+	103347654	103347781	253,191,111
chr7	103347654	103347781	PSMC2:EIF2B3-BambuTx256-5	NA	+	103347654	103347781	253,191,111
chr7	103347654	103347781	PSMC2:EIF2B3-BambuTx256-5	NA	+	103347654	103347781	253,191,111
chr7	103347654	103347781	PSMC2:EIF2B3-BambuTx256-5	NA	+	103347654	103347781	253,191,111
chr7	103347654	103347781	PSMC2:EIF2B3-BambuTx256-5	NA	+	103347654	103347781	253,191,111
chr7	103347654	103347781	PSMC2:EIF2B3-BambuTx256-5	NA	+	103347654	103347781	253,191,111
chr1	44992679	44992774	PSMC2:EIF2B3-BambuTx256-3	NA	-	44992679	44992774	253,191,111
chr1	44992679	44992774	PSMC2:EIF2B3-BambuTx256-3	NA	-	44992679	44992774	253,191,111
chr1	44992679	44992774	PSMC2:EIF2B3-BambuTx256-3	NA	-	44992679	44992774	253,191,111
chr1	44992679	44992774	PSMC2:EIF2B3-BambuTx256-3	NA	-	44992679	44992774	253,191,111
chr1	44992679	44992774	PSMC2:EIF2B3-BambuTx256-3	NA	-	44992679	44992774	253,191,111
chr1	44992679	44992774	PSMC2:EIF2B3-BambuTx256-3	NA	-	44992679	44992774	253,191,111
chr1	44992679	44992774	PSMC2:EIF2B3-BambuTx256-3	NA	-	44992679	44992774	253,191,111
chr8	116755666	116755823	EIF3H:RAD21-BambuTx260-5	NA	-	116755666	116755823	253,191,111
chr8	116888593	116888742	EIF3H:RAD21-BambuTx260-3	NA	-	116888593	116888742	253,191,111
chr8	116888593	116888742	EIF3H:RAD21-BambuTx260-3	NA	-	116888593	116888742	253,191,111
chr8	116888593	116888742	EIF3H:RAD21-BambuTx260-3	NA	-	116888593	116888742	253,191,111
chr8	116888593	116888742	EIF3H:RAD21-BambuTx260-3	NA	-	116888593	116888742	253,191,111
chr8	116755666	116755823	EIF3H:RAD21-BambuTx261-5	NA	-	116755666	116755823	253,191,111
chr8	116881543	116881663	EIF3H:RAD21-BambuTx261-3	NA	-	116881543	116881663	253,191,111
chr8	116881543	116881663	EIF3H:RAD21-BambuTx261-3	NA	-	116881543	116881663	253,191,111
chr8	116881543	116881663	EIF3H:RAD21-BambuTx261-3	NA	-	116881543	116881663	253,191,111
chr20	54167958	54168270	CYP24A1:C9orf3-BambuTx263-5	NA	-	54167958	54168270	166,206,227
chr20	54167958	54168270	CYP24A1:C9orf3-BambuTx263-5	NA	-	54167958	54168270	166,206,227
chr20	54167958	54168270	CYP24A1:C9orf3-BambuTx263-5	NA	-	54167958	54168270	166,206,227
chr20	54167958	54168270	CYP24A1:C9orf3-BambuTx263-5	NA	-	54167958	54168270	166,206,227
chr20	54167958	54168270	CYP24A1:C9orf3-BambuTx263-5	NA	-	54167958	54168270	166,206,227
chr20	54167958	54168270	CYP24A1:C9orf3-BambuTx263-5	NA	-	54167958	54168270	166,206,227
chr20	54167958	54168270	CYP24A1:C9orf3-BambuTx263-5	NA	-	54167958	54168270	166,206,227
chr20	54167958	54168270	CYP24A1:C9orf3-BambuTx263-5	NA	-	54167958	54168270	166,206,227
chr9	94725388	94726700	CYP24A1:C9orf3-BambuTx263-3	NA	+	94725388	94726700	166,206,227
chr12	132144465	132144605	NOC4L:MICALL2-BambuTx265-5	NA	+	132144465	132144605	253,191,111
chr12	132144465	132144605	NOC4L:MICALL2-BambuTx265-5	NA	+	132144465	132144605	253,191,111
chr12	132144465	132144605	NOC4L:MICALL2-BambuTx265-5	NA	+	132144465	132144605	253,191,111
chr12	132144465	132144605	NOC4L:MICALL2-BambuTx265-5	NA	+	132144465	132144605	253,191,111
chr12	132144465	132144605	NOC4L:MICALL2-BambuTx265-5	NA	+	132144465	132144605	253,191,111
chr12	132144465	132144605	NOC4L:MICALL2-BambuTx265-5	NA	+	132144465	132144605	253,191,111
chr12	132144465	132144605	NOC4L:MICALL2-BambuTx265-5	NA	+	132144465	132144605	253,191,111
chr12	132144465	132144605	NOC4L:MICALL2-BambuTx265-5	NA	+	132144465	132144605	253,191,111
chr12	132144465	132144605	NOC4L:MICALL2-BambuTx265-5	NA	+	132144465	132144605	253,191,111
chr7	1460608	1460718	NOC4L:MICALL2-BambuTx265-3	NA	-	1460608	1460718	253,191,111
chr7	1460608	1460718	NOC4L:MICALL2-BambuTx265-3	NA	-	1460608	1460718	253,191,111
chr7	1460608	1460718	NOC4L:MICALL2-BambuTx265-3	NA	-	1460608	1460718	253,191,111
chr7	1460608	1460718	NOC4L:MICALL2-BambuTx265-3	NA	-	1460608	1460718	253,191,111
chr7	1460608	1460718	NOC4L:MICALL2-BambuTx265-3	NA	-	1460608	1460718	253,191,111
chr17	58692584	58692685	RAD51C:ATXN7-BambuTx271-5	NA	+	58692584	58692685	253,191,111
chr17	58692584	58692685	RAD51C:ATXN7-BambuTx271-5	NA	+	58692584	58692685	253,191,111
chr17	58692584	58692685	RAD51C:ATXN7-BambuTx271-5	NA	+	58692584	58692685	253,191,111
chr17	58692584	58692685	RAD51C:ATXN7-BambuTx271-5	NA	+	58692584	58692685	253,191,111
chr17	58692584	58692685	RAD51C:ATXN7-BambuTx271-5	NA	+	58692584	58692685	253,191,111
chr17	58692584	58692685	RAD51C:ATXN7-BambuTx271-5	NA	+	58692584	58692685	253,191,111
chr3	63852985	63853045	RAD51C:ATXN7-BambuTx271-3	NA	+	63852985	63853045	253,191,111
chr3	63852985	63853045	RAD51C:ATXN7-BambuTx271-3	NA	+	63852985	63853045	253,191,111
chr3	63852985	63853045	RAD51C:ATXN7-BambuTx271-3	NA	+	63852985	63853045	253,191,111
chr17	58692604	58692788	RAD51C:ATXN7-BambuTx272-5	NA	+	58692604	58692788	253,191,111
chr17	58692604	58692788	RAD51C:ATXN7-BambuTx272-5	NA	+	58692604	58692788	253,191,111
chr17	58692604	58692788	RAD51C:ATXN7-BambuTx272-5	NA	+	58692604	58692788	253,191,111
chr17	58692604	58692788	RAD51C:ATXN7-BambuTx272-5	NA	+	58692604	58692788	253,191,111
chr17	58692604	58692788	RAD51C:ATXN7-BambuTx272-5	NA	+	58692604	58692788	253,191,111
chr17	58692604	58692788	RAD51C:ATXN7-BambuTx272-5	NA	+	58692604	58692788	253,191,111
chr3	63852985	63853045	RAD51C:ATXN7-BambuTx272-3	NA	+	63852985	63853045	253,191,111
chr3	63852985	63853045	RAD51C:ATXN7-BambuTx272-3	NA	+	63852985	63853045	253,191,111
chr3	63852985	63853045	RAD51C:ATXN7-BambuTx272-3	NA	+	63852985	63853045	253,191,111
chr3	63852985	63853045	RAD51C:ATXN7-BambuTx272-3	NA	+	63852985	63853045	253,191,111
chr3	48440258	48440312	TMA7:RPS29-BambuTx277-5	NA	+	48440258	48440312	178,223,138
chr14	49602745	49602970	TMA7:RPS29-BambuTx277-3	NA	-	49602745	49602970	178,223,138
chr14	49602745	49602970	TMA7:RPS29-BambuTx277-3	NA	-	49602745	49602970	178,223,138
chr11	809967	810039	RPLP2:RPS6-BambuTx293-5	NA	+	809967	810039	178,223,138
chr11	809967	810039	RPLP2:RPS6-BambuTx293-5	NA	+	809967	810039	178,223,138
chr11	809967	810039	RPLP2:RPS6-BambuTx293-5	NA	+	809967	810039	178,223,138
chr9	19380260	19380459	RPLP2:RPS6-BambuTx293-3	NA	-	19380260	19380459	178,223,138
chr11	809967	810039	RPLP2:RPS6-BambuTx294-5	NA	+	809967	810039	178,223,138
chr11	809967	810039	RPLP2:RPS6-BambuTx294-5	NA	+	809967	810039	178,223,138
chr9	19380261	19380375	RPLP2:RPS6-BambuTx294-3	NA	-	19380261	19380375	178,223,138
chr11	809967	810063	RPLP2:RPS6-BambuTx295-5	NA	+	809967	810063	178,223,138
chr11	809967	810063	RPLP2:RPS6-BambuTx295-5	NA	+	809967	810063	178,223,138
chr9	19380260	19380375	RPLP2:RPS6-BambuTx295-3	NA	-	19380260	19380375	178,223,138
chr11	809967	810039	RPLP2:RPS6-BambuTx296-5	NA	+	809967	810039	178,223,138
chr11	809967	810039	RPLP2:RPS6-BambuTx296-5	NA	+	809967	810039	178,223,138
chr11	809967	810039	RPLP2:RPS6-BambuTx296-5	NA	+	809967	810039	178,223,138
chr11	809967	810039	RPLP2:RPS6-BambuTx296-5	NA	+	809967	810039	178,223,138
chr9	19380260	19380375	RPLP2:RPS6-BambuTx296-3	NA	-	19380260	19380375	178,223,138
chr11	809968	810039	RPLP2:RPS6-BambuTx297-5	NA	+	809968	810039	178,223,138
chr11	809968	810039	RPLP2:RPS6-BambuTx297-5	NA	+	809968	810039	178,223,138
chr11	809968	810039	RPLP2:RPS6-BambuTx297-5	NA	+	809968	810039	178,223,138
chr9	19380261	19380375	RPLP2:RPS6-BambuTx297-3	NA	-	19380261	19380375	178,223,138
chr11	809967	810039	RPLP2:RPS6-BambuTx298-5	NA	+	809967	810039	178,223,138
chr11	809967	810039	RPLP2:RPS6-BambuTx298-5	NA	+	809967	810039	178,223,138
chr11	809967	810039	RPLP2:RPS6-BambuTx298-5	NA	+	809967	810039	178,223,138
chr9	19380260	19380375	RPLP2:RPS6-BambuTx298-3	NA	-	19380260	19380375	178,223,138
chr11	809967	810039	RPLP2:RPS6-BambuTx299-5	NA	+	809967	810039	178,223,138
chr11	809967	810039	RPLP2:RPS6-BambuTx299-5	NA	+	809967	810039	178,223,138
chr11	809967	810039	RPLP2:RPS6-BambuTx299-5	NA	+	809967	810039	178,223,138
chr11	809967	810039	RPLP2:RPS6-BambuTx299-5	NA	+	809967	810039	178,223,138
chr9	19380260	19380375	RPLP2:RPS6-BambuTx299-3	NA	-	19380260	19380375	178,223,138
chr11	809968	810357	RPLP2:RPS6-BambuTx300-5	NA	+	809968	810357	178,223,138
chr11	809968	810357	RPLP2:RPS6-BambuTx300-5	NA	+	809968	810357	178,223,138
chr9	19380261	19380375	RPLP2:RPS6-BambuTx300-3	NA	-	19380261	19380375	178,223,138
chr11	810234	810357	RPLP2:RPS6-BambuTx302-5	NA	+	810234	810357	178,223,138
chr11	810234	810357	RPLP2:RPS6-BambuTx302-5	NA	+	810234	810357	178,223,138
chr9	19380260	19380375	RPLP2:RPS6-BambuTx302-3	NA	-	19380260	19380375	178,223,138
chr11	812534	812627	RPLP2:RPS6-BambuTx303-5	NA	+	812534	812627	178,223,138
chr9	19380260	19380377	RPLP2:RPS6-BambuTx303-3	NA	-	19380260	19380377	178,223,138
chr16	67192185	67192362	E2F4:RPL14-BambuTx316-5	NA	+	67192185	67192362	178,223,138
chr16	67192185	67192362	E2F4:RPL14-BambuTx316-5	NA	+	67192185	67192362	178,223,138
chr16	67192185	67192362	E2F4:RPL14-BambuTx316-5	NA	+	67192185	67192362	178,223,138
chr16	67192185	67192362	E2F4:RPL14-BambuTx316-5	NA	+	67192185	67192362	178,223,138
chr16	67192185	67192362	E2F4:RPL14-BambuTx316-5	NA	+	67192185	67192362	178,223,138
chr3	40454155	40454379	E2F4:RPL14-BambuTx316-3	NA	+	40454155	40454379	178,223,138
chr3	40454155	40454379	E2F4:RPL14-BambuTx316-3	NA	+	40454155	40454379	178,223,138
chr3	40454155	40454379	E2F4:RPL14-BambuTx316-3	NA	+	40454155	40454379	178,223,138
chr3	40454155	40454379	E2F4:RPL14-BambuTx316-3	NA	+	40454155	40454379	178,223,138
chr2	177212754	177212871	HNRNPA3:HMGA1-BambuTx319-5	NA	+	177212754	177212871	178,223,138
chr2	177212754	177212871	HNRNPA3:HMGA1-BambuTx319-5	NA	+	177212754	177212871	178,223,138
chr2	177212754	177212871	HNRNPA3:HMGA1-BambuTx319-5	NA	+	177212754	177212871	178,223,138
chr2	177212754	177212871	HNRNPA3:HMGA1-BambuTx319-5	NA	+	177212754	177212871	178,223,138
chr2	177212754	177212871	HNRNPA3:HMGA1-BambuTx319-5	NA	+	177212754	177212871	178,223,138
chr2	177212754	177212871	HNRNPA3:HMGA1-BambuTx319-5	NA	+	177212754	177212871	178,223,138
chr2	177212754	177212871	HNRNPA3:HMGA1-BambuTx319-5	NA	+	177212754	177212871	178,223,138
chr6	34231951	34232073	HNRNPA3:HMGA1-BambuTx319-3	NA	+	34231951	34232073	178,223,138
chr6	34231951	34232073	HNRNPA3:HMGA1-BambuTx319-3	NA	+	34231951	34232073	178,223,138
chr6	34231951	34232073	HNRNPA3:HMGA1-BambuTx319-3	NA	+	34231951	34232073	178,223,138
chr2	177212758	177212805	HNRNPA3:HMGA1-BambuTx320-5	NA	+	177212758	177212805	178,223,138
chr2	177212758	177212805	HNRNPA3:HMGA1-BambuTx320-5	NA	+	177212758	177212805	178,223,138
chr2	177212758	177212805	HNRNPA3:HMGA1-BambuTx320-5	NA	+	177212758	177212805	178,223,138
chr2	177212758	177212805	HNRNPA3:HMGA1-BambuTx320-5	NA	+	177212758	177212805	178,223,138
chr2	177212758	177212805	HNRNPA3:HMGA1-BambuTx320-5	NA	+	177212758	177212805	178,223,138
chr2	177212758	177212805	HNRNPA3:HMGA1-BambuTx320-5	NA	+	177212758	177212805	178,223,138
chr2	177212758	177212805	HNRNPA3:HMGA1-BambuTx320-5	NA	+	177212758	177212805	178,223,138
chr2	177212758	177212805	HNRNPA3:HMGA1-BambuTx320-5	NA	+	177212758	177212805	178,223,138
chr6	34231951	34232073	HNRNPA3:HMGA1-BambuTx320-3	NA	+	34231951	34232073	178,223,138
chr6	34231951	34232073	HNRNPA3:HMGA1-BambuTx320-3	NA	+	34231951	34232073	178,223,138
chr6	34231951	34232073	HNRNPA3:HMGA1-BambuTx320-3	NA	+	34231951	34232073	178,223,138
chr2	177212771	177212871	HNRNPA3:HMGA1-BambuTx321-5	NA	+	177212771	177212871	178,223,138
chr2	177212771	177212871	HNRNPA3:HMGA1-BambuTx321-5	NA	+	177212771	177212871	178,223,138
chr2	177212771	177212871	HNRNPA3:HMGA1-BambuTx321-5	NA	+	177212771	177212871	178,223,138
chr2	177212771	177212871	HNRNPA3:HMGA1-BambuTx321-5	NA	+	177212771	177212871	178,223,138
chr2	177212771	177212871	HNRNPA3:HMGA1-BambuTx321-5	NA	+	177212771	177212871	178,223,138
chr2	177212771	177212871	HNRNPA3:HMGA1-BambuTx321-5	NA	+	177212771	177212871	178,223,138
chr2	177212771	177212871	HNRNPA3:HMGA1-BambuTx321-5	NA	+	177212771	177212871	178,223,138
chr6	34231951	34232073	HNRNPA3:HMGA1-BambuTx321-3	NA	+	34231951	34232073	178,223,138
chr6	34231951	34232073	HNRNPA3:HMGA1-BambuTx321-3	NA	+	34231951	34232073	178,223,138
chr6	34231951	34232073	HNRNPA3:HMGA1-BambuTx321-3	NA	+	34231951	34232073	178,223,138
chr2	177215785	177215896	HNRNPA3:HMGA1-BambuTx323-5	NA	+	177215785	177215896	178,223,138
chr2	177215785	177215896	HNRNPA3:HMGA1-BambuTx323-5	NA	+	177215785	177215896	178,223,138
chr2	177215785	177215896	HNRNPA3:HMGA1-BambuTx323-5	NA	+	177215785	177215896	178,223,138
chr2	177215785	177215896	HNRNPA3:HMGA1-BambuTx323-5	NA	+	177215785	177215896	178,223,138
chr2	177215785	177215896	HNRNPA3:HMGA1-BambuTx323-5	NA	+	177215785	177215896	178,223,138
chr2	177215785	177215896	HNRNPA3:HMGA1-BambuTx323-5	NA	+	177215785	177215896	178,223,138
chr6	34231951	34232073	HNRNPA3:HMGA1-BambuTx323-3	NA	+	34231951	34232073	178,223,138
chr6	34231951	34232073	HNRNPA3:HMGA1-BambuTx323-3	NA	+	34231951	34232073	178,223,138
chr6	34231951	34232073	HNRNPA3:HMGA1-BambuTx323-3	NA	+	34231951	34232073	178,223,138
chr20	3888923	3889016	PANK2:MAVS-BambuTx330-5	NA	+	3888923	3889016	178,223,138
chr20	3824842	3825051	PANK2:MAVS-BambuTx330-3	NA	+	3824842	3825051	178,223,138
chr20	3824842	3825051	PANK2:MAVS-BambuTx330-3	NA	+	3824842	3825051	178,223,138
chr20	3824842	3825051	PANK2:MAVS-BambuTx330-3	NA	+	3824842	3825051	178,223,138
chr20	3824842	3825051	PANK2:MAVS-BambuTx330-3	NA	+	3824842	3825051	178,223,138
chr20	3824842	3825051	PANK2:MAVS-BambuTx330-3	NA	+	3824842	3825051	178,223,138
chr20	3824842	3825051	PANK2:MAVS-BambuTx330-3	NA	+	3824842	3825051	178,223,138
chr9	131197659	131199015	NUP214:XKR3-BambuTx331-5	NA	+	131197659	131199015	227,26,28
chr22	16806470	16808083	NUP214:XKR3-BambuTx331-3	NA	-	16806470	16808083	227,26,28
chr6	31652424	31652657	BAG6:SLC44A4-BambuTx333-5	NA	-	31652424	31652657	227,26,28
chr6	31652424	31652657	BAG6:SLC44A4-BambuTx333-5	NA	-	31652424	31652657	227,26,28
chr6	31865690	31865784	BAG6:SLC44A4-BambuTx333-3	NA	-	31865690	31865784	227,26,28
chr6	31865690	31865784	BAG6:SLC44A4-BambuTx333-3	NA	-	31865690	31865784	227,26,28
chr6	31865690	31865784	BAG6:SLC44A4-BambuTx333-3	NA	-	31865690	31865784	227,26,28
chr6	31865690	31865784	BAG6:SLC44A4-BambuTx333-3	NA	-	31865690	31865784	227,26,28
chr6	31865690	31865784	BAG6:SLC44A4-BambuTx333-3	NA	-	31865690	31865784	227,26,28
chr6	31865690	31865784	BAG6:SLC44A4-BambuTx333-3	NA	-	31865690	31865784	227,26,28
chr6	31865690	31865784	BAG6:SLC44A4-BambuTx333-3	NA	-	31865690	31865784	227,26,28
chr6	31652424	31652654	BAG6:SLC44A4-BambuTx334-5	NA	-	31652424	31652654	227,26,28
chr6	31652424	31652654	BAG6:SLC44A4-BambuTx334-5	NA	-	31652424	31652654	227,26,28
chr6	31865690	31865784	BAG6:SLC44A4-BambuTx334-3	NA	-	31865690	31865784	227,26,28
chr6	31865690	31865784	BAG6:SLC44A4-BambuTx334-3	NA	-	31865690	31865784	227,26,28
chr6	31865690	31865784	BAG6:SLC44A4-BambuTx334-3	NA	-	31865690	31865784	227,26,28
chr6	31865690	31865784	BAG6:SLC44A4-BambuTx334-3	NA	-	31865690	31865784	227,26,28
chr6	31865690	31865784	BAG6:SLC44A4-BambuTx334-3	NA	-	31865690	31865784	227,26,28
chr6	31652400	31652657	BAG6:SLC44A4-BambuTx335-5	NA	-	31652400	31652657	227,26,28
chr6	31652400	31652657	BAG6:SLC44A4-BambuTx335-5	NA	-	31652400	31652657	227,26,28
chr6	31865690	31865784	BAG6:SLC44A4-BambuTx335-3	NA	-	31865690	31865784	227,26,28
chr6	31865690	31865784	BAG6:SLC44A4-BambuTx335-3	NA	-	31865690	31865784	227,26,28
chr6	31865690	31865784	BAG6:SLC44A4-BambuTx335-3	NA	-	31865690	31865784	227,26,28
chr6	31865690	31865784	BAG6:SLC44A4-BambuTx335-3	NA	-	31865690	31865784	227,26,28
chr6	31865690	31865784	BAG6:SLC44A4-BambuTx335-3	NA	-	31865690	31865784	227,26,28
chr6	31865690	31865784	BAG6:SLC44A4-BambuTx335-3	NA	-	31865690	31865784	227,26,28
chr6	31865690	31865784	BAG6:SLC44A4-BambuTx335-3	NA	-	31865690	31865784	227,26,28
chr7	103347661	103347781	PSMC2:EIF2B3-BambuTx336-5	NA	+	103347661	103347781	253,191,111
chr7	103347661	103347781	PSMC2:EIF2B3-BambuTx336-5	NA	+	103347661	103347781	253,191,111
chr7	103347661	103347781	PSMC2:EIF2B3-BambuTx336-5	NA	+	103347661	103347781	253,191,111
chr7	103347661	103347781	PSMC2:EIF2B3-BambuTx336-5	NA	+	103347661	103347781	253,191,111
chr7	103347661	103347781	PSMC2:EIF2B3-BambuTx336-5	NA	+	103347661	103347781	253,191,111
chr7	103347661	103347781	PSMC2:EIF2B3-BambuTx336-5	NA	+	103347661	103347781	253,191,111
chr1	44992679	44992774	PSMC2:EIF2B3-BambuTx336-3	NA	-	44992679	44992774	253,191,111
chr1	44992679	44992774	PSMC2:EIF2B3-BambuTx336-3	NA	-	44992679	44992774	253,191,111
chr1	44992679	44992774	PSMC2:EIF2B3-BambuTx336-3	NA	-	44992679	44992774	253,191,111
chr1	44992679	44992774	PSMC2:EIF2B3-BambuTx336-3	NA	-	44992679	44992774	253,191,111
chr1	44992679	44992774	PSMC2:EIF2B3-BambuTx336-3	NA	-	44992679	44992774	253,191,111
chr1	44992679	44992774	PSMC2:EIF2B3-BambuTx336-3	NA	-	44992679	44992774	253,191,111
chr1	44992679	44992774	PSMC2:EIF2B3-BambuTx336-3	NA	-	44992679	44992774	253,191,111
chr11	810234	810357	RPLP2:RPS6-BambuTx341-5	NA	+	810234	810357	178,223,138
chr11	810234	810357	RPLP2:RPS6-BambuTx341-5	NA	+	810234	810357	178,223,138
chr9	19380271	19380372	RPLP2:RPS6-BambuTx341-3	NA	-	19380271	19380372	178,223,138
chr11	810234	810386	RPLP2:RPS6-BambuTx342-5	NA	+	810234	810386	178,223,138
chr11	810234	810386	RPLP2:RPS6-BambuTx342-5	NA	+	810234	810386	178,223,138
chr9	19380261	19380375	RPLP2:RPS6-BambuTx342-3	NA	-	19380261	19380375	178,223,138
chr22	20564532	20564578	MED15:RPL14-BambuTx351-5	NA	+	20564532	20564578	178,223,138
chr3	40461608	40461661	MED15:RPL14-BambuTx351-3	NA	+	40461608	40461661	178,223,138
chr3	40461608	40461661	MED15:RPL14-BambuTx351-3	NA	+	40461608	40461661	178,223,138
chr20	50795006	50795173	BCAS4:BCAS3-BambuTx354-5	NA	+	50795006	50795173	253,191,111
chr17	61354362	61354502	BCAS4:BCAS3-BambuTx354-3	NA	+	61354362	61354502	253,191,111
chr17	61354362	61354502	BCAS4:BCAS3-BambuTx354-3	NA	+	61354362	61354502	253,191,111
chr17	61354362	61354502	BCAS4:BCAS3-BambuTx354-3	NA	+	61354362	61354502	253,191,111
chr20	50794998	50795173	BCAS4:BCAS3-BambuTx355-5	NA	+	50794998	50795173	253,191,111
chr17	61353588	61354502	BCAS4:BCAS3-BambuTx355-3	NA	+	61353588	61354502	253,191,111
chr17	61353588	61354502	BCAS4:BCAS3-BambuTx355-3	NA	+	61353588	61354502	253,191,111
chr17	61353588	61354502	BCAS4:BCAS3-BambuTx355-3	NA	+	61353588	61354502	253,191,111
chr20	50795001	50795173	BCAS4:BCAS3-BambuTx356-5	NA	+	50795001	50795173	253,191,111
chr17	61227165	61227353	BCAS4:BCAS3-BambuTx356-3	NA	+	61227165	61227353	253,191,111
chr17	61227165	61227353	BCAS4:BCAS3-BambuTx356-3	NA	+	61227165	61227353	253,191,111
chr17	61227165	61227353	BCAS4:BCAS3-BambuTx356-3	NA	+	61227165	61227353	253,191,111
chr20	50795020	50795173	BCAS4:BCAS3-BambuTx357-5	NA	+	50795020	50795173	253,191,111
chr17	61368327	61368478	BCAS4:BCAS3-BambuTx357-3	NA	+	61368327	61368478	253,191,111
chr17	61368327	61368478	BCAS4:BCAS3-BambuTx357-3	NA	+	61368327	61368478	253,191,111
chr20	50795020	50795173	BCAS4:BCAS3-BambuTx358-5	NA	+	50795020	50795173	253,191,111
chr17	61368327	61368494	BCAS4:BCAS3-BambuTx358-3	NA	+	61368327	61368494	253,191,111
chr17	61368327	61368494	BCAS4:BCAS3-BambuTx358-3	NA	+	61368327	61368494	253,191,111
chr20	50795036	50795173	BCAS4:BCAS3-BambuTx359-5	NA	+	50795036	50795173	253,191,111
chr17	60591632	60591749	BCAS4:BCAS3-BambuTx359-3	NA	+	60591632	60591749	253,191,111
chr17	60591632	60591749	BCAS4:BCAS3-BambuTx359-3	NA	+	60591632	60591749	253,191,111
chr17	60591632	60591749	BCAS4:BCAS3-BambuTx359-3	NA	+	60591632	60591749	253,191,111
chr17	60591632	60591749	BCAS4:BCAS3-BambuTx359-3	NA	+	60591632	60591749	253,191,111
chr20	50795027	50795173	BCAS4:BCAS3-BambuTx360-5	NA	+	50795027	50795173	253,191,111
chr17	61368327	61368494	BCAS4:BCAS3-BambuTx360-3	NA	+	61368327	61368494	253,191,111
chr17	61368327	61368494	BCAS4:BCAS3-BambuTx360-3	NA	+	61368327	61368494	253,191,111
chr17	61368327	61368494	BCAS4:BCAS3-BambuTx360-3	NA	+	61368327	61368494	253,191,111
chr17	61368327	61368494	BCAS4:BCAS3-BambuTx360-3	NA	+	61368327	61368494	253,191,111
chr20	50795031	50795173	BCAS4:BCAS3-BambuTx361-5	NA	+	50795031	50795173	253,191,111
chr17	61235518	61236107	BCAS4:BCAS3-BambuTx361-3	NA	+	61235518	61236107	253,191,111
chr20	50795026	50795173	BCAS4:BCAS3-BambuTx362-5	NA	+	50795026	50795173	253,191,111
chr17	61368327	61368499	BCAS4:BCAS3-BambuTx362-3	NA	+	61368327	61368499	253,191,111
chr20	50795028	50795173	BCAS4:BCAS3-BambuTx363-5	NA	+	50795028	50795173	253,191,111
chr17	60591632	60591749	BCAS4:BCAS3-BambuTx363-3	NA	+	60591632	60591749	253,191,111
chr17	60591632	60591749	BCAS4:BCAS3-BambuTx363-3	NA	+	60591632	60591749	253,191,111
chr17	60591632	60591749	BCAS4:BCAS3-BambuTx363-3	NA	+	60591632	60591749	253,191,111
chr20	50795028	50795173	BCAS4:BCAS3-BambuTx364-5	NA	+	50795028	50795173	253,191,111
chr17	61368327	61368494	BCAS4:BCAS3-BambuTx364-3	NA	+	61368327	61368494	253,191,111
chr17	61368327	61368494	BCAS4:BCAS3-BambuTx364-3	NA	+	61368327	61368494	253,191,111
chr17	61368327	61368494	BCAS4:BCAS3-BambuTx364-3	NA	+	61368327	61368494	253,191,111
chr20	50795028	50795173	BCAS4:BCAS3-BambuTx365-5	NA	+	50795028	50795173	253,191,111
chr17	61245166	61245371	BCAS4:BCAS3-BambuTx365-3	NA	+	61245166	61245371	253,191,111
chr17	61245166	61245371	BCAS4:BCAS3-BambuTx365-3	NA	+	61245166	61245371	253,191,111
chr17	61245166	61245371	BCAS4:BCAS3-BambuTx365-3	NA	+	61245166	61245371	253,191,111
chr20	50795028	50795173	BCAS4:BCAS3-BambuTx366-5	NA	+	50795028	50795173	253,191,111
chr17	61368327	61368494	BCAS4:BCAS3-BambuTx366-3	NA	+	61368327	61368494	253,191,111
chr17	61368327	61368494	BCAS4:BCAS3-BambuTx366-3	NA	+	61368327	61368494	253,191,111
chr17	61368327	61368494	BCAS4:BCAS3-BambuTx366-3	NA	+	61368327	61368494	253,191,111
chr20	50795028	50795173	BCAS4:BCAS3-BambuTx367-5	NA	+	50795028	50795173	253,191,111
chr17	61368327	61368494	BCAS4:BCAS3-BambuTx367-3	NA	+	61368327	61368494	253,191,111
chr17	61368327	61368494	BCAS4:BCAS3-BambuTx367-3	NA	+	61368327	61368494	253,191,111
chr20	50795028	50795173	BCAS4:BCAS3-BambuTx368-5	NA	+	50795028	50795173	253,191,111
chr17	61391977	61392831	BCAS4:BCAS3-BambuTx368-3	NA	+	61391977	61392831	253,191,111
chr20	50795031	50795173	BCAS4:BCAS3-BambuTx370-5	NA	+	50795031	50795173	253,191,111
chr17	60591632	60591749	BCAS4:BCAS3-BambuTx370-3	NA	+	60591632	60591749	253,191,111
chr17	60591632	60591749	BCAS4:BCAS3-BambuTx370-3	NA	+	60591632	60591749	253,191,111
chr17	60591632	60591749	BCAS4:BCAS3-BambuTx370-3	NA	+	60591632	60591749	253,191,111
chr20	50795033	50795173	BCAS4:BCAS3-BambuTx371-5	NA	+	50795033	50795173	253,191,111
chr17	61368327	61368494	BCAS4:BCAS3-BambuTx371-3	NA	+	61368327	61368494	253,191,111
chr17	61368327	61368494	BCAS4:BCAS3-BambuTx371-3	NA	+	61368327	61368494	253,191,111
chr20	50795033	50795173	BCAS4:BCAS3-BambuTx372-5	NA	+	50795033	50795173	253,191,111
chr17	61368327	61368494	BCAS4:BCAS3-BambuTx372-3	NA	+	61368327	61368494	253,191,111
chr17	61368327	61368494	BCAS4:BCAS3-BambuTx372-3	NA	+	61368327	61368494	253,191,111
chr17	61368327	61368494	BCAS4:BCAS3-BambuTx372-3	NA	+	61368327	61368494	253,191,111
chr17	61368327	61368494	BCAS4:BCAS3-BambuTx372-3	NA	+	61368327	61368494	253,191,111
chr20	50795058	50795173	BCAS4:BCAS3-BambuTx374-5	NA	+	50795058	50795173	253,191,111
chr17	61353588	61354502	BCAS4:BCAS3-BambuTx374-3	NA	+	61353588	61354502	253,191,111
chr17	61353588	61354502	BCAS4:BCAS3-BambuTx374-3	NA	+	61353588	61354502	253,191,111
chr17	61353588	61354502	BCAS4:BCAS3-BambuTx374-3	NA	+	61353588	61354502	253,191,111
chr17	61353588	61354502	BCAS4:BCAS3-BambuTx374-3	NA	+	61353588	61354502	253,191,111
chr20	50795039	50795173	BCAS4:BCAS3-BambuTx375-5	NA	+	50795039	50795173	253,191,111
chr17	61353588	61354502	BCAS4:BCAS3-BambuTx375-3	NA	+	61353588	61354502	253,191,111
chr17	61353588	61354502	BCAS4:BCAS3-BambuTx375-3	NA	+	61353588	61354502	253,191,111
chr17	61353588	61354502	BCAS4:BCAS3-BambuTx375-3	NA	+	61353588	61354502	253,191,111
chr20	50795031	50795173	BCAS4:BCAS3-BambuTx376-5	NA	+	50795031	50795173	253,191,111
chr17	61368327	61368494	BCAS4:BCAS3-BambuTx376-3	NA	+	61368327	61368494	253,191,111
chr17	61368327	61368494	BCAS4:BCAS3-BambuTx376-3	NA	+	61368327	61368494	253,191,111
chr17	61368327	61368494	BCAS4:BCAS3-BambuTx376-3	NA	+	61368327	61368494	253,191,111
chr20	50795054	50795173	BCAS4:BCAS3-BambuTx377-5	NA	+	50795054	50795173	253,191,111
chr17	60591632	60591749	BCAS4:BCAS3-BambuTx377-3	NA	+	60591632	60591749	253,191,111
chr17	60591632	60591749	BCAS4:BCAS3-BambuTx377-3	NA	+	60591632	60591749	253,191,111
chr17	60591632	60591749	BCAS4:BCAS3-BambuTx377-3	NA	+	60591632	60591749	253,191,111
chr17	60591632	60591749	BCAS4:BCAS3-BambuTx377-3	NA	+	60591632	60591749	253,191,111
chr17	60591632	60591749	BCAS4:BCAS3-BambuTx377-3	NA	+	60591632	60591749	253,191,111
chr20	50795056	50795092	BCAS4:BCAS3-BambuTx378-5	NA	+	50795056	50795092	253,191,111
chr17	61368380	61368494	BCAS4:BCAS3-BambuTx378-3	NA	+	61368380	61368494	253,191,111
chr17	61368380	61368494	BCAS4:BCAS3-BambuTx378-3	NA	+	61368380	61368494	253,191,111
chr20	50795058	50795173	BCAS4:BCAS3-BambuTx379-5	NA	+	50795058	50795173	253,191,111
chr17	61356849	61356986	BCAS4:BCAS3-BambuTx379-3	NA	+	61356849	61356986	253,191,111
chr17	61356849	61356986	BCAS4:BCAS3-BambuTx379-3	NA	+	61356849	61356986	253,191,111
chr17	61356849	61356986	BCAS4:BCAS3-BambuTx379-3	NA	+	61356849	61356986	253,191,111
chr20	50795058	50795092	BCAS4:BCAS3-BambuTx380-5	NA	+	50795058	50795092	253,191,111
chr17	61368380	61368494	BCAS4:BCAS3-BambuTx380-3	NA	+	61368380	61368494	253,191,111
chr17	61368380	61368494	BCAS4:BCAS3-BambuTx380-3	NA	+	61368380	61368494	253,191,111
chr17	61368380	61368494	BCAS4:BCAS3-BambuTx380-3	NA	+	61368380	61368494	253,191,111
chr20	50795065	50795173	BCAS4:BCAS3-BambuTx382-5	NA	+	50795065	50795173	253,191,111
chr17	60591632	60591749	BCAS4:BCAS3-BambuTx382-3	NA	+	60591632	60591749	253,191,111
chr17	60591632	60591749	BCAS4:BCAS3-BambuTx382-3	NA	+	60591632	60591749	253,191,111
chr17	60591632	60591749	BCAS4:BCAS3-BambuTx382-3	NA	+	60591632	60591749	253,191,111
chr17	60591632	60591749	BCAS4:BCAS3-BambuTx382-3	NA	+	60591632	60591749	253,191,111
chr20	50795081	50795173	BCAS4:BCAS3-BambuTx383-5	NA	+	50795081	50795173	253,191,111
chr17	61354362	61354502	BCAS4:BCAS3-BambuTx383-3	NA	+	61354362	61354502	253,191,111
chr17	61354362	61354502	BCAS4:BCAS3-BambuTx383-3	NA	+	61354362	61354502	253,191,111
chr17	61354362	61354502	BCAS4:BCAS3-BambuTx383-3	NA	+	61354362	61354502	253,191,111
chr17	61354362	61354502	BCAS4:BCAS3-BambuTx383-3	NA	+	61354362	61354502	253,191,111
chr17	61354362	61354502	BCAS4:BCAS3-BambuTx383-3	NA	+	61354362	61354502	253,191,111
chr17	59893132	59893325	RPS6KB1:VMP1-BambuTx407-5	NA	+	59893132	59893325	253,191,111
chr17	59838295	59838397	RPS6KB1:VMP1-BambuTx407-3	NA	+	59838295	59838397	253,191,111
chr17	59838295	59838397	RPS6KB1:VMP1-BambuTx407-3	NA	+	59838295	59838397	253,191,111
chr17	59893121	59893325	RPS6KB1:VMP1-BambuTx408-5	NA	+	59893121	59893325	253,191,111
chr17	59808796	59808876	RPS6KB1:VMP1-BambuTx408-3	NA	+	59808796	59808876	253,191,111
chr17	59808796	59808876	RPS6KB1:VMP1-BambuTx408-3	NA	+	59808796	59808876	253,191,111
chr17	59808796	59808876	RPS6KB1:VMP1-BambuTx408-3	NA	+	59808796	59808876	253,191,111
chr17	59808796	59808876	RPS6KB1:VMP1-BambuTx408-3	NA	+	59808796	59808876	253,191,111
chr17	59808796	59808876	RPS6KB1:VMP1-BambuTx408-3	NA	+	59808796	59808876	253,191,111
chr17	59893115	59893325	RPS6KB1:VMP1-BambuTx409-5	NA	+	59893115	59893325	253,191,111
chr17	59893115	59893325	RPS6KB1:VMP1-BambuTx409-5	NA	+	59893115	59893325	253,191,111
chr17	59893115	59893325	RPS6KB1:VMP1-BambuTx409-5	NA	+	59893115	59893325	253,191,111
chr17	59893115	59893325	RPS6KB1:VMP1-BambuTx409-5	NA	+	59893115	59893325	253,191,111
chr17	59893115	59893325	RPS6KB1:VMP1-BambuTx409-5	NA	+	59893115	59893325	253,191,111
chr17	59893115	59893325	RPS6KB1:VMP1-BambuTx409-5	NA	+	59893115	59893325	253,191,111
chr17	59893115	59893325	RPS6KB1:VMP1-BambuTx409-5	NA	+	59893115	59893325	253,191,111
chr17	59893115	59893325	RPS6KB1:VMP1-BambuTx409-5	NA	+	59893115	59893325	253,191,111
chr17	59893115	59893325	RPS6KB1:VMP1-BambuTx409-5	NA	+	59893115	59893325	253,191,111
chr17	59893115	59893325	RPS6KB1:VMP1-BambuTx409-5	NA	+	59893115	59893325	253,191,111
chr17	59893115	59893325	RPS6KB1:VMP1-BambuTx409-5	NA	+	59893115	59893325	253,191,111
chr17	59692842	59692904	RPS6KB1:VMP1-BambuTx409-3	NA	+	59692842	59692904	253,191,111
chr17	59692842	59692904	RPS6KB1:VMP1-BambuTx409-3	NA	+	59692842	59692904	253,191,111
chr17	59692842	59692904	RPS6KB1:VMP1-BambuTx409-3	NA	+	59692842	59692904	253,191,111
chr17	59692842	59692904	RPS6KB1:VMP1-BambuTx409-3	NA	+	59692842	59692904	253,191,111
chr17	59692842	59692904	RPS6KB1:VMP1-BambuTx409-3	NA	+	59692842	59692904	253,191,111
chr17	59893117	59893325	RPS6KB1:VMP1-BambuTx410-5	NA	+	59893117	59893325	253,191,111
chr17	59893117	59893325	RPS6KB1:VMP1-BambuTx410-5	NA	+	59893117	59893325	253,191,111
chr17	59893117	59893325	RPS6KB1:VMP1-BambuTx410-5	NA	+	59893117	59893325	253,191,111
chr17	59893117	59893325	RPS6KB1:VMP1-BambuTx410-5	NA	+	59893117	59893325	253,191,111
chr17	59893117	59893325	RPS6KB1:VMP1-BambuTx410-5	NA	+	59893117	59893325	253,191,111
chr17	59893117	59893325	RPS6KB1:VMP1-BambuTx410-5	NA	+	59893117	59893325	253,191,111
chr17	59893117	59893325	RPS6KB1:VMP1-BambuTx410-5	NA	+	59893117	59893325	253,191,111
chr17	59893117	59893325	RPS6KB1:VMP1-BambuTx410-5	NA	+	59893117	59893325	253,191,111
chr17	59692842	59692904	RPS6KB1:VMP1-BambuTx410-3	NA	+	59692842	59692904	253,191,111
chr17	59692842	59692904	RPS6KB1:VMP1-BambuTx410-3	NA	+	59692842	59692904	253,191,111
chr17	59692842	59692904	RPS6KB1:VMP1-BambuTx410-3	NA	+	59692842	59692904	253,191,111
chr17	59692842	59692904	RPS6KB1:VMP1-BambuTx410-3	NA	+	59692842	59692904	253,191,111
chr17	59692842	59692904	RPS6KB1:VMP1-BambuTx410-3	NA	+	59692842	59692904	253,191,111
chr17	59893117	59893325	RPS6KB1:VMP1-BambuTx411-5	NA	+	59893117	59893325	253,191,111
chr17	59893117	59893325	RPS6KB1:VMP1-BambuTx411-5	NA	+	59893117	59893325	253,191,111
chr17	59893117	59893325	RPS6KB1:VMP1-BambuTx411-5	NA	+	59893117	59893325	253,191,111
chr17	59893117	59893325	RPS6KB1:VMP1-BambuTx411-5	NA	+	59893117	59893325	253,191,111
chr17	59893117	59893325	RPS6KB1:VMP1-BambuTx411-5	NA	+	59893117	59893325	253,191,111
chr17	59893117	59893325	RPS6KB1:VMP1-BambuTx411-5	NA	+	59893117	59893325	253,191,111
chr17	59893117	59893325	RPS6KB1:VMP1-BambuTx411-5	NA	+	59893117	59893325	253,191,111
chr17	59893117	59893325	RPS6KB1:VMP1-BambuTx411-5	NA	+	59893117	59893325	253,191,111
chr17	59893117	59893325	RPS6KB1:VMP1-BambuTx411-5	NA	+	59893117	59893325	253,191,111
chr17	59692842	59692904	RPS6KB1:VMP1-BambuTx411-3	NA	+	59692842	59692904	253,191,111
chr17	59692842	59692904	RPS6KB1:VMP1-BambuTx411-3	NA	+	59692842	59692904	253,191,111
chr17	59692842	59692904	RPS6KB1:VMP1-BambuTx411-3	NA	+	59692842	59692904	253,191,111
chr17	59692842	59692904	RPS6KB1:VMP1-BambuTx411-3	NA	+	59692842	59692904	253,191,111
chr17	59692842	59692904	RPS6KB1:VMP1-BambuTx411-3	NA	+	59692842	59692904	253,191,111
chr17	59893132	59893325	RPS6KB1:VMP1-BambuTx412-5	NA	+	59893132	59893325	253,191,111
chr17	59893132	59893325	RPS6KB1:VMP1-BambuTx412-5	NA	+	59893132	59893325	253,191,111
chr17	59893132	59893325	RPS6KB1:VMP1-BambuTx412-5	NA	+	59893132	59893325	253,191,111
chr17	59893132	59893325	RPS6KB1:VMP1-BambuTx412-5	NA	+	59893132	59893325	253,191,111
chr17	59893132	59893325	RPS6KB1:VMP1-BambuTx412-5	NA	+	59893132	59893325	253,191,111
chr17	59839768	59840593	RPS6KB1:VMP1-BambuTx412-3	NA	+	59839768	59840593	253,191,111
chr17	59893085	59893325	RPS6KB1:VMP1-BambuTx413-5	NA	+	59893085	59893325	253,191,111
chr17	59893085	59893325	RPS6KB1:VMP1-BambuTx413-5	NA	+	59893085	59893325	253,191,111
chr17	59893085	59893325	RPS6KB1:VMP1-BambuTx413-5	NA	+	59893085	59893325	253,191,111
chr17	59893085	59893325	RPS6KB1:VMP1-BambuTx413-5	NA	+	59893085	59893325	253,191,111
chr17	59893085	59893325	RPS6KB1:VMP1-BambuTx413-5	NA	+	59893085	59893325	253,191,111
chr17	59893085	59893325	RPS6KB1:VMP1-BambuTx413-5	NA	+	59893085	59893325	253,191,111
chr17	59893085	59893325	RPS6KB1:VMP1-BambuTx413-5	NA	+	59893085	59893325	253,191,111
chr17	59893085	59893325	RPS6KB1:VMP1-BambuTx413-5	NA	+	59893085	59893325	253,191,111
chr17	59893085	59893325	RPS6KB1:VMP1-BambuTx413-5	NA	+	59893085	59893325	253,191,111
chr17	59893085	59893325	RPS6KB1:VMP1-BambuTx413-5	NA	+	59893085	59893325	253,191,111
chr17	59893085	59893325	RPS6KB1:VMP1-BambuTx413-5	NA	+	59893085	59893325	253,191,111
chr17	59692842	59692904	RPS6KB1:VMP1-BambuTx413-3	NA	+	59692842	59692904	253,191,111
chr17	59692842	59692904	RPS6KB1:VMP1-BambuTx413-3	NA	+	59692842	59692904	253,191,111
chr17	59692842	59692904	RPS6KB1:VMP1-BambuTx413-3	NA	+	59692842	59692904	253,191,111
chr17	59692842	59692904	RPS6KB1:VMP1-BambuTx413-3	NA	+	59692842	59692904	253,191,111
chr17	59692842	59692904	RPS6KB1:VMP1-BambuTx413-3	NA	+	59692842	59692904	253,191,111
chr17	59893118	59893325	RPS6KB1:VMP1-BambuTx414-5	NA	+	59893118	59893325	253,191,111
chr17	59893118	59893325	RPS6KB1:VMP1-BambuTx414-5	NA	+	59893118	59893325	253,191,111
chr17	59893118	59893325	RPS6KB1:VMP1-BambuTx414-5	NA	+	59893118	59893325	253,191,111
chr17	59893118	59893325	RPS6KB1:VMP1-BambuTx414-5	NA	+	59893118	59893325	253,191,111
chr17	59893118	59893325	RPS6KB1:VMP1-BambuTx414-5	NA	+	59893118	59893325	253,191,111
chr17	59893118	59893325	RPS6KB1:VMP1-BambuTx414-5	NA	+	59893118	59893325	253,191,111
chr17	59893118	59893325	RPS6KB1:VMP1-BambuTx414-5	NA	+	59893118	59893325	253,191,111
chr17	59893118	59893325	RPS6KB1:VMP1-BambuTx414-5	NA	+	59893118	59893325	253,191,111
chr17	59893118	59893325	RPS6KB1:VMP1-BambuTx414-5	NA	+	59893118	59893325	253,191,111
chr17	59893118	59893325	RPS6KB1:VMP1-BambuTx414-5	NA	+	59893118	59893325	253,191,111
chr17	59692842	59692904	RPS6KB1:VMP1-BambuTx414-3	NA	+	59692842	59692904	253,191,111
chr17	59692842	59692904	RPS6KB1:VMP1-BambuTx414-3	NA	+	59692842	59692904	253,191,111
chr17	59692842	59692904	RPS6KB1:VMP1-BambuTx414-3	NA	+	59692842	59692904	253,191,111
chr17	59692842	59692904	RPS6KB1:VMP1-BambuTx414-3	NA	+	59692842	59692904	253,191,111
chr17	59692842	59692904	RPS6KB1:VMP1-BambuTx414-3	NA	+	59692842	59692904	253,191,111
chr17	59692842	59692904	RPS6KB1:VMP1-BambuTx414-3	NA	+	59692842	59692904	253,191,111
chr17	59893121	59893325	RPS6KB1:VMP1-BambuTx415-5	NA	+	59893121	59893325	253,191,111
chr17	59893121	59893325	RPS6KB1:VMP1-BambuTx415-5	NA	+	59893121	59893325	253,191,111
chr17	59893121	59893325	RPS6KB1:VMP1-BambuTx415-5	NA	+	59893121	59893325	253,191,111
chr17	59893121	59893325	RPS6KB1:VMP1-BambuTx415-5	NA	+	59893121	59893325	253,191,111
chr17	59893121	59893325	RPS6KB1:VMP1-BambuTx415-5	NA	+	59893121	59893325	253,191,111
chr17	59893121	59893325	RPS6KB1:VMP1-BambuTx415-5	NA	+	59893121	59893325	253,191,111
chr17	59893121	59893325	RPS6KB1:VMP1-BambuTx415-5	NA	+	59893121	59893325	253,191,111
chr17	59893121	59893325	RPS6KB1:VMP1-BambuTx415-5	NA	+	59893121	59893325	253,191,111
chr17	59893121	59893325	RPS6KB1:VMP1-BambuTx415-5	NA	+	59893121	59893325	253,191,111
chr17	59893121	59893325	RPS6KB1:VMP1-BambuTx415-5	NA	+	59893121	59893325	253,191,111
chr17	59692842	59692904	RPS6KB1:VMP1-BambuTx415-3	NA	+	59692842	59692904	253,191,111
chr17	59692842	59692904	RPS6KB1:VMP1-BambuTx415-3	NA	+	59692842	59692904	253,191,111
chr17	59692842	59692904	RPS6KB1:VMP1-BambuTx415-3	NA	+	59692842	59692904	253,191,111
chr17	59692842	59692904	RPS6KB1:VMP1-BambuTx415-3	NA	+	59692842	59692904	253,191,111
chr17	59893122	59893325	RPS6KB1:VMP1-BambuTx416-5	NA	+	59893122	59893325	253,191,111
chr17	59893122	59893325	RPS6KB1:VMP1-BambuTx416-5	NA	+	59893122	59893325	253,191,111
chr17	59893122	59893325	RPS6KB1:VMP1-BambuTx416-5	NA	+	59893122	59893325	253,191,111
chr17	59839768	59840592	RPS6KB1:VMP1-BambuTx416-3	NA	+	59839768	59840592	253,191,111
chr17	59893121	59893325	RPS6KB1:VMP1-BambuTx417-5	NA	+	59893121	59893325	253,191,111
chr17	59893121	59893325	RPS6KB1:VMP1-BambuTx417-5	NA	+	59893121	59893325	253,191,111
chr17	59893121	59893325	RPS6KB1:VMP1-BambuTx417-5	NA	+	59893121	59893325	253,191,111
chr17	59893121	59893325	RPS6KB1:VMP1-BambuTx417-5	NA	+	59893121	59893325	253,191,111
chr17	59839768	59840593	RPS6KB1:VMP1-BambuTx417-3	NA	+	59839768	59840593	253,191,111
chr17	59893121	59893325	RPS6KB1:VMP1-BambuTx418-5	NA	+	59893121	59893325	253,191,111
chr17	59893121	59893325	RPS6KB1:VMP1-BambuTx418-5	NA	+	59893121	59893325	253,191,111
chr17	59893121	59893325	RPS6KB1:VMP1-BambuTx418-5	NA	+	59893121	59893325	253,191,111
chr17	59893121	59893325	RPS6KB1:VMP1-BambuTx418-5	NA	+	59893121	59893325	253,191,111
chr17	59893121	59893325	RPS6KB1:VMP1-BambuTx418-5	NA	+	59893121	59893325	253,191,111
chr17	59893121	59893325	RPS6KB1:VMP1-BambuTx418-5	NA	+	59893121	59893325	253,191,111
chr17	59893121	59893325	RPS6KB1:VMP1-BambuTx418-5	NA	+	59893121	59893325	253,191,111
chr17	59893121	59893325	RPS6KB1:VMP1-BambuTx418-5	NA	+	59893121	59893325	253,191,111
chr17	59893121	59893325	RPS6KB1:VMP1-BambuTx418-5	NA	+	59893121	59893325	253,191,111
chr17	59893121	59893325	RPS6KB1:VMP1-BambuTx418-5	NA	+	59893121	59893325	253,191,111
chr17	59893121	59893325	RPS6KB1:VMP1-BambuTx418-5	NA	+	59893121	59893325	253,191,111
chr17	59893121	59893325	RPS6KB1:VMP1-BambuTx418-5	NA	+	59893121	59893325	253,191,111
chr17	59692842	59692904	RPS6KB1:VMP1-BambuTx418-3	NA	+	59692842	59692904	253,191,111
chr17	59692842	59692904	RPS6KB1:VMP1-BambuTx418-3	NA	+	59692842	59692904	253,191,111
chr17	59692842	59692904	RPS6KB1:VMP1-BambuTx418-3	NA	+	59692842	59692904	253,191,111
chr17	59692842	59692904	RPS6KB1:VMP1-BambuTx418-3	NA	+	59692842	59692904	253,191,111
chr17	59692842	59692904	RPS6KB1:VMP1-BambuTx418-3	NA	+	59692842	59692904	253,191,111
chr17	59893127	59893354	RPS6KB1:VMP1-BambuTx419-5	NA	+	59893127	59893354	253,191,111
chr17	59893127	59893354	RPS6KB1:VMP1-BambuTx419-5	NA	+	59893127	59893354	253,191,111
chr17	59893127	59893354	RPS6KB1:VMP1-BambuTx419-5	NA	+	59893127	59893354	253,191,111
chr17	59839768	59840593	RPS6KB1:VMP1-BambuTx419-3	NA	+	59839768	59840593	253,191,111
chr17	59893124	59893325	RPS6KB1:VMP1-BambuTx420-5	NA	+	59893124	59893325	253,191,111
chr17	59893124	59893325	RPS6KB1:VMP1-BambuTx420-5	NA	+	59893124	59893325	253,191,111
chr17	59893124	59893325	RPS6KB1:VMP1-BambuTx420-5	NA	+	59893124	59893325	253,191,111
chr17	59893124	59893325	RPS6KB1:VMP1-BambuTx420-5	NA	+	59893124	59893325	253,191,111
chr17	59839768	59840593	RPS6KB1:VMP1-BambuTx420-3	NA	+	59839768	59840593	253,191,111
chr17	59893125	59893325	RPS6KB1:VMP1-BambuTx421-5	NA	+	59893125	59893325	253,191,111
chr17	59893125	59893325	RPS6KB1:VMP1-BambuTx421-5	NA	+	59893125	59893325	253,191,111
chr17	59893125	59893325	RPS6KB1:VMP1-BambuTx421-5	NA	+	59893125	59893325	253,191,111
chr17	59893125	59893325	RPS6KB1:VMP1-BambuTx421-5	NA	+	59893125	59893325	253,191,111
chr17	59893125	59893325	RPS6KB1:VMP1-BambuTx421-5	NA	+	59893125	59893325	253,191,111
chr17	59893125	59893325	RPS6KB1:VMP1-BambuTx421-5	NA	+	59893125	59893325	253,191,111
chr17	59893125	59893325	RPS6KB1:VMP1-BambuTx421-5	NA	+	59893125	59893325	253,191,111
chr17	59893125	59893325	RPS6KB1:VMP1-BambuTx421-5	NA	+	59893125	59893325	253,191,111
chr17	59893125	59893325	RPS6KB1:VMP1-BambuTx421-5	NA	+	59893125	59893325	253,191,111
chr17	59893125	59893325	RPS6KB1:VMP1-BambuTx421-5	NA	+	59893125	59893325	253,191,111
chr17	59893125	59893325	RPS6KB1:VMP1-BambuTx421-5	NA	+	59893125	59893325	253,191,111
chr17	59692842	59692904	RPS6KB1:VMP1-BambuTx421-3	NA	+	59692842	59692904	253,191,111
chr17	59692842	59692904	RPS6KB1:VMP1-BambuTx421-3	NA	+	59692842	59692904	253,191,111
chr17	59692842	59692904	RPS6KB1:VMP1-BambuTx421-3	NA	+	59692842	59692904	253,191,111
chr17	59692842	59692904	RPS6KB1:VMP1-BambuTx421-3	NA	+	59692842	59692904	253,191,111
chr17	59692842	59692904	RPS6KB1:VMP1-BambuTx421-3	NA	+	59692842	59692904	253,191,111
chr17	59893125	59893325	RPS6KB1:VMP1-BambuTx422-5	NA	+	59893125	59893325	253,191,111
chr17	59893125	59893325	RPS6KB1:VMP1-BambuTx422-5	NA	+	59893125	59893325	253,191,111
chr17	59893125	59893325	RPS6KB1:VMP1-BambuTx422-5	NA	+	59893125	59893325	253,191,111
chr17	59839768	59840593	RPS6KB1:VMP1-BambuTx422-3	NA	+	59839768	59840593	253,191,111
chr17	59893134	59893325	RPS6KB1:VMP1-BambuTx423-5	NA	+	59893134	59893325	253,191,111
chr17	59893134	59893325	RPS6KB1:VMP1-BambuTx423-5	NA	+	59893134	59893325	253,191,111
chr17	59893134	59893325	RPS6KB1:VMP1-BambuTx423-5	NA	+	59893134	59893325	253,191,111
chr17	59893134	59893325	RPS6KB1:VMP1-BambuTx423-5	NA	+	59893134	59893325	253,191,111
chr17	59893134	59893325	RPS6KB1:VMP1-BambuTx423-5	NA	+	59893134	59893325	253,191,111
chr17	59893134	59893325	RPS6KB1:VMP1-BambuTx423-5	NA	+	59893134	59893325	253,191,111
chr17	59893134	59893325	RPS6KB1:VMP1-BambuTx423-5	NA	+	59893134	59893325	253,191,111
chr17	59893134	59893325	RPS6KB1:VMP1-BambuTx423-5	NA	+	59893134	59893325	253,191,111
chr17	59893134	59893325	RPS6KB1:VMP1-BambuTx423-5	NA	+	59893134	59893325	253,191,111
chr17	59893134	59893325	RPS6KB1:VMP1-BambuTx423-5	NA	+	59893134	59893325	253,191,111
chr17	59893134	59893325	RPS6KB1:VMP1-BambuTx423-5	NA	+	59893134	59893325	253,191,111
chr17	59692842	59692904	RPS6KB1:VMP1-BambuTx423-3	NA	+	59692842	59692904	253,191,111
chr17	59692842	59692904	RPS6KB1:VMP1-BambuTx423-3	NA	+	59692842	59692904	253,191,111
chr17	59692842	59692904	RPS6KB1:VMP1-BambuTx423-3	NA	+	59692842	59692904	253,191,111
chr17	59692842	59692904	RPS6KB1:VMP1-BambuTx423-3	NA	+	59692842	59692904	253,191,111
chr17	59692842	59692904	RPS6KB1:VMP1-BambuTx423-3	NA	+	59692842	59692904	253,191,111
chr17	59893121	59893325	RPS6KB1:VMP1-BambuTx424-5	NA	+	59893121	59893325	253,191,111
chr17	59893121	59893325	RPS6KB1:VMP1-BambuTx424-5	NA	+	59893121	59893325	253,191,111
chr17	59893121	59893325	RPS6KB1:VMP1-BambuTx424-5	NA	+	59893121	59893325	253,191,111
chr17	59893121	59893325	RPS6KB1:VMP1-BambuTx424-5	NA	+	59893121	59893325	253,191,111
chr17	59893121	59893325	RPS6KB1:VMP1-BambuTx424-5	NA	+	59893121	59893325	253,191,111
chr17	59893121	59893325	RPS6KB1:VMP1-BambuTx424-5	NA	+	59893121	59893325	253,191,111
chr17	59893121	59893325	RPS6KB1:VMP1-BambuTx424-5	NA	+	59893121	59893325	253,191,111
chr17	59893121	59893325	RPS6KB1:VMP1-BambuTx424-5	NA	+	59893121	59893325	253,191,111
chr17	59893121	59893325	RPS6KB1:VMP1-BambuTx424-5	NA	+	59893121	59893325	253,191,111
chr17	59692842	59692904	RPS6KB1:VMP1-BambuTx424-3	NA	+	59692842	59692904	253,191,111
chr17	59692842	59692904	RPS6KB1:VMP1-BambuTx424-3	NA	+	59692842	59692904	253,191,111
chr17	59692842	59692904	RPS6KB1:VMP1-BambuTx424-3	NA	+	59692842	59692904	253,191,111
chr17	59692842	59692904	RPS6KB1:VMP1-BambuTx424-3	NA	+	59692842	59692904	253,191,111
chr17	59692842	59692904	RPS6KB1:VMP1-BambuTx424-3	NA	+	59692842	59692904	253,191,111
chr17	59893121	59893325	RPS6KB1:VMP1-BambuTx425-5	NA	+	59893121	59893325	253,191,111
chr17	59893121	59893325	RPS6KB1:VMP1-BambuTx425-5	NA	+	59893121	59893325	253,191,111
chr17	59893121	59893325	RPS6KB1:VMP1-BambuTx425-5	NA	+	59893121	59893325	253,191,111
chr17	59893121	59893325	RPS6KB1:VMP1-BambuTx425-5	NA	+	59893121	59893325	253,191,111
chr17	59893121	59893325	RPS6KB1:VMP1-BambuTx425-5	NA	+	59893121	59893325	253,191,111
chr17	59893121	59893325	RPS6KB1:VMP1-BambuTx425-5	NA	+	59893121	59893325	253,191,111
chr17	59893121	59893325	RPS6KB1:VMP1-BambuTx425-5	NA	+	59893121	59893325	253,191,111
chr17	59893121	59893325	RPS6KB1:VMP1-BambuTx425-5	NA	+	59893121	59893325	253,191,111
chr17	59893121	59893325	RPS6KB1:VMP1-BambuTx425-5	NA	+	59893121	59893325	253,191,111
chr17	59893121	59893325	RPS6KB1:VMP1-BambuTx425-5	NA	+	59893121	59893325	253,191,111
chr17	59692842	59692904	RPS6KB1:VMP1-BambuTx425-3	NA	+	59692842	59692904	253,191,111
chr17	59692842	59692904	RPS6KB1:VMP1-BambuTx425-3	NA	+	59692842	59692904	253,191,111
chr17	59692842	59692904	RPS6KB1:VMP1-BambuTx425-3	NA	+	59692842	59692904	253,191,111
chr17	59692842	59692904	RPS6KB1:VMP1-BambuTx425-3	NA	+	59692842	59692904	253,191,111
chr17	59692842	59692904	RPS6KB1:VMP1-BambuTx425-3	NA	+	59692842	59692904	253,191,111
chr17	59893080	59893325	RPS6KB1:VMP1-BambuTx426-5	NA	+	59893080	59893325	253,191,111
chr17	59893080	59893325	RPS6KB1:VMP1-BambuTx426-5	NA	+	59893080	59893325	253,191,111
chr17	59893080	59893325	RPS6KB1:VMP1-BambuTx426-5	NA	+	59893080	59893325	253,191,111
chr17	59893080	59893325	RPS6KB1:VMP1-BambuTx426-5	NA	+	59893080	59893325	253,191,111
chr17	59893080	59893325	RPS6KB1:VMP1-BambuTx426-5	NA	+	59893080	59893325	253,191,111
chr17	59893080	59893325	RPS6KB1:VMP1-BambuTx426-5	NA	+	59893080	59893325	253,191,111
chr17	59692842	59692904	RPS6KB1:VMP1-BambuTx426-3	NA	+	59692842	59692904	253,191,111
chr17	59692842	59692904	RPS6KB1:VMP1-BambuTx426-3	NA	+	59692842	59692904	253,191,111
chr17	59692842	59692904	RPS6KB1:VMP1-BambuTx426-3	NA	+	59692842	59692904	253,191,111
chr17	59692842	59692904	RPS6KB1:VMP1-BambuTx426-3	NA	+	59692842	59692904	253,191,111
chr17	59692842	59692904	RPS6KB1:VMP1-BambuTx426-3	NA	+	59692842	59692904	253,191,111
chr17	59893117	59893325	RPS6KB1:VMP1-BambuTx427-5	NA	+	59893117	59893325	253,191,111
chr17	59893117	59893325	RPS6KB1:VMP1-BambuTx427-5	NA	+	59893117	59893325	253,191,111
chr17	59893117	59893325	RPS6KB1:VMP1-BambuTx427-5	NA	+	59893117	59893325	253,191,111
chr17	59893117	59893325	RPS6KB1:VMP1-BambuTx427-5	NA	+	59893117	59893325	253,191,111
chr17	59893117	59893325	RPS6KB1:VMP1-BambuTx427-5	NA	+	59893117	59893325	253,191,111
chr17	59893117	59893325	RPS6KB1:VMP1-BambuTx427-5	NA	+	59893117	59893325	253,191,111
chr17	59893117	59893325	RPS6KB1:VMP1-BambuTx427-5	NA	+	59893117	59893325	253,191,111
chr17	59893117	59893325	RPS6KB1:VMP1-BambuTx427-5	NA	+	59893117	59893325	253,191,111
chr17	59893117	59893325	RPS6KB1:VMP1-BambuTx427-5	NA	+	59893117	59893325	253,191,111
chr17	59893117	59893325	RPS6KB1:VMP1-BambuTx427-5	NA	+	59893117	59893325	253,191,111
chr17	59693091	59693168	RPS6KB1:VMP1-BambuTx427-3	NA	+	59693091	59693168	253,191,111
chr17	59693091	59693168	RPS6KB1:VMP1-BambuTx427-3	NA	+	59693091	59693168	253,191,111
chr17	59693091	59693168	RPS6KB1:VMP1-BambuTx427-3	NA	+	59693091	59693168	253,191,111
chr17	59693091	59693168	RPS6KB1:VMP1-BambuTx427-3	NA	+	59693091	59693168	253,191,111
chr17	59934600	59935300	RPS6KB1:VMP1-BambuTx437-5	NA	+	59934600	59935300	253,191,111
chr17	59692842	59692904	RPS6KB1:VMP1-BambuTx437-3	NA	+	59692842	59692904	253,191,111
chr17	59692842	59692904	RPS6KB1:VMP1-BambuTx437-3	NA	+	59692842	59692904	253,191,111
chr17	59692842	59692904	RPS6KB1:VMP1-BambuTx437-3	NA	+	59692842	59692904	253,191,111
chr17	59692842	59692904	RPS6KB1:VMP1-BambuTx437-3	NA	+	59692842	59692904	253,191,111
chr17	59692842	59692904	RPS6KB1:VMP1-BambuTx437-3	NA	+	59692842	59692904	253,191,111
chr17	59692842	59692904	RPS6KB1:VMP1-BambuTx437-3	NA	+	59692842	59692904	253,191,111
chr17	59106687	59107569	AC099850.1:VMP1-BambuTx457-5	NA	+	59106687	59107569	253,191,111
chr17	59838295	59838397	AC099850.1:VMP1-BambuTx457-3	NA	+	59838295	59838397	253,191,111
chr17	59838295	59838397	AC099850.1:VMP1-BambuTx457-3	NA	+	59838295	59838397	253,191,111
chr17	59107136	59107591	AC099850.1:VMP1-BambuTx459-5	NA	+	59107136	59107591	253,191,111
chr17	59107136	59107591	AC099850.1:VMP1-BambuTx459-5	NA	+	59107136	59107591	253,191,111
chr17	59706848	59707194	AC099850.1:VMP1-BambuTx459-3	NA	+	59706848	59707194	253,191,111
chr17	59107109	59107506	AC099850.1:VMP1-BambuTx460-5	NA	+	59107109	59107506	253,191,111
chr17	59706848	59707194	AC099850.1:VMP1-BambuTx460-3	NA	+	59706848	59707194	253,191,111
chr17	59107123	59107591	AC099850.1:VMP1-BambuTx461-5	NA	+	59107123	59107591	253,191,111
chr17	59706848	59706975	AC099850.1:VMP1-BambuTx461-3	NA	+	59706848	59706975	253,191,111
chr17	59706848	59706975	AC099850.1:VMP1-BambuTx461-3	NA	+	59706848	59706975	253,191,111
chr17	59706848	59706975	AC099850.1:VMP1-BambuTx461-3	NA	+	59706848	59706975	253,191,111
chr17	59107126	59107591	AC099850.1:VMP1-BambuTx462-5	NA	+	59107126	59107591	253,191,111
chr17	59838295	59838397	AC099850.1:VMP1-BambuTx462-3	NA	+	59838295	59838397	253,191,111
chr17	59838295	59838397	AC099850.1:VMP1-BambuTx462-3	NA	+	59838295	59838397	253,191,111
chr17	59107133	59107591	AC099850.1:VMP1-BambuTx463-5	NA	+	59107133	59107591	253,191,111
chr17	59834012	59834050	AC099850.1:VMP1-BambuTx463-3	NA	+	59834012	59834050	253,191,111
chr17	59834012	59834050	AC099850.1:VMP1-BambuTx463-3	NA	+	59834012	59834050	253,191,111
chr17	59834012	59834050	AC099850.1:VMP1-BambuTx463-3	NA	+	59834012	59834050	253,191,111
chr17	59107137	59107506	AC099850.1:VMP1-BambuTx465-5	NA	+	59107137	59107506	253,191,111
chr17	59834012	59834050	AC099850.1:VMP1-BambuTx465-3	NA	+	59834012	59834050	253,191,111
chr17	59834012	59834050	AC099850.1:VMP1-BambuTx465-3	NA	+	59834012	59834050	253,191,111
chr17	59834012	59834050	AC099850.1:VMP1-BambuTx465-3	NA	+	59834012	59834050	253,191,111
chr17	59107137	59107506	AC099850.1:VMP1-BambuTx466-5	NA	+	59107137	59107506	253,191,111
chr17	59838295	59838397	AC099850.1:VMP1-BambuTx466-3	NA	+	59838295	59838397	253,191,111
chr17	59838295	59838397	AC099850.1:VMP1-BambuTx466-3	NA	+	59838295	59838397	253,191,111
chr17	59107133	59107622	AC099850.1:VMP1-BambuTx467-5	NA	+	59107133	59107622	253,191,111
chr17	59838295	59838397	AC099850.1:VMP1-BambuTx467-3	NA	+	59838295	59838397	253,191,111
chr17	59838295	59838397	AC099850.1:VMP1-BambuTx467-3	NA	+	59838295	59838397	253,191,111
chr17	59106826	59107591	AC099850.1:VMP1-BambuTx468-5	NA	+	59106826	59107591	253,191,111
chr17	59106826	59107591	AC099850.1:VMP1-BambuTx468-5	NA	+	59106826	59107591	253,191,111
chr17	59838295	59838397	AC099850.1:VMP1-BambuTx468-3	NA	+	59838295	59838397	253,191,111
chr17	59838295	59838397	AC099850.1:VMP1-BambuTx468-3	NA	+	59838295	59838397	253,191,111
chr17	59107165	59107330	AC099850.1:VMP1-BambuTx469-5	NA	+	59107165	59107330	253,191,111
chr17	59838295	59838397	AC099850.1:VMP1-BambuTx469-3	NA	+	59838295	59838397	253,191,111
chr17	59838295	59838397	AC099850.1:VMP1-BambuTx469-3	NA	+	59838295	59838397	253,191,111
chr17	59107167	59107330	AC099850.1:VMP1-BambuTx470-5	NA	+	59107167	59107330	253,191,111
chr17	59706848	59707194	AC099850.1:VMP1-BambuTx470-3	NA	+	59706848	59707194	253,191,111
chr17	59107199	59107330	AC099850.1:VMP1-BambuTx471-5	NA	+	59107199	59107330	253,191,111
chr17	59834012	59834050	AC099850.1:VMP1-BambuTx471-3	NA	+	59834012	59834050	253,191,111
chr17	59834012	59834050	AC099850.1:VMP1-BambuTx471-3	NA	+	59834012	59834050	253,191,111
chr17	59834012	59834050	AC099850.1:VMP1-BambuTx471-3	NA	+	59834012	59834050	253,191,111
chr17	59109761	59110749	AC099850.1:VMP1-BambuTx475-5	NA	+	59109761	59110749	253,191,111
chr17	59812888	59812948	AC099850.1:VMP1-BambuTx475-3	NA	+	59812888	59812948	253,191,111
chr17	59109951	59110624	AC099850.1:VMP1-BambuTx477-5	NA	+	59109951	59110624	253,191,111
chr17	59710917	59711072	AC099850.1:VMP1-BambuTx477-3	NA	+	59710917	59711072	253,191,111
chr17	59109952	59110711	AC099850.1:VMP1-BambuTx478-5	NA	+	59109952	59110711	253,191,111
chr17	59722806	59722833	AC099850.1:VMP1-BambuTx478-3	NA	+	59722806	59722833	253,191,111
chr17	59109951	59110779	AC099850.1:VMP1-BambuTx479-5	NA	+	59109951	59110779	253,191,111
chr17	59798879	59798898	AC099850.1:VMP1-BambuTx479-3	NA	+	59798879	59798898	253,191,111
chr17	59109953	59110773	AC099850.1:VMP1-BambuTx480-5	NA	+	59109953	59110773	253,191,111
chr17	59798873	59798904	AC099850.1:VMP1-BambuTx480-3	NA	+	59798873	59798904	253,191,111
chr17	59110325	59110493	AC099850.1:VMP1-BambuTx481-5	NA	+	59110325	59110493	253,191,111
chr17	59749630	59749804	AC099850.1:VMP1-BambuTx481-3	NA	+	59749630	59749804	253,191,111
chr17	59109958	59110749	AC099850.1:VMP1-BambuTx482-5	NA	+	59109958	59110749	253,191,111
chr17	59734695	59734767	AC099850.1:VMP1-BambuTx482-3	NA	+	59734695	59734767	253,191,111
chr17	59109951	59110773	AC099850.1:VMP1-BambuTx485-5	NA	+	59109951	59110773	253,191,111
chr17	59710181	59710209	AC099850.1:VMP1-BambuTx485-3	NA	+	59710181	59710209	253,191,111
chr1	108199956	108200282	SLC25A24:NBPF6-BambuTx507-5	NA	-	108199956	108200282	253,191,111
chr1	108199956	108200282	SLC25A24:NBPF6-BambuTx507-5	NA	-	108199956	108200282	253,191,111
chr1	108199956	108200282	SLC25A24:NBPF6-BambuTx507-5	NA	-	108199956	108200282	253,191,111
chr1	108199956	108200282	SLC25A24:NBPF6-BambuTx507-5	NA	-	108199956	108200282	253,191,111
chr1	108426697	108426855	SLC25A24:NBPF6-BambuTx507-3	NA	+	108426697	108426855	253,191,111
chr1	108426697	108426855	SLC25A24:NBPF6-BambuTx507-3	NA	+	108426697	108426855	253,191,111
chr1	108426697	108426855	SLC25A24:NBPF6-BambuTx507-3	NA	+	108426697	108426855	253,191,111
chr1	108426697	108426855	SLC25A24:NBPF6-BambuTx507-3	NA	+	108426697	108426855	253,191,111
chr1	108426697	108426855	SLC25A24:NBPF6-BambuTx507-3	NA	+	108426697	108426855	253,191,111
chr1	108426697	108426855	SLC25A24:NBPF6-BambuTx507-3	NA	+	108426697	108426855	253,191,111
chr1	108426697	108426855	SLC25A24:NBPF6-BambuTx507-3	NA	+	108426697	108426855	253,191,111
chr1	108199956	108200292	SLC25A24:NBPF6-BambuTx508-5	NA	-	108199956	108200292	253,191,111
chr1	108199956	108200292	SLC25A24:NBPF6-BambuTx508-5	NA	-	108199956	108200292	253,191,111
chr1	108199956	108200292	SLC25A24:NBPF6-BambuTx508-5	NA	-	108199956	108200292	253,191,111
chr1	108199956	108200292	SLC25A24:NBPF6-BambuTx508-5	NA	-	108199956	108200292	253,191,111
chr1	108470597	108470998	SLC25A24:NBPF6-BambuTx508-3	NA	+	108470597	108470998	253,191,111
chr20	48921890	48922010	ARFGEF2:SULF2-BambuTx513-5	NA	+	48921890	48922010	253,191,111
chr20	47736703	47736942	ARFGEF2:SULF2-BambuTx513-3	NA	-	47736703	47736942	253,191,111
chr20	47736703	47736942	ARFGEF2:SULF2-BambuTx513-3	NA	-	47736703	47736942	253,191,111
chr20	48921890	48922010	ARFGEF2:SULF2-BambuTx514-5	NA	+	48921890	48922010	253,191,111
chr20	47736703	47736942	ARFGEF2:SULF2-BambuTx514-3	NA	-	47736703	47736942	253,191,111
chr20	47736703	47736942	ARFGEF2:SULF2-BambuTx514-3	NA	-	47736703	47736942	253,191,111
chr20	47736703	47736942	ARFGEF2:SULF2-BambuTx514-3	NA	-	47736703	47736942	253,191,111
chr20	48921890	48922010	ARFGEF2:SULF2-BambuTx517-5	NA	+	48921890	48922010	253,191,111
chr20	47736703	47736942	ARFGEF2:SULF2-BambuTx517-3	NA	-	47736703	47736942	253,191,111
chr20	47736703	47736942	ARFGEF2:SULF2-BambuTx517-3	NA	-	47736703	47736942	253,191,111
chr20	47736703	47736942	ARFGEF2:SULF2-BambuTx517-3	NA	-	47736703	47736942	253,191,111
chr20	47736703	47736942	ARFGEF2:SULF2-BambuTx517-3	NA	-	47736703	47736942	253,191,111
chr20	47736703	47736942	ARFGEF2:SULF2-BambuTx517-3	NA	-	47736703	47736942	253,191,111
chr20	47736703	47736942	ARFGEF2:SULF2-BambuTx517-3	NA	-	47736703	47736942	253,191,111
chr20	47736703	47736942	ARFGEF2:SULF2-BambuTx517-3	NA	-	47736703	47736942	253,191,111
chr20	47736703	47736942	ARFGEF2:SULF2-BambuTx517-3	NA	-	47736703	47736942	253,191,111
chr20	47736703	47736942	ARFGEF2:SULF2-BambuTx517-3	NA	-	47736703	47736942	253,191,111
chr20	47736703	47736942	ARFGEF2:SULF2-BambuTx517-3	NA	-	47736703	47736942	253,191,111
chr20	47736703	47736942	ARFGEF2:SULF2-BambuTx517-3	NA	-	47736703	47736942	253,191,111
chr20	47736703	47736942	ARFGEF2:SULF2-BambuTx517-3	NA	-	47736703	47736942	253,191,111
chr20	47736703	47736942	ARFGEF2:SULF2-BambuTx517-3	NA	-	47736703	47736942	253,191,111
chr20	47736703	47736942	ARFGEF2:SULF2-BambuTx517-3	NA	-	47736703	47736942	253,191,111
chr20	47736703	47736942	ARFGEF2:SULF2-BambuTx517-3	NA	-	47736703	47736942	253,191,111
chr20	47736703	47736942	ARFGEF2:SULF2-BambuTx517-3	NA	-	47736703	47736942	253,191,111
chr20	47736703	47736942	ARFGEF2:SULF2-BambuTx517-3	NA	-	47736703	47736942	253,191,111
chr20	47736703	47736942	ARFGEF2:SULF2-BambuTx517-3	NA	-	47736703	47736942	253,191,111
chr20	47736703	47736942	ARFGEF2:SULF2-BambuTx517-3	NA	-	47736703	47736942	253,191,111
chr20	48921890	48922010	ARFGEF2:SULF2-BambuTx518-5	NA	+	48921890	48922010	253,191,111
chr20	47736703	47736942	ARFGEF2:SULF2-BambuTx518-3	NA	-	47736703	47736942	253,191,111
chr20	47736703	47736942	ARFGEF2:SULF2-BambuTx518-3	NA	-	47736703	47736942	253,191,111
chr20	47736703	47736942	ARFGEF2:SULF2-BambuTx518-3	NA	-	47736703	47736942	253,191,111
chr20	47736703	47736942	ARFGEF2:SULF2-BambuTx518-3	NA	-	47736703	47736942	253,191,111
chr20	47736703	47736942	ARFGEF2:SULF2-BambuTx518-3	NA	-	47736703	47736942	253,191,111
chr20	47736703	47736942	ARFGEF2:SULF2-BambuTx518-3	NA	-	47736703	47736942	253,191,111
chr20	47736703	47736942	ARFGEF2:SULF2-BambuTx518-3	NA	-	47736703	47736942	253,191,111
chr20	47736703	47736942	ARFGEF2:SULF2-BambuTx518-3	NA	-	47736703	47736942	253,191,111
chr20	47736703	47736942	ARFGEF2:SULF2-BambuTx518-3	NA	-	47736703	47736942	253,191,111
chr20	47736703	47736942	ARFGEF2:SULF2-BambuTx518-3	NA	-	47736703	47736942	253,191,111
chr20	47736703	47736942	ARFGEF2:SULF2-BambuTx518-3	NA	-	47736703	47736942	253,191,111
chr20	47736703	47736942	ARFGEF2:SULF2-BambuTx518-3	NA	-	47736703	47736942	253,191,111
chr20	47736703	47736942	ARFGEF2:SULF2-BambuTx518-3	NA	-	47736703	47736942	253,191,111
chr20	47736703	47736942	ARFGEF2:SULF2-BambuTx518-3	NA	-	47736703	47736942	253,191,111
chr20	47736703	47736942	ARFGEF2:SULF2-BambuTx518-3	NA	-	47736703	47736942	253,191,111
chr20	47736703	47736942	ARFGEF2:SULF2-BambuTx518-3	NA	-	47736703	47736942	253,191,111
chr20	47736703	47736942	ARFGEF2:SULF2-BambuTx518-3	NA	-	47736703	47736942	253,191,111
chr20	47736703	47736942	ARFGEF2:SULF2-BambuTx518-3	NA	-	47736703	47736942	253,191,111
chr20	48921890	48922010	ARFGEF2:SULF2-BambuTx519-5	NA	+	48921890	48922010	253,191,111
chr20	47736703	47736942	ARFGEF2:SULF2-BambuTx519-3	NA	-	47736703	47736942	253,191,111
chr20	47736703	47736942	ARFGEF2:SULF2-BambuTx519-3	NA	-	47736703	47736942	253,191,111
chr20	47736703	47736942	ARFGEF2:SULF2-BambuTx519-3	NA	-	47736703	47736942	253,191,111
chr20	47736703	47736942	ARFGEF2:SULF2-BambuTx519-3	NA	-	47736703	47736942	253,191,111
chr20	47736703	47736942	ARFGEF2:SULF2-BambuTx519-3	NA	-	47736703	47736942	253,191,111
chr20	47736703	47736942	ARFGEF2:SULF2-BambuTx519-3	NA	-	47736703	47736942	253,191,111
chr20	47736703	47736942	ARFGEF2:SULF2-BambuTx519-3	NA	-	47736703	47736942	253,191,111
chr20	47736703	47736942	ARFGEF2:SULF2-BambuTx519-3	NA	-	47736703	47736942	253,191,111
chr20	47736703	47736942	ARFGEF2:SULF2-BambuTx519-3	NA	-	47736703	47736942	253,191,111
chr20	47736703	47736942	ARFGEF2:SULF2-BambuTx519-3	NA	-	47736703	47736942	253,191,111
chr20	47736703	47736942	ARFGEF2:SULF2-BambuTx519-3	NA	-	47736703	47736942	253,191,111
chr20	47736703	47736942	ARFGEF2:SULF2-BambuTx519-3	NA	-	47736703	47736942	253,191,111
chr20	47736703	47736942	ARFGEF2:SULF2-BambuTx519-3	NA	-	47736703	47736942	253,191,111
chr20	47736703	47736942	ARFGEF2:SULF2-BambuTx519-3	NA	-	47736703	47736942	253,191,111
chr20	47736703	47736942	ARFGEF2:SULF2-BambuTx519-3	NA	-	47736703	47736942	253,191,111
chr20	47736703	47736942	ARFGEF2:SULF2-BambuTx519-3	NA	-	47736703	47736942	253,191,111
chr20	47736703	47736942	ARFGEF2:SULF2-BambuTx519-3	NA	-	47736703	47736942	253,191,111
chr11	85810954	85811131	SYTL2:PICALM-BambuTx562-5	NA	-	85810954	85811131	253,191,111
chr11	85810954	85811131	SYTL2:PICALM-BambuTx562-5	NA	-	85810954	85811131	253,191,111
chr11	85974708	85974812	SYTL2:PICALM-BambuTx562-3	NA	-	85974708	85974812	253,191,111
chr11	85974708	85974812	SYTL2:PICALM-BambuTx562-3	NA	-	85974708	85974812	253,191,111
chr11	85810954	85811141	SYTL2:PICALM-BambuTx563-5	NA	-	85810954	85811141	253,191,111
chr11	85810954	85811141	SYTL2:PICALM-BambuTx563-5	NA	-	85810954	85811141	253,191,111
chr11	86123931	86124082	SYTL2:PICALM-BambuTx563-3	NA	-	86123931	86124082	253,191,111
chr11	86123931	86124082	SYTL2:PICALM-BambuTx563-3	NA	-	86123931	86124082	253,191,111
chr11	86123931	86124082	SYTL2:PICALM-BambuTx563-3	NA	-	86123931	86124082	253,191,111
chr11	86123931	86124082	SYTL2:PICALM-BambuTx563-3	NA	-	86123931	86124082	253,191,111
chr11	86123931	86124082	SYTL2:PICALM-BambuTx563-3	NA	-	86123931	86124082	253,191,111
chr11	86123931	86124082	SYTL2:PICALM-BambuTx563-3	NA	-	86123931	86124082	253,191,111
chr11	86123931	86124082	SYTL2:PICALM-BambuTx563-3	NA	-	86123931	86124082	253,191,111
chr11	86123931	86124082	SYTL2:PICALM-BambuTx563-3	NA	-	86123931	86124082	253,191,111
chr11	86123931	86124082	SYTL2:PICALM-BambuTx563-3	NA	-	86123931	86124082	253,191,111
chr11	86123931	86124082	SYTL2:PICALM-BambuTx563-3	NA	-	86123931	86124082	253,191,111
chr11	86123931	86124082	SYTL2:PICALM-BambuTx563-3	NA	-	86123931	86124082	253,191,111
chr11	86123931	86124082	SYTL2:PICALM-BambuTx563-3	NA	-	86123931	86124082	253,191,111
chr11	86123931	86124082	SYTL2:PICALM-BambuTx563-3	NA	-	86123931	86124082	253,191,111
chr11	86123931	86124082	SYTL2:PICALM-BambuTx563-3	NA	-	86123931	86124082	253,191,111
chr11	86123931	86124082	SYTL2:PICALM-BambuTx563-3	NA	-	86123931	86124082	253,191,111
chr11	86123931	86124082	SYTL2:PICALM-BambuTx563-3	NA	-	86123931	86124082	253,191,111
chr11	86123931	86124082	SYTL2:PICALM-BambuTx563-3	NA	-	86123931	86124082	253,191,111
chr11	85810954	85811126	SYTL2:PICALM-BambuTx564-5	NA	-	85810954	85811126	253,191,111
chr11	85810954	85811126	SYTL2:PICALM-BambuTx564-5	NA	-	85810954	85811126	253,191,111
chr11	86123931	86124082	SYTL2:PICALM-BambuTx564-3	NA	-	86123931	86124082	253,191,111
chr11	86123931	86124082	SYTL2:PICALM-BambuTx564-3	NA	-	86123931	86124082	253,191,111
chr11	86123931	86124082	SYTL2:PICALM-BambuTx564-3	NA	-	86123931	86124082	253,191,111
chr11	86123931	86124082	SYTL2:PICALM-BambuTx564-3	NA	-	86123931	86124082	253,191,111
chr11	86123931	86124082	SYTL2:PICALM-BambuTx564-3	NA	-	86123931	86124082	253,191,111
chr11	86123931	86124082	SYTL2:PICALM-BambuTx564-3	NA	-	86123931	86124082	253,191,111
chr11	86123931	86124082	SYTL2:PICALM-BambuTx564-3	NA	-	86123931	86124082	253,191,111
chr11	86123931	86124082	SYTL2:PICALM-BambuTx564-3	NA	-	86123931	86124082	253,191,111
chr11	86123931	86124082	SYTL2:PICALM-BambuTx564-3	NA	-	86123931	86124082	253,191,111
chr11	86123931	86124082	SYTL2:PICALM-BambuTx564-3	NA	-	86123931	86124082	253,191,111
chr11	86123931	86124082	SYTL2:PICALM-BambuTx564-3	NA	-	86123931	86124082	253,191,111
chr11	86123931	86124082	SYTL2:PICALM-BambuTx564-3	NA	-	86123931	86124082	253,191,111
chr11	86123931	86124082	SYTL2:PICALM-BambuTx564-3	NA	-	86123931	86124082	253,191,111
chr11	86123931	86124082	SYTL2:PICALM-BambuTx564-3	NA	-	86123931	86124082	253,191,111
chr11	86123931	86124082	SYTL2:PICALM-BambuTx564-3	NA	-	86123931	86124082	253,191,111
chr11	86123931	86124082	SYTL2:PICALM-BambuTx564-3	NA	-	86123931	86124082	253,191,111
chr11	86123931	86124082	SYTL2:PICALM-BambuTx564-3	NA	-	86123931	86124082	253,191,111
chr11	86123931	86124082	SYTL2:PICALM-BambuTx564-3	NA	-	86123931	86124082	253,191,111
chr11	85757625	85758092	SYTL2:PICALM-BambuTx565-5	NA	-	85757625	85758092	253,191,111
chr11	85974708	85974812	SYTL2:PICALM-BambuTx565-3	NA	-	85974708	85974812	253,191,111
chr11	85974708	85974812	SYTL2:PICALM-BambuTx565-3	NA	-	85974708	85974812	253,191,111
chr1	116373239	116373523	ATP1A1:ZFP64-BambuTx578-5	NA	+	116373239	116373523	253,191,111
chr1	116373239	116373523	ATP1A1:ZFP64-BambuTx578-5	NA	+	116373239	116373523	253,191,111
chr1	116373239	116373523	ATP1A1:ZFP64-BambuTx578-5	NA	+	116373239	116373523	253,191,111
chr1	116373239	116373523	ATP1A1:ZFP64-BambuTx578-5	NA	+	116373239	116373523	253,191,111
chr1	116373239	116373523	ATP1A1:ZFP64-BambuTx578-5	NA	+	116373239	116373523	253,191,111
chr1	116373239	116373523	ATP1A1:ZFP64-BambuTx578-5	NA	+	116373239	116373523	253,191,111
chr1	116373239	116373523	ATP1A1:ZFP64-BambuTx578-5	NA	+	116373239	116373523	253,191,111
chr1	116373239	116373523	ATP1A1:ZFP64-BambuTx578-5	NA	+	116373239	116373523	253,191,111
chr1	116373239	116373523	ATP1A1:ZFP64-BambuTx578-5	NA	+	116373239	116373523	253,191,111
chr1	116373239	116373523	ATP1A1:ZFP64-BambuTx578-5	NA	+	116373239	116373523	253,191,111
chr1	116373239	116373523	ATP1A1:ZFP64-BambuTx578-5	NA	+	116373239	116373523	253,191,111
chr1	116373239	116373523	ATP1A1:ZFP64-BambuTx578-5	NA	+	116373239	116373523	253,191,111
chr1	116373239	116373523	ATP1A1:ZFP64-BambuTx578-5	NA	+	116373239	116373523	253,191,111
chr20	52216532	52216682	ATP1A1:ZFP64-BambuTx578-3	NA	-	52216532	52216682	253,191,111
chr20	52216532	52216682	ATP1A1:ZFP64-BambuTx578-3	NA	-	52216532	52216682	253,191,111
chr20	52216532	52216682	ATP1A1:ZFP64-BambuTx578-3	NA	-	52216532	52216682	253,191,111
chr20	52216532	52216682	ATP1A1:ZFP64-BambuTx578-3	NA	-	52216532	52216682	253,191,111
chr20	52216532	52216682	ATP1A1:ZFP64-BambuTx578-3	NA	-	52216532	52216682	253,191,111
chr20	52216532	52216682	ATP1A1:ZFP64-BambuTx578-3	NA	-	52216532	52216682	253,191,111
chr20	52216532	52216682	ATP1A1:ZFP64-BambuTx578-3	NA	-	52216532	52216682	253,191,111
chr20	52216532	52216682	ATP1A1:ZFP64-BambuTx578-3	NA	-	52216532	52216682	253,191,111
chr20	52216532	52216682	ATP1A1:ZFP64-BambuTx578-3	NA	-	52216532	52216682	253,191,111
chr1	116373239	116373523	ATP1A1:ZFP64-BambuTx579-5	NA	+	116373239	116373523	253,191,111
chr1	116373239	116373523	ATP1A1:ZFP64-BambuTx579-5	NA	+	116373239	116373523	253,191,111
chr1	116373239	116373523	ATP1A1:ZFP64-BambuTx579-5	NA	+	116373239	116373523	253,191,111
chr1	116373239	116373523	ATP1A1:ZFP64-BambuTx579-5	NA	+	116373239	116373523	253,191,111
chr1	116373239	116373523	ATP1A1:ZFP64-BambuTx579-5	NA	+	116373239	116373523	253,191,111
chr1	116373239	116373523	ATP1A1:ZFP64-BambuTx579-5	NA	+	116373239	116373523	253,191,111
chr1	116373239	116373523	ATP1A1:ZFP64-BambuTx579-5	NA	+	116373239	116373523	253,191,111
chr1	116373239	116373523	ATP1A1:ZFP64-BambuTx579-5	NA	+	116373239	116373523	253,191,111
chr1	116373239	116373523	ATP1A1:ZFP64-BambuTx579-5	NA	+	116373239	116373523	253,191,111
chr1	116373239	116373523	ATP1A1:ZFP64-BambuTx579-5	NA	+	116373239	116373523	253,191,111
chr1	116373239	116373523	ATP1A1:ZFP64-BambuTx579-5	NA	+	116373239	116373523	253,191,111
chr1	116373239	116373523	ATP1A1:ZFP64-BambuTx579-5	NA	+	116373239	116373523	253,191,111
chr1	116373239	116373523	ATP1A1:ZFP64-BambuTx579-5	NA	+	116373239	116373523	253,191,111
chr1	116373239	116373523	ATP1A1:ZFP64-BambuTx579-5	NA	+	116373239	116373523	253,191,111
chr20	52216532	52216682	ATP1A1:ZFP64-BambuTx579-3	NA	-	52216532	52216682	253,191,111
chr20	52216532	52216682	ATP1A1:ZFP64-BambuTx579-3	NA	-	52216532	52216682	253,191,111
chr20	52216532	52216682	ATP1A1:ZFP64-BambuTx579-3	NA	-	52216532	52216682	253,191,111
chr20	52216532	52216682	ATP1A1:ZFP64-BambuTx579-3	NA	-	52216532	52216682	253,191,111
chr20	52216532	52216682	ATP1A1:ZFP64-BambuTx579-3	NA	-	52216532	52216682	253,191,111
chr20	52216532	52216682	ATP1A1:ZFP64-BambuTx579-3	NA	-	52216532	52216682	253,191,111
chr20	52216532	52216682	ATP1A1:ZFP64-BambuTx579-3	NA	-	52216532	52216682	253,191,111
chr20	52216532	52216682	ATP1A1:ZFP64-BambuTx579-3	NA	-	52216532	52216682	253,191,111
chr20	52216532	52216682	ATP1A1:ZFP64-BambuTx579-3	NA	-	52216532	52216682	253,191,111
chr20	52216532	52216682	ATP1A1:ZFP64-BambuTx579-3	NA	-	52216532	52216682	253,191,111
chr1	116373252	116373523	ATP1A1:ZFP64-BambuTx580-5	NA	+	116373252	116373523	253,191,111
chr1	116373252	116373523	ATP1A1:ZFP64-BambuTx580-5	NA	+	116373252	116373523	253,191,111
chr1	116373252	116373523	ATP1A1:ZFP64-BambuTx580-5	NA	+	116373252	116373523	253,191,111
chr1	116373252	116373523	ATP1A1:ZFP64-BambuTx580-5	NA	+	116373252	116373523	253,191,111
chr1	116373252	116373523	ATP1A1:ZFP64-BambuTx580-5	NA	+	116373252	116373523	253,191,111
chr1	116373252	116373523	ATP1A1:ZFP64-BambuTx580-5	NA	+	116373252	116373523	253,191,111
chr1	116373252	116373523	ATP1A1:ZFP64-BambuTx580-5	NA	+	116373252	116373523	253,191,111
chr1	116373252	116373523	ATP1A1:ZFP64-BambuTx580-5	NA	+	116373252	116373523	253,191,111
chr1	116373252	116373523	ATP1A1:ZFP64-BambuTx580-5	NA	+	116373252	116373523	253,191,111
chr1	116373252	116373523	ATP1A1:ZFP64-BambuTx580-5	NA	+	116373252	116373523	253,191,111
chr1	116373252	116373523	ATP1A1:ZFP64-BambuTx580-5	NA	+	116373252	116373523	253,191,111
chr1	116373252	116373523	ATP1A1:ZFP64-BambuTx580-5	NA	+	116373252	116373523	253,191,111
chr1	116373252	116373523	ATP1A1:ZFP64-BambuTx580-5	NA	+	116373252	116373523	253,191,111
chr1	116373252	116373523	ATP1A1:ZFP64-BambuTx580-5	NA	+	116373252	116373523	253,191,111
chr20	52052500	52052783	ATP1A1:ZFP64-BambuTx580-3	NA	-	52052500	52052783	253,191,111
chr20	52052500	52052783	ATP1A1:ZFP64-BambuTx580-3	NA	-	52052500	52052783	253,191,111
chr1	116373253	116373523	ATP1A1:ZFP64-BambuTx581-5	NA	+	116373253	116373523	253,191,111
chr1	116373253	116373523	ATP1A1:ZFP64-BambuTx581-5	NA	+	116373253	116373523	253,191,111
chr1	116373253	116373523	ATP1A1:ZFP64-BambuTx581-5	NA	+	116373253	116373523	253,191,111
chr1	116373253	116373523	ATP1A1:ZFP64-BambuTx581-5	NA	+	116373253	116373523	253,191,111
chr1	116373253	116373523	ATP1A1:ZFP64-BambuTx581-5	NA	+	116373253	116373523	253,191,111
chr1	116373253	116373523	ATP1A1:ZFP64-BambuTx581-5	NA	+	116373253	116373523	253,191,111
chr1	116373253	116373523	ATP1A1:ZFP64-BambuTx581-5	NA	+	116373253	116373523	253,191,111
chr1	116373253	116373523	ATP1A1:ZFP64-BambuTx581-5	NA	+	116373253	116373523	253,191,111
chr1	116373253	116373523	ATP1A1:ZFP64-BambuTx581-5	NA	+	116373253	116373523	253,191,111
chr1	116373253	116373523	ATP1A1:ZFP64-BambuTx581-5	NA	+	116373253	116373523	253,191,111
chr1	116373253	116373523	ATP1A1:ZFP64-BambuTx581-5	NA	+	116373253	116373523	253,191,111
chr1	116373253	116373523	ATP1A1:ZFP64-BambuTx581-5	NA	+	116373253	116373523	253,191,111
chr1	116373253	116373523	ATP1A1:ZFP64-BambuTx581-5	NA	+	116373253	116373523	253,191,111
chr1	116373253	116373523	ATP1A1:ZFP64-BambuTx581-5	NA	+	116373253	116373523	253,191,111
chr20	52051752	52052132	ATP1A1:ZFP64-BambuTx581-3	NA	-	52051752	52052132	253,191,111
chr1	116390212	116390411	ATP1A1:ZFP64-BambuTx582-5	NA	+	116390212	116390411	253,191,111
chr1	116390212	116390411	ATP1A1:ZFP64-BambuTx582-5	NA	+	116390212	116390411	253,191,111
chr1	116390212	116390411	ATP1A1:ZFP64-BambuTx582-5	NA	+	116390212	116390411	253,191,111
chr1	116390212	116390411	ATP1A1:ZFP64-BambuTx582-5	NA	+	116390212	116390411	253,191,111
chr1	116390212	116390411	ATP1A1:ZFP64-BambuTx582-5	NA	+	116390212	116390411	253,191,111
chr1	116390212	116390411	ATP1A1:ZFP64-BambuTx582-5	NA	+	116390212	116390411	253,191,111
chr20	52051664	52052132	ATP1A1:ZFP64-BambuTx582-3	NA	-	52051664	52052132	253,191,111
chr1	116393565	116393723	ATP1A1:ZFP64-BambuTx584-5	NA	+	116393565	116393723	253,191,111
chr1	116393565	116393723	ATP1A1:ZFP64-BambuTx584-5	NA	+	116393565	116393723	253,191,111
chr1	116393565	116393723	ATP1A1:ZFP64-BambuTx584-5	NA	+	116393565	116393723	253,191,111
chr20	52051666	52052132	ATP1A1:ZFP64-BambuTx584-3	NA	-	52051666	52052132	253,191,111
chr1	116396591	116396734	ATP1A1:ZFP64-BambuTx587-5	NA	+	116396591	116396734	253,191,111
chr20	52051665	52052132	ATP1A1:ZFP64-BambuTx587-3	NA	-	52051665	52052132	253,191,111
chr1	109984797	109985172	AHCYL1:RAD51C-BambuTx593-5	NA	+	109984797	109985172	253,191,111
chr17	58677865	58677976	AHCYL1:RAD51C-BambuTx593-3	NA	+	58677865	58677976	253,191,111
chr17	58677865	58677976	AHCYL1:RAD51C-BambuTx593-3	NA	+	58677865	58677976	253,191,111
chr17	58677865	58677976	AHCYL1:RAD51C-BambuTx593-3	NA	+	58677865	58677976	253,191,111
chr17	58677865	58677976	AHCYL1:RAD51C-BambuTx593-3	NA	+	58677865	58677976	253,191,111
chr17	58677865	58677976	AHCYL1:RAD51C-BambuTx593-3	NA	+	58677865	58677976	253,191,111
chr17	58677865	58677976	AHCYL1:RAD51C-BambuTx593-3	NA	+	58677865	58677976	253,191,111
chr17	58677865	58677976	AHCYL1:RAD51C-BambuTx593-3	NA	+	58677865	58677976	253,191,111
chr17	58677865	58677976	AHCYL1:RAD51C-BambuTx593-3	NA	+	58677865	58677976	253,191,111
chr17	58677865	58677976	AHCYL1:RAD51C-BambuTx593-3	NA	+	58677865	58677976	253,191,111
chr17	58677865	58677976	AHCYL1:RAD51C-BambuTx593-3	NA	+	58677865	58677976	253,191,111
chr17	58677865	58677976	AHCYL1:RAD51C-BambuTx593-3	NA	+	58677865	58677976	253,191,111
chr17	58677865	58677976	AHCYL1:RAD51C-BambuTx593-3	NA	+	58677865	58677976	253,191,111
chr17	58677865	58677976	AHCYL1:RAD51C-BambuTx593-3	NA	+	58677865	58677976	253,191,111
chr17	58677865	58677976	AHCYL1:RAD51C-BambuTx593-3	NA	+	58677865	58677976	253,191,111
chr17	58677865	58677976	AHCYL1:RAD51C-BambuTx593-3	NA	+	58677865	58677976	253,191,111
chr1	109984807	109985172	AHCYL1:RAD51C-BambuTx594-5	NA	+	109984807	109985172	253,191,111
chr17	58734118	58734331	AHCYL1:RAD51C-BambuTx594-3	NA	+	58734118	58734331	253,191,111
chr6	75749198	75749423	MYO6:SENP6-BambuTx623-5	NA	+	75749198	75749423	253,191,111
chr6	75678583	75678692	MYO6:SENP6-BambuTx623-3	NA	+	75678583	75678692	253,191,111
chr6	75678583	75678692	MYO6:SENP6-BambuTx623-3	NA	+	75678583	75678692	253,191,111
chr6	75678583	75678692	MYO6:SENP6-BambuTx623-3	NA	+	75678583	75678692	253,191,111
chr6	75678583	75678692	MYO6:SENP6-BambuTx623-3	NA	+	75678583	75678692	253,191,111
chr6	75678583	75678692	MYO6:SENP6-BambuTx623-3	NA	+	75678583	75678692	253,191,111
chr6	75678583	75678692	MYO6:SENP6-BambuTx623-3	NA	+	75678583	75678692	253,191,111
chr6	75678583	75678692	MYO6:SENP6-BambuTx623-3	NA	+	75678583	75678692	253,191,111
chr6	75678583	75678692	MYO6:SENP6-BambuTx623-3	NA	+	75678583	75678692	253,191,111
chr6	75678583	75678692	MYO6:SENP6-BambuTx623-3	NA	+	75678583	75678692	253,191,111
chr6	75749217	75749423	MYO6:SENP6-BambuTx624-5	NA	+	75749217	75749423	253,191,111
chr6	75678583	75678692	MYO6:SENP6-BambuTx624-3	NA	+	75678583	75678692	253,191,111
chr6	75678583	75678692	MYO6:SENP6-BambuTx624-3	NA	+	75678583	75678692	253,191,111
chr6	75678583	75678692	MYO6:SENP6-BambuTx624-3	NA	+	75678583	75678692	253,191,111
chr6	75678583	75678692	MYO6:SENP6-BambuTx624-3	NA	+	75678583	75678692	253,191,111
chr6	75678583	75678692	MYO6:SENP6-BambuTx624-3	NA	+	75678583	75678692	253,191,111
chr6	75678583	75678692	MYO6:SENP6-BambuTx624-3	NA	+	75678583	75678692	253,191,111
chr6	75678583	75678692	MYO6:SENP6-BambuTx624-3	NA	+	75678583	75678692	253,191,111
chr6	75678583	75678692	MYO6:SENP6-BambuTx624-3	NA	+	75678583	75678692	253,191,111
chr6	75678583	75678692	MYO6:SENP6-BambuTx624-3	NA	+	75678583	75678692	253,191,111
chr6	75678583	75678692	MYO6:SENP6-BambuTx624-3	NA	+	75678583	75678692	253,191,111
chr6	75749205	75749423	MYO6:SENP6-BambuTx625-5	NA	+	75749205	75749423	253,191,111
chr6	75678583	75678692	MYO6:SENP6-BambuTx625-3	NA	+	75678583	75678692	253,191,111
chr6	75678583	75678692	MYO6:SENP6-BambuTx625-3	NA	+	75678583	75678692	253,191,111
chr6	75749205	75749423	MYO6:SENP6-BambuTx626-5	NA	+	75749205	75749423	253,191,111
chr6	75499472	75499635	MYO6:SENP6-BambuTx626-3	NA	+	75499472	75499635	253,191,111
chr6	75499472	75499635	MYO6:SENP6-BambuTx626-3	NA	+	75499472	75499635	253,191,111
chr6	75499472	75499635	MYO6:SENP6-BambuTx626-3	NA	+	75499472	75499635	253,191,111
chr6	75499472	75499635	MYO6:SENP6-BambuTx626-3	NA	+	75499472	75499635	253,191,111
chr6	75499472	75499635	MYO6:SENP6-BambuTx626-3	NA	+	75499472	75499635	253,191,111
chr6	75499472	75499635	MYO6:SENP6-BambuTx626-3	NA	+	75499472	75499635	253,191,111
chr6	75499472	75499635	MYO6:SENP6-BambuTx626-3	NA	+	75499472	75499635	253,191,111
chr6	75499472	75499635	MYO6:SENP6-BambuTx626-3	NA	+	75499472	75499635	253,191,111
chr6	75499472	75499635	MYO6:SENP6-BambuTx626-3	NA	+	75499472	75499635	253,191,111
chr6	75499472	75499635	MYO6:SENP6-BambuTx626-3	NA	+	75499472	75499635	253,191,111
chr6	75499472	75499635	MYO6:SENP6-BambuTx626-3	NA	+	75499472	75499635	253,191,111
chr6	75499472	75499635	MYO6:SENP6-BambuTx626-3	NA	+	75499472	75499635	253,191,111
chr6	75499472	75499635	MYO6:SENP6-BambuTx626-3	NA	+	75499472	75499635	253,191,111
chr6	75499472	75499635	MYO6:SENP6-BambuTx626-3	NA	+	75499472	75499635	253,191,111
chr6	75499472	75499635	MYO6:SENP6-BambuTx626-3	NA	+	75499472	75499635	253,191,111
chr6	75499472	75499635	MYO6:SENP6-BambuTx626-3	NA	+	75499472	75499635	253,191,111
chr6	75499472	75499635	MYO6:SENP6-BambuTx626-3	NA	+	75499472	75499635	253,191,111
chr6	75499472	75499635	MYO6:SENP6-BambuTx626-3	NA	+	75499472	75499635	253,191,111
chr6	75499472	75499635	MYO6:SENP6-BambuTx626-3	NA	+	75499472	75499635	253,191,111
chr6	75499472	75499635	MYO6:SENP6-BambuTx626-3	NA	+	75499472	75499635	253,191,111
chr6	75499472	75499635	MYO6:SENP6-BambuTx626-3	NA	+	75499472	75499635	253,191,111
chr6	75499472	75499635	MYO6:SENP6-BambuTx626-3	NA	+	75499472	75499635	253,191,111
chr6	75499472	75499635	MYO6:SENP6-BambuTx626-3	NA	+	75499472	75499635	253,191,111
chr6	75499472	75499635	MYO6:SENP6-BambuTx626-3	NA	+	75499472	75499635	253,191,111
chr1	113811710	113812293	RSBN1:AP4B1-AS1-BambuTx634-5	NA	-	113811710	113812293	253,191,111
chr1	113879465	113879855	RSBN1:AP4B1-AS1-BambuTx634-3	NA	+	113879465	113879855	253,191,111
chr1	113811710	113812279	RSBN1:AP4B1-AS1-BambuTx635-5	NA	-	113811710	113812279	253,191,111
chr1	113870888	113871023	RSBN1:AP4B1-AS1-BambuTx635-3	NA	+	113870888	113871023	253,191,111
chr1	113811710	113812275	RSBN1:AP4B1-AS1-BambuTx636-5	NA	-	113811710	113812275	253,191,111
chr1	113897868	113897989	RSBN1:AP4B1-AS1-BambuTx636-3	NA	+	113897868	113897989	253,191,111
chr1	113897868	113897989	RSBN1:AP4B1-AS1-BambuTx636-3	NA	+	113897868	113897989	253,191,111
chr1	113811710	113812277	RSBN1:AP4B1-AS1-BambuTx637-5	NA	-	113811710	113812277	253,191,111
chr1	113899872	113900826	RSBN1:AP4B1-AS1-BambuTx637-3	NA	+	113899872	113900826	253,191,111
chrX	16786466	16786589	TXLNG:SYAP1-BambuTx643-5	NA	+	16786466	16786589	253,191,111
chrX	16735227	16735345	TXLNG:SYAP1-BambuTx643-3	NA	+	16735227	16735345	253,191,111
chrX	16735227	16735345	TXLNG:SYAP1-BambuTx643-3	NA	+	16735227	16735345	253,191,111
chrX	16735227	16735345	TXLNG:SYAP1-BambuTx643-3	NA	+	16735227	16735345	253,191,111
chrX	16735227	16735345	TXLNG:SYAP1-BambuTx643-3	NA	+	16735227	16735345	253,191,111
chrX	16735227	16735345	TXLNG:SYAP1-BambuTx643-3	NA	+	16735227	16735345	253,191,111
chrX	16735227	16735345	TXLNG:SYAP1-BambuTx643-3	NA	+	16735227	16735345	253,191,111
chrX	16735227	16735345	TXLNG:SYAP1-BambuTx643-3	NA	+	16735227	16735345	253,191,111
chrX	16735227	16735345	TXLNG:SYAP1-BambuTx643-3	NA	+	16735227	16735345	253,191,111
chrX	16786466	16786589	TXLNG:SYAP1-BambuTx644-5	NA	+	16786466	16786589	253,191,111
chrX	16735227	16735345	TXLNG:SYAP1-BambuTx644-3	NA	+	16735227	16735345	253,191,111
chrX	16735227	16735345	TXLNG:SYAP1-BambuTx644-3	NA	+	16735227	16735345	253,191,111
chrX	16735227	16735345	TXLNG:SYAP1-BambuTx644-3	NA	+	16735227	16735345	253,191,111
chrX	16735227	16735345	TXLNG:SYAP1-BambuTx644-3	NA	+	16735227	16735345	253,191,111
chrX	16735227	16735345	TXLNG:SYAP1-BambuTx644-3	NA	+	16735227	16735345	253,191,111
chrX	16735227	16735345	TXLNG:SYAP1-BambuTx644-3	NA	+	16735227	16735345	253,191,111
chrX	16735227	16735345	TXLNG:SYAP1-BambuTx644-3	NA	+	16735227	16735345	253,191,111
chrX	16735227	16735345	TXLNG:SYAP1-BambuTx644-3	NA	+	16735227	16735345	253,191,111
chrX	16786466	16786589	TXLNG:SYAP1-BambuTx645-5	NA	+	16786466	16786589	253,191,111
chrX	16668789	16668898	TXLNG:SYAP1-BambuTx645-3	NA	+	16668789	16668898	253,191,111
chrX	16668789	16668898	TXLNG:SYAP1-BambuTx645-3	NA	+	16668789	16668898	253,191,111
chrX	16668789	16668898	TXLNG:SYAP1-BambuTx645-3	NA	+	16668789	16668898	253,191,111
chrX	16668789	16668898	TXLNG:SYAP1-BambuTx645-3	NA	+	16668789	16668898	253,191,111
chrX	16668789	16668898	TXLNG:SYAP1-BambuTx645-3	NA	+	16668789	16668898	253,191,111
chrX	16668789	16668898	TXLNG:SYAP1-BambuTx645-3	NA	+	16668789	16668898	253,191,111
chrX	16668789	16668898	TXLNG:SYAP1-BambuTx645-3	NA	+	16668789	16668898	253,191,111
chrX	16668789	16668898	TXLNG:SYAP1-BambuTx645-3	NA	+	16668789	16668898	253,191,111
chrX	16668789	16668898	TXLNG:SYAP1-BambuTx645-3	NA	+	16668789	16668898	253,191,111
chrX	16786427	16786589	TXLNG:SYAP1-BambuTx646-5	NA	+	16786427	16786589	253,191,111
chrX	16735227	16735345	TXLNG:SYAP1-BambuTx646-3	NA	+	16735227	16735345	253,191,111
chrX	16786473	16786589	TXLNG:SYAP1-BambuTx647-5	NA	+	16786473	16786589	253,191,111
chrX	16665498	16665665	TXLNG:SYAP1-BambuTx647-3	NA	+	16665498	16665665	253,191,111
chrX	16665498	16665665	TXLNG:SYAP1-BambuTx647-3	NA	+	16665498	16665665	253,191,111
chrX	16665498	16665665	TXLNG:SYAP1-BambuTx647-3	NA	+	16665498	16665665	253,191,111
chrX	16665498	16665665	TXLNG:SYAP1-BambuTx647-3	NA	+	16665498	16665665	253,191,111
chrX	16665498	16665665	TXLNG:SYAP1-BambuTx647-3	NA	+	16665498	16665665	253,191,111
chrX	16665498	16665665	TXLNG:SYAP1-BambuTx647-3	NA	+	16665498	16665665	253,191,111
chrX	16665498	16665665	TXLNG:SYAP1-BambuTx647-3	NA	+	16665498	16665665	253,191,111
chrX	16665498	16665665	TXLNG:SYAP1-BambuTx647-3	NA	+	16665498	16665665	253,191,111
chrX	16665498	16665665	TXLNG:SYAP1-BambuTx647-3	NA	+	16665498	16665665	253,191,111
chrX	16665498	16665665	TXLNG:SYAP1-BambuTx647-3	NA	+	16665498	16665665	253,191,111
chr20	50795022	50795173	BCAS4:ZMYND8-BambuTx652-5	NA	+	50795022	50795173	253,191,111
chr20	47221314	47221474	BCAS4:ZMYND8-BambuTx652-3	NA	-	47221314	47221474	253,191,111
chr20	47221314	47221474	BCAS4:ZMYND8-BambuTx652-3	NA	-	47221314	47221474	253,191,111
chr20	47221314	47221474	BCAS4:ZMYND8-BambuTx652-3	NA	-	47221314	47221474	253,191,111
chr20	50795037	50795173	BCAS4:ZMYND8-BambuTx653-5	NA	+	50795037	50795173	253,191,111
chr20	47421263	47421355	BCAS4:ZMYND8-BambuTx653-3	NA	-	47421263	47421355	253,191,111
chr20	47421263	47421355	BCAS4:ZMYND8-BambuTx653-3	NA	-	47421263	47421355	253,191,111
chr20	50795047	50795173	BCAS4:ZMYND8-BambuTx654-5	NA	+	50795047	50795173	253,191,111
chr20	47210415	47210897	BCAS4:ZMYND8-BambuTx654-3	NA	-	47210415	47210897	253,191,111
chr20	50795031	50795173	BCAS4:ZMYND8-BambuTx655-5	NA	+	50795031	50795173	253,191,111
chr20	47221314	47221474	BCAS4:ZMYND8-BambuTx655-3	NA	-	47221314	47221474	253,191,111
chr20	47221314	47221474	BCAS4:ZMYND8-BambuTx655-3	NA	-	47221314	47221474	253,191,111
chr20	47221314	47221474	BCAS4:ZMYND8-BambuTx655-3	NA	-	47221314	47221474	253,191,111
chr20	47221314	47221474	BCAS4:ZMYND8-BambuTx655-3	NA	-	47221314	47221474	253,191,111
chr20	50795058	50795173	BCAS4:ZMYND8-BambuTx656-5	NA	+	50795058	50795173	253,191,111
chr20	47221314	47221474	BCAS4:ZMYND8-BambuTx656-3	NA	-	47221314	47221474	253,191,111
chr20	47221314	47221474	BCAS4:ZMYND8-BambuTx656-3	NA	-	47221314	47221474	253,191,111
chr14	58244839	58244941	PSMA3:RP11-47I22.2-BambuTx667-5	NA	+	58244839	58244941	251,154,153
chr14	58244839	58244941	PSMA3:RP11-47I22.2-BambuTx667-5	NA	+	58244839	58244941	251,154,153
chr14	58244839	58244941	PSMA3:RP11-47I22.2-BambuTx667-5	NA	+	58244839	58244941	251,154,153
chr14	61584820	61584921	PSMA3:RP11-47I22.2-BambuTx667-3	NA	-	61584820	61584921	251,154,153
chr14	61584820	61584921	PSMA3:RP11-47I22.2-BambuTx667-3	NA	-	61584820	61584921	251,154,153
chr14	61584820	61584921	PSMA3:RP11-47I22.2-BambuTx667-3	NA	-	61584820	61584921	251,154,153
chr14	61584820	61584921	PSMA3:RP11-47I22.2-BambuTx667-3	NA	-	61584820	61584921	251,154,153
chr14	61584820	61584921	PSMA3:RP11-47I22.2-BambuTx667-3	NA	-	61584820	61584921	251,154,153
chr14	61584820	61584921	PSMA3:RP11-47I22.2-BambuTx667-3	NA	-	61584820	61584921	251,154,153
chr14	61584820	61584921	PSMA3:RP11-47I22.2-BambuTx667-3	NA	-	61584820	61584921	251,154,153
chr14	58244939	58245124	PSMA3:RP11-47I22.2-BambuTx668-5	NA	+	58244939	58245124	251,154,153
chr14	58244939	58245124	PSMA3:RP11-47I22.2-BambuTx668-5	NA	+	58244939	58245124	251,154,153
chr14	58244939	58245124	PSMA3:RP11-47I22.2-BambuTx668-5	NA	+	58244939	58245124	251,154,153
chr14	61584820	61584921	PSMA3:RP11-47I22.2-BambuTx668-3	NA	-	61584820	61584921	251,154,153
chr14	61584820	61584921	PSMA3:RP11-47I22.2-BambuTx668-3	NA	-	61584820	61584921	251,154,153
chr14	61584820	61584921	PSMA3:RP11-47I22.2-BambuTx668-3	NA	-	61584820	61584921	251,154,153
chr14	61584820	61584921	PSMA3:RP11-47I22.2-BambuTx668-3	NA	-	61584820	61584921	251,154,153
chr14	61584820	61584921	PSMA3:RP11-47I22.2-BambuTx668-3	NA	-	61584820	61584921	251,154,153
chr14	61584820	61584921	PSMA3:RP11-47I22.2-BambuTx668-3	NA	-	61584820	61584921	251,154,153
chr14	61584820	61584921	PSMA3:RP11-47I22.2-BambuTx668-3	NA	-	61584820	61584921	251,154,153
chr14	61584820	61584921	PSMA3:RP11-47I22.2-BambuTx668-3	NA	-	61584820	61584921	251,154,153
chr14	58252117	58252242	PSMA3:RP11-47I22.2-BambuTx670-5	NA	+	58252117	58252242	251,154,153
chr14	61584820	61584921	PSMA3:RP11-47I22.2-BambuTx670-3	NA	-	61584820	61584921	251,154,153
chr14	61584820	61584921	PSMA3:RP11-47I22.2-BambuTx670-3	NA	-	61584820	61584921	251,154,153
chr14	61584820	61584921	PSMA3:RP11-47I22.2-BambuTx670-3	NA	-	61584820	61584921	251,154,153
chr14	61584820	61584921	PSMA3:RP11-47I22.2-BambuTx670-3	NA	-	61584820	61584921	251,154,153
chr14	61584820	61584921	PSMA3:RP11-47I22.2-BambuTx670-3	NA	-	61584820	61584921	251,154,153
chr14	61584820	61584921	PSMA3:RP11-47I22.2-BambuTx670-3	NA	-	61584820	61584921	251,154,153
chr14	61584820	61584921	PSMA3:RP11-47I22.2-BambuTx670-3	NA	-	61584820	61584921	251,154,153
chr14	61584820	61584921	PSMA3:RP11-47I22.2-BambuTx670-3	NA	-	61584820	61584921	251,154,153
chr14	61584820	61584921	PSMA3:RP11-47I22.2-BambuTx670-3	NA	-	61584820	61584921	251,154,153
chr15	74873199	74873351	SCAMP2:WDR72-BambuTx681-5	NA	-	74873199	74873351	166,206,227
chr15	74873199	74873351	SCAMP2:WDR72-BambuTx681-5	NA	-	74873199	74873351	166,206,227
chr15	74873199	74873351	SCAMP2:WDR72-BambuTx681-5	NA	-	74873199	74873351	166,206,227
chr15	74873199	74873351	SCAMP2:WDR72-BambuTx681-5	NA	-	74873199	74873351	166,206,227
chr15	74873199	74873351	SCAMP2:WDR72-BambuTx681-5	NA	-	74873199	74873351	166,206,227
chr15	74873199	74873351	SCAMP2:WDR72-BambuTx681-5	NA	-	74873199	74873351	166,206,227
chr15	74873199	74873351	SCAMP2:WDR72-BambuTx681-5	NA	-	74873199	74873351	166,206,227
chr15	74873199	74873351	SCAMP2:WDR72-BambuTx681-5	NA	-	74873199	74873351	166,206,227
chr15	74873199	74873351	SCAMP2:WDR72-BambuTx681-5	NA	-	74873199	74873351	166,206,227
chr15	53762879	53764366	SCAMP2:WDR72-BambuTx681-3	NA	-	53762879	53764366	166,206,227
chr2	232697331	232697392	GIGYF2:EIF4E2-BambuTx683-5	NA	+	232697331	232697392	253,191,111
chr2	232697331	232697392	GIGYF2:EIF4E2-BambuTx683-5	NA	+	232697331	232697392	253,191,111
chr2	232580904	232581429	GIGYF2:EIF4E2-BambuTx683-3	NA	+	232580904	232581429	253,191,111
chr2	232697341	232697392	GIGYF2:EIF4E2-BambuTx684-5	NA	+	232697341	232697392	253,191,111
chr2	232697341	232697392	GIGYF2:EIF4E2-BambuTx684-5	NA	+	232697341	232697392	253,191,111
chr2	232423893	232423962	GIGYF2:EIF4E2-BambuTx684-3	NA	+	232423893	232423962	253,191,111
chr2	232423893	232423962	GIGYF2:EIF4E2-BambuTx684-3	NA	+	232423893	232423962	253,191,111
chr2	232423893	232423962	GIGYF2:EIF4E2-BambuTx684-3	NA	+	232423893	232423962	253,191,111
chr2	232423893	232423962	GIGYF2:EIF4E2-BambuTx684-3	NA	+	232423893	232423962	253,191,111
chr2	232423893	232423962	GIGYF2:EIF4E2-BambuTx684-3	NA	+	232423893	232423962	253,191,111
chr2	232423893	232423962	GIGYF2:EIF4E2-BambuTx684-3	NA	+	232423893	232423962	253,191,111
chr2	232423893	232423962	GIGYF2:EIF4E2-BambuTx684-3	NA	+	232423893	232423962	253,191,111
chr2	232423893	232423962	GIGYF2:EIF4E2-BambuTx684-3	NA	+	232423893	232423962	253,191,111
chr2	232423893	232423962	GIGYF2:EIF4E2-BambuTx684-3	NA	+	232423893	232423962	253,191,111
chr2	232423893	232423962	GIGYF2:EIF4E2-BambuTx684-3	NA	+	232423893	232423962	253,191,111
chr2	232423893	232423962	GIGYF2:EIF4E2-BambuTx684-3	NA	+	232423893	232423962	253,191,111
chr2	232423893	232423962	GIGYF2:EIF4E2-BambuTx684-3	NA	+	232423893	232423962	253,191,111
chr2	232423893	232423962	GIGYF2:EIF4E2-BambuTx684-3	NA	+	232423893	232423962	253,191,111
chr2	232423893	232423962	GIGYF2:EIF4E2-BambuTx684-3	NA	+	232423893	232423962	253,191,111
chr2	232423893	232423962	GIGYF2:EIF4E2-BambuTx684-3	NA	+	232423893	232423962	253,191,111
chr2	232423893	232423962	GIGYF2:EIF4E2-BambuTx684-3	NA	+	232423893	232423962	253,191,111
chr2	232423893	232423962	GIGYF2:EIF4E2-BambuTx684-3	NA	+	232423893	232423962	253,191,111
chr2	232423893	232423962	GIGYF2:EIF4E2-BambuTx684-3	NA	+	232423893	232423962	253,191,111
chr2	232423893	232423962	GIGYF2:EIF4E2-BambuTx684-3	NA	+	232423893	232423962	253,191,111
chr2	232423893	232423962	GIGYF2:EIF4E2-BambuTx684-3	NA	+	232423893	232423962	253,191,111
chr2	232423893	232423962	GIGYF2:EIF4E2-BambuTx684-3	NA	+	232423893	232423962	253,191,111
chr2	232423893	232423962	GIGYF2:EIF4E2-BambuTx684-3	NA	+	232423893	232423962	253,191,111
chr2	232423893	232423962	GIGYF2:EIF4E2-BambuTx684-3	NA	+	232423893	232423962	253,191,111
chr2	232423893	232423962	GIGYF2:EIF4E2-BambuTx684-3	NA	+	232423893	232423962	253,191,111
chr2	232423893	232423962	GIGYF2:EIF4E2-BambuTx684-3	NA	+	232423893	232423962	253,191,111
chr2	232423893	232423962	GIGYF2:EIF4E2-BambuTx684-3	NA	+	232423893	232423962	253,191,111
chr2	232423893	232423962	GIGYF2:EIF4E2-BambuTx684-3	NA	+	232423893	232423962	253,191,111
chr2	232423893	232423962	GIGYF2:EIF4E2-BambuTx684-3	NA	+	232423893	232423962	253,191,111
chr2	232700583	232700654	GIGYF2:EIF4E2-BambuTx685-5	NA	+	232700583	232700654	253,191,111
chr2	232700583	232700654	GIGYF2:EIF4E2-BambuTx685-5	NA	+	232700583	232700654	253,191,111
chr2	232580904	232581426	GIGYF2:EIF4E2-BambuTx685-3	NA	+	232580904	232581426	253,191,111
chr2	232703421	232703489	GIGYF2:EIF4E2-BambuTx686-5	NA	+	232703421	232703489	253,191,111
chr2	232580904	232581455	GIGYF2:EIF4E2-BambuTx686-3	NA	+	232580904	232581455	253,191,111
chr9	131198455	131199015	NUP214:XKR3-BambuTx691-5	NA	+	131198455	131199015	227,26,28
chr22	16854653	16854723	NUP214:XKR3-BambuTx691-3	NA	-	16854653	16854723	227,26,28
chr22	16854653	16854723	NUP214:XKR3-BambuTx691-3	NA	-	16854653	16854723	227,26,28
chr16	29898941	29899495	SEZ6L2:GPM6A-BambuTx692-5	NA	-	29898941	29899495	253,191,111
chr16	29898941	29899495	SEZ6L2:GPM6A-BambuTx692-5	NA	-	29898941	29899495	253,191,111
chr4	175781157	175781297	SEZ6L2:GPM6A-BambuTx692-3	NA	-	175781157	175781297	253,191,111
chr1	153922733	153922962	GATAD2B:NUP210L-BambuTx693-5	NA	-	153922733	153922962	253,191,111
chr1	154027506	154027597	GATAD2B:NUP210L-BambuTx693-3	NA	-	154027506	154027597	253,191,111
chr1	154027506	154027597	GATAD2B:NUP210L-BambuTx693-3	NA	-	154027506	154027597	253,191,111
chr1	154027506	154027597	GATAD2B:NUP210L-BambuTx693-3	NA	-	154027506	154027597	253,191,111
chr1	154027506	154027597	GATAD2B:NUP210L-BambuTx693-3	NA	-	154027506	154027597	253,191,111
chr1	154027506	154027597	GATAD2B:NUP210L-BambuTx693-3	NA	-	154027506	154027597	253,191,111
chr1	154027506	154027597	GATAD2B:NUP210L-BambuTx693-3	NA	-	154027506	154027597	253,191,111
chr1	154027506	154027597	GATAD2B:NUP210L-BambuTx693-3	NA	-	154027506	154027597	253,191,111
chr1	154027506	154027597	GATAD2B:NUP210L-BambuTx693-3	NA	-	154027506	154027597	253,191,111
chr1	154027506	154027597	GATAD2B:NUP210L-BambuTx693-3	NA	-	154027506	154027597	253,191,111
chr1	153922733	153922969	GATAD2B:NUP210L-BambuTx694-5	NA	-	153922733	153922969	253,191,111
chr1	154029896	154030054	GATAD2B:NUP210L-BambuTx694-3	NA	-	154029896	154030054	253,191,111
chr1	154029896	154030054	GATAD2B:NUP210L-BambuTx694-3	NA	-	154029896	154030054	253,191,111
chr1	154029896	154030054	GATAD2B:NUP210L-BambuTx694-3	NA	-	154029896	154030054	253,191,111
chr1	154029896	154030054	GATAD2B:NUP210L-BambuTx694-3	NA	-	154029896	154030054	253,191,111
chr1	154029896	154030054	GATAD2B:NUP210L-BambuTx694-3	NA	-	154029896	154030054	253,191,111
chr1	154029896	154030054	GATAD2B:NUP210L-BambuTx694-3	NA	-	154029896	154030054	253,191,111
chr1	154029896	154030054	GATAD2B:NUP210L-BambuTx694-3	NA	-	154029896	154030054	253,191,111
chr1	154029896	154030054	GATAD2B:NUP210L-BambuTx694-3	NA	-	154029896	154030054	253,191,111
chr1	154029896	154030054	GATAD2B:NUP210L-BambuTx694-3	NA	-	154029896	154030054	253,191,111
chr1	154029896	154030054	GATAD2B:NUP210L-BambuTx694-3	NA	-	154029896	154030054	253,191,111
chr1	154029896	154030054	GATAD2B:NUP210L-BambuTx694-3	NA	-	154029896	154030054	253,191,111
chr1	153922733	153922939	GATAD2B:NUP210L-BambuTx695-5	NA	-	153922733	153922939	253,191,111
chr1	154029896	154030054	GATAD2B:NUP210L-BambuTx695-3	NA	-	154029896	154030054	253,191,111
chr1	154029896	154030054	GATAD2B:NUP210L-BambuTx695-3	NA	-	154029896	154030054	253,191,111
chr1	154029896	154030054	GATAD2B:NUP210L-BambuTx695-3	NA	-	154029896	154030054	253,191,111
chr1	154029896	154030054	GATAD2B:NUP210L-BambuTx695-3	NA	-	154029896	154030054	253,191,111
chr1	154029896	154030054	GATAD2B:NUP210L-BambuTx695-3	NA	-	154029896	154030054	253,191,111
chr1	154029896	154030054	GATAD2B:NUP210L-BambuTx695-3	NA	-	154029896	154030054	253,191,111
chr1	154029896	154030054	GATAD2B:NUP210L-BambuTx695-3	NA	-	154029896	154030054	253,191,111
chr1	154029896	154030054	GATAD2B:NUP210L-BambuTx695-3	NA	-	154029896	154030054	253,191,111
chr1	154029896	154030054	GATAD2B:NUP210L-BambuTx695-3	NA	-	154029896	154030054	253,191,111
chr1	154029896	154030054	GATAD2B:NUP210L-BambuTx695-3	NA	-	154029896	154030054	253,191,111
chr1	153922733	153922913	GATAD2B:NUP210L-BambuTx696-5	NA	-	153922733	153922913	253,191,111
chr1	154027506	154027597	GATAD2B:NUP210L-BambuTx696-3	NA	-	154027506	154027597	253,191,111
chr1	154027506	154027597	GATAD2B:NUP210L-BambuTx696-3	NA	-	154027506	154027597	253,191,111
chr1	154027506	154027597	GATAD2B:NUP210L-BambuTx696-3	NA	-	154027506	154027597	253,191,111
chr1	154027506	154027597	GATAD2B:NUP210L-BambuTx696-3	NA	-	154027506	154027597	253,191,111
chr1	154027506	154027597	GATAD2B:NUP210L-BambuTx696-3	NA	-	154027506	154027597	253,191,111
chr1	154027506	154027597	GATAD2B:NUP210L-BambuTx696-3	NA	-	154027506	154027597	253,191,111
chr1	154027506	154027597	GATAD2B:NUP210L-BambuTx696-3	NA	-	154027506	154027597	253,191,111
chr1	154027506	154027597	GATAD2B:NUP210L-BambuTx696-3	NA	-	154027506	154027597	253,191,111
chr1	154027506	154027597	GATAD2B:NUP210L-BambuTx696-3	NA	-	154027506	154027597	253,191,111
chr1	154027506	154027597	GATAD2B:NUP210L-BambuTx696-3	NA	-	154027506	154027597	253,191,111
chr1	153922733	153922854	GATAD2B:NUP210L-BambuTx697-5	NA	-	153922733	153922854	253,191,111
chr1	154027506	154027597	GATAD2B:NUP210L-BambuTx697-3	NA	-	154027506	154027597	253,191,111
chr1	154027506	154027597	GATAD2B:NUP210L-BambuTx697-3	NA	-	154027506	154027597	253,191,111
chr14	96502405	96502600	PAPOLA:AK7-BambuTx701-5	NA	+	96502405	96502600	253,191,111
chr14	96437835	96437915	PAPOLA:AK7-BambuTx701-3	NA	+	96437835	96437915	253,191,111
chr14	96437835	96437915	PAPOLA:AK7-BambuTx701-3	NA	+	96437835	96437915	253,191,111
chr14	96437835	96437915	PAPOLA:AK7-BambuTx701-3	NA	+	96437835	96437915	253,191,111
chr14	96437835	96437915	PAPOLA:AK7-BambuTx701-3	NA	+	96437835	96437915	253,191,111
chr14	96437835	96437915	PAPOLA:AK7-BambuTx701-3	NA	+	96437835	96437915	253,191,111
chr14	96437835	96437915	PAPOLA:AK7-BambuTx701-3	NA	+	96437835	96437915	253,191,111
chr14	96437835	96437915	PAPOLA:AK7-BambuTx701-3	NA	+	96437835	96437915	253,191,111
chr14	96437835	96437915	PAPOLA:AK7-BambuTx701-3	NA	+	96437835	96437915	253,191,111
chr14	96437835	96437915	PAPOLA:AK7-BambuTx701-3	NA	+	96437835	96437915	253,191,111
chr14	96437835	96437915	PAPOLA:AK7-BambuTx701-3	NA	+	96437835	96437915	253,191,111
chr14	96437835	96437915	PAPOLA:AK7-BambuTx701-3	NA	+	96437835	96437915	253,191,111
chr14	96437835	96437915	PAPOLA:AK7-BambuTx701-3	NA	+	96437835	96437915	253,191,111
chr14	96437835	96437915	PAPOLA:AK7-BambuTx701-3	NA	+	96437835	96437915	253,191,111
chr14	96502417	96502600	PAPOLA:AK7-BambuTx702-5	NA	+	96502417	96502600	253,191,111
chr14	96345054	96345227	PAPOLA:AK7-BambuTx702-3	NA	+	96345054	96345227	253,191,111
chr14	96345054	96345227	PAPOLA:AK7-BambuTx702-3	NA	+	96345054	96345227	253,191,111
chr14	96345054	96345227	PAPOLA:AK7-BambuTx702-3	NA	+	96345054	96345227	253,191,111
chr14	96345054	96345227	PAPOLA:AK7-BambuTx702-3	NA	+	96345054	96345227	253,191,111
chr14	96345054	96345227	PAPOLA:AK7-BambuTx702-3	NA	+	96345054	96345227	253,191,111
chr14	96502414	96502600	PAPOLA:AK7-BambuTx703-5	NA	+	96502414	96502600	253,191,111
chr14	96437835	96437915	PAPOLA:AK7-BambuTx703-3	NA	+	96437835	96437915	253,191,111
chr14	96437835	96437915	PAPOLA:AK7-BambuTx703-3	NA	+	96437835	96437915	253,191,111
chr14	96437835	96437915	PAPOLA:AK7-BambuTx703-3	NA	+	96437835	96437915	253,191,111
chr14	96437835	96437915	PAPOLA:AK7-BambuTx703-3	NA	+	96437835	96437915	253,191,111
chr14	96437835	96437915	PAPOLA:AK7-BambuTx703-3	NA	+	96437835	96437915	253,191,111
chr14	96437835	96437915	PAPOLA:AK7-BambuTx703-3	NA	+	96437835	96437915	253,191,111
chr14	96437835	96437915	PAPOLA:AK7-BambuTx703-3	NA	+	96437835	96437915	253,191,111
chr14	96437835	96437915	PAPOLA:AK7-BambuTx703-3	NA	+	96437835	96437915	253,191,111
chr14	96437835	96437915	PAPOLA:AK7-BambuTx703-3	NA	+	96437835	96437915	253,191,111
chr14	96437835	96437915	PAPOLA:AK7-BambuTx703-3	NA	+	96437835	96437915	253,191,111
chr14	96437835	96437915	PAPOLA:AK7-BambuTx703-3	NA	+	96437835	96437915	253,191,111
chr14	96437835	96437915	PAPOLA:AK7-BambuTx703-3	NA	+	96437835	96437915	253,191,111
chr14	96437835	96437915	PAPOLA:AK7-BambuTx703-3	NA	+	96437835	96437915	253,191,111
chr14	96502405	96502600	PAPOLA:AK7-BambuTx705-5	NA	+	96502405	96502600	253,191,111
chr14	96345054	96345227	PAPOLA:AK7-BambuTx705-3	NA	+	96345054	96345227	253,191,111
chr14	96345054	96345227	PAPOLA:AK7-BambuTx705-3	NA	+	96345054	96345227	253,191,111
chr14	96345054	96345227	PAPOLA:AK7-BambuTx705-3	NA	+	96345054	96345227	253,191,111
chr14	96345054	96345227	PAPOLA:AK7-BambuTx705-3	NA	+	96345054	96345227	253,191,111
chr14	96345054	96345227	PAPOLA:AK7-BambuTx705-3	NA	+	96345054	96345227	253,191,111
chr14	96345054	96345227	PAPOLA:AK7-BambuTx705-3	NA	+	96345054	96345227	253,191,111
chr14	96345054	96345227	PAPOLA:AK7-BambuTx705-3	NA	+	96345054	96345227	253,191,111
chr19	10961001	10961174	SMARCA4:CARM1-BambuTx712-5	NA	+	10961001	10961174	253,191,111
chr19	10961001	10961174	SMARCA4:CARM1-BambuTx712-5	NA	+	10961001	10961174	253,191,111
chr19	10961001	10961174	SMARCA4:CARM1-BambuTx712-5	NA	+	10961001	10961174	253,191,111
chr19	10961001	10961174	SMARCA4:CARM1-BambuTx712-5	NA	+	10961001	10961174	253,191,111
chr19	10904951	10905076	SMARCA4:CARM1-BambuTx712-3	NA	+	10904951	10905076	253,191,111
chr19	10904951	10905076	SMARCA4:CARM1-BambuTx712-3	NA	+	10904951	10905076	253,191,111
chr19	10904951	10905076	SMARCA4:CARM1-BambuTx712-3	NA	+	10904951	10905076	253,191,111
chr19	10904951	10905076	SMARCA4:CARM1-BambuTx712-3	NA	+	10904951	10905076	253,191,111
chr19	10904951	10905076	SMARCA4:CARM1-BambuTx712-3	NA	+	10904951	10905076	253,191,111
chr19	10904951	10905076	SMARCA4:CARM1-BambuTx712-3	NA	+	10904951	10905076	253,191,111
chr19	10904951	10905076	SMARCA4:CARM1-BambuTx712-3	NA	+	10904951	10905076	253,191,111
chr19	10904951	10905076	SMARCA4:CARM1-BambuTx712-3	NA	+	10904951	10905076	253,191,111
chr19	10904951	10905076	SMARCA4:CARM1-BambuTx712-3	NA	+	10904951	10905076	253,191,111
chr19	10904951	10905076	SMARCA4:CARM1-BambuTx712-3	NA	+	10904951	10905076	253,191,111
chr19	10904951	10905076	SMARCA4:CARM1-BambuTx712-3	NA	+	10904951	10905076	253,191,111
chr19	10904951	10905076	SMARCA4:CARM1-BambuTx712-3	NA	+	10904951	10905076	253,191,111
chr19	10904951	10905076	SMARCA4:CARM1-BambuTx712-3	NA	+	10904951	10905076	253,191,111
chr19	10904951	10905076	SMARCA4:CARM1-BambuTx712-3	NA	+	10904951	10905076	253,191,111
chr17	63009556	63009626	TANC2:CA4-BambuTx717-5	NA	+	63009556	63009626	253,191,111
chr17	63009556	63009626	TANC2:CA4-BambuTx717-5	NA	+	63009556	63009626	253,191,111
chr17	59797807	59798697	TANC2:CA4-BambuTx717-3	NA	+	59797807	59798697	253,191,111
chr17	63009556	63009626	TANC2:CA4-BambuTx718-5	NA	+	63009556	63009626	253,191,111
chr17	63009556	63009626	TANC2:CA4-BambuTx718-5	NA	+	63009556	63009626	253,191,111
chr17	59821411	59821593	TANC2:CA4-BambuTx718-3	NA	+	59821411	59821593	253,191,111
chr17	59821411	59821593	TANC2:CA4-BambuTx718-3	NA	+	59821411	59821593	253,191,111
chr17	63009556	63009626	TANC2:CA4-BambuTx719-5	NA	+	63009556	63009626	253,191,111
chr17	63009556	63009626	TANC2:CA4-BambuTx719-5	NA	+	63009556	63009626	253,191,111
chr17	59821411	59821593	TANC2:CA4-BambuTx719-3	NA	+	59821411	59821593	253,191,111
chr17	59821411	59821593	TANC2:CA4-BambuTx719-3	NA	+	59821411	59821593	253,191,111
chr17	59821411	59821593	TANC2:CA4-BambuTx719-3	NA	+	59821411	59821593	253,191,111
chr17	59821411	59821593	TANC2:CA4-BambuTx719-3	NA	+	59821411	59821593	253,191,111
chr17	63009556	63009626	TANC2:CA4-BambuTx720-5	NA	+	63009556	63009626	253,191,111
chr17	63009556	63009626	TANC2:CA4-BambuTx720-5	NA	+	63009556	63009626	253,191,111
chr17	63009556	63009626	TANC2:CA4-BambuTx720-5	NA	+	63009556	63009626	253,191,111
chr17	60155314	60155367	TANC2:CA4-BambuTx720-3	NA	+	60155314	60155367	253,191,111
chr17	60155314	60155367	TANC2:CA4-BambuTx720-3	NA	+	60155314	60155367	253,191,111
chr17	60155314	60155367	TANC2:CA4-BambuTx720-3	NA	+	60155314	60155367	253,191,111
chr17	60155314	60155367	TANC2:CA4-BambuTx720-3	NA	+	60155314	60155367	253,191,111
chr17	60155314	60155367	TANC2:CA4-BambuTx720-3	NA	+	60155314	60155367	253,191,111
chr17	60155314	60155367	TANC2:CA4-BambuTx720-3	NA	+	60155314	60155367	253,191,111
chr17	63009556	63009626	TANC2:CA4-BambuTx721-5	NA	+	63009556	63009626	253,191,111
chr17	63009556	63009626	TANC2:CA4-BambuTx721-5	NA	+	63009556	63009626	253,191,111
chr17	60155314	60155367	TANC2:CA4-BambuTx721-3	NA	+	60155314	60155367	253,191,111
chr17	60155314	60155367	TANC2:CA4-BambuTx721-3	NA	+	60155314	60155367	253,191,111
chr17	60155314	60155367	TANC2:CA4-BambuTx721-3	NA	+	60155314	60155367	253,191,111
chr17	60155314	60155367	TANC2:CA4-BambuTx721-3	NA	+	60155314	60155367	253,191,111
chr17	60155314	60155367	TANC2:CA4-BambuTx721-3	NA	+	60155314	60155367	253,191,111
chr17	60155314	60155367	TANC2:CA4-BambuTx721-3	NA	+	60155314	60155367	253,191,111
chr17	60155314	60155367	TANC2:CA4-BambuTx721-3	NA	+	60155314	60155367	253,191,111
chr1	28506044	28506084	RCC1:EEF1D-BambuTx723-5	NA	+	28506044	28506084	178,223,138
chr1	28506044	28506084	RCC1:EEF1D-BambuTx723-5	NA	+	28506044	28506084	178,223,138
chr8	143629208	143629505	RCC1:EEF1D-BambuTx723-3	NA	-	143629208	143629505	178,223,138
chr1	28506044	28506084	RCC1:EEF1D-BambuTx724-5	NA	+	28506044	28506084	178,223,138
chr1	28506044	28506084	RCC1:EEF1D-BambuTx724-5	NA	+	28506044	28506084	178,223,138
chr8	143629208	143630050	RCC1:EEF1D-BambuTx724-3	NA	-	143629208	143630050	178,223,138
chr1	28506043	28506084	RCC1:EEF1D-BambuTx725-5	NA	+	28506043	28506084	178,223,138
chr1	28506043	28506084	RCC1:EEF1D-BambuTx725-5	NA	+	28506043	28506084	178,223,138
chr8	143629207	143630012	RCC1:EEF1D-BambuTx725-3	NA	-	143629207	143630012	178,223,138
chr8	143629207	143630012	RCC1:EEF1D-BambuTx725-3	NA	-	143629207	143630012	178,223,138
chr1	28506044	28506084	RCC1:EEF1D-BambuTx726-5	NA	+	28506044	28506084	178,223,138
chr1	28506044	28506084	RCC1:EEF1D-BambuTx726-5	NA	+	28506044	28506084	178,223,138
chr1	28506044	28506084	RCC1:EEF1D-BambuTx726-5	NA	+	28506044	28506084	178,223,138
chr8	143629208	143630012	RCC1:EEF1D-BambuTx726-3	NA	-	143629208	143630012	178,223,138
chr1	28506044	28506084	RCC1:EEF1D-BambuTx727-5	NA	+	28506044	28506084	178,223,138
chr8	143629208	143630067	RCC1:EEF1D-BambuTx727-3	NA	-	143629208	143630067	178,223,138
chr1	28506044	28506084	RCC1:EEF1D-BambuTx728-5	NA	+	28506044	28506084	178,223,138
chr1	28506044	28506084	RCC1:EEF1D-BambuTx728-5	NA	+	28506044	28506084	178,223,138
chr1	28506044	28506084	RCC1:EEF1D-BambuTx728-5	NA	+	28506044	28506084	178,223,138
chr8	143621975	143622117	RCC1:EEF1D-BambuTx728-3	NA	-	143621975	143622117	178,223,138
chr8	143621975	143622117	RCC1:EEF1D-BambuTx728-3	NA	-	143621975	143622117	178,223,138
chr8	143621975	143622117	RCC1:EEF1D-BambuTx728-3	NA	-	143621975	143622117	178,223,138
chr8	143621975	143622117	RCC1:EEF1D-BambuTx728-3	NA	-	143621975	143622117	178,223,138
chr8	143621975	143622117	RCC1:EEF1D-BambuTx728-3	NA	-	143621975	143622117	178,223,138
chr8	143621975	143622117	RCC1:EEF1D-BambuTx728-3	NA	-	143621975	143622117	178,223,138
chr8	143621975	143622117	RCC1:EEF1D-BambuTx728-3	NA	-	143621975	143622117	178,223,138
chr8	143621975	143622117	RCC1:EEF1D-BambuTx728-3	NA	-	143621975	143622117	178,223,138
chr8	143621975	143622117	RCC1:EEF1D-BambuTx728-3	NA	-	143621975	143622117	178,223,138
chr8	143621975	143622117	RCC1:EEF1D-BambuTx728-3	NA	-	143621975	143622117	178,223,138
chr8	143621975	143622117	RCC1:EEF1D-BambuTx728-3	NA	-	143621975	143622117	178,223,138
chr1	28506044	28506084	RCC1:EEF1D-BambuTx729-5	NA	+	28506044	28506084	178,223,138
chr8	143629207	143630050	RCC1:EEF1D-BambuTx729-3	NA	-	143629207	143630050	178,223,138
chr8	143629207	143630050	RCC1:EEF1D-BambuTx729-3	NA	-	143629207	143630050	178,223,138
chr1	28506044	28506084	RCC1:EEF1D-BambuTx730-5	NA	+	28506044	28506084	178,223,138
chr8	143621975	143622117	RCC1:EEF1D-BambuTx730-3	NA	-	143621975	143622117	178,223,138
chr8	143621975	143622117	RCC1:EEF1D-BambuTx730-3	NA	-	143621975	143622117	178,223,138
chr8	143621975	143622117	RCC1:EEF1D-BambuTx730-3	NA	-	143621975	143622117	178,223,138
chr8	143621975	143622117	RCC1:EEF1D-BambuTx730-3	NA	-	143621975	143622117	178,223,138
chr8	143621975	143622117	RCC1:EEF1D-BambuTx730-3	NA	-	143621975	143622117	178,223,138
chr8	143621975	143622117	RCC1:EEF1D-BambuTx730-3	NA	-	143621975	143622117	178,223,138
chr8	143621975	143622117	RCC1:EEF1D-BambuTx730-3	NA	-	143621975	143622117	178,223,138
chr8	143621975	143622117	RCC1:EEF1D-BambuTx730-3	NA	-	143621975	143622117	178,223,138
chr8	143621975	143622117	RCC1:EEF1D-BambuTx730-3	NA	-	143621975	143622117	178,223,138
chr8	143621975	143622117	RCC1:EEF1D-BambuTx730-3	NA	-	143621975	143622117	178,223,138
chr1	28506219	28506331	RCC1:EEF1D-BambuTx732-5	NA	+	28506219	28506331	178,223,138
chr1	28506219	28506331	RCC1:EEF1D-BambuTx732-5	NA	+	28506219	28506331	178,223,138
chr8	143629208	143630012	RCC1:EEF1D-BambuTx732-3	NA	-	143629208	143630012	178,223,138
chr5	60700046	60700168	DEPDC1B:ELOVL7-BambuTx751-5	NA	-	60700046	60700168	253,191,111
chr5	60700046	60700168	DEPDC1B:ELOVL7-BambuTx751-5	NA	-	60700046	60700168	253,191,111
chr5	60700046	60700168	DEPDC1B:ELOVL7-BambuTx751-5	NA	-	60700046	60700168	253,191,111
chr5	60700046	60700168	DEPDC1B:ELOVL7-BambuTx751-5	NA	-	60700046	60700168	253,191,111
chr5	60700046	60700168	DEPDC1B:ELOVL7-BambuTx751-5	NA	-	60700046	60700168	253,191,111
chr5	60700046	60700168	DEPDC1B:ELOVL7-BambuTx751-5	NA	-	60700046	60700168	253,191,111
chr5	60700046	60700168	DEPDC1B:ELOVL7-BambuTx751-5	NA	-	60700046	60700168	253,191,111
chr5	60757509	60757645	DEPDC1B:ELOVL7-BambuTx751-3	NA	-	60757509	60757645	253,191,111
chr5	60757509	60757645	DEPDC1B:ELOVL7-BambuTx751-3	NA	-	60757509	60757645	253,191,111
chr5	60686962	60687212	DEPDC1B:ELOVL7-BambuTx752-5	NA	-	60686962	60687212	253,191,111
chr5	60686962	60687212	DEPDC1B:ELOVL7-BambuTx752-5	NA	-	60686962	60687212	253,191,111
chr5	60686962	60687212	DEPDC1B:ELOVL7-BambuTx752-5	NA	-	60686962	60687212	253,191,111
chr5	60686962	60687212	DEPDC1B:ELOVL7-BambuTx752-5	NA	-	60686962	60687212	253,191,111
chr5	60686962	60687212	DEPDC1B:ELOVL7-BambuTx752-5	NA	-	60686962	60687212	253,191,111
chr5	60686962	60687212	DEPDC1B:ELOVL7-BambuTx752-5	NA	-	60686962	60687212	253,191,111
chr5	60757509	60757645	DEPDC1B:ELOVL7-BambuTx752-3	NA	-	60757509	60757645	253,191,111
chr5	60757509	60757645	DEPDC1B:ELOVL7-BambuTx752-3	NA	-	60757509	60757645	253,191,111
chr3	177197121	177197761	TBL1XR1:RGS17-BambuTx754-5	NA	-	177197121	177197761	253,191,111
chr6	153043900	153044043	TBL1XR1:RGS17-BambuTx754-3	NA	-	153043900	153044043	253,191,111
chr6	153043900	153044043	TBL1XR1:RGS17-BambuTx754-3	NA	-	153043900	153044043	253,191,111
chr3	177197121	177197284	TBL1XR1:RGS17-BambuTx755-5	NA	-	177197121	177197284	253,191,111
chr6	153210376	153210451	TBL1XR1:RGS17-BambuTx755-3	NA	-	153210376	153210451	253,191,111
chr6	153210376	153210451	TBL1XR1:RGS17-BambuTx755-3	NA	-	153210376	153210451	253,191,111
chr6	153210376	153210451	TBL1XR1:RGS17-BambuTx755-3	NA	-	153210376	153210451	253,191,111
chr6	153210376	153210451	TBL1XR1:RGS17-BambuTx755-3	NA	-	153210376	153210451	253,191,111
chr6	153210376	153210451	TBL1XR1:RGS17-BambuTx755-3	NA	-	153210376	153210451	253,191,111
chr6	153210376	153210451	TBL1XR1:RGS17-BambuTx755-3	NA	-	153210376	153210451	253,191,111
chr6	153210376	153210451	TBL1XR1:RGS17-BambuTx755-3	NA	-	153210376	153210451	253,191,111
chr6	153210376	153210451	TBL1XR1:RGS17-BambuTx755-3	NA	-	153210376	153210451	253,191,111
chr6	153210376	153210451	TBL1XR1:RGS17-BambuTx755-3	NA	-	153210376	153210451	253,191,111
chr6	153210376	153210451	TBL1XR1:RGS17-BambuTx755-3	NA	-	153210376	153210451	253,191,111
chr6	153210376	153210451	TBL1XR1:RGS17-BambuTx755-3	NA	-	153210376	153210451	253,191,111
chr6	153210376	153210451	TBL1XR1:RGS17-BambuTx755-3	NA	-	153210376	153210451	253,191,111
chr6	153210376	153210451	TBL1XR1:RGS17-BambuTx755-3	NA	-	153210376	153210451	253,191,111
chr6	153210376	153210451	TBL1XR1:RGS17-BambuTx755-3	NA	-	153210376	153210451	253,191,111
chr6	153210376	153210451	TBL1XR1:RGS17-BambuTx755-3	NA	-	153210376	153210451	253,191,111
chr6	153210376	153210451	TBL1XR1:RGS17-BambuTx755-3	NA	-	153210376	153210451	253,191,111
chr3	177197121	177197406	TBL1XR1:RGS17-BambuTx756-5	NA	-	177197121	177197406	253,191,111
chr6	153043900	153044043	TBL1XR1:RGS17-BambuTx756-3	NA	-	153043900	153044043	253,191,111
chr6	153043900	153044043	TBL1XR1:RGS17-BambuTx756-3	NA	-	153043900	153044043	253,191,111
chr6	153043900	153044043	TBL1XR1:RGS17-BambuTx756-3	NA	-	153043900	153044043	253,191,111
chr3	177197121	177197379	TBL1XR1:RGS17-BambuTx757-5	NA	-	177197121	177197379	253,191,111
chr6	153043900	153044043	TBL1XR1:RGS17-BambuTx757-3	NA	-	153043900	153044043	253,191,111
chr6	153043900	153044043	TBL1XR1:RGS17-BambuTx757-3	NA	-	153043900	153044043	253,191,111
chr6	153043900	153044043	TBL1XR1:RGS17-BambuTx757-3	NA	-	153043900	153044043	253,191,111
chr6	153043900	153044043	TBL1XR1:RGS17-BambuTx757-3	NA	-	153043900	153044043	253,191,111
chr14	49852695	49852819	NEMF:LINC01588-BambuTx761-5	NA	-	49852695	49852819	253,191,111
chr14	49852695	49852819	NEMF:LINC01588-BambuTx761-5	NA	-	49852695	49852819	253,191,111
chr14	49852695	49852819	NEMF:LINC01588-BambuTx761-5	NA	-	49852695	49852819	253,191,111
chr14	49992778	49992873	NEMF:LINC01588-BambuTx761-3	NA	-	49992778	49992873	253,191,111
chr14	49992778	49992873	NEMF:LINC01588-BambuTx761-3	NA	-	49992778	49992873	253,191,111
chr14	49992778	49992873	NEMF:LINC01588-BambuTx761-3	NA	-	49992778	49992873	253,191,111
chr6	151690497	151690664	ESR1:CCDC170-BambuTx781-5	NA	+	151690497	151690664	253,191,111
chr6	151690497	151690664	ESR1:CCDC170-BambuTx781-5	NA	+	151690497	151690664	253,191,111
chr6	151573174	151573491	ESR1:CCDC170-BambuTx781-3	NA	+	151573174	151573491	253,191,111
chr6	151573174	151573491	ESR1:CCDC170-BambuTx781-3	NA	+	151573174	151573491	253,191,111
chr6	151573174	151573491	ESR1:CCDC170-BambuTx781-3	NA	+	151573174	151573491	253,191,111
chr6	151573174	151573491	ESR1:CCDC170-BambuTx781-3	NA	+	151573174	151573491	253,191,111
chr6	151573174	151573491	ESR1:CCDC170-BambuTx781-3	NA	+	151573174	151573491	253,191,111
chr6	151573174	151573491	ESR1:CCDC170-BambuTx781-3	NA	+	151573174	151573491	253,191,111
chr6	151690540	151690664	ESR1:CCDC170-BambuTx782-5	NA	+	151690540	151690664	253,191,111
chr6	151690540	151690664	ESR1:CCDC170-BambuTx782-5	NA	+	151690540	151690664	253,191,111
chr6	151573174	151573491	ESR1:CCDC170-BambuTx782-3	NA	+	151573174	151573491	253,191,111
chr6	151573174	151573491	ESR1:CCDC170-BambuTx782-3	NA	+	151573174	151573491	253,191,111
chr6	151573174	151573491	ESR1:CCDC170-BambuTx782-3	NA	+	151573174	151573491	253,191,111
chr6	151573174	151573491	ESR1:CCDC170-BambuTx782-3	NA	+	151573174	151573491	253,191,111
chr6	151573174	151573491	ESR1:CCDC170-BambuTx782-3	NA	+	151573174	151573491	253,191,111
chr6	151573174	151573491	ESR1:CCDC170-BambuTx782-3	NA	+	151573174	151573491	253,191,111
chr10	87342242	87342403	NUTM2A-AS1:MINPP1-BambuTx825-5	NA	-	87342242	87342403	251,154,153
chr10	87342242	87342403	NUTM2A-AS1:MINPP1-BambuTx825-5	NA	-	87342242	87342403	251,154,153
chr10	87342242	87342403	NUTM2A-AS1:MINPP1-BambuTx825-5	NA	-	87342242	87342403	251,154,153
chr10	87388550	87389996	NUTM2A-AS1:MINPP1-BambuTx825-3	NA	+	87388550	87389996	251,154,153
chr10	87342242	87342406	NUTM2A-AS1:MINPP1-BambuTx826-5	NA	-	87342242	87342406	251,154,153
chr10	87342242	87342406	NUTM2A-AS1:MINPP1-BambuTx826-5	NA	-	87342242	87342406	251,154,153
chr10	87342242	87342406	NUTM2A-AS1:MINPP1-BambuTx826-5	NA	-	87342242	87342406	251,154,153
chr10	87383641	87384015	NUTM2A-AS1:MINPP1-BambuTx826-3	NA	+	87383641	87384015	251,154,153
chr10	87342242	87342421	NUTM2A-AS1:MINPP1-BambuTx827-5	NA	-	87342242	87342421	251,154,153
chr10	87342242	87342421	NUTM2A-AS1:MINPP1-BambuTx827-5	NA	-	87342242	87342421	251,154,153
chr10	87342242	87342421	NUTM2A-AS1:MINPP1-BambuTx827-5	NA	-	87342242	87342421	251,154,153
chr10	87342242	87342421	NUTM2A-AS1:MINPP1-BambuTx827-5	NA	-	87342242	87342421	251,154,153
chr10	87388550	87390083	NUTM2A-AS1:MINPP1-BambuTx827-3	NA	+	87388550	87390083	251,154,153
chr10	87342242	87342495	NUTM2A-AS1:MINPP1-BambuTx828-5	NA	-	87342242	87342495	251,154,153
chr10	87342242	87342495	NUTM2A-AS1:MINPP1-BambuTx828-5	NA	-	87342242	87342495	251,154,153
chr10	87342242	87342495	NUTM2A-AS1:MINPP1-BambuTx828-5	NA	-	87342242	87342495	251,154,153
chr10	87342242	87342495	NUTM2A-AS1:MINPP1-BambuTx828-5	NA	-	87342242	87342495	251,154,153
chr10	87420254	87420790	NUTM2A-AS1:MINPP1-BambuTx828-3	NA	+	87420254	87420790	251,154,153
chr10	87342242	87342368	NUTM2A-AS1:MINPP1-BambuTx832-5	NA	-	87342242	87342368	251,154,153
chr10	87342242	87342368	NUTM2A-AS1:MINPP1-BambuTx832-5	NA	-	87342242	87342368	251,154,153
chr10	87342242	87342368	NUTM2A-AS1:MINPP1-BambuTx832-5	NA	-	87342242	87342368	251,154,153
chr10	87400689	87400792	NUTM2A-AS1:MINPP1-BambuTx832-3	NA	+	87400689	87400792	251,154,153
chr10	87400689	87400792	NUTM2A-AS1:MINPP1-BambuTx832-3	NA	+	87400689	87400792	251,154,153
chr10	87400689	87400792	NUTM2A-AS1:MINPP1-BambuTx832-3	NA	+	87400689	87400792	251,154,153
chr10	87400689	87400792	NUTM2A-AS1:MINPP1-BambuTx832-3	NA	+	87400689	87400792	251,154,153
chr10	87342242	87342456	NUTM2A-AS1:MINPP1-BambuTx833-5	NA	-	87342242	87342456	251,154,153
chr10	87342242	87342456	NUTM2A-AS1:MINPP1-BambuTx833-5	NA	-	87342242	87342456	251,154,153
chr10	87342242	87342456	NUTM2A-AS1:MINPP1-BambuTx833-5	NA	-	87342242	87342456	251,154,153
chr10	87420254	87420307	NUTM2A-AS1:MINPP1-BambuTx833-3	NA	+	87420254	87420307	251,154,153
chr10	87420254	87420307	NUTM2A-AS1:MINPP1-BambuTx833-3	NA	+	87420254	87420307	251,154,153
chr10	87420254	87420307	NUTM2A-AS1:MINPP1-BambuTx833-3	NA	+	87420254	87420307	251,154,153
chr20	49188116	49188338	STAU1:ZFAS1-BambuTx838-5	NA	-	49188116	49188338	178,223,138
chr20	49188116	49188338	STAU1:ZFAS1-BambuTx838-5	NA	-	49188116	49188338	178,223,138
chr20	49188116	49188338	STAU1:ZFAS1-BambuTx838-5	NA	-	49188116	49188338	178,223,138
chr20	49188116	49188338	STAU1:ZFAS1-BambuTx838-5	NA	-	49188116	49188338	178,223,138
chr20	49188116	49188338	STAU1:ZFAS1-BambuTx838-5	NA	-	49188116	49188338	178,223,138
chr20	49188116	49188338	STAU1:ZFAS1-BambuTx838-5	NA	-	49188116	49188338	178,223,138
chr20	49188116	49188338	STAU1:ZFAS1-BambuTx838-5	NA	-	49188116	49188338	178,223,138
chr20	49266929	49267141	STAU1:ZFAS1-BambuTx838-3	NA	+	49266929	49267141	178,223,138
chr20	49266929	49267141	STAU1:ZFAS1-BambuTx838-3	NA	+	49266929	49267141	178,223,138
chr20	49266929	49267141	STAU1:ZFAS1-BambuTx838-3	NA	+	49266929	49267141	178,223,138
chr20	49266929	49267141	STAU1:ZFAS1-BambuTx838-3	NA	+	49266929	49267141	178,223,138
chr20	49266929	49267141	STAU1:ZFAS1-BambuTx838-3	NA	+	49266929	49267141	178,223,138
chr20	49266929	49267141	STAU1:ZFAS1-BambuTx838-3	NA	+	49266929	49267141	178,223,138
chr20	49266929	49267141	STAU1:ZFAS1-BambuTx838-3	NA	+	49266929	49267141	178,223,138
chr20	49266929	49267141	STAU1:ZFAS1-BambuTx838-3	NA	+	49266929	49267141	178,223,138
chr6	31652424	31652651	BAG6:SLC44A4-BambuTx854-5	NA	-	31652424	31652651	227,26,28
chr6	31652424	31652651	BAG6:SLC44A4-BambuTx854-5	NA	-	31652424	31652651	227,26,28
chr6	31889529	31889646	BAG6:SLC44A4-BambuTx854-3	NA	-	31889529	31889646	227,26,28
chr6	31889529	31889646	BAG6:SLC44A4-BambuTx854-3	NA	-	31889529	31889646	227,26,28
chr6	31889529	31889646	BAG6:SLC44A4-BambuTx854-3	NA	-	31889529	31889646	227,26,28
chr6	31889529	31889646	BAG6:SLC44A4-BambuTx854-3	NA	-	31889529	31889646	227,26,28
chr6	31889529	31889646	BAG6:SLC44A4-BambuTx854-3	NA	-	31889529	31889646	227,26,28
chr6	31889529	31889646	BAG6:SLC44A4-BambuTx854-3	NA	-	31889529	31889646	227,26,28
chr6	31889529	31889646	BAG6:SLC44A4-BambuTx854-3	NA	-	31889529	31889646	227,26,28
chr6	31889529	31889646	BAG6:SLC44A4-BambuTx854-3	NA	-	31889529	31889646	227,26,28
chr6	31889529	31889646	BAG6:SLC44A4-BambuTx854-3	NA	-	31889529	31889646	227,26,28
chr6	31889529	31889646	BAG6:SLC44A4-BambuTx854-3	NA	-	31889529	31889646	227,26,28
chr6	31889529	31889646	BAG6:SLC44A4-BambuTx854-3	NA	-	31889529	31889646	227,26,28
chr6	31889529	31889646	BAG6:SLC44A4-BambuTx854-3	NA	-	31889529	31889646	227,26,28
chr6	31889529	31889646	BAG6:SLC44A4-BambuTx854-3	NA	-	31889529	31889646	227,26,28
chr6	31889529	31889646	BAG6:SLC44A4-BambuTx854-3	NA	-	31889529	31889646	227,26,28
chr6	31889529	31889646	BAG6:SLC44A4-BambuTx854-3	NA	-	31889529	31889646	227,26,28
chr6	31889529	31889646	BAG6:SLC44A4-BambuTx854-3	NA	-	31889529	31889646	227,26,28
chr6	31889529	31889646	BAG6:SLC44A4-BambuTx854-3	NA	-	31889529	31889646	227,26,28
chr6	31889529	31889646	BAG6:SLC44A4-BambuTx854-3	NA	-	31889529	31889646	227,26,28
chr6	31889529	31889646	BAG6:SLC44A4-BambuTx854-3	NA	-	31889529	31889646	227,26,28
chr6	31889529	31889646	BAG6:SLC44A4-BambuTx854-3	NA	-	31889529	31889646	227,26,28
chr6	31889529	31889646	BAG6:SLC44A4-BambuTx854-3	NA	-	31889529	31889646	227,26,28
chr6	31889529	31889646	BAG6:SLC44A4-BambuTx854-3	NA	-	31889529	31889646	227,26,28
chr6	31889529	31889646	BAG6:SLC44A4-BambuTx854-3	NA	-	31889529	31889646	227,26,28
chr6	31652424	31652655	BAG6:SLC44A4-BambuTx855-5	NA	-	31652424	31652655	227,26,28
chr6	31652424	31652655	BAG6:SLC44A4-BambuTx855-5	NA	-	31652424	31652655	227,26,28
chr6	31889529	31889646	BAG6:SLC44A4-BambuTx855-3	NA	-	31889529	31889646	227,26,28
chr6	31889529	31889646	BAG6:SLC44A4-BambuTx855-3	NA	-	31889529	31889646	227,26,28
chr6	31889529	31889646	BAG6:SLC44A4-BambuTx855-3	NA	-	31889529	31889646	227,26,28
chr6	31889529	31889646	BAG6:SLC44A4-BambuTx855-3	NA	-	31889529	31889646	227,26,28
chr6	31889529	31889646	BAG6:SLC44A4-BambuTx855-3	NA	-	31889529	31889646	227,26,28
chr6	31889529	31889646	BAG6:SLC44A4-BambuTx855-3	NA	-	31889529	31889646	227,26,28
chr6	31889529	31889646	BAG6:SLC44A4-BambuTx855-3	NA	-	31889529	31889646	227,26,28
chr6	31889529	31889646	BAG6:SLC44A4-BambuTx855-3	NA	-	31889529	31889646	227,26,28
chr6	31889529	31889646	BAG6:SLC44A4-BambuTx855-3	NA	-	31889529	31889646	227,26,28
chr6	31889529	31889646	BAG6:SLC44A4-BambuTx855-3	NA	-	31889529	31889646	227,26,28
chr6	31889529	31889646	BAG6:SLC44A4-BambuTx855-3	NA	-	31889529	31889646	227,26,28
chr6	31889529	31889646	BAG6:SLC44A4-BambuTx855-3	NA	-	31889529	31889646	227,26,28
chr6	31889529	31889646	BAG6:SLC44A4-BambuTx855-3	NA	-	31889529	31889646	227,26,28
chr6	31889529	31889646	BAG6:SLC44A4-BambuTx855-3	NA	-	31889529	31889646	227,26,28
chr6	31889529	31889646	BAG6:SLC44A4-BambuTx855-3	NA	-	31889529	31889646	227,26,28
chr6	31889529	31889646	BAG6:SLC44A4-BambuTx855-3	NA	-	31889529	31889646	227,26,28
chr6	31889529	31889646	BAG6:SLC44A4-BambuTx855-3	NA	-	31889529	31889646	227,26,28
chr6	31889529	31889646	BAG6:SLC44A4-BambuTx855-3	NA	-	31889529	31889646	227,26,28
chr6	31889529	31889646	BAG6:SLC44A4-BambuTx855-3	NA	-	31889529	31889646	227,26,28
chr6	31889529	31889646	BAG6:SLC44A4-BambuTx855-3	NA	-	31889529	31889646	227,26,28
chr6	31889529	31889646	BAG6:SLC44A4-BambuTx855-3	NA	-	31889529	31889646	227,26,28
chr6	31652513	31652661	BAG6:SLC44A4-BambuTx856-5	NA	-	31652513	31652661	227,26,28
chr6	31652513	31652661	BAG6:SLC44A4-BambuTx856-5	NA	-	31652513	31652661	227,26,28
chr6	31889529	31889646	BAG6:SLC44A4-BambuTx856-3	NA	-	31889529	31889646	227,26,28
chr6	31889529	31889646	BAG6:SLC44A4-BambuTx856-3	NA	-	31889529	31889646	227,26,28
chr6	31889529	31889646	BAG6:SLC44A4-BambuTx856-3	NA	-	31889529	31889646	227,26,28
chr6	31889529	31889646	BAG6:SLC44A4-BambuTx856-3	NA	-	31889529	31889646	227,26,28
chr6	31889529	31889646	BAG6:SLC44A4-BambuTx856-3	NA	-	31889529	31889646	227,26,28
chr6	31889529	31889646	BAG6:SLC44A4-BambuTx856-3	NA	-	31889529	31889646	227,26,28
chr6	31889529	31889646	BAG6:SLC44A4-BambuTx856-3	NA	-	31889529	31889646	227,26,28
chr6	31889529	31889646	BAG6:SLC44A4-BambuTx856-3	NA	-	31889529	31889646	227,26,28
chr6	31889529	31889646	BAG6:SLC44A4-BambuTx856-3	NA	-	31889529	31889646	227,26,28
chr6	31889529	31889646	BAG6:SLC44A4-BambuTx856-3	NA	-	31889529	31889646	227,26,28
chr6	31889529	31889646	BAG6:SLC44A4-BambuTx856-3	NA	-	31889529	31889646	227,26,28
chr6	31889529	31889646	BAG6:SLC44A4-BambuTx856-3	NA	-	31889529	31889646	227,26,28
chr6	31889529	31889646	BAG6:SLC44A4-BambuTx856-3	NA	-	31889529	31889646	227,26,28
chr6	31889529	31889646	BAG6:SLC44A4-BambuTx856-3	NA	-	31889529	31889646	227,26,28
chr6	31889529	31889646	BAG6:SLC44A4-BambuTx856-3	NA	-	31889529	31889646	227,26,28
chr6	31889529	31889646	BAG6:SLC44A4-BambuTx856-3	NA	-	31889529	31889646	227,26,28
chr6	31889529	31889646	BAG6:SLC44A4-BambuTx856-3	NA	-	31889529	31889646	227,26,28
chr6	31889529	31889646	BAG6:SLC44A4-BambuTx856-3	NA	-	31889529	31889646	227,26,28
chr6	31889529	31889646	BAG6:SLC44A4-BambuTx856-3	NA	-	31889529	31889646	227,26,28
chr6	31889529	31889646	BAG6:SLC44A4-BambuTx856-3	NA	-	31889529	31889646	227,26,28
chr6	31889529	31889646	BAG6:SLC44A4-BambuTx856-3	NA	-	31889529	31889646	227,26,28
chr6	31889529	31889646	BAG6:SLC44A4-BambuTx856-3	NA	-	31889529	31889646	227,26,28
chr6	31889529	31889646	BAG6:SLC44A4-BambuTx856-3	NA	-	31889529	31889646	227,26,28
chr6	31652424	31652654	BAG6:SLC44A4-BambuTx857-5	NA	-	31652424	31652654	227,26,28
chr6	31652424	31652654	BAG6:SLC44A4-BambuTx857-5	NA	-	31652424	31652654	227,26,28
chr6	31889529	31889646	BAG6:SLC44A4-BambuTx857-3	NA	-	31889529	31889646	227,26,28
chr6	31889529	31889646	BAG6:SLC44A4-BambuTx857-3	NA	-	31889529	31889646	227,26,28
[truncated: 36,156 more rows]
