# Supplementary material for: A systematic benchmark of Nanopore long-read RNA sequencing for transcript-level analysis in human cell lines
Source: Nat Methods. 2025 Mar 13;22(4):801–12. doi: 10.1038/s41592-025-02623-4 (PMC11978509; doi:10.1038/s41592-025-02623-4)
Supplement: Supplementary file 16 — Predicted m6A sites in the SG-NEx data. [file 41592_2025_2623_MOESM16_ESM.xlsx]

## Sheet: supplementary_table_6_50readfilter
gene_id	chromosome	genomic_position	tx_id	transcriptomic_position	kmer	Hct116_m6ACE_probability	A549_Rep5-Run1_probability	A549_Rep6-Run1_probability	H9_Rep1-Run1_probability	H9_Rep1-Run2_probability	H9_Rep2-Run1_probability	H9_Rep2-Run2_probability	H9_Rep3-Run1_probability	H9_Rep3-Run2_probability	HEYA8_Rep1-Run1_probability	HEYA8_Rep1-Run2_probability	HEYA8_Rep2-Run1_probability	HEYA8_Rep2-Run2_probability	HEYA8_Rep3-Run1_probability	Hct116_Rep2-Run1_probability	Hct116_Rep2-Run4_probability	Hct116_Rep3-Run3_probability	HepG2_Rep5-Run2_probability	HepG2_Rep6-Run1_probability	K562_Rep4-Run1_probability	K562_Rep5-Run1_probability	K562_Rep6-Run1_probability	MCF7_Rep3-Run1_probability	MCF7_Rep4-Run1_probability	A549_Rep5-Run1_readcounts	A549_Rep6-Run1_readcounts	H9_Rep1-Run1_readcounts	H9_Rep1-Run2_readcounts	H9_Rep2-Run1_readcounts	H9_Rep2-Run2_readcounts	H9_Rep3-Run1_readcounts	H9_Rep3-Run2_readcounts	HEYA8_Rep1-Run1_readcounts	HEYA8_Rep1-Run2_readcounts	HEYA8_Rep2-Run1_readcounts	HEYA8_Rep2-Run2_readcounts	HEYA8_Rep3-Run1_readcounts	Hct116_Rep2-Run1_readcounts	Hct116_Rep2-Run4_readcounts	Hct116_Rep3-Run3_readcounts	HepG2_Rep5-Run2_readcounts	HepG2_Rep6-Run1_readcounts	K562_Rep4-Run1_readcounts	K562_Rep5-Run1_readcounts
ENSG00000116251	chr1	6193008	ENST00000234875	202	GAACC	0	0.458931	0.546108	0.510165	0.418124	0.109603	0.548617	0.524635	0.732073	0.673309	0.589735	0.52771	0.67483	0.907902	0.775746	0.566687	0.702842	0.530125	0.70677	0.498878	0.626325	0.575237	0.502406	0.769081	164	767	671	271	667	289	467	224	907	221	919	522	323.667	291	301.667	320.333	330	465.5	317	327.333
ENSG00000116251	chr1	6192988	ENST00000234875	222	TGACC	0	0.0998598	0.433994	0.0495087	0.0547386	0.106995	0.0623829	0.357664	0.0668394	0.128928	0.158944	0.3001	0.103696	0.0296673	0.15733	0.0369771	0.152228	0.0603174	0.196338	0.0547695	0.304655	0.088395	0.144565	0.0698069	173	817	722	281	706	298	334	233	486	231	953	550	332.333	311.333	321	336.333	352.667	478	347.667	344.333
ENSG00000116251	chr1	6192955	ENST00000234875	255	TGACA	0	0.210941	0.368896	0.141251	0.162789	0.0867095	0.0345983	0.191937	0.183405	0.124369	0.065777	0.308118	0.125104	0.153347	0.071946	0.0846705	0.216482	0.173971	0.207427	0.119014	0.0579808	0.375535	0.0205703	0.0832288	117	799	696	260	684	289	470	222	464	226	908	532	323.333	293.333	308	329	342.667	323	323.667	323.667
ENSG00000116251	chr1	6186766	ENST00000234875	331	TGACT	0	0.671898	0.769835	0.688859	0.650844	0.718015	0.760938	0.759092	0.613768	0.910366	0.695927	0.592886	0.775222	0.727169	0.763203	0.777471	0.82448	0.764612	0.913606	0.83947	0.59129	0.591377	0.725967	0.589863	167	813	362	265	352.5	286	328	224	473	231	928	543	330	299.667	312.667	331.333	344.667	322	336	329.667
ENSG00000116251	chr1	6186745	ENST00000234875	352	TAACA	0	0.0225775	0.0514238	0.0171739	0.0317505	0.00566226	0.0104553	0.0160798	0.0117922	0.0105033	0.0177377	0.0112032	0.0146855	0.00845316	0.0169002	0.0067566	0.00914916	0.010622	0.0576103	0.00871131	0.00887589	0.0350098	0.0236437	0.0138602	122.667	833	716	274	703	301	329.333	235	474.5	226	928	534	322.333	307.667	323	334.667	353	467.5	341.667	343.333
ENSG00000116251	chr1	6186706	ENST00000234875	391	TAACC	0	0.000819328	0.00158381	0.000334624	0.000440657	0.000808181	0.00152802	0.00385255	0.00128037	0.000738514	0.000635326	0.000771403	0.00080204	0.00114259	0.000807668	0.000257506	0.000914422	0.00169202	0.000722681	0.00085564	0.00611001	0.000506169	0.00262159	0.000957631	172.5	825	372.5	282	363	299	490	233	493	237	955	557	337.667	313	325.667	330.667	353.333	328.667	341.667	343.333
ENSG00000116251	chr1	6186629	ENST00000234875	468	AAACT	0	0.0161521	0.118472	0.227744	0.0601611	0.680814	0.224758	0.221361	0.387857	0.286784	0.283391	0.0506759	0.0584121	0.200923	0.205824	0.0723447	0.526729	0.484838	0.491642	0.0652513	0.425241	0.138796	0.043144	0.161212	218	343	505	172	479	210	640	156	629	178	658	411	637	326.5	357	334	262.667	385	349	370
ENSG00000116251	chr1	6186621	ENST00000234875	476	GAACC	0	0.167301	0.166533	0.0931618	0.241628	0.0363823	0.320609	0.151455	0.0801111	0.110644	0.1405	0.101151	0.1984	0.073463	0.147647	0.305262	0.374226	0.190953	0.504881	0.152708	0.125421	0.121912	0.123796	0.22404	127	202	345	122	323	163	461	118	474	137	459	322	483	440	188	184	483	266	173	180
ENSG00000116251	chr1	6186577	ENST00000234875	520	GAACA	0	0.278157	0.222075	0.0827057	0.200358	0.0978937	0.329414	0.235216	0.159494	0.169053	0.169656	0.154061	0.170167	0.38261	0.351046	0.583304	0.167462	0.207575	0.269252	0.249504	0.221037	0.300328	0.734359	0.245151	56	183	153	60	146	86	204	66	248	88	236	205	265	184	161	154	289	261	135	158
ENSG00000116251	chr1	6186517	ENST00000234875	580	TAACT	0	0.137174	0.106525	0.138897	0.276759	0.173804	0.178238	0.215671	0.0950189	0.354175	0.33787	0.191594	0.198295	0.193558	0.345273	0.114141	0.643717	0.26924	0.457585	0.40752	0.358289	0.327722	0.45786	0.270393	60	188	152	60	147	86	202	69	257	91	242	215	272	190	164	150	308	258	134	154
ENSG00000116251	chr1	6186512	ENST00000234875	585	TGACT	0	0.336894	0.430541	0.299845	0.217772	0.261094	0.387108	0.221508	0.587746	0.217584	0.0489393	0.39138	0.206774	0.398818	0.227602	0.20233	0.425091	0.14682	0.698198	0.301246	0.0535384	0.329095	0.220782	0.00871438	53	175	144	56	142	82	199	59	232	77	213	212	258	180	151	141	276	242	127	149
ENSG00000116251	chr1	6186446	ENST00000234875	651	TGACT	0	0.0691695	0.392383	0.259315	0.195443	0.208942	0.504115	0.531822	0.323302	0.268135	0.239079	0.165263	0.597539	0.267493	0.272071	0.157484	0.294389	0.20661	0.364067	0.154725	0.26111	0.264644	0.145223	0.32966	68	198	155	60	148	90	205	71	264	90	244	222	270	201	180	158	314	267	135	160
ENSG00000116251	chr1	6186436	ENST00000234875	661	GAACT	0	0.740557	0.675347	0.580304	0.9198	0.850827	0.833576	0.852597	0.859535	0.78539	0.794653	0.7288	0.471186	0.604953	0.779547	0.504462	0.779396	0.846769	0.510358	0.740915	0.608113	0.73448	0.822456	0.766266	69	198	156	62	154	92	208	73	264	93	242	226	270	204	184	159	309	268	136	161
ENSG00000116251	chr1	6186432	ENST00000234875	665	TGACA	0	NA	0.107523	0.0644219	NA	0.201996	0.0409386	0.0778199	NA	0.180816	0.246788	0.120583	0.122887	0.258076	0.287476	0.204892	0.134275	0.0840629	0.0867059	0.0609605	0.00888455	0.195673	0.0289717	0.220031	NA	164	125	NA	103	70	150	NA	194	61	180	171	218	167	144	134	218	209	112	114
ENSG00000116251	chr1	6186380	ENST00000234875	717	TGACT	0	0.657084	0.389504	0.601916	0.799059	0.418008	0.689889	0.725313	0.505723	0.370517	0.586807	0.716367	0.47324	0.793593	0.360555	0.459636	0.642616	0.36466	0.43626	0.627518	0.674407	0.345669	0.518072	0.288459	68	199	159	62	155	90	206	70	259	88	240	222	272	206	178	158	306	259	132	155
ENSG00000116251	chr1	6186357	ENST00000234875	740	TGACT	0	0.773223	0.74112	0.764639	0.787974	0.462714	0.791284	0.735487	0.587818	0.674685	0.747658	0.782465	0.749485	0.538262	0.914966	0.812265	0.619778	0.813327	0.605723	0.598597	0.66946	0.501374	0.513211	0.678325	61	182	151	62	145	85	197	70	242	88	229	207	259	196	168	152	289	260	123	151
ENSG00000116251	chr1	6186247	ENST00000234875	850	TGACT	0	0.732757	0.877335	0.693558	0.156856	0.560979	0.124853	0.28998	0.132271	0.195851	0.638193	0.251305	0.49393	0.570412	0.120966	0.5056	0.688486	0.0892822	0.597386	0.566687	0.343183	0.637605	0.105912	0.343711	58	168	143	53	134	78	186	61	227	82	220	192	240	190	155	128	277	223	113	129
ENSG00000074800	chr1	8861385	ENST00000464920	1885	GAACT	0	0.382394	0.719938	0.392144	0.423931	0.203255	0.324233	0.418388	0.340214	0.704646	0.397146	0.480862	0.795931	0.277836	0.347836	0.818488	0.510063	0.492385	0.619097	0.599634	0.271768	0.252395	0.617847	0.78946	522	645.5	526	324	523.5	315.5	527	236.5	553	353	563	515.5	574.5	586.5	657	683	588	570	636	628.5
ENSG00000074800	chr1	8861376	ENST00000464920	1894	AAACC	0	0.00427856	0.00269502	0.00527079	0.00218356	0.00242175	0.00283193	0.0030008	0.00140091	0.00584555	0.00458472	0.0018638	0.00408199	0.00475088	0.00416135	0.0301851	0.00356898	0.00272244	0.00315172	0.00294024	0.00642523	0.0453387	0.00271387	0.00680231	495.5	583	488.5	304	491	301.5	505.5	223	525.5	337	529.5	489.5	547	547.5	607.5	631	555.5	533.5	596.5	586.5
ENSG00000074800	chr1	8861207	ENST00000464920	2063	GAACT	0	0.620982	0.713831	0.71308	0.618496	0.804863	0.624161	0.43374	0.679018	0.656191	0.513826	0.784387	0.83051	0.84179	0.685503	0.811882	0.774803	0.720023	0.783037	0.849253	0.709936	0.577999	0.663651	0.371509	493	623	491.5	317	493	297	504.5	227	533	333	539	492	555	566	630	660	555	553.5	610	607
ENSG00000074800	chr1	8878592	ENST00000234590	98	AGACC	0	0.15484	0.0603041	0.131883	0.22541	0.214906	0.192822	0.0616972	0.081793	0.129945	0.202298	0.116961	0.109575	0.155327	0.251197	0.0421388	0.0330834	0.11647	0.169394	0.0298808	0.0908092	0.030925	0.0720493	0.0876132	737	851	861	461	803	445	879	310	872	499	877	849	867	822	845	886	830	868	862	867
ENSG00000074800	chr1	8874871	ENST00000234590	157	TGACT	0	0.305037	0.481713	0.331457	0.547015	0.165185	0.450374	0.371642	0.29555	0.382047	0.375866	0.336502	0.376057	0.312088	0.370747	0.413311	0.491991	0.2347	0.663461	0.478095	0.494804	0.4153	0.227402	0.289774	873	996	989	534	932	514	990	377	992	580	986	994	987	978	991	990	981	990	993	989
ENSG00000074800	chr1	8871920	ENST00000234590	271	GGACA	0	0.0447314	0.0839938	0.52615	0.224458	0.106267	0.0744297	0.0455812	0.157632	0.493086	0.362399	0.415206	0.272322	0.204204	0.0812843	0.0816674	0.105579	0.017034	0.0534242	0.352301	0.0245709	0.197488	0.308042	0.068518	816	880	857	490	855	459	865	327	877	511	874	872	886	871	873	877	854	892	871	880
ENSG00000074800	chr1	8871909	ENST00000234590	282	AGACT	0	0.160845	0.477863	0.281929	0.313779	0.184756	0.25085	0.151085	0.796481	0.378371	0.260394	0.321608	0.600907	0.460529	0.305642	0.408086	0.399909	0.224314	0.438044	0.187081	0.170691	0.422814	0.441097	0.493708	884	961	962	537	939	511	974	375	962	581	974	973	968	964	985	975	952	974	959	964
ENSG00000074800	chr1	8870478	ENST00000234590	333	AAACT	0	0.035374	0.0113013	0.0391309	0.0658436	0.0105641	0.102507	0.0930355	0.266191	0.169962	0.0114512	0.0544614	0.226212	0.0246647	0.0608158	0.276847	0.16853	0.0185209	0.0373195	0.205507	0.0578009	0.0840863	0.294562	0.107079	869	966	944	532	911	495	943	361	949	562	935	951	958	927	932	955	934	956	941	943
ENSG00000074800	chr1	8868055	ENST00000234590	362	AAACT	0	0.14504	0.178508	0.226631	0.147372	0.217676	0.17209	0.291649	0.149607	0.345005	0.121698	0.391265	0.129103	0.375353	0.291936	0.243297	0.187179	0.221634	0.264492	0.152229	0.416962	0.169168	0.265855	0.332675	878	955	941	541	928	521	952	365	958	584	945	945	973	475.5	953	961	935	958	471	939
ENSG00000074800	chr1	8868040	ENST00000234590	377	GAACA	0	0.0839867	0.176625	0.0833042	0.130269	0.0992231	0.224553	0.253399	0.0341406	0.106025	0.264188	0.135877	0.211957	0.188243	0.100697	0.0615904	0.293052	0.139889	0.268087	0.080927	0.0912343	0.208557	0.150577	0.0597076	905	974	963	544	962	527	966	388	962	585	972	964	976	491.5	970	498	963	963	495.5	964
ENSG00000074800	chr1	8868026	ENST00000234590	391	TGACA	0	0.0141173	0.00552742	0.00781453	0.00871366	0.00478125	0.00181395	0.112939	0.0916454	0.0659678	0.0102839	0.0115008	0.0125059	0.0183583	0.0301564	0.0138757	0.00541417	0.00242788	0.0255915	0.0446851	0.0687684	0.0430002	0.00437057	0.0152165	841	459.5	901	505	898	494	909	349	901	551	900	894	895	896	899	473.5	889	902	462.5	915
ENSG00000074800	chr1	8868022	ENST00000234590	395	AAACT	0	0.273855	0.340952	0.447075	0.274361	0.133241	0.290172	0.253591	0.248957	0.27787	0.13755	0.146847	0.342581	0.285004	0.342995	0.388038	0.364698	0.484655	0.348047	0.29545	0.169621	0.123195	0.173179	0.10955	895	499.5	968	548	957	523	959	382	965	588	968	965	973	480	975	504	950	960	489.5	966
ENSG00000074800	chr1	8868000	ENST00000234590	417	GAACA	0	0.0886239	0.141388	0.127695	0.141369	0.236224	0.11286	0.202986	0.0811108	0.0580127	0.119158	0.0781077	0.170732	0.143417	0.128819	0.178205	0.144784	0.17298	0.196391	0.358111	0.121181	0.112899	0.261049	0.156331	833	449	906	501	903	497	898	369	900	543	894	904	451.5	465.5	451	444.5	454.5	435.5	453	452.5
ENSG00000074800	chr1	8867154	ENST00000234590	526	TGACT	0	0.329147	0.241066	0.449165	0.155582	0.307598	0.114667	0.185856	0.15657	0.146973	0.0681269	0.308312	0.473059	0.327093	0.176479	0.393327	0.579347	0.378383	0.363001	0.117811	0.149644	0.313816	0.154865	0.240889	861	473	912	517	893	507	466	370	469.5	560	473	913	470.5	473	473	499.5	472	469	476	463
ENSG00000074800	chr1	8866416	ENST00000234590	649	AAACT	0	0.0648997	0.155145	0.13955	0.0833128	0.0527398	0.135721	0.0724133	0.0344862	0.35864	0.0449517	0.0790105	0.0449413	0.0619638	0.0432452	0.169804	0.0889606	0.0585792	0.0441146	0.0349499	0.0550196	0.178593	0.0561599	0.0414756	471.5	508.5	938	543	481	540	484	389	494.5	591	487.5	476.5	479.5	487.5	511.5	528	492.5	495.5	519.5	503
ENSG00000074800	chr1	8865465	ENST00000234590	804	AGACT	0	0.296129	0.339141	0.575177	0.42507	0.381458	0.508383	0.370845	0.419454	0.506549	0.123048	0.228891	0.287478	0.153701	0.300268	0.285035	0.368033	0.434245	0.329735	0.681972	0.151435	0.382206	0.237105	0.238235	468	500.5	467.5	533	458.5	532	472.5	389	482.5	583	485.5	475	475	479.5	502	535.5	496	495.5	518	514
ENSG00000074800	chr1	8865377	ENST00000234590	892	TGACC	0	0.521729	0.178881	0.259766	0.162027	0.126994	0.106254	0.13471	0.118555	0.209059	0.0457463	0.149694	0.0954	0.077671	0.236908	0.100541	0.315267	0.100717	0.181063	0.115183	0.114744	0.148024	0.126266	0.0849075	491	539.5	476.5	550	487.5	553	495	402	499.5	602	501	478.5	503	502.5	540.5	566	502.5	506.5	540.5	524.5
ENSG00000074800	chr1	8865371	ENST00000234590	898	GGACT	0	0.517796	0.200606	0.439908	0.30194	0.395589	0.242598	0.319753	0.443381	0.494164	0.298107	0.322405	0.380009	0.57438	0.454099	0.333763	0.385959	0.35548	0.446933	0.390915	0.470996	0.472099	0.470181	0.543758	480.5	531	484	559	480.5	555	488.5	381	509.5	608	489	488	497	511.5	537	578	517	507.5	544.5	529.5
ENSG00000074800	chr1	8865353	ENST00000234590	916	TGACC	0	0.19062	0.304031	0.374599	0.130458	0.139319	0.216226	0.293419	0.558165	0.286695	0.360888	0.219397	0.279627	0.248243	0.194071	0.151693	0.29264	0.187922	0.275443	0.386506	0.346358	0.372236	0.170572	0.197946	483.5	550.5	486.5	566	488	568	485.5	402	507.5	611	506	490	515.5	508.5	553.5	580	532.5	527.5	545	531.5
ENSG00000074800	chr1	8865329	ENST00000234590	940	TGACC	0	0.0741504	0.289171	0.455888	0.359196	0.276273	0.328048	0.435882	0.328319	0.0786573	0.0322773	0.120286	0.232518	0.449908	0.0818622	0.335448	0.373971	0.184901	0.231608	0.303139	0.184166	0.325733	0.445173	0.082962	444	492	437	486	435	480	448.5	358	467	545	456	433.5	435.5	474	485.5	515	458	451.5	494.5	492.5
ENSG00000074800	chr1	8865317	ENST00000234590	952	TGACC	0	0.127867	0.34088	0.321619	0.283015	0.301886	0.327977	0.357566	0.158846	0.265984	0.149666	0.103478	0.322963	0.153307	0.109287	0.269903	0.15692	0.280807	0.454004	0.0699392	0.168859	0.200632	0.10031	0.20302	477	524	472	535	466.5	548	475.5	384	489	590	490.5	467.5	493.5	494.5	522	560.5	498.5	502	520	514
ENSG00000074800	chr1	8865293	ENST00000234590	976	GGACT	0	0.422429	0.340597	0.356993	0.337726	0.269776	0.141407	0.378712	0.47088	0.40168	0.276952	0.27157	0.22642	0.332187	0.211774	0.469882	0.364635	0.216344	0.380012	0.428885	0.270515	0.577761	0.305171	0.296055	436.5	502.5	427.5	502	425	498	437	359	457.5	546	451	446	462.5	451	491	518	461	494	479	475
ENSG00000074800	chr1	8864068	ENST00000234590	1009	TGACC	0	0.128689	0.123569	0.23875	0.156974	0.144424	0.114593	0.148468	0.169828	0.113539	0.213761	0.12928	0.133672	0.129526	0.099591	0.164163	0.160644	0.119917	0.134566	0.0635818	0.112898	0.0884975	0.192241	0.16845	499.5	569.5	493	295	497	577	503	413	516.5	319	522.5	491.5	526	535.5	591.5	600.5	547	534	571	560.5
ENSG00000074800	chr1	8864059	ENST00000234590	1018	TGACT	0	0.0782748	0.183544	0.128883	0.240374	0.201694	0.199465	0.116765	0.1648	0.341202	0.0962926	0.329057	0.0796696	0.276027	0.0625117	0.429045	0.22677	0.0651232	0.400954	0.0750157	0.14825	0.122046	0.080782	0.0700914	473	556.5	479	285.5	473.5	552	487.5	206	492	610	504	480.5	509.5	513.5	567	576.5	529	525	544.5	540.5
ENSG00000074800	chr1	8863991	ENST00000234590	1086	TGACC	0	0.316352	0.124597	0.107028	0.230219	0.12562	0.11049	0.052191	0.151014	0.264523	0.235759	0.0415305	0.236043	0.152048	0.121121	0.0731779	0.274359	0.0893779	0.240682	0.14748	0.0860063	0.247321	0.182153	0.0596645	489.5	557	471.5	289	468.5	561	483	401	496	310.5	502.5	472	517.5	526.5	562	583.5	528.5	513	569.5	551
ENSG00000074800	chr1	8863907	ENST00000234590	1170	TGACC	0	0.192224	0.236131	0.146808	0.179078	0.313434	0.151265	0.260478	0.30235	0.186862	0.161232	0.174976	0.166403	0.161832	0.107938	0.302825	0.276698	0.144981	0.197325	0.168287	0.180506	0.176624	0.157901	0.210641	486.5	580	489	300.5	488	575	495.5	221.5	522.5	328.5	519	491	540.5	536	594.5	609	536	534.5	578	572
ENSG00000074800	chr1	8863285	ENST00000234590	1245	AGACT	0	0.0667039	0.13632	0.190482	0.167641	0.282956	0.402856	0.152861	0.504203	0.154598	0.202298	0.127477	0.366221	0.131306	0.07506	0.402747	0.26501	0.197965	0.102856	0.214022	0.193293	0.194775	0.140906	0.188851	446	536	449.5	286	455.5	528	450	208.5	483.5	584	483.5	458.5	508.5	496.5	546	564	506.5	496	537.5	528
ENSG00000074800	chr1	8863263	ENST00000234590	1267	TGACC	0	0.207074	0.474253	0.283501	0.29042	0.30415	0.432909	0.194987	0.19014	0.204379	0.287547	0.299128	0.34414	0.365013	0.204857	0.2961	0.404153	0.212327	0.446626	0.278149	0.33366	0.310611	0.186592	0.315623	487	585	471	293	472.5	551	489	211.5	513.5	320	514.5	466	519	530.5	597	610	533.5	521.5	560.5	558
ENSG00000074800	chr1	8862939	ENST00000234590	1302	AGACT	0	0.0985426	0.127807	0.25061	0.1468	0.167537	0.153914	0.133341	0.179106	0.208209	0.352012	0.15887	0.34047	0.175315	0.134455	0.178925	0.165644	0.126524	0.104096	0.234175	0.151272	0.167301	0.125922	0.249757	489.5	595.5	483	296	488.5	567	492	215.5	516	332	521	482	543	530	595.5	619	538.5	527.5	586.5	569.5
ENSG00000074800	chr1	8861316	ENST00000234590	1468	AGACC	0	0.0322779	0.0454814	0.064047	0.0744829	0.0648736	0.0450703	0.0282282	0.0563694	0.0470671	0.0784774	0.0767761	0.0934242	0.106609	0.026865	0.0386429	0.152104	0.0345201	0.0879435	0.0485106	0.106012	0.0700207	0.0752235	0.0329313	436	568.5	445	278	437	525	448	203	472.5	298.5	486.5	438.5	501	480.5	590.5	590.5	503.5	508.5	528.5	514.5
ENSG00000074800	chr1	8861012	ENST00000234590	1772	TGACC	0	0.26454	0.191228	0.40135	0.271669	0.301099	0.31846	0.418508	0.421232	0.488959	0.409657	0.321567	0.230172	0.307674	0.212104	0.408428	0.489371	0.143392	0.30237	0.146571	0.296713	0.51175	0.241878	0.408254	234.5	70.5	168.5	211	171	215	179.5	135	163	204	164	286	159	299	93	89.5	242.5	78.5	131	135
ENSG00000142657	chr1	10399634	ENST00000270776	51	TGACA	0	0.217799	0.0139739	0.185845	0.0564408	0.0484269	0.0490016	0.0165507	NA	0.0213614	NA	0.16764	0.0873265	0.0523778	0.0286639	0.0238901	0.0211359	0.0113286	0.0541068	0.0375313	0.013717	NA	NA	0.0693067	289	786	146	61	106	59	171	NA	91	NA	78	70	111	110	80	168	139	144	93	64
ENSG00000142657	chr1	10399670	ENST00000270776	87	GAACT	0	0.472522	0.857157	0.888996	0.866018	0.734667	0.524537	0.790532	NA	0.607694	NA	0.930688	0.834173	0.774369	0.680616	0.678424	0.636665	0.485353	0.816535	0.282082	0.742134	NA	NA	0.699715	299	841	151	63	102	62	174	NA	95	NA	78	74	114	114	77	176	145	153	95	67
ENSG00000142657	chr1	10399682	ENST00000270776	99	GAACA	0	0.401282	0.440369	0.335974	0.620102	0.381811	0.70333	0.603885	NA	0.325801	NA	0.38495	0.532934	0.314136	0.604099	0.357544	0.246225	0.161813	0.539307	0.538596	0.588975	NA	NA	0.4932	299	832	143	63	105	59	170	NA	93	NA	79	70	108	114	77	173	145	154	97	64
ENSG00000142657	chr1	10399691	ENST00000270776	108	TGACC	0	0.0620242	0.0914611	0.142074	0.062088	0.0618221	0.0647075	0.0985886	NA	0.100327	NA	0.181589	0.0436774	0.0531775	0.205538	0.262962	0.229927	0.240699	0.192866	0.106774	0.121088	NA	NA	0.0620632	290	790	147	62	106	61	164	NA	95	NA	76	68	110	108	71	169	134	149	94	58
ENSG00000142657	chr1	10400411	ENST00000270776	140	GGACT	0	0.674302	0.836706	0.861971	0.717141	0.635658	0.77455	0.515013	NA	0.568139	NA	0.615198	0.547522	0.691024	0.56534	0.639252	0.68798	0.869217	0.737797	0.407802	0.538252	NA	NA	0.441083	282	752	133	60	97	58	164	NA	86	NA	74	63	104	111	74	155	139	134	94	60
ENSG00000142657	chr1	10400456	ENST00000270776	185	GAACC	0	0.12718	0.0644823	0.21404	0.295936	0.105753	0.197572	0.116381	NA	0.15857	NA	0.0758615	0.387421	0.107651	0.116939	0.0795569	0.291583	0.155368	0.0972609	0.1458	0.185643	NA	NA	0.0555627	328	884	153	62	108	64	185	NA	101	NA	82	75	115	120	90	184	150	157	108	73
ENSG00000142657	chr1	10403093	ENST00000270776	324	TGACA	0	0.0154415	0.101231	0.115796	0.110993	0.142161	0.0267941	0.0842763	NA	0.164914	NA	0.0718266	0.0535746	0.106845	0.0143393	0.0652075	0.157802	0.024324	0.158724	0.0157207	0.0371672	NA	NA	0.139588	318	863	150	65	112	63	176	NA	99	NA	82	72	114	124	80	181	148	154	111	72
ENSG00000142657	chr1	10403129	ENST00000270776	360	GGACA	0	0.535919	0.319255	0.120969	0.222514	0.361469	0.0525562	0.498264	NA	0.385598	NA	0.254178	0.206187	0.275	0.0929457	0.436265	0.423748	0.451739	0.372811	0.172152	0.0992811	NA	NA	0.330116	305	851	143	64	103	63	165	NA	99	NA	80	71	112	120	81	180	151	152	112	74
ENSG00000142657	chr1	10404174	ENST00000270776	381	AGACC	0	0.289276	0.169934	0.202364	0.196646	0.165127	0.201145	0.127011	0.113734	0.224013	NA	0.651327	0.144842	0.148814	0.228135	0.130992	0.0979354	0.136492	0.276589	0.272873	0.21585	NA	NA	0.430265	340	900	149	65	113	68	187	51	96	NA	81	73	114	131	85	190	152	157	119	79
ENSG00000142657	chr1	10404267	ENST00000270776	474	GAACA	0	0.0790281	0.17871	0.110489	0.188422	0.0943039	0.0750744	0.0701705	0.0490911	0.0747608	NA	0.107789	0.0615247	0.0533831	0.0276576	0.0481041	0.108323	0.152655	0.196985	0.174787	0.230706	NA	NA	0.0802338	365	957	163	73	113	66	198	52	111	NA	82	78	121	140	95	207	165	165	130	89
ENSG00000142657	chr1	10408084	ENST00000270776	500	AGACC	0	0.149182	0.112795	0.148936	0.217302	0.07547	0.152204	0.195866	0.110382	0.267532	NA	0.146393	0.154793	0.0798001	0.182424	0.211248	0.318565	0.234217	0.1424	0.0874507	0.152254	NA	NA	0.153019	365	937	167	74	124	64	204	56	111	NA	87	77	124	142	98	206	168	163	123	93
ENSG00000142657	chr1	10408117	ENST00000270776	533	GAACT	0	0.723063	0.347659	0.423926	0.696875	0.523637	0.589418	0.346357	0.697309	0.63698	NA	0.518059	0.321697	0.595285	0.485972	0.638761	0.583739	0.574439	0.756749	0.363516	0.361599	NA	NA	0.734832	397	966	172	77	141	74	207	57	123	NA	92	81	132	146	105	220	191	171	145	111
ENSG00000142657	chr1	10408125	ENST00000270776	541	GAACC	0	0.178846	0.333829	0.248755	0.244645	0.277214	0.0829874	0.0733656	0.110437	0.332462	NA	0.368207	0.231766	0.072686	0.0720755	0.126281	0.381378	0.425523	0.0891471	0.345719	0.311056	NA	NA	0.197559	400	959	173	77	139	73	207	57	126	NA	91	85	132	155	109	225	187	174	146	114
ENSG00000142657	chr1	10408136	ENST00000270776	552	TGACT	0	0.640919	0.798675	0.491013	0.484106	0.641347	0.393576	0.726656	0.376047	0.391243	NA	0.660578	0.502452	0.545097	0.482726	0.473023	0.806805	0.437358	0.407996	0.451077	0.303115	NA	0.75483	0.378262	408	931	172	77	150	69	208	60	129	NA	89	83	133	151	108	220	192	174	142	112
ENSG00000142657	chr1	10411479	ENST00000270776	618	GGACA	0	0.0674228	0.0442464	0.0247803	0.0289478	0.13345	0.19931	0.0219734	0.0446251	0.0269124	NA	0.341753	0.0315078	0.108472	0.0827146	0.0209906	0.326097	0.0312697	0.279566	0.100323	0.0127401	NA	NA	0.0256085	350	828	164	72	146	67	197	55	119	NA	82	70	125	150	100	216	177	158	134	121
ENSG00000142657	chr1	10413083	ENST00000270776	713	AGACA	0	0.312487	0.607594	0.503031	0.472532	0.298199	0.501342	0.496539	0.273616	0.404633	NA	0.269353	0.0502503	0.28644	0.24849	0.488853	0.235077	0.24061	0.353396	0.331844	0.279443	NA	0.289496	0.221111	415	926	176	79	160	80	221	64	137	NA	98	89	135	161	123	238	203	182	165	135
ENSG00000142657	chr1	10413093	ENST00000270776	723	AGACT	0	0.554036	0.431296	0.329712	0.430967	0.322737	0.459206	0.28345	0.184373	0.445134	NA	0.462526	0.284849	0.277206	0.442391	0.647232	0.345793	0.387658	0.5711	0.332608	0.374101	NA	0.528262	0.528672	436	949	183	85	157	78	231	63	138	NA	97	88	143	171	130	243	213	194	164	142
ENSG00000142657	chr1	10413138	ENST00000270776	768	AGACA	0	0.141706	0.403495	0.0423156	0.056393	0.0383546	0.114754	0.148449	0.0571876	0.134929	NA	0.245804	0.18998	0.193013	0.111951	0.270588	0.0682859	0.157641	0.0472098	0.0934932	0.161048	NA	NA	0.130557	390	887	145	65	118	58	165	52	130	NA	95	86	143	149	117	238	195	187	162	123
ENSG00000142657	chr1	10413151	ENST00000270776	781	AAACA	0	0.0477211	0.0395778	0.14929	0.066779	0.0253322	0.0561244	0.0392302	0.0537533	0.0245168	NA	0.0370001	0.0298946	0.0758498	0.166408	0.072004	0.0432504	0.0347258	0.16822	0.0263278	0.0392845	NA	0.0366992	0.0588065	444	945	184	87	162	78	225	57	137	NA	96	89	146	169	129	251	209	195	172	145
ENSG00000142657	chr1	10413174	ENST00000270776	804	GGACA	0	0.409291	0.420464	0.318234	0.483907	0.233111	0.416213	0.333492	0.11498	0.668681	NA	0.042205	0.320738	0.0472865	0.355048	0.200464	0.222163	0.153844	0.196889	0.399948	0.112204	NA	0.1405	0.0745065	450	917	181	77	159	75	212	59	141	NA	97	86	143	161	126	245	211	177	169	145
ENSG00000142657	chr1	10413206	ENST00000270776	836	GGACC	0	0.299856	0.389376	0.236091	0.163033	0.274316	0.400954	0.33464	0.180896	0.436908	NA	0.215482	0.390584	0.177667	0.197796	0.0700654	0.286446	0.288782	0.315233	0.161865	0.16881	NA	0.10417	0.0455794	425	892	168	85	157	71	216	59	133	NA	88	83	143	152	123	242	202	184	164	140
ENSG00000142657	chr1	10417107	ENST00000270776	1002	GGACA	0	0.0465277	0.460197	0.0994455	0.0829741	0.353291	0.675945	0.056197	0.0834662	0.267179	NA	0.477179	0.0888692	0.430799	0.527532	0.0779427	0.164823	0.812237	0.106625	0.0537897	0.130218	NA	0.620894	0.479982	456	907	189	85	169	78	233	67	136	NA	109	92	145	169	146	260	222	204	197	165
ENSG00000142657	chr1	10417454	ENST00000270776	1091	GGACT	0	0.579991	0.661006	0.562093	0.370172	0.687004	0.768805	0.53289	0.783213	0.472702	NA	0.602803	0.482321	0.51736	0.61735	0.673254	0.680598	0.579277	0.561893	0.613638	0.5346	NA	0.597152	0.661298	497	930	199	89	174	84	248	66	143	NA	112	97	153	184	145	280	227	205	205	190
ENSG00000142657	chr1	10418864	ENST00000270776	1185	AAACC	0	0.00935268	0.0116705	0.00435549	0.0140938	0.00538725	0.0145756	0.0211632	0.0145046	0.00781709	NA	0.00758636	0.00802076	0.00520432	0.00756037	0.00467938	0.00270855	0.00394768	0.00877386	0.00808996	0.0110401	NA	0.00943112	0.00598669	495	942	197	92	172	83	250	65	138	NA	114	95	150	180	156	292	238	214	217	200
ENSG00000142657	chr1	10418871	ENST00000270776	1192	GAACT	0	0.78631	0.724754	0.312229	0.706747	0.534187	0.614365	0.791843	0.43349	0.575893	NA	0.844618	0.487874	0.568018	0.539686	0.807659	0.666864	0.534755	0.497354	0.412206	0.357707	NA	0.404958	0.517421	502	955	204	92	177	88	254	68	152	NA	112	99	162	189	154	305	244	218	227	199
ENSG00000142657	chr1	10418879	ENST00000270776	1200	GAACC	0	0.0973703	0.211936	0.0720321	0.0755111	0.206959	0.180659	0.195918	0.17859	0.166255	NA	0.132997	0.202637	0.478094	0.1529	0.211909	0.246151	0.122362	0.227644	0.113726	0.134255	NA	0.204252	0.166002	525	962	210	90	178	86	259	71	149	NA	116	99	162	190	159	304	244	218	227	207
ENSG00000142657	chr1	10418918	ENST00000270776	1239	AAACT	0	0.103264	0.135486	0.512954	0.210229	0.427334	0.158877	0.122697	0.247437	0.28049	NA	0.11649	0.0554151	0.146379	0.137738	0.216269	0.300846	0.25991	0.154656	0.0582023	0.124526	NA	0.182437	0.120703	499	942	212	87	179	82	256	68	141	NA	113	92	153	179	155	293	238	211	227	203
ENSG00000142657	chr1	10419418	ENST00000270776	1248	GGACT	0	0.545359	0.739393	0.529132	0.473915	0.770822	0.548996	0.511469	0.703639	0.729935	NA	0.639231	0.544054	0.679903	0.783146	0.574599	0.676591	0.712097	0.628219	0.594835	0.643305	NA	0.773793	0.489711	505	940	210	86	172	81	254	65	147	NA	111	96	151	182	154	285	236	217	227	203
ENSG00000142657	chr1	10419509	ENST00000270776	1339	AGACA	0	0.0158699	0.0622966	0.019167	0.0250531	0.0521193	0.0229129	0.0227712	0.016685	0.0413359	NA	0.117801	0.0645156	0.0158527	0.0865625	0.027777	0.0246811	0.00826025	0.0188682	0.0270716	0.0081569	NA	0.01521	0.0330756	490	885	189	77	156	77	229	63	133	NA	104	88	145	162	157	279	209	197	211	183
ENSG00000142657	chr1	10419665	ENST00000270776	1405	GAACT	0	0.477155	0.329556	0.482251	0.662822	0.653278	0.644139	0.610484	0.64316	0.236581	NA	0.735624	0.387608	0.688624	0.652833	0.518194	0.361362	0.51946	0.621159	0.55106	0.744409	NA	0.490703	0.321685	559	965	213	97	185	87	275	73	151	NA	113	95	166	192	173	324	250	219	251	220
ENSG00000142657	chr1	10419677	ENST00000270776	1417	AAACC	0	0.0156775	0.00880617	0.0100251	0.0137328	0.0119221	0.023132	0.0238135	0.00943446	0.0137399	NA	0.00708693	0.0144204	0.00559229	0.011181	0.0105749	0.0408379	0.0109743	0.0206141	0.00974834	0.0109198	NA	0.00458217	0.0208229	510	891	192	88	173	82	250	69	145	NA	109	95	158	179	162	310	225	209	236	198
ENSG00000142657	chr1	10419705	ENST00000270776	1445	GGACA	0	0.129216	0.0786638	0.00569868	0.0173895	0.0130494	0.00387663	0.246298	0.186223	0.0552993	NA	0.019867	0.0302345	0.0589873	0.0235232	0.153913	0.0694087	0.0375136	0.040501	0.0021863	0.0467796	NA	0.0194874	0.28946	473	831	185	85	160	75	228	67	135	NA	100	88	152	169	150	294	210	205	217	186
ENSG00000142657	chr1	10419785	ENST00000270776	1525	AGACC	0	0.0147959	0.00759608	0.0113662	0.00588202	0.0182244	0.00767857	0.0199801	0.0116268	0.0062322	NA	0.0127497	0.0173197	0.0165179	0.0175541	0.00982207	0.0111749	0.0109467	0.0107995	0.00492889	0.00758225	NA	0.0141065	0.00850749	449	814	180	85	167	75	226	62	145	NA	97	84	144	170	164	293	202	195	225	193
ENSG00000142657	chr1	10419791	ENST00000270776	1531	GGACA	1	0.33103	0.569546	0.347424	0.911022	0.777102	0.719702	0.655546	0.358792	0.854495	NA	0.851224	0.841497	0.374287	0.735117	0.805271	0.77094	0.15305	0.579763	0.718505	0.616894	NA	0.667022	0.924952	529	911	218	99	181	79	249	71	145	NA	108	86	161	175	177	313	228	219	248	210
ENSG00000142657	chr1	10419870	ENST00000270776	1610	AGACT	1	0.913719	0.960288	0.881972	0.900554	0.585468	0.883919	0.887724	0.826151	0.761444	NA	0.83167	0.826693	0.778424	0.933503	0.778244	0.948708	0.776874	0.766165	0.927117	0.777059	NA	0.802086	0.809224	602	950	220	100	193	86	279	75	162	NA	119	98	173	210	195	342	262	234	290	244
ENSG00000142657	chr1	10419883	ENST00000270776	1623	AGACA	0	0.123414	0.12425	0.416681	0.207832	0.0774024	0.148247	0.0539623	0.340257	0.0803027	NA	0.092934	0.0639563	0.0363327	0.259628	0.175774	0.195676	0.0551087	0.0374581	0.022897	0.0503371	NA	0.0387259	0.0362215	596	941	218	100	194	85	278	78	151	NA	119	97	163	214	197	339	260	240	287	236
ENSG00000142657	chr1	10419948	ENST00000270776	1688	GGACT	1	0.729453	0.958395	0.775654	0.649123	0.940221	0.910341	0.755715	0.832599	0.611031	NA	0.823686	0.815388	0.897487	0.882759	0.778632	0.928312	0.673496	0.758818	0.913523	0.754908	NA	0.863274	0.870106	527	866	202	89	177	83	251	72	137	NA	104	86	160	176	179	326	228	215	251	218
ENSG00000142657	chr1	10419952	ENST00000270776	1692	TGACC	0	0.102764	0.13894	0.178494	0.223973	0.0356914	0.173685	0.0827809	0.282518	0.0572374	NA	0.14924	0.119915	0.371449	0.0911166	0.160123	0.236041	0.049712	0.0996928	0.0234981	0.0507348	NA	0.167712	0.121523	532	892	205	93	179	85	258	69	145	NA	114	94	161	194	188	329	249	219	276	231
ENSG00000142657	chr1	10419984	ENST00000270776	1724	GAACC	0	0.1019	0.342709	0.286342	0.108477	0.0645415	0.369635	0.149463	0.211146	0.0973598	NA	0.130186	0.072993	0.174917	0.111334	0.386534	0.341011	0.321776	0.400274	0.174789	0.21251	NA	0.099556	0.420023	595	958	229	96	199	91	280	78	156	NA	120	102	171	200	198	348	262	242	289	251
ENSG00000142657	chr1	10420047	ENST00000270776	1787	AGACA	0	0.0601831	0.0134302	0.0346484	0.00259745	0.014255	0.0548211	0.0282323	0.0170085	0.011983	NA	0.0613143	0.0535439	0.0142944	0.00773096	0.0848803	0.0136492	0.00857049	0.00766516	0.0163523	0.0228654	NA	0.00395918	0.00284737	525	846	197	91	169	82	236	66	133	NA	107	89	154	192	171	314	226	209	251	223
ENSG00000142657	chr1	10420082	ENST00000270776	1822	GAACC	0	0.309994	0.653549	0.195262	0.520179	0.539877	0.212337	0.215375	0.0527326	0.541407	NA	0.180499	0.447045	0.389611	0.30141	0.143237	0.624285	0.104756	0.520299	0.240351	0.514311	NA	0.0795214	0.499084	552	841	202	95	174	79	251	70	145	NA	112	91	166	180	177	320	235	219	269	237
ENSG00000179051	chr1	17408337	ENST00000375436	2509	GAACA	0	NA	NA	0.666753	NA	0.353128	0.423565	0.296323	NA	NA	NA	NA	NA	NA	NA	NA	NA	NA	NA	NA	NA	NA	NA	NA	NA	NA	77	NA	72	50	106	NA	NA	NA	NA	NA	NA	NA	NA	NA	NA	NA	NA	NA
ENSG00000179051	chr1	17408109	ENST00000375436	2737	AGACT	0	NA	NA	0.994869	NA	0.991349	0.995211	0.995785	NA	NA	NA	NA	NA	NA	NA	NA	NA	NA	NA	NA	NA	NA	NA	NA	NA	NA	72	NA	71	52	106	NA	NA	NA	NA	NA	NA	NA	NA	NA	NA	NA	NA	NA
ENSG00000179051	chr1	17407780	ENST00000375436	3066	GGACT	0	NA	NA	0.636056	NA	0.641415	0.105937	0.235014	NA	0.516475	NA	NA	NA	NA	NA	NA	0.408712	NA	NA	NA	NA	NA	NA	NA	NA	NA	79	NA	88	53	116	NA	51	NA	NA	NA	NA	NA	NA	50	NA	NA	NA	NA
ENSG00000179051	chr1	17407774	ENST00000375436	3072	GAACT	0	NA	NA	0.947401	NA	0.666046	0.680653	0.660846	NA	0.841151	NA	NA	NA	NA	NA	NA	0.939166	NA	NA	NA	NA	NA	NA	NA	NA	NA	79	NA	80	54	116	NA	51	NA	NA	NA	NA	NA	NA	50	NA	NA	NA	NA
ENSG00000179051	chr1	17407761	ENST00000375436	3085	AGACT	0	NA	NA	0.755849	NA	0.687102	0.473769	0.592962	NA	NA	NA	NA	NA	NA	NA	NA	NA	NA	NA	NA	NA	NA	NA	NA	NA	NA	79	NA	84	55	110	NA	NA	NA	NA	NA	NA	NA	NA	NA	NA	NA	NA	NA
ENSG00000179051	chr1	17407604	ENST00000375436	3242	TGACT	0	NA	NA	0.342609	NA	0.716974	0.663279	0.572625	NA	0.700167	NA	NA	NA	NA	NA	NA	0.389098	NA	NA	NA	NA	NA	NA	NA	NA	NA	85	NA	81	53	110	NA	51	NA	NA	NA	NA	NA	NA	51	NA	NA	NA	NA
ENSG00000179051	chr1	17407539	ENST00000375436	3307	AGACT	0	NA	NA	0.648499	NA	0.453685	0.503266	0.660259	NA	0.656239	NA	NA	NA	NA	NA	NA	NA	NA	NA	NA	NA	NA	NA	NA	NA	NA	85	NA	82	54	113	NA	52	NA	NA	NA	NA	NA	NA	NA	NA	NA	NA	NA
ENSG00000179051	chr1	17407518	ENST00000375436	3328	AGACT	0	NA	NA	0.29456	NA	0.57733	0.249918	0.27128	NA	0.374184	NA	NA	NA	0.188011	NA	NA	0.275283	NA	NA	NA	NA	NA	0.220708	0.641244	NA	NA	88	NA	88	55	117	NA	54	NA	NA	NA	51	NA	NA	53	NA	NA	NA	NA
ENSG00000179051	chr1	17407431	ENST00000375436	3415	AAACT	0	NA	NA	0.0640389	NA	0.151894	0.154717	0.183381	NA	NA	NA	NA	NA	0.126932	NA	NA	0.211773	NA	NA	NA	NA	NA	0.047209	NA	NA	NA	86	NA	89	54	125	NA	NA	NA	NA	NA	52	NA	NA	54	NA	NA	NA	NA
ENSG00000179051	chr1	17407427	ENST00000375436	3419	TAACC	0	NA	NA	0.00214314	NA	0.00213474	0.00112724	0.000356138	NA	0.00223404	NA	NA	NA	0.00143355	NA	NA	0.00438046	NA	NA	NA	NA	NA	0.000653923	NA	NA	NA	90	NA	91	56	128	NA	54	NA	NA	NA	53	NA	NA	55	NA	NA	NA	NA
ENSG00000179051	chr1	17407401	ENST00000375436	3445	AAACC	0	NA	NA	0.00857687	NA	0.00544959	0.0392424	0.00758266	NA	0.00919694	NA	NA	NA	0.00936967	NA	NA	0.021722	NA	NA	NA	NA	NA	0.00427985	0.00595766	NA	NA	90	NA	84	53	125	NA	51	NA	NA	NA	50	NA	NA	52	NA	NA	NA	NA
ENSG00000179051	chr1	17407204	ENST00000375436	3642	GGACT	1	NA	NA	0.576758	NA	0.736446	0.772362	0.964966	NA	0.940248	NA	NA	NA	0.726097	NA	NA	0.865728	NA	NA	NA	NA	NA	0.694649	0.863241	NA	NA	93	NA	88	54	128	NA	53	NA	NA	NA	54	NA	NA	58	NA	NA	NA	NA
ENSG00000179051	chr1	17407139	ENST00000375436	3707	GGACT	0	NA	NA	0.454196	NA	0.645696	0.752128	0.905962	NA	0.798565	NA	NA	NA	0.75344	NA	NA	0.841804	NA	NA	NA	NA	NA	0.616259	0.636759	NA	NA	89	NA	85	53	128	NA	54	NA	NA	NA	53	NA	NA	59	NA	NA	NA	NA
ENSG00000179051	chr1	17407122	ENST00000375436	3724	GGACC	0	NA	NA	0.423561	NA	0.210595	0.571162	0.349886	NA	0.819036	NA	NA	NA	0.433076	NA	NA	0.583751	NA	NA	NA	NA	NA	0.802244	0.52274	NA	NA	99	NA	94	57	129	NA	56	NA	NA	NA	55	NA	NA	60	NA	NA	NA	NA
ENSG00000179051	chr1	17407107	ENST00000375436	3739	AGACT	0	NA	NA	0.628713	NA	0.677046	0.777005	0.572897	NA	0.662489	NA	NA	NA	0.554866	NA	NA	0.202289	NA	NA	NA	NA	NA	0.00265533	0.697212	NA	NA	90	NA	92	54	127	NA	53	NA	NA	NA	52	NA	NA	56	NA	NA	NA	NA
ENSG00000179051	chr1	17406955	ENST00000375436	3891	TGACC	0	NA	NA	0.132615	NA	0.300874	0.210652	0.161944	NA	0.129479	NA	NA	NA	0.201243	NA	NA	0.166028	NA	NA	NA	NA	NA	0.149514	0.320487	NA	NA	88	NA	96	52	118	NA	54	NA	NA	NA	50	NA	NA	57	NA	NA	NA	NA
ENSG00000179051	chr1	17406939	ENST00000375436	3907	TGACT	0	NA	NA	0.774794	NA	0.489131	0.71896	0.546607	NA	NA	NA	NA	NA	NA	NA	NA	0.395159	NA	NA	NA	NA	NA	0.430827	NA	NA	NA	88	NA	89	52	110	NA	NA	NA	NA	NA	NA	NA	NA	50	NA	NA	NA	NA
ENSG00000179051	chr1	17406793	ENST00000375436	4053	AAACA	0	NA	NA	0.0376512	NA	0.0128909	0.0172789	0.0230512	NA	0.0271837	NA	NA	NA	NA	NA	NA	NA	NA	NA	NA	NA	NA	0.0178882	NA	NA	NA	91	NA	72	52	109	NA	51	NA	NA	NA	NA	NA	NA	NA	NA	NA	NA	NA
ENSG00000077549	chr1	19485459	ENST00000375142	26	GGACC	0	NA	0.277021	0.47034	NA	0.245936	0.353032	0.13633	NA	0.124139	NA	0.123319	0.222979	0.211201	0.519037	0.338587	0.202948	0.390126	0.14921	0.548103	NA	0.117347	0.366451	0.15069	NA	105	117	NA	104	50	147	NA	114	NA	93	66	127	82	78	159	173	116	54	NA
ENSG00000077549	chr1	19419734	ENST00000375142	66	GGACT	0	NA	0.59747	0.459624	NA	0.464584	0.560819	0.551186	NA	0.639918	NA	0.417493	NA	0.439285	0.468987	0.641845	0.72496	0.334037	0.622448	0.610046	NA	NA	0.417886	0.412386	NA	66.5	82	NA	66.5	50	94	NA	82	NA	65	NA	87.5	80	84	95.5	103.5	88	54	NA
ENSG00000077549	chr1	19419722	ENST00000375142	78	GGACC	0	NA	0.061191	0.105262	NA	0.116764	0.141756	0.0720947	NA	0.119186	NA	0.13158	NA	0.155159	0.0892108	0.0763131	0.218768	0.0409841	0.116299	0.0322752	NA	NA	0.0414374	0.363788	NA	63	80	NA	60.5	53	100	NA	80	NA	63.5	NA	95	85	82	93.5	109.5	93	58	NA
ENSG00000077549	chr1	19419683	ENST00000375142	117	AAACC	0	NA	0.0181675	0.00658011	NA	0.00658967	0.006482	0.0264323	NA	0.0119524	NA	0.00702899	0.00619191	0.0135737	0.00886411	0.028872	0.0167119	0.00902711	0.00700246	NA	NA	0.00922425	0.0394781	0.0111313	NA	78	91	NA	74.5	54	108	NA	88	NA	76	55	106	91	55.5	112	118	107	NA	NA
ENSG00000077549	chr1	19385589	ENST00000375142	177	TGACC	0	NA	0.204119	0.111549	NA	0.243438	0.0589572	0.199083	NA	0.153081	NA	0.219707	NA	0.368908	0.0841817	0.229126	0.28445	0.11288	0.247419	NA	NA	NA	0.134038	0.141724	NA	72	78.5	NA	63	51	98.5	NA	79	NA	67	NA	85.5	83	53	107.5	107.5	91	NA	NA
ENSG00000077549	chr1	19385565	ENST00000375142	201	AGACA	0	NA	0.0671877	0.0931061	NA	0.066746	0.0604331	0.100346	NA	0.0744823	NA	0.038563	0.0609987	0.0309693	0.101048	0.0538823	0.102729	0.0809218	0.136413	NA	NA	0.0514281	0.106889	0.0384553	NA	76	89.5	NA	74.5	57	107.5	NA	91	NA	77	51	105.5	95	58	114.5	131.5	104.5	NA	NA
ENSG00000077549	chr1	19385514	ENST00000375142	252	GGACT	0	NA	0.186727	0.365604	NA	0.260601	0.445826	0.204272	NA	0.43405	NA	0.372857	0.286906	0.373567	0.223589	0.339656	0.347454	0.310028	0.279526	NA	NA	0.443739	0.313852	0.506069	NA	79.5	89.5	NA	79.5	61	108	NA	91.5	NA	77	55	108	58	59.5	114	124.5	108	NA	NA
ENSG00000077549	chr1	19378639	ENST00000375142	276	TAACA	0	NA	0.0124662	0.0234894	NA	0.0168676	0.0240109	0.0206375	NA	0.0285004	NA	0.0531952	0.0200375	0.0876083	0.0307109	0.0460818	0.0235426	0.0264046	0.052606	NA	NA	0.0272123	0.0397879	0.0382133	NA	80	91.5	NA	75	51	104	NA	88	NA	75	55.5	101	55	61.5	111	123.5	103	NA	NA
ENSG00000077549	chr1	19378630	ENST00000375142	285	TGACC	0	NA	0.167709	0.150872	NA	0.122464	0.0789679	0.177689	NA	0.100348	NA	0.0604881	0.0632571	0.0723605	0.0820665	0.10597	0.0934719	0.0874432	0.0830318	NA	NA	0.16992	0.144278	0.0721814	NA	79.5	84	NA	75.5	57	101.5	NA	86	NA	73	51	99.5	57.5	59.5	109	124	105	NA	NA
ENSG00000077549	chr1	19356638	ENST00000375142	631	AGACA	0	NA	0.30759	0.0803819	NA	0.0684865	0.0446158	0.105264	NA	0.0535353	NA	0.0987453	0.0935948	0.0364459	0.190992	0.0540386	0.170256	0.142234	0.368992	0.0473575	NA	0.170455	0.111985	0.28791	NA	85.5	93.5	NA	88	55	113.5	NA	92.5	NA	81	56	110.5	63	64	126.5	143	113.5	60	NA
ENSG00000077549	chr1	19339507	ENST00000375142	1001	AGACA	0	NA	0.338234	0.123378	NA	0.301479	0.0567876	0.215935	NA	0.18459	NA	0.118169	NA	0.176863	0.150344	0.345055	0.208535	0.0356102	0.346664	0.0811286	NA	0.126214	0.259977	0.0600514	NA	78.5	86	NA	76	50	100.5	NA	84.5	NA	69	NA	93.5	57	64	113	126.5	103.5	55.5	NA
ENSG00000142676	chr1	23692631	ENST00000482370	325	GAACC	0	0.136761	0.256477	0.173815	0.157594	0.137461	0.154661	0.24709	0.118501	0.0869888	0.0799433	0.0990282	0.095403	0.168064	0.0543124	0.0900476	0.114866	0.0750614	0.14362	0.0957671	0.0627237	NA	0.181926	0.0585199	244	481	495.5	443	497	235.5	511.5	272	509	435	510	474	515	525.5	497	505.5	567	506.5	507.5	517.5
ENSG00000142676	chr1	23692644	ENST00000482370	338	GAACT	0	0.570554	0.521458	0.817888	0.472482	0.621458	0.870841	0.541894	0.888025	0.734992	0.64105	0.490631	0.728392	0.619051	0.807621	0.415667	0.843652	0.521651	0.785207	0.802315	0.655148	NA	0.730191	0.835978	246	504	500	244	503	243.5	523	289	509	445	524	483	537.5	537	516.5	521	576	524.5	507	519.5
ENSG00000142676	chr1	23692659	ENST00000482370	353	AAACT	0	0.0470632	0.19227	0.117095	0.0511785	0.0494991	0.100926	0.0604934	0.0460193	0.080461	0.020453	0.0345496	0.0261903	0.07836	0.0609641	0.108657	0.194658	0.022711	0.086512	0.0492887	0.0508286	NA	0.0351949	0.111289	249.5	510	509.5	240	502.5	243.5	525.5	287	516.5	223	521.5	486.5	536	539.5	522.5	528.5	580.5	534	514	526.5
ENSG00000142676	chr1	23692694	ENST00000482370	388	AGACA	0	0.189867	0.124154	0.0819043	0.12528	0.163157	0.249775	0.161508	0.164511	0.172886	0.148571	0.076821	0.136409	0.167227	0.156253	0.0941611	0.106432	0.095695	0.180531	0.0976707	0.107112	NA	0.135756	0.0622004	233.5	478.5	482	236.5	492.5	230	497	274	509	222	508	470	519	516	497	501.5	552.5	492	495.5	513.5
ENSG00000142676	chr1	23692698	ENST00000482370	392	AGACT	0	0.0874248	0.0717761	0.0938463	0.0733671	0.029604	0.130122	0.0331646	0.0989989	0.0452058	0.0187884	0.0206333	0.0365294	0.0822962	0.0300719	0.204285	0.32483	0.0277613	0.0172885	0.0577414	0.0239689	NA	0.0200768	0.0648952	215	465.5	438	413	450.5	219	468.5	238	465	211.5	479.5	441	500	459.5	467	476	497.5	493	443.5	454.5
ENSG00000142676	chr1	23692741	ENST00000482370	435	AGACC	0	0.0300419	0.0216665	0.0610671	0.061115	0.0313821	0.0153458	0.119413	0.0789261	0.0494222	0.044577	0.0141035	0.271585	0.0459057	0.0222851	0.0367618	0.0336672	0.0225689	0.0457666	0.059474	0.0734017	NA	0.103326	0.0730394	253	510.5	512	245.5	508.5	244	526	154	528	235.5	540	492	562	539.5	522.5	538	592.5	537.5	528	529.5
ENSG00000142676	chr1	23694685	ENST00000482370	586	AAACA	0	0.0251119	0.00698693	0.035524	0.0119683	0.00646844	0.0111743	0.0315752	0.0156083	0.0319303	0.0148943	0.0145193	0.0169854	0.0108432	0.0171844	0.0219636	0.0162638	0.0112772	0.0507061	0.0156534	0.00785013	NA	0.158673	0.0146012	271	517.5	515.5	252.5	523.5	256.5	533.5	157.5	538.5	243	546	496	577	561.5	549	560	602.5	550.5	563	561.5
ENSG00000142676	chr1	23694706	ENST00000482370	607	AAACT	0	0.204687	0.673693	0.104294	0.435665	0.0440536	0.107724	0.164126	0.334666	0.171058	0.14787	0.0367469	0.24558	0.212984	0.161205	0.20085	0.212332	0.0857769	0.265735	0.336223	0.169261	NA	0.120357	0.232911	266.5	516	514.5	251.5	512.5	254.5	539	153.5	526.5	233	542.5	488	572.5	550	532.5	553.5	581.5	553.5	559.5	566.5
ENSG00000142676	chr1	23694728	ENST00000482370	629	GAACA	0	0.257789	0.132698	0.355594	0.492064	0.215608	0.272641	0.263229	0.27991	0.21581	0.51043	0.307015	0.200638	0.282019	0.213135	0.257933	0.253577	0.191516	0.312031	0.269826	0.220348	NA	0.198027	0.285674	267	533.5	514.5	251	522	251	542.5	159	541	231.5	545	501.5	566.5	554.5	556	565.5	590.5	545.5	570.5	567.5
ENSG00000142676	chr1	23694754	ENST00000482370	655	TGACC	0	0.251268	0.209468	0.461332	0.162963	0.106308	0.209997	0.399009	0.152681	0.103282	0.156506	0.0915147	0.135854	0.149495	0.128467	0.145004	0.233688	0.0539607	0.179129	0.220516	0.250991	NA	0.248594	0.199761	262.5	509	486	241	487.5	241.5	522.5	151.5	513.5	230.5	506	464.5	551.5	530.5	529	535.5	571.5	535.5	531	557
ENSG00000142676	chr1	23694781	ENST00000482370	682	GGACT	0	0.23425	0.540869	0.630349	0.386552	0.524512	0.585424	0.303474	0.413201	0.419754	0.355091	0.4936	0.1528	0.36323	0.494547	0.330013	0.26705	0.162057	0.316363	0.500775	0.300136	NA	0.316152	0.293602	263	523.5	504	246	515.5	245	528	152.5	529	234	534	490	565	544.5	531	543	572	541	555	560
ENSG00000142676	chr1	23695829	ENST00000482370	724	AGACA	0	0.00227609	0.0109852	0.0231858	0.00351175	0.00226683	0.00452263	0.00313552	0.00292408	0.00678507	0.0698541	0.00437744	0.00556712	0.0122288	0.00432582	0.00944013	0.0080771	0.014146	0.11283	0.018636	0.0166083	NA	0.00643471	0.0160347	243.5	496.5	465	230	473.5	222.5	484	264	480	216	498	453	524	494	493	522.5	521.5	504	499.5	510
ENSG00000142676	chr1	23695843	ENST00000482370	738	GGACA	0	0.180881	0.42835	0.414552	0.037776	0.364634	0.364806	0.139003	0.395676	0.189739	0.296143	0.0621728	0.144166	0.358363	0.205414	0.257118	0.454022	0.206973	0.0828391	0.398264	0.177664	NA	0.192114	0.178052	267	517.5	507.5	252.5	507	252	535	155	519.5	231.5	531	491.5	554.5	557	537	549	592.5	543	564	567
ENSG00000142676	chr1	23695863	ENST00000482370	758	AAACA	0	0.112443	0.029532	0.153332	0.0984579	0.0264022	0.0499495	0.0485975	0.0456714	0.0467923	0.0281445	0.0688048	0.0656925	0.0381159	0.0471009	0.0372568	0.152721	0.048926	0.178157	0.0326785	0.0475403	NA	0.0390437	0.0423478	268.5	507	505	244	517	249.5	538	154.5	525.5	241	531	486	554.5	552.5	544.5	546	589.5	531	568	567
ENSG00000169504	chr1	24841590	ENST00000374379	1611	TAACA	0	NA	NA	0.0167072	NA	0.033269	0.0355393	0.0253534	NA	0.0414808	0.0365649	0.0172305	0.0311336	0.0379584	NA	NA	NA	0.0240479	0.0387548	NA	NA	NA	NA	NA	NA	NA	70	NA	76	50	104	NA	585	165	483	380	637	NA	NA	NA	124	141	NA	NA
ENSG00000169504	chr1	24841678	ENST00000374379	1699	AAACT	0	NA	NA	0.36718	NA	0.122977	0.245283	0.153053	NA	0.133852	0.210815	0.118649	0.403203	0.165896	NA	NA	NA	0.231188	0.0850046	NA	NA	NA	NA	NA	NA	NA	62	NA	62	50	98	NA	540	151	430	350	572	NA	NA	NA	106	133	NA	NA
ENSG00000169504	chr1	24841749	ENST00000374379	1770	GAACT	0	NA	NA	0.670765	NA	0.47539	0.671641	0.434063	NA	0.644252	0.304736	0.348481	0.425818	0.62771	NA	NA	NA	0.286807	0.644482	NA	NA	NA	NA	NA	NA	NA	59	NA	72	50	105	NA	567	158	465	378	650	NA	NA	NA	123	132	NA	NA
ENSG00000169504	chr1	24841836	ENST00000374379	1857	TAACT	0	NA	NA	0.302665	NA	0.23274	0.336023	0.300072	0.374702	0.333738	0.259604	0.194992	0.337407	0.274957	NA	NA	NA	0.300388	0.494606	NA	NA	NA	NA	NA	NA	NA	75	NA	78	52	114	50	643	173	518	407	687	NA	NA	NA	140	145	NA	NA
ENSG00000169504	chr1	24841851	ENST00000374379	1872	TGACT	0	NA	NA	0.23766	NA	0.041865	0.157605	0.0853725	NA	0.119249	0.0874031	0.28411	0.208839	0.113225	NA	NA	NA	0.0931984	0.0831162	NA	NA	NA	NA	NA	NA	NA	70	NA	76	53	111	NA	627	165	503	402	673	NA	NA	NA	133	146	NA	NA
ENSG00000169504	chr1	24841892	ENST00000374379	1913	TAACA	0	NA	NA	0.0311106	NA	0.0291491	0.0365698	0.0649326	NA	0.0455662	0.0254231	0.0302574	0.0426042	0.100639	NA	NA	NA	0.0267258	0.0170617	NA	NA	NA	NA	NA	NA	NA	73	NA	79	56	113	NA	636	175	517	411	685	NA	NA	NA	140	144	NA	NA
ENSG00000169504	chr1	24841904	ENST00000374379	1925	TAACC	0	NA	NA	0.00854731	NA	0.00269997	0.0137609	0.0107021	0.00238675	0.00541937	0.0109547	0.00633806	0.00205368	0.0123823	NA	NA	NA	0.00290793	0.00457203	NA	NA	NA	NA	NA	NA	NA	77	NA	74	55	114	51	635	171	506	416	678	NA	NA	NA	139	151	NA	NA
ENSG00000169504	chr1	24841978	ENST00000374379	1999	TGACC	0	NA	NA	0.637499	NA	0.170633	0.174942	0.356966	NA	0.255967	0.342059	0.408398	0.236679	0.352501	NA	NA	NA	0.138755	0.370082	NA	NA	NA	NA	NA	NA	NA	60	NA	69	50	103	NA	575	161	474	366	602	NA	NA	NA	126	133	NA	NA
ENSG00000169504	chr1	24842021	ENST00000374379	2042	AAACA	0	NA	NA	0.0679193	NA	0.0134829	0.0270567	0.0113287	0.027537	0.0328912	0.0340213	0.0090211	0.0272471	0.0380522	NA	NA	NA	0.0287567	0.0456533	NA	NA	NA	NA	NA	NA	NA	72	NA	76	54	112	50	650	172	504	397	679	NA	NA	NA	145	153	NA	NA
ENSG00000169504	chr1	24842088	ENST00000374379	2109	GGACT	0	NA	NA	0.403303	NA	0.345155	0.351418	0.255163	0.397959	0.410615	0.223292	0.382495	0.11911	0.551015	NA	NA	NA	0.0515633	0.238811	NA	NA	NA	NA	NA	NA	NA	69	NA	81	54	110	54	650	173	517	409	674	NA	NA	NA	147	149	NA	NA
ENSG00000169504	chr1	24842246	ENST00000374379	2267	AAACC	0	NA	NA	0.0685969	0.043039	0.060323	0.0203022	0.0226514	0.0253007	0.0348078	0.052041	0.0551395	0.00715369	0.074082	NA	NA	NA	0.0205805	0.0548537	NA	NA	NA	NA	NA	NA	NA	76	50	86	56	120	55	691	195	551	435	730	NA	NA	NA	167	163	NA	NA
ENSG00000169504	chr1	24842268	ENST00000374379	2289	TAACA	0	NA	NA	0.0245942	NA	0.0084917	0.0100057	0.027764	0.00874591	0.007653	0.0130218	0.011789	0.0093382	0.00807715	NA	NA	NA	0.0110917	0.0170583	NA	NA	NA	NA	NA	NA	NA	77	NA	87	57	119	55	705	188	559	448	738	NA	NA	NA	162	170	NA	NA
ENSG00000169504	chr1	24842280	ENST00000374379	2301	GAACT	0	NA	NA	0.38761	0.439437	0.268937	0.470105	0.436476	0.395723	0.301843	0.372133	0.586224	0.489298	0.252686	NA	NA	NA	0.676927	0.652653	NA	NA	NA	NA	NA	NA	NA	76	50	85	55	115	53	692	191	556	438	736	NA	NA	NA	164	161	NA	NA
ENSG00000169504	chr1	24842296	ENST00000374379	2317	AAACT	0	NA	NA	0.113664	NA	0.0408323	0.0697859	0.0156482	0.0295114	0.0310801	0.035554	0.0610613	0.0575377	0.271318	NA	NA	NA	0.0808476	0.0431058	NA	NA	NA	NA	NA	NA	NA	78	NA	87	53	119	56	688	199	563	441	743	NA	NA	NA	161	161	NA	NA
ENSG00000169504	chr1	24842327	ENST00000374379	2348	AGACA	0	NA	NA	0.0378166	NA	0.0149901	0.0438178	0.0980864	0.0450551	0.022268	0.239311	0.0147433	0.055137	0.056114	NA	NA	NA	0.0550039	0.0323617	NA	NA	NA	NA	NA	NA	NA	74	NA	78	50	108	52	633	177	530	412	678	NA	NA	NA	141	152	NA	NA
ENSG00000169504	chr1	24842338	ENST00000374379	2359	AAACC	0	NA	NA	0.0135611	NA	0.00490916	0.0901272	0.0131354	0.00738281	0.0525118	0.0105293	0.0103232	0.0104796	0.022944	NA	NA	NA	0.034645	0.0144006	NA	NA	NA	NA	NA	NA	NA	74	NA	79	50	111	53	650	178	538	418	689	NA	NA	NA	160	150	NA	NA
ENSG00000169504	chr1	24842343	ENST00000374379	2364	AGACT	0	NA	NA	0.365388	NA	0.0481637	0.12247	0.32456	0.526496	0.525729	0.12753	0.200245	0.393611	0.380442	NA	NA	NA	0.218289	0.486023	NA	NA	NA	NA	NA	NA	NA	73	NA	78	52	111	53	642	179	508	409	644	NA	NA	NA	146	149	NA	NA
ENSG00000169504	chr1	24842378	ENST00000374379	2399	TGACT	0	NA	NA	0.136038	0.458876	0.0825896	0.22914	0.433024	0.131577	0.199199	0.111032	0.223534	0.0618591	0.149269	NA	NA	NA	0.0402166	0.274791	NA	NA	NA	NA	NA	NA	NA	77	54	83	56	125	59	723	194	578	455	759	NA	NA	NA	167	169	NA	NA
ENSG00000169504	chr1	24842508	ENST00000374379	2529	TAACA	0	NA	NA	0.0410005	0.0337894	0.0222006	0.0323321	0.0164959	0.0169993	0.0222516	0.0376855	0.0306013	0.0364354	0.026881	NA	NA	0.0360067	0.0355653	0.0448472	NA	NA	NA	NA	0.0167757	NA	NA	84	56	94	60	132	61	753	202	616	489	798	NA	NA	53	181	187	NA	NA
ENSG00000169504	chr1	24842661	ENST00000374379	2682	GAACT	0	NA	NA	0.285918	NA	0.552406	0.664308	0.770262	0.614543	0.820993	0.402085	0.198909	0.369263	0.872746	NA	NA	0.511045	0.552134	0.785552	NA	NA	NA	NA	NA	NA	NA	75	NA	90	53	128	54	722	197	589	462	778	NA	NA	50	178	185	NA	NA
ENSG00000169504	chr1	24842898	ENST00000374379	2919	GAACC	0	NA	NA	0.127302	0.278075	0.178388	0.213853	0.127532	0.217207	0.05653	0.13301	0.147549	0.114408	0.169455	NA	NA	0.275267	0.0770163	0.120442	NA	NA	NA	NA	0.0940638	NA	NA	85	59	97	59	141	57	757	211	635	489	813	NA	NA	56	182	198	NA	NA
ENSG00000169504	chr1	24842970	ENST00000374379	2991	GGACT	0	NA	NA	0.624283	0.566485	0.791695	0.627303	0.522407	0.498192	0.614484	0.454062	0.698963	0.704278	0.714296	NA	NA	0.873866	0.443874	0.626639	NA	NA	NA	NA	0.786348	NA	NA	85	51	92	54	126	57	736	208	618	472	793	NA	NA	51	188	189	NA	NA
ENSG00000169504	chr1	24842996	ENST00000374379	3017	TAACA	0	NA	NA	0.00577164	0.00616968	0.00315756	0.00753963	0.00743383	0.00223154	0.0131119	0.00575048	0.00492877	0.00720364	0.00917983	NA	NA	0.00599045	0.00264245	0.00697309	NA	NA	NA	NA	0.00342757	NA	NA	92	62	106	64	150	66	822	227	682	522	874	NA	NA	59	209	214	NA	NA
ENSG00000169504	chr1	24843009	ENST00000374379	3030	GAACT	0	NA	NA	0.448736	0.473405	0.111335	0.161371	0.239602	0.259437	0.155821	0.337048	0.303868	0.372735	0.211774	NA	NA	0.199383	0.0764552	0.182112	NA	NA	NA	NA	0.0860093	NA	NA	93	62	106	65	148	66	821	225	683	519	861	NA	NA	58	205	210	NA	NA
ENSG00000169504	chr1	24843050	ENST00000374379	3071	AAACT	0	NA	NA	0.103365	0.045547	0.0177276	0.161276	0.0781593	0.0780797	0.346064	0.0744069	0.147029	0.202059	0.0498853	NA	NA	0.32561	0.240493	0.133424	NA	NA	NA	NA	0.0179178	NA	NA	85	55	100	63	139	62	758	203	649	486	828	NA	NA	54	194	195	NA	NA
ENSG00000169504	chr1	24843092	ENST00000374379	3113	AAACC	0	NA	NA	0.0119345	0.0107918	0.00597364	0.00474787	0.0126076	0.0040229	0.023725	0.0111458	0.00646424	0.00463074	0.00749069	NA	NA	0.00596076	0.00671983	0.00569528	NA	NA	NA	NA	0.0054304	NA	NA	90	60	100	62	146	64	788	218	680	511	859	NA	NA	59	214	205	NA	NA
ENSG00000169504	chr1	24843161	ENST00000374379	3182	AGACA	0	NA	NA	0.0657977	0.131659	0.0517136	0.26712	0.0962848	0.0281848	0.0901977	0.0873303	0.216134	0.0357051	0.208376	NA	NA	NA	0.068068	0.0509599	NA	NA	NA	NA	0.100711	NA	NA	77	50	87	53	121	51	649	189	547	440	705	NA	NA	NA	173	160	NA	NA
ENSG00000169504	chr1	24843185	ENST00000374379	3206	AAACA	0	NA	NA	0.0120673	0.0265716	0.0156999	0.0209355	0.207615	0.0131164	0.0298375	0.00807929	0.0198177	0.115729	0.0783795	NA	NA	NA	0.0134848	0.0133418	NA	NA	NA	NA	0.0343611	NA	NA	78	58	102	59	128	60	750	205	634	486	802	NA	NA	NA	177	192	NA	NA
ENSG00000169504	chr1	24843242	ENST00000374379	3263	GGACA	0	NA	NA	0.42299	0.0673352	0.06529	0.0980393	0.366763	0.0579045	0.0704769	0.0859729	0.16915	0.0322429	0.0491124	NA	NA	0.0350622	0.176902	0.0391863	NA	NA	NA	NA	0.212983	NA	NA	79	50	94	50	124	57	729	194	616	471	748	NA	NA	55	189	196	NA	NA
ENSG00000169504	chr1	24843286	ENST00000374379	3307	TAACC	0	NA	NA	0.00167972	0.000643909	0.000170171	0.000463247	0.000151992	0.00045836	0.000289261	0.000333667	0.000247478	0.000331521	0.00220817	NA	NA	0.00244886	0.000231087	0.00436962	0.000295997	NA	NA	NA	0.000272751	NA	NA	95	64	113	66	153	69	833	229	717	545	888	NA	NA	60	226	212	56	NA
ENSG00000169504	chr1	24843321	ENST00000374379	3342	TAACA	0	NA	NA	0.00509059	0.00802886	0.00300074	0.00507921	0.00413543	0.00578266	0.00432158	0.00222778	0.00490141	0.0101004	0.00396115	NA	NA	0.00369531	0.00440276	0.0106738	0.00483274	NA	NA	NA	0.00270158	NA	NA	98	67	116	67	158	72	866	235	731	556	901	NA	NA	66	240	220	58	NA
ENSG00000169504	chr1	24843340	ENST00000374379	3361	GGACA	0	NA	NA	0.0332711	0.0920824	0.010353	0.020165	0.034053	0.0607877	0.0636233	0.0477904	0.0849716	0.17529	0.0365934	NA	NA	0.292555	0.0558155	0.0480118	0.0718076	NA	NA	NA	0.0531517	NA	NA	86	61	111	63	151	68	804	212	705	511	839	NA	NA	63	211	208	59	NA
ENSG00000169504	chr1	24843360	ENST00000374379	3381	AGACA	0	NA	NA	0.214329	NA	0.262734	0.516461	0.106231	0.479943	0.236049	0.43697	0.223326	0.175482	0.242849	NA	NA	0.472504	0.143117	0.392558	0.41105	NA	NA	NA	0.0819566	NA	NA	86	NA	100	57	128	60	742	194	636	491	827	NA	NA	56	194	206	51	NA
ENSG00000169504	chr1	24843421	ENST00000374379	3442	TAACA	0	NA	NA	0.0619114	0.0270182	0.0186242	0.0666781	0.0255749	0.0190711	0.0760431	0.0247183	0.0443138	0.0374889	0.0292146	NA	NA	0.0521368	0.0173337	0.0420232	0.044107	NA	NA	NA	0.0577849	NA	NA	93	62	111	68	150	68	830	230	726	539	895	NA	NA	62	234	208	66	NA
ENSG00000169504	chr1	24843443	ENST00000374379	3464	AAACA	0	NA	NA	0.0525456	0.060276	0.0404143	0.0150198	0.0144633	0.0234303	0.00916946	0.0137313	0.00669295	0.0434677	0.0308627	NA	NA	0.0172577	0.00995576	0.0738202	0.0108232	NA	NA	NA	0.00967163	NA	NA	98	61	108	60	145	64	802	218	703	524	872	NA	NA	62	214	213	57	NA
ENSG00000169504	chr1	24843561	ENST00000374379	3582	AAACT	0	NA	NA	0.421677	0.166041	0.0371304	0.249519	0.0396754	0.0684637	0.0962931	0.21777	0.0505641	0.0870413	0.104832	NA	NA	0.121031	0.063306	0.211163	0.0120064	NA	0.0745212	0.156918	0.0982607	NA	NA	92	68	110	62	153	68	824	222	705	531	852	NA	NA	65	221	209	64	NA
ENSG00000169504	chr1	24843620	ENST00000374379	3641	GGACT	0	NA	NA	0.512263	0.652487	0.384009	0.545809	0.538628	0.629137	0.556505	0.534983	0.37729	0.340326	0.675968	NA	NA	0.6822	0.389081	0.671806	0.671481	NA	0.544582	0.397818	0.704893	NA	NA	100	65	115	65	159	70	824	232	712	519	835	NA	NA	63	236	206	67	NA
ENSG00000169504	chr1	24843627	ENST00000374379	3648	AAACT	0	NA	NA	0.108863	0.034953	0.0643441	0.0406719	0.06577	0.0260029	0.038031	0.0383151	0.021619	0.0784669	0.111633	NA	NA	0.486607	0.0844885	0.0589981	0.0683793	NA	0.062357	0.0374887	0.109733	NA	NA	100	66	119	66	166	71	864	237	767	561	911	NA	NA	69	241	229	69	NA
ENSG00000169504	chr1	24843732	ENST00000374379	3753	TGACA	0	NA	NA	0.0306483	0.0827745	0.031756	0.0906454	0.0958808	0.0374355	0.0375237	0.131869	0.0395787	0.227428	0.0380765	NA	NA	0.114777	0.0234958	0.0908512	0.0233109	0.0593299	0.0627851	0.0784147	0.0937758	NA	NA	99	61	120	67	168	70	835	237	734	548	868	NA	NA	72	248	215	66	50
ENSG00000169504	chr1	24843781	ENST00000374379	3802	TAACT	0	NA	NA	0.123813	0.105458	0.125486	0.187368	0.0894036	0.073373	0.0696748	0.0317168	0.0382213	0.0826697	0.0382581	NA	NA	0.107386	0.101299	0.0681885	0.0637671	0.0675242	0.0497356	0.0627301	0.0389165	NA	NA	105	70	123	69	173	74	915	249	801	586	925	NA	NA	73	265	233	81	58
ENSG00000169504	chr1	24843846	ENST00000374379	3867	AAACC	0	NA	NA	0.111222	0.0547888	0.0174056	0.0658698	0.054712	0.0677515	0.0307592	0.0734353	0.0713356	0.0838352	0.0495188	NA	NA	0.0516213	0.0943658	0.07048	0.0363414	0.0526325	0.117122	0.0375597	0.023627	NA	NA	103	70	121	65	167	69	866	241	756	552	875	NA	NA	69	251	218	71	57
ENSG00000169504	chr1	24843862	ENST00000374379	3883	TAACT	0	NA	NA	0.247128	0.093164	0.0854843	0.226042	0.0780325	0.243031	0.0617008	0.0754465	0.0205321	0.208247	0.0402011	NA	0.0816063	0.0810258	0.109383	0.24752	0.0748538	0.0800895	0.0178017	0.157788	0.0783308	NA	NA	106	70	125	68	177	74	906	251	789	577	910	NA	51	70	264	236	82	58
ENSG00000169504	chr1	24843909	ENST00000374379	3930	GAACA	0	NA	NA	0.160595	0.318819	0.185247	0.258256	0.26235	0.154793	0.294478	0.237233	0.201979	0.297635	0.322555	NA	0.253221	0.237609	0.357307	0.341952	0.200654	0.215017	0.234211	0.1986	0.252378	NA	NA	108	70	122	67	174	71	874	247	784	563	886	NA	50	68	256	231	84	57
ENSG00000169504	chr1	24844028	ENST00000374379	4049	AAACT	0	NA	NA	0.0384567	0.164409	0.00629735	0.13353	0.500506	0.0669349	0.0449959	0.0160918	0.131606	0.00811929	0.0505788	NA	0.0466763	0.21012	0.0323561	0.127082	0.0177871	0.155852	0.0230772	0.0213022	0.00360513	NA	NA	108	71	127	71	178	73	922	252	813	580	917	NA	53	71	264	242	90	64
ENSG00000169504	chr1	24844118	ENST00000374379	4139	GAACA	0	NA	NA	0.338629	0.403546	0.407369	0.359102	0.634729	0.326096	0.4159	0.441958	0.46738	0.531374	0.349334	NA	NA	0.609326	0.482058	0.613571	0.311665	0.510142	0.455068	0.503819	0.257621	NA	NA	96	67	112	64	167	65	834	226	760	530	808	NA	NA	64	248	210	85	63
ENSG00000169504	chr1	24844152	ENST00000374379	4173	GAACA	0	NA	NA	0.836633	0.911975	0.676497	0.633869	0.906318	0.918304	0.759123	0.730185	0.717677	0.621808	0.787899	NA	NA	0.801338	0.706062	0.847189	0.670923	0.849283	0.780265	0.904834	0.742945	NA	NA	88	61	99	58	159	60	775	193	700	480	759	NA	NA	57	226	210	65	56
ENSG00000169504	chr1	24844205	ENST00000374379	4226	GAACA	0	NA	NA	0.317104	0.212185	0.297092	0.233259	0.435501	0.388231	0.12837	0.118573	0.124007	0.0791246	0.631031	NA	NA	0.322751	0.0922189	0.171772	0.142401	0.101824	0.292066	0.126821	0.137837	NA	NA	92	62	114	60	154	63	807	205	727	505	821	NA	NA	58	230	218	76	52
ENSG00000117632	chr1	25906397	ENST00000455785	69	GGACT	0	0.360894	0.359738	0.73621	0.463608	0.26936	0.430421	0.728867	0.335316	0.303203	0.558282	0.423263	0.423598	0.578223	0.550587	0.231707	0.338621	0.295689	0.443416	0.57319	0.595199	0.529825	0.816744	0.3576	81	211	294	147	267	120	404	88	313	73	295	163	470	330	312	600	131	165	308	291
ENSG00000117632	chr1	25904737	ENST00000455785	79	GGACT	0	0.42961	0.267583	0.663803	0.27113	0.446202	0.550473	0.350856	0.399346	0.385286	0.460715	0.5983	0.608332	0.442325	0.581903	0.4907	0.488207	0.433524	0.320172	0.203827	0.596298	0.484505	0.526156	0.675418	102	244	345	168	305	140	475	97	364	84	341	204	517	409	361	690	165	183	363	333
ENSG00000117632	chr1	25903797	ENST00000455785	169	GAACT	0	0.649093	0.808808	0.8188	0.768411	0.904243	0.656139	0.669239	0.623287	0.706116	0.655725	0.628119	0.578969	0.590196	0.838959	0.732311	0.927944	0.739801	0.737249	0.782198	0.537115	0.667847	0.713963	0.73722	104	252	358	178	316	148	494	100	373	86	356	212	539	435	378	738	182	193	386	366
ENSG00000117632	chr1	25901600	ENST00000455785	408	GAACA	0	0.0774986	0.173719	0.115391	0.123654	0.104783	0.10278	0.0878874	0.0545344	0.180706	0.144856	0.129603	0.114138	0.187455	0.179918	0.107161	0.185391	0.0988434	0.222799	0.0740949	0.120138	0.0916511	0.114019	0.235562	113	140	202	186	184	153	278.5	109	203.5	89	200	216	310.5	252.5	219.5	395	102.5	197	227.5	227.5
ENSG00000117632	chr1	25901569	ENST00000455785	439	AAACT	0	0.380113	0.390948	0.108431	0.445905	0.2124	0.413967	0.0974099	0.105786	0.331539	0.147562	0.145565	0.108562	0.0933956	0.491385	0.0730962	0.0774399	0.241573	0.239454	0.272682	0.0783413	0.401211	0.105403	0.144641	107	135.5	193	177	180.5	140	267	106	201.5	90	193	207	305	244.5	220.5	388.5	102.5	191	227	223
ENSG00000117632	chr1	25901565	ENST00000455785	443	TGACC	0	0.165637	0.319187	0.638444	0.429513	0.173537	0.526961	0.252601	0.380866	0.263632	0.216534	0.356657	0.121742	0.644651	0.342202	0.279542	0.589379	0.388594	0.667811	0.360547	0.381925	0.273449	0.49402	0.533028	112	138.5	192.5	184	176	151	273	103	200.5	91	194.5	199	294	247	217.5	391.5	104	189	237.5	226.5
ENSG00000117632	chr1	25901537	ENST00000455785	471	GAACC	0	0.339945	0.453324	0.301952	0.387606	0.218241	0.381276	0.305882	0.283376	0.586559	0.314534	0.324739	0.606209	0.391231	0.366428	0.607397	0.592212	0.391771	0.331765	0.295143	0.1812	0.378201	0.260493	0.37469	111	140.5	204	187	189	156	277.5	110	212.5	93	203.5	216	311	255.5	227	397	108	197	246.5	236
ENSG00000117632	chr1	25901512	ENST00000455785	496	AAACT	0	0.0951297	0.203297	0.210417	0.267828	0.167298	0.108979	0.192916	0.117606	0.238062	0.20158	0.12834	0.341437	0.139785	0.0856683	0.289808	0.38639	0.125701	0.267435	0.312642	0.0890453	0.121914	0.268789	0.154958	111	142.5	202	184	184	151	275	110	209.5	90	202	219	307.5	248	228	406.5	103.5	195	168.667	235
ENSG00000117632	chr1	25901059	ENST00000455785	546	GAACA	0	0.11339	0.0400538	0.0375279	0.0477027	0.0298543	0.0335614	0.0620466	0.041842	0.0866773	0.0259167	0.0294088	0.0236526	0.0223169	0.0557369	0.0321615	0.0257404	0.0431734	0.063968	0.022364	0.0289737	0.116402	0.0826297	0.0267781	114	146	206.5	188	191.5	156	284	107	212.5	92	207	217	314	259	237	409.5	109.5	198	181	170.333
ENSG00000117632	chr1	25901044	ENST00000455785	561	AGACC	0	0.0125253	0.0164877	0.0228784	0.0529221	0.0150473	0.014579	0.0155587	0.019899	0.0473632	0.0233458	0.0359662	0.0378165	0.0222658	0.0385509	0.0367608	0.0166605	0.0205028	0.0235341	0.0237835	0.0456719	0.034233	0.0381655	0.0477047	107	128.5	184	168	178	133	260.5	95	203	87	187	206	293.5	234	208.5	379.5	99.5	169	161.333	156.667
ENSG00000117632	chr1	25901030	ENST00000455785	575	AGACT	0	0.117213	0.0753065	0.136077	0.626966	0.423173	0.522074	0.232441	0.619972	0.402862	0.115548	0.169224	0.345653	0.409307	0.102663	0.321952	0.455004	0.189318	0.489476	0.303439	0.133415	0.465201	0.192469	0.198283	105	129.5	187.5	168	173	135	255.5	97	201.5	81	186.5	191	292.5	234	202.5	367.5	170	179	157.333	163.333
ENSG00000117632	chr1	25901020	ENST00000455785	585	TGACT	0	0.532524	0.428265	0.368419	0.510374	0.513809	0.330729	0.493309	0.295562	0.542773	0.310312	0.561365	0.627337	0.664675	0.466074	0.698683	0.474031	0.377559	0.844958	0.509895	0.597129	0.466492	0.46541	0.394467	108	136.5	198	177	182.5	143	266.5	107	206	83	196.5	206	295.5	247	217.5	388.5	102	176	174	167
ENSG00000117632	chr1	25901003	ENST00000455785	602	GAACT	1	0.749881	0.755136	0.890002	0.987538	0.952359	0.940342	0.920241	0.93276	0.919328	0.925287	0.81817	0.831386	0.887049	0.830075	0.686684	0.872103	0.909372	0.825853	0.777385	0.869616	0.916265	0.881027	0.691134	107	131.5	196.5	177	177.5	148	266	106	203.5	84	197.5	203	294.5	245.5	216.5	376.5	103.5	175	173.333	167.667
ENSG00000117632	chr1	25900999	ENST00000455785	606	TGACT	0	0.564114	0.91533	0.864334	0.473986	0.491389	0.807821	0.771434	0.808544	0.762369	0.6601	0.752167	0.7576	0.842852	0.625275	0.737177	0.773699	0.575457	0.81414	0.651969	0.713258	0.82549	0.516701	0.597466	92	113	162	147	142.5	120	231.5	79	172	68	169	169	237.5	190.5	182.5	324.5	88.5	143	147.333	137.333
ENSG00000117632	chr1	25900965	ENST00000455785	640	AGACT	1	0.928246	0.857126	0.940635	0.94317	0.892076	0.901812	0.810416	0.884806	0.861225	0.940374	0.946825	0.742724	0.831906	0.88227	0.841515	0.918176	0.889065	0.756793	0.908538	0.643091	0.891202	0.934226	0.894405	100	126	179.5	169	168	137	247.5	96	196.5	84	189.5	191	286.5	234	202.5	365	95	167	163	156.667
ENSG00000117632	chr1	25900927	ENST00000455785	678	TGACA	0	0.103508	0.151927	0.221657	0.0480622	0.112245	0.14592	0.0819928	0.0320571	0.0692495	0.0757054	0.261455	0.335161	0.277542	0.0269547	0.212968	0.308667	0.129224	0.455121	0.031381	0.156359	0.28962	0.025685	0.0183108	77	118.5	158	139	147	122	213.5	79	166.5	62	171.5	167	260.5	203.5	190.5	332	147	156	142.333	142.667
ENSG00000117632	chr1	25900901	ENST00000455785	704	GGACT	0	0.619353	0.655536	0.383321	0.798615	0.347132	0.711694	0.654662	0.617711	0.456479	0.169158	0.82906	0.354494	0.237667	0.834796	0.867197	0.813992	0.496573	0.496003	0.712281	0.480084	0.487733	0.595843	0.614558	110	138.5	190.5	179	183	146	271	100	200.5	85	191.5	197	296	250	225.5	391.5	107	185	180.667	179.667
ENSG00000117632	chr1	25900876	ENST00000455785	729	AGACT	0	0.200981	0.272676	0.311348	0.471965	0.283059	0.409151	0.0980309	0.296299	0.198384	0.586216	0.21961	0.535946	0.273055	0.0332842	0.146337	0.325731	0.160335	0.25661	0.16033	0.102785	0.184455	0.225707	0.0227278	111	144	201	183	181	153	277	109	210.5	85	204.5	194	300	249	227.5	399.5	104.5	188	186.333	180.667
ENSG00000117632	chr1	25900840	ENST00000455785	765	AAACT	0	0.0805773	0.0724162	0.153223	0.299861	0.136801	0.0828084	0.0939542	0.0916599	0.114159	0.310246	0.20874	0.0460038	0.114777	0.119007	0.1521	0.132737	0.0856647	0.149179	0.0990638	0.166248	0.408385	0.0841857	0.0641934	110	145	198	179	184	153	271.5	104	211	84	199	203	305.5	247.5	238.5	407	103	189	188	186.667
ENSG00000117632	chr1	25900709	ENST00000455785	896	AAACA	0	0.00935912	0.0140077	0.0861725	0.0403738	0.0130631	0.052201	0.0440723	0.0151833	0.0475986	0.0114822	0.0193469	0.0290807	0.0250958	0.0951246	0.0326792	0.0233055	0.0246508	0.0385472	0.0210775	0.0289716	0.0528649	0.0337309	0.0299362	110	153.5	212	103	196.5	160	287.5	110	216.5	91	213	216	324	263.5	246.5	429.5	109	196	199.667	196.667
ENSG00000117632	chr1	25900671	ENST00000455785	934	GAACT	0	0.321824	0.500288	0.748437	0.376652	0.326069	0.428168	0.391263	0.568164	0.5025	0.493923	0.48032	0.532286	0.647654	0.299889	0.566088	0.304614	0.249959	0.642905	0.181721	0.297504	0.612342	0.367388	0.205327	115	153.5	209.5	103.5	198	161	287.5	107	219	88	215	211	325	263	174	431	111	199	205.333	202
ENSG00000117632	chr1	25900601	ENST00000455785	1004	GGACT	0	0.0892422	0.358944	0.457264	0.361819	0.124908	0.6844	0.18153	0.0827751	0.0975134	0.157529	0.352706	0.523403	0.346347	0.527884	0.15906	0.328048	0.156656	0.505935	0.157191	0.165475	0.234645	0.400089	0.307586	103	138	200	98	187.5	156	263.5	98	202	87	201.5	191	295.5	257.5	226.5	384.5	103.5	176	199	191.333
ENSG00000117632	chr1	25900583	ENST00000455785	1022	AAACT	0	0.180545	0.245994	0.33214	0.196114	0.145351	0.360452	0.245938	0.191105	0.125494	0.332133	0.0686148	0.131036	0.097435	0.0916905	0.294054	0.35722	0.195588	0.179315	0.192446	0.0918811	0.118645	0.267628	0.0941108	89	110	171.5	162	164.5	123	234	88	178.5	75	174	174	250	227.5	184.5	307.5	89.5	145	150	150
ENSG00000131914	chr1	26428487	ENST00000326279	2772	AAACC	NA	NA	NA	0.00331825	0.00965875	0.0165462	0.0184543	0.00993049	NA	NA	NA	NA	NA	NA	NA	NA	NA	NA	NA	NA	NA	NA	NA	NA	NA	NA	95	50	118	55	188	NA	NA	NA	NA	NA	NA	NA	NA	NA	NA	NA	NA	NA
ENSG00000131914	chr1	26428523	ENST00000326279	2808	AGACC	NA	NA	NA	0.0897253	NA	0.0938296	0.143819	0.137719	NA	NA	NA	NA	NA	NA	NA	NA	NA	NA	NA	NA	NA	NA	NA	NA	NA	NA	92	NA	104	51	182	NA	NA	NA	NA	NA	NA	NA	NA	NA	NA	NA	NA	NA
ENSG00000131914	chr1	26428760	ENST00000326279	3045	GAACT	NA	NA	NA	0.125502	0.648049	0.084756	0.150212	0.12032	0.218504	NA	NA	NA	NA	NA	NA	NA	NA	NA	NA	NA	NA	NA	NA	NA	NA	NA	147	76	158	77	261	58	NA	NA	NA	NA	NA	NA	NA	NA	NA	NA	NA	NA
ENSG00000131914	chr1	26428767	ENST00000326279	3052	TGACC	NA	NA	NA	0.23671	0.366343	0.101983	0.26728	0.427528	NA	NA	NA	NA	NA	NA	NA	NA	NA	NA	NA	NA	NA	NA	NA	NA	NA	NA	134	59	122	72	222	NA	NA	NA	NA	NA	NA	NA	NA	NA	NA	NA	NA	NA
ENSG00000131914	chr1	26428865	ENST00000326279	3150	AAACA	NA	NA	NA	0.0604683	0.0582213	0.0341681	0.051832	0.0505869	0.0541194	NA	NA	NA	NA	NA	NA	NA	NA	NA	NA	NA	NA	NA	NA	NA	NA	NA	155	83	164	82	267	55	NA	NA	NA	NA	NA	NA	NA	NA	NA	NA	NA	NA
ENSG00000131914	chr1	26428874	ENST00000326279	3159	AGACA	NA	NA	NA	0.0576748	0.101141	0.096278	0.137354	0.21277	0.115622	NA	NA	NA	NA	NA	NA	NA	NA	NA	NA	NA	NA	NA	NA	NA	NA	NA	149	69	158	80	257	54	NA	NA	NA	NA	NA	NA	NA	NA	NA	NA	NA	NA
ENSG00000131914	chr1	26428966	ENST00000326279	3251	AAACT	NA	NA	NA	0.140435	0.0503965	0.0683846	0.129223	0.0313702	0.0695584	NA	NA	NA	NA	NA	NA	NA	NA	NA	NA	NA	NA	NA	NA	NA	NA	NA	166	89	161	98	281	66	NA	NA	NA	NA	NA	NA	NA	NA	NA	NA	NA	NA
ENSG00000131914	chr1	26428989	ENST00000326279	3274	AAACC	NA	NA	NA	0.0110363	0.0146945	0.0027861	0.0248822	0.0053314	0.0062502	NA	NA	NA	NA	NA	NA	NA	NA	NA	NA	NA	NA	NA	NA	NA	NA	NA	158	93	171	97	276	67	NA	NA	NA	NA	NA	NA	NA	NA	NA	NA	NA	NA
ENSG00000131914	chr1	26429087	ENST00000326279	3372	GAACC	NA	NA	NA	0.424771	0.188068	0.0804791	0.220762	0.411812	NA	NA	NA	NA	NA	NA	NA	NA	NA	NA	NA	NA	NA	NA	NA	NA	NA	NA	93	62	113	70	175	NA	NA	NA	NA	NA	NA	NA	NA	NA	NA	NA	NA	NA
ENSG00000131914	chr1	26429155	ENST00000326279	3440	AGACT	NA	NA	NA	0.797223	0.532403	0.569114	0.807279	0.280018	0.498653	NA	NA	NA	NA	NA	NA	NA	NA	NA	NA	NA	NA	NA	NA	NA	NA	NA	172	96	191	107	301	77	NA	NA	NA	NA	NA	NA	NA	NA	NA	NA	NA	NA
ENSG00000131914	chr1	26429167	ENST00000326279	3452	AAACA	NA	NA	NA	0.0289292	0.0138614	0.0177365	0.0198075	0.0209277	0.0196271	NA	NA	NA	NA	NA	NA	NA	NA	NA	NA	NA	NA	NA	NA	NA	NA	NA	169	102	191	106	297	75	NA	NA	NA	NA	NA	NA	NA	NA	NA	NA	NA	NA
ENSG00000131914	chr1	26429172	ENST00000326279	3457	AAACA	NA	NA	NA	0.0078373	0.00494337	0.00469702	0.00579238	0.00774622	0.00332201	NA	NA	NA	NA	NA	NA	NA	NA	NA	NA	NA	NA	NA	NA	NA	NA	NA	177	108	191	107	306	81	NA	NA	NA	NA	NA	NA	NA	NA	NA	NA	NA	NA
ENSG00000131914	chr1	26429177	ENST00000326279	3462	AAACA	NA	NA	NA	0.0161255	0.0210347	0.00348926	0.00928474	0.0109681	0.00858533	NA	NA	NA	NA	NA	NA	NA	NA	NA	NA	NA	NA	NA	NA	NA	NA	NA	177	108	201	111	301	81	NA	NA	NA	NA	NA	NA	NA	NA	NA	NA	NA	NA
ENSG00000131914	chr1	26429182	ENST00000326279	3467	AAACA	NA	NA	NA	0.0112776	0.0148628	0.00363469	0.0130658	0.0254787	0.0049637	NA	NA	NA	NA	NA	NA	NA	NA	NA	NA	NA	NA	NA	NA	NA	NA	NA	180	108	196	107	296	79	NA	NA	NA	NA	NA	NA	NA	NA	NA	NA	NA	NA
ENSG00000131914	chr1	26429188	ENST00000326279	3473	AAACA	NA	NA	NA	0.0419653	0.0381261	0.0371392	0.0739749	0.103695	0.179351	NA	NA	NA	NA	NA	NA	NA	NA	NA	NA	NA	NA	NA	NA	NA	NA	NA	175	103	185	102	289	74	NA	NA	NA	NA	NA	NA	NA	NA	NA	NA	NA	NA
ENSG00000131914	chr1	26429216	ENST00000326279	3501	AAACC	NA	NA	NA	0.03362	0.0531196	0.0149057	0.0142073	0.0633617	0.0179561	NA	NA	NA	NA	NA	NA	NA	NA	NA	NA	NA	NA	NA	NA	NA	NA	NA	186	102	195	106	305	80	NA	NA	NA	NA	NA	NA	NA	NA	NA	NA	NA	NA
ENSG00000131914	chr1	26429337	ENST00000326279	3622	GAACT	NA	NA	NA	0.0838497	0.2359	0.192007	0.46826	0.177706	0.484667	NA	NA	NA	NA	NA	NA	NA	NA	NA	NA	NA	NA	NA	NA	NA	NA	NA	200	115	213	115	332	89	NA	NA	NA	NA	NA	NA	NA	NA	NA	NA	NA	NA
ENSG00000131914	chr1	26429358	ENST00000326279	3643	AAACT	NA	NA	NA	0.0632561	0.0694402	0.0365549	0.244553	0.032677	0.0149105	NA	NA	NA	NA	NA	NA	NA	NA	NA	NA	NA	NA	NA	NA	NA	NA	NA	193	113	207	112	323	86	NA	NA	NA	NA	NA	NA	NA	NA	NA	NA	NA	NA
ENSG00000131914	chr1	26429410	ENST00000326279	3695	TAACT	NA	NA	NA	0.0912691	0.164872	0.180751	0.193493	0.247978	0.162955	NA	NA	NA	NA	NA	NA	NA	NA	NA	NA	NA	NA	NA	NA	NA	NA	NA	195	115	215	114	333	86	NA	NA	NA	NA	NA	NA	NA	NA	NA	NA	NA	NA
ENSG00000131914	chr1	26429431	ENST00000326279	3716	AAACC	NA	NA	NA	0.0174241	0.0207976	0.00617248	0.073325	0.015798	0.0202951	NA	NA	NA	NA	NA	NA	NA	NA	NA	NA	NA	NA	NA	NA	NA	NA	NA	149	93	179	89	260	66	NA	NA	NA	NA	NA	NA	NA	NA	NA	NA	NA	NA
ENSG00000131914	chr1	26429528	ENST00000326279	3813	GAACT	NA	NA	NA	0.429726	0.684812	0.342592	0.659682	0.376413	0.491669	NA	NA	NA	NA	NA	NA	NA	NA	NA	NA	NA	NA	NA	NA	NA	NA	NA	189	105	214	109	335	83	NA	NA	NA	NA	NA	NA	NA	NA	NA	NA	NA	NA
ENSG00000131914	chr1	26429538	ENST00000326279	3823	AGACT	NA	NA	NA	0.304902	0.10364	0.302777	0.101638	0.0959821	0.183637	NA	NA	NA	NA	NA	NA	NA	NA	NA	NA	NA	NA	NA	NA	NA	NA	NA	189	105	201	105	314	82	NA	NA	NA	NA	NA	NA	NA	NA	NA	NA	NA	NA
ENSG00000131914	chr1	26429562	ENST00000326279	3847	TGACC	NA	NA	NA	0.328224	0.167886	0.169897	0.154593	0.243738	0.143167	NA	NA	NA	NA	NA	NA	NA	NA	NA	NA	NA	NA	NA	NA	NA	NA	NA	181	98	200	103	298	78	NA	NA	NA	NA	NA	NA	NA	NA	NA	NA	NA	NA
ENSG00000131914	chr1	26429644	ENST00000326279	3929	TAACA	NA	NA	NA	0.0371566	0.0356471	0.0184658	0.0107948	0.00786853	0.012776	NA	NA	NA	NA	NA	NA	NA	NA	NA	NA	NA	NA	NA	NA	NA	NA	NA	198	118	209	114	333	86	NA	NA	NA	NA	NA	NA	NA	NA	NA	NA	NA	NA
ENSG00000131914	chr1	26429654	ENST00000326279	3939	TGACT	NA	NA	NA	0.422729	0.240649	0.226686	0.394365	0.710485	0.292401	NA	NA	NA	NA	NA	NA	NA	NA	NA	NA	NA	NA	NA	NA	NA	NA	NA	175	105	185	100	299	74	NA	NA	NA	NA	NA	NA	NA	NA	NA	NA	NA	NA
ENSG00000131914	chr1	26429706	ENST00000326279	3991	AGACT	NA	NA	NA	0.278232	0.303498	0.358386	0.266769	0.106402	NA	NA	NA	NA	NA	NA	NA	NA	NA	NA	NA	NA	NA	NA	NA	NA	NA	NA	112	63	110	64	199	NA	NA	NA	NA	NA	NA	NA	NA	NA	NA	NA	NA	NA
ENSG00000198830	chr1	26472541	ENST00000361427	22	GGACC	0	0.402287	0.448171	0.433588	0.103251	0.280865	0.225029	0.454069	0.182944	0.442112	0.417653	0.470231	0.306154	0.388717	0.22571	0.117008	0.156573	0.232018	0.570929	0.380321	0.450368	0.130028	0.406958	0.561963	90	257	229	98	216	112	335	88	353	80	343	194	397	510	502	853	134	121	334	332
ENSG00000198830	chr1	26473527	ENST00000361427	153	GAACC	0	0.142535	0.0966116	0.0621655	0.0717533	0.0455907	0.031156	0.04572	0.0496426	0.0508421	0.0700581	0.241115	0.0502011	0.104171	0.0985677	0.155796	0.133153	0.0866439	0.107972	0.130746	0.0725784	0.086811	0.094481	0.0415538	114	314	294	122	275	139	419	109	435	107	417	232	500	656	595	978	168	139	446	418
ENSG00000198830	chr1	26474087	ENST00000361427	186	AAACC	0	0.0139948	0.00376815	0.00681037	0.0092898	0.00580639	0.0133854	0.0263104	0.0107008	0.0118438	0.00350076	0.00469106	0.0248427	0.00441015	0.00790042	0.0120599	0.0184882	0.0366285	0.0122505	0.00502297	0.00663066	0.00503634	0.013651	0.0186248	109	308	281	112	258	126	390	106	408	98	393	224	487	605	574	477	155	135	219.5	394
ENSG00000198830	chr1	26474633	ENST00000361427	296	TAACC	0	0.00187445	0.00189948	0.000699043	0.00223792	0.000865042	0.000685632	0.000486791	0.000286221	0.000584662	0.0024792	0.0015471	0.000819862	0.00146085	0.000460506	0.00822229	0.00240389	0.000590742	0.00144207	0.000780792	0.000860028	0.00176015	0.000812769	0.000496939	124	335	317	128	298	148	454	121	461	116	455	249	546	719	339.5	517.5	181	148	265.5	242
ENSG00000198830	chr1	26474659	ENST00000361427	322	AAACA	0	0.0344576	0.0765536	0.00562268	0.00427401	0.00689954	0.00972813	0.0117147	0.00914288	0.00260985	0.0177004	0.00952435	0.0290177	0.0207173	0.0145791	0.0118955	0.0211957	0.00623888	0.00792378	0.0526543	0.0155552	0.011905	0.00853038	0.00971289	126	323	318	128	295	145	452	116	455	115	444	242	537	707	331.5	506.5	179	145	265	238.5
ENSG00000198830	chr1	26474663	ENST00000361427	326	AGACC	0	0.0058192	0.0149322	0.0137329	0.0118949	0.0116897	0.019368	0.0408312	0.0182567	0.0518009	0.0118528	0.038281	0.039344	0.025027	0.00951701	0.140355	0.0136164	0.00733513	0.011354	0.0179474	0.0205839	0.0208909	0.00603372	0.0228835	109	311	303	123	271	141	416	113	438	108	427	234	517	642	323.5	490.5	160	141	245	217.5
ENSG00000198830	chr1	26475168	ENST00000361427	386	TAACT	0	0.0300936	0.11641	0.283042	0.245779	0.079505	0.0983583	0.118943	0.408336	0.0935997	0.19781	0.0602459	0.176056	0.136143	0.0778685	0.119469	0.0443624	0.0360636	0.124675	0.0971427	0.129467	0.122205	0.130848	0.0200518	129	175.5	321	133	297	146	447	118	457	115	451	253	555	718	342.5	505	186	145	275.5	254
ENSG00000198830	chr1	26475185	ENST00000361427	403	TGACT	0	0.866203	0.733393	0.744987	0.859798	0.845832	0.660056	0.759354	0.590955	0.84599	0.855481	0.869825	0.770774	0.586434	0.748999	0.65382	0.871648	0.593265	0.894435	0.770619	0.836928	0.865446	0.669288	0.668873	118	167	301	120	274	139	431	114	428	105	440	234	524	656	324.5	468	172	136	258.5	232
ENSG00000198830	chr1	26475287	ENST00000361427	505	GAACA	0	0.607879	0.455201	0.570941	0.47846	0.561151	0.511085	0.350899	0.382365	0.409967	0.490137	0.281413	0.221032	0.775527	0.592613	0.194782	0.299786	0.226981	0.550486	0.291571	0.363624	0.185405	0.557534	0.232569	129	186.5	320	133	289	157	459	119	469	120	462	255	558	370.5	359.5	505	185	158	299	268
ENSG00000198830	chr1	26475365	ENST00000361427	583	AAACA	0	0.0201197	0.0168326	0.0319239	0.0169194	0.0309345	0.262885	0.024132	0.0253228	0.10096	0.0157078	0.0557317	0.0271229	0.0682415	0.020597	0.0904757	0.0194476	0.0136284	0.030553	0.0159372	0.102347	0.0304051	0.191289	0.0162382	141	198	334	138	304	151	475	127	475	124	468	263	569	387	381.5	522.5	199	164	332	295
ENSG00000198830	chr1	26475391	ENST00000361427	609	AGACT	0	0.336125	0.239694	0.0565696	0.0472374	0.150416	0.135172	0.0648818	0.0882452	0.224855	0.281383	0.159689	0.285376	0.137535	0.628725	0.138358	0.308779	0.0587586	0.24227	0.167482	0.122007	0.184182	0.474046	0.273217	135	193.5	327	141	293	150	473	128	481	125	462	264	561	377.5	383.5	520	197	159	324	296
ENSG00000198830	chr1	26475426	ENST00000361427	644	TGACT	0	0.444902	0.692122	0.641482	0.468463	0.376238	0.434206	0.580244	0.276599	0.261374	0.437473	0.506987	0.253229	0.449235	0.314425	0.419187	0.243949	0.247721	0.475499	0.316588	0.329109	0.380396	0.425829	0.26515	139	190	328	145	298	152	473	124	479	121	467	258	568	376	381	519	200	163	321.5	304.5
ENSG00000198830	chr1	26475432	ENST00000361427	650	TGACA	0	0.0384434	0.200151	0.0440065	0.071394	0.0689898	0.0288129	0.0450691	0.0643208	0.0438232	0.0482681	0.0439728	0.0705553	0.0228422	0.0388705	0.128447	0.0955179	0.0443411	0.109674	0.0322046	0.0233193	0.0771274	0.0699638	0.020884	140	189	332	142	306	154	481	120	482	129	478	266	565	385.5	384	522.5	198	150	335	302.5
ENSG00000198830	chr1	26475476	ENST00000361427	694	AAACA	0	0.00498694	0.00280396	0.00539237	0.00825643	0.00630587	0.0104068	0.00653839	0.00371665	0.00568736	0.00379241	0.00391209	0.00381255	0.00491035	0.00368023	0.00530915	0.00921455	0.00490332	0.0033896	0.00321995	0.0539049	0.00681911	0.0112715	0.00396925	150	197.5	339	147	313	153	504	131	497	130	476	272	578	403.5	400	540.5	211	165	353	323
ENSG00000198830	chr1	26475524	ENST00000361427	742	AGACT	0	0.227845	0.355782	0.178569	0.56772	0.22074	0.623998	0.0971665	0.274053	0.321132	0.178422	0.438795	0.39617	0.450259	0.436995	0.490945	0.394876	0.296708	0.33703	0.130468	0.411278	0.139644	0.24633	0.31169	121	176.5	294	132	269	136	430	114	435	97	427	243	503	340	365	478	174	145	316	283.5
ENSG00000198830	chr1	26475529	ENST00000361427	747	TAACT	0	0.135636	0.08975	0.0581611	0.131294	0.0183442	0.192898	0.05871	0.0533754	0.133292	0.054409	0.153523	0.130446	0.0471548	0.199003	0.0625172	0.104309	0.30683	0.171992	0.100648	0.176024	0.0362921	0.0810139	0.0770624	149	198.5	338	149	310	158	501	128	495	127	487	277	587	405.5	407	545.5	202	93	368	341
ENSG00000198830	chr1	26475545	ENST00000361427	763	AGACA	0	0.166789	0.0214201	0.0276665	0.401405	0.060337	0.080048	0.132456	0.0779061	0.0201753	0.0395241	0.0194322	0.0181788	0.0902361	0.0161114	0.162484	0.0314606	0.0258447	0.0480922	0.0806412	0.0073002	0.240663	0.275081	0.0283801	128	184	302	133	282	134	449	121	446	116	429	242	525	355.5	368.5	495.5	181	150	318.5	296
ENSG00000198830	chr1	26475557	ENST00000361427	775	AGACC	0	0.0302367	0.102606	0.152568	0.148978	0.13369	0.102317	0.156464	0.153612	0.152273	0.0666195	0.200976	0.0725523	0.135172	0.0920781	0.168826	0.113251	0.0627706	0.139664	0.0768942	0.315406	0.297904	0.238821	0.106997	137	187	315	142	287	144	448	118	466	116	431	250	533	355	380.5	498	190	139	322.5	308
ENSG00000198830	chr1	26475562	ENST00000361427	780	TGACC	0	0.148137	0.239588	0.424092	0.0482884	0.102822	0.066652	0.171347	0.136464	0.0720816	0.123496	0.133229	0.168705	0.0304381	0.0280636	0.262158	0.35514	0.205497	0.16635	0.0489738	0.206453	0.158392	0.0914086	0.23596	145	197.5	322	151	303	151	477	125	473	122	454	264	544	381.5	397.5	519	199	155	349	323
ENSG00000198830	chr1	26475601	ENST00000361427	819	GGACT	0	0.604393	0.797989	0.886767	0.800772	0.726248	0.715065	0.613786	0.786535	0.881007	0.675374	0.756915	0.347716	0.560466	0.868749	0.849513	0.880048	0.6567	0.691412	0.793401	0.688196	0.766786	0.772414	0.648312	150	201	344	152	314	155	497	128	493	128	476	279	587	401	417	543	204	90.5	371	337
ENSG00000198830	chr1	26475738	ENST00000361427	956	AAACA	0	0.0110024	0.0039287	0.00795978	0.00611091	0.00572902	0.00663281	0.00588573	0.00355935	0.00712097	0.00842816	0.0034177	0.00479251	0.00431855	0.00631599	0.00721374	0.0109437	0.0051778	0.00713149	0.00589316	0.0277722	0.00929345	0.00876878	0.00430432	155	215	357	154	334	157	269	133	515	126	263	283	312	419.5	443	557	215	95.5	398	364.5
ENSG00000198830	chr1	26475776	ENST00000361427	994	AAACT	0	0.117873	0.342728	0.07095	0.391821	0.230446	0.109441	0.0779578	0.152871	0.0989425	0.514924	0.350878	0.109899	0.391906	0.447419	0.104337	0.244841	0.058708	0.114719	0.0981951	0.110626	0.136741	0.0726162	0.0957454	151	207.5	357	142	325	155	260	129	506	126	253.5	277	308	416	437.5	553	207	93	393	360
ENSG00000198830	chr1	26475805	ENST00000361427	1023	AGACT	0	0.202556	0.246699	0.40606	0.0420967	0.127667	0.195217	0.257808	0.140335	0.283434	0.227017	0.295613	0.0188439	0.136394	0.271216	0.0853366	0.198764	0.0490413	0.361289	0.334265	0.0205529	0.174505	0.237798	0.0418291	152	203	343	150	316	153	264.5	124	506	127	254	271	305	410	427	542.5	203	95	384.5	352
ENSG00000121774	chr1	32014060	ENST00000327300	231	GGACC	1	NA	0.950864	0.936199	0.760815	0.398943	0.177655	0.573913	NA	0.908374	NA	0.768767	0.712633	0.774253	0.884634	0.882616	0.941856	0.342232	0.341632	NA	NA	NA	NA	0.471743	NA	106	104	54	108	55	149	NA	117	NA	92	78	122	111	70	156	116	92	NA	NA
ENSG00000121774	chr1	32014297	ENST00000327300	468	GAACA	0	NA	0.204848	0.05514	0.0684034	0.0396347	0.142213	0.14526	NA	0.0751355	NA	0.0323881	0.0594361	0.0876144	0.0915262	0.0510821	0.0963524	0.0699747	0.275868	NA	NA	NA	NA	0.0472568	NA	117	124	65	129	64	170	NA	133	NA	106	94	140	130	83	103.5	130	113	NA	NA
ENSG00000121774	chr1	32014313	ENST00000327300	484	GAACT	0	NA	0.706545	0.500169	0.698788	0.625704	0.275631	0.470877	NA	0.407388	NA	0.873029	0.892941	0.598301	0.77664	0.664555	0.719593	0.774935	0.623729	NA	NA	NA	NA	0.779321	NA	116	122	64	128	63	172	NA	130	NA	104	92	142	131	80	104.5	132	113	NA	NA
ENSG00000121774	chr1	32014330	ENST00000327300	501	GGACT	0	NA	0.619583	0.625798	0.806276	0.626275	0.259285	0.62324	NA	0.332341	NA	0.426236	0.795393	0.271604	0.384926	0.747717	0.533999	0.853423	0.675686	NA	NA	NA	NA	0.587719	NA	115	124	64	126	64	170	NA	130	NA	104	92	137	126	50	103.5	134	110	NA	NA
ENSG00000121774	chr1	32030322	ENST00000327300	573	AGACT	0	NA	0.420809	0.438835	0.494202	0.45785	0.502926	0.275093	NA	0.535231	NA	0.384888	0.6465	0.311172	0.186174	0.455076	0.526782	0.353207	0.353113	NA	NA	NA	NA	0.473523	NA	114	123	66	126	64	175	NA	133	NA	106	93	140	129	51.5	106	135	113	NA	NA
ENSG00000121774	chr1	32030373	ENST00000327300	624	GAACA	0	NA	0.131494	0.148539	0.243638	0.113672	0.440031	0.137396	NA	0.111023	NA	0.296521	0.293077	0.22576	0.158058	NA	0.310812	0.13965	0.0956042	NA	NA	NA	NA	0.264773	NA	105	109	62	117	57	156	NA	126	NA	98	89	131	115	NA	102	119	103	NA	NA
ENSG00000121774	chr1	32030380	ENST00000327300	631	AAACT	0	NA	0.386168	0.232412	0.315469	0.340226	0.321778	0.137706	NA	0.131059	NA	0.162186	0.113833	0.257188	0.396097	0.205811	0.434283	0.141283	0.256193	NA	NA	NA	NA	0.186092	NA	109	114	63	115	61	169	NA	125	NA	102	88	136	124	51	105	72.5	108	NA	NA
ENSG00000121774	chr1	32031550	ENST00000327300	700	GGACC	0	NA	0.364019	0.164391	0.28392	0.254544	0.265051	0.428069	NA	0.416704	NA	0.391047	0.441062	0.40768	0.633776	0.430892	0.24896	0.26075	0.3168	NA	NA	NA	NA	0.354756	NA	63.5	117	62	113	56	155	NA	124	NA	97	90	126	114	51	102.5	69.5	101	NA	NA
ENSG00000121774	chr1	32031574	ENST00000327300	724	AGACT	0	NA	0.342859	0.417565	0.31787	0.641166	0.10624	0.303526	NA	0.451322	NA	0.0663205	0.217554	0.189806	0.419853	0.170291	0.238298	0.204026	0.167899	NA	NA	NA	NA	0.0671777	NA	63.5	112	65	118	62	164	NA	122	NA	106	90	141	122	55	109	77	106	NA	NA
ENSG00000121774	chr1	32031587	ENST00000327300	737	AGACT	0	NA	0.217536	0.261671	0.399238	0.084515	0.173136	0.181635	NA	0.150893	NA	0.14149	0.076908	0.184288	0.0890557	0.171569	0.303396	0.0903858	0.334157	NA	NA	NA	NA	0.208771	NA	62.5	111	56	104	58	156	NA	109	NA	97	81	131	113	54.5	101	73.5	107	NA	NA
ENSG00000121774	chr1	32031630	ENST00000327300	780	AGACA	0	NA	0.132992	0.183029	0.142471	0.283049	0.109456	0.132812	NA	0.152015	NA	0.147252	0.210651	0.177377	0.164996	0.0967031	0.156943	0.130963	0.107869	NA	NA	NA	NA	0.089395	NA	65.5	113	64	114	61	160	NA	117	NA	101	88	129	110	52.5	101.5	72	98	NA	NA
ENSG00000121774	chr1	32033213	ENST00000327300	816	AGACC	0	NA	0.0711479	0.148107	0.0784826	0.115706	0.0769381	0.148938	NA	0.0517502	NA	0.0423398	0.0622711	0.0799367	0.137818	0.0735658	0.0747498	0.0850796	0.319505	NA	NA	NA	NA	0.111523	NA	65.5	117	59	120	56	151	NA	123	NA	101	86	128	120	57	106	71.5	109	NA	NA
ENSG00000121774	chr1	32033268	ENST00000327300	871	GGACC	0	NA	0.452133	0.314815	0.457848	0.33301	0.134683	0.272687	NA	0.130076	NA	0.120329	0.172793	0.148948	0.350293	0.229614	0.36852	0.293862	0.379678	NA	NA	NA	NA	0.260584	NA	64.5	109	56	115	59	156	NA	117	NA	96	87	127	66	54.5	103	69	102	NA	NA
ENSG00000121774	chr1	32036975	ENST00000327300	1003	GAACC	0	NA	0.150203	0.0942318	0.169296	0.0413007	0.279429	0.0927516	NA	0.168074	NA	0.10534	0.12847	0.0974733	0.117397	0.0866547	0.117082	0.12305	0.352599	NA	NA	NA	NA	0.157867	NA	71.5	123	64	125	61	95.5	NA	135	NA	108	94	138	76	62.5	113.5	79.5	109	NA	NA
ENSG00000121774	chr1	32037850	ENST00000327300	1087	GGACC	0	NA	0.419149	0.50292	0.325328	0.450985	0.369645	0.561558	NA	0.766378	NA	0.339361	0.218854	0.300649	0.348618	0.251524	0.390799	0.347647	0.343523	NA	NA	NA	NA	0.4522	NA	65	110	54	103	58	83	NA	122	NA	101	88	74.5	70.5	54.5	106	72.5	100	NA	NA
ENSG00000121774	chr1	32037917	ENST00000327300	1154	TGACT	0	NA	0.670502	0.270473	0.241434	0.442379	0.462879	0.397738	NA	0.677773	NA	0.362046	0.443707	0.440453	0.44938	0.664847	0.608247	0.460738	0.606193	NA	NA	NA	NA	0.279244	NA	74.5	123	64	128	68	98	NA	140	NA	111	96	83.5	81	65	122	85	112	NA	NA
ENSG00000121774	chr1	32037974	ENST00000327300	1211	GGACA	0	NA	0.104923	0.275643	0.046948	0.0202521	0.168171	0.19461	NA	0.176252	NA	0.0230163	0.0420112	0.0142798	0.0786065	0.159838	0.073378	0.182472	0.175617	NA	NA	NA	NA	0.436532	NA	64.5	117	56	101	59	83	NA	122	NA	93	83	127	67.5	58.5	108.5	71.5	106	NA	NA
ENSG00000121774	chr1	32038022	ENST00000327300	1259	AAACA	0	NA	0.0404875	0.0112628	0.0191798	0.0199376	0.0237501	0.0267691	NA	0.0412467	NA	0.0885667	0.051128	0.0273917	0.0877144	0.0317179	0.0531459	0.0226587	0.028892	NA	NA	NA	NA	0.00786392	NA	76	129	66	133	70	99.5	NA	141	NA	111	98	86.5	81	67.5	128	89.5	115	NA	NA
ENSG00000121774	chr1	32038575	ENST00000327300	1297	GAACA	0	NA	0.125412	0.0656645	0.0937732	0.0647793	0.0518383	0.0547079	NA	0.0488141	NA	0.430785	0.272911	0.0734541	0.0788819	0.269745	0.171178	0.077975	0.0834021	NA	NA	NA	NA	0.0399744	NA	77.5	120	66	126	68	99	NA	137	NA	109	98	82.5	80	69	127.5	91.5	109	NA	NA
ENSG00000121774	chr1	32039517	ENST00000327300	1344	GGACT	0	NA	0.228226	0.366277	0.438508	0.395265	0.143239	0.323029	NA	0.398736	NA	0.167666	0.295768	0.242974	0.321625	0.24423	0.281387	0.275233	0.311391	NA	NA	NA	NA	0.230018	NA	79	76	66	140	69	102.5	NA	145	NA	113	102	89	88	71	132	99	113	NA	NA
ENSG00000121774	chr1	32039532	ENST00000327300	1359	TGACT	0	NA	0.232434	0.186121	0.224934	0.0835529	0.424707	0.127127	NA	0.114324	NA	0.119781	0.253185	0.210447	0.17171	0.190499	0.173596	0.0967424	0.283475	NA	NA	NA	NA	0.0913728	NA	78.5	128	62	136	69	99	NA	141	NA	109	95	86.5	81.5	70	129	98	112	NA	NA
ENSG00000121774	chr1	32039539	ENST00000327300	1366	GGACA	0	NA	0.324929	0.283933	0.214343	0.309636	0.0551049	0.462476	NA	0.441141	NA	0.0818875	0.617661	0.180731	0.331655	0.270407	0.23849	0.067886	0.29441	NA	NA	NA	NA	0.366264	NA	76	119	59	127	60	95.5	NA	131	NA	105	98	83.5	82	66.5	124	91.5	106	NA	NA
ENSG00000121774	chr1	32042547	ENST00000327300	1421	GGACC	0	NA	0.358278	0.243794	0.189159	0.19888	0.0673277	0.15293	NA	0.0382816	NA	0.420274	0.0550753	0.192393	0.0751466	0.302021	0.487049	0.0935082	0.132142	NA	NA	NA	NA	0.402644	NA	81	72	57	131	63	96	NA	134	NA	109	96	85	86	70.5	131	93.5	108	NA	NA
ENSG00000121774	chr1	32042627	ENST00000327300	1501	AAACA	0	NA	0.00740436	0.0208756	0.00849319	0.00569093	0.00785446	0.0182865	NA	0.00485842	NA	0.0290319	0.00428689	0.0122407	0.00441688	0.00839822	0.010553	0.0211635	0.0120882	NA	NA	NA	NA	0.0110212	NA	82.5	132	66	143	69	108	NA	81.5	NA	120	105	96	94	80.5	141.5	105	116	NA	NA
ENSG00000121774	chr1	32042631	ENST00000327300	1505	AAACA	0	NA	0.0417572	0.0475751	0.019394	0.0303975	0.141701	0.0323569	NA	0.0450375	NA	0.0304143	0.0418126	0.0544653	0.0533545	0.0459327	0.0944298	0.0402032	0.190401	NA	NA	NA	NA	0.090508	NA	81.5	76	67	144	68	108.5	NA	81.5	NA	120	102	96	93	81.5	142	103.5	117	NA	NA
ENSG00000121774	chr1	32042716	ENST00000327300	1590	AGACA	0	NA	0.0419307	0.0183339	0.032398	0.121606	0.167939	0.0393404	NA	0.043392	NA	0.0310799	0.0575031	0.0627839	0.0442265	0.0384803	0.0251766	0.0330145	0.0158997	NA	NA	NA	NA	0.0401404	NA	62.5	101	54	104	57	82	NA	106	NA	80	71	75.5	71	62.5	105	76	80	NA	NA
ENSG00000121774	chr1	32042781	ENST00000327300	1655	TAACT	0	NA	0.0732414	0.0182767	0.161738	0.0459862	0.129174	0.040316	NA	0.034465	NA	0.0134022	0.0809789	0.0384794	0.018067	0.0359611	0.0372612	0.0210948	0.136824	NA	0.0774589	0.0437869	NA	0.0348051	NA	84	79	63	83	69	109.5	NA	82.5	NA	119	107	96	98	80	146.5	103.5	114	NA	57
ENSG00000121774	chr1	32042896	ENST00000327300	1770	AAACA	0	NA	0.0169287	0.0213768	0.0352429	0.0209787	0.0357489	0.0234582	NA	0.0294768	NA	0.0103564	0.0103273	0.0205538	0.0355572	0.100477	0.0152813	0.0154685	0.0232484	NA	NA	0.0677827	NA	0.0141771	NA	75	74	60	134	68	104.5	NA	80	NA	110	94	92.5	92	76.5	129.5	104.5	101	NA	NA
ENSG00000121774	chr1	32042947	ENST00000327300	1821	AAACA	0	NA	0.187544	0.068432	0.0591512	0.0912766	0.0500599	0.0797375	NA	0.0829973	NA	0.106391	0.0529674	0.193137	0.0835619	0.165137	0.205804	0.0830462	0.0988477	NA	NA	0.0732607	NA	0.0448699	NA	70	76	59	137	64	105	NA	77	NA	65	56.5	93	83	68	116.5	99	97	NA	NA
ENSG00000121774	chr1	32042955	ENST00000327300	1829	AAACC	0	NA	0.02661	0.00714218	0.0101834	0.00512091	0.0190414	0.00556721	NA	0.00754929	NA	0.00983434	0.0100865	0.0137655	0.00667176	0.0102965	0.0331201	0.0309736	0.0071438	NA	NA	0.0206692	NA	0.00435861	NA	76.5	75.5	60	79	61	105.5	NA	78	NA	65	96	97	88	74	131.5	103	110	NA	NA
ENSG00000121774	chr1	32042975	ENST00000327300	1849	TGACA	0	NA	0.10226	0.0216497	0.0286505	0.0648636	0.0154657	0.0428241	NA	0.0376126	NA	0.0493855	0.0623589	0.047753	0.0505066	0.0758023	0.0958842	0.0563435	0.0163999	0.0513282	NA	0.0677636	NA	0.095115	NA	78	71.5	54	78	59	101	NA	77	NA	61.5	93	94	85.5	75.5	132	103	108	50	NA
ENSG00000121774	chr1	32043071	ENST00000327300	1945	AAACT	0	NA	0.0252832	0.0497098	0.026166	0.0234588	0.0560751	0.0649607	NA	0.0790802	NA	0.0668037	0.0384195	0.0386414	0.0245575	0.060628	0.0273131	0.0177007	0.0519718	0.0239317	NA	0.0529669	NA	0.0226668	NA	81.5	79.5	59	81	74	108.5	NA	83	NA	69	95	101	90	81.5	145	106.5	69.5	53	NA
ENSG00000121774	chr1	32043120	ENST00000327300	1994	AAACA	0	NA	0.0599903	0.0606681	0.0858948	0.0446243	0.0465562	0.105091	NA	0.0403967	NA	0.0672345	0.0981403	0.0349043	0.0393671	0.113925	0.0707372	0.0514965	0.0776983	0.0473853	NA	0.0287165	NA	0.0625889	NA	86	79.5	57	81	74	111	NA	85.5	NA	70.5	60.5	100.5	93	82	143.5	107	70	56	NA
ENSG00000121774	chr1	32043293	ENST00000327300	2167	AAACA	0	NA	0.0293188	0.0755329	0.124599	0.0312915	0.0222548	0.0794468	NA	0.0238932	NA	0.12562	0.100612	0.0332198	0.017794	0.0236344	0.0940424	0.0290036	0.0419225	0.0295327	0.0160464	0.0212107	0.108931	0.0158551	NA	78	81.5	60	85	73	113.5	NA	89.5	NA	72.5	97	101.5	92	76.5	137	112.5	114	61	51
ENSG00000121774	chr1	32043315	ENST00000327300	2189	AAACT	0	NA	0.173832	0.174937	0.297323	0.246216	0.310402	0.18485	NA	0.187403	NA	0.276645	0.189592	0.0976094	0.111053	0.113839	0.288418	0.428939	0.348754	0.212743	0.209794	0.162937	0.128515	0.164747	NA	85.5	84	61	85.5	77	114.5	NA	91	NA	75.5	60.5	103	102	88.5	155	119.5	74.5	65.5	56
ENSG00000121774	chr1	32043319	ENST00000327300	2193	TGACT	0	NA	0.535079	0.716216	0.613544	0.631869	0.66312	0.517642	NA	0.478702	NA	0.484235	0.332956	0.40335	0.440772	0.53314	0.510018	0.393446	0.64077	0.367839	0.421227	0.623695	0.43596	0.429829	NA	85.5	80.5	63	82.5	75	115	NA	91.5	NA	74.5	62	104	101	88.5	155.5	119	73	67	55
ENSG00000121774	chr1	32043356	ENST00000327300	2230	AGACA	0	NA	0.208135	0.275685	0.149377	0.40501	0.189838	0.193345	NA	0.0794296	NA	0.351459	0.263645	0.356543	0.102565	0.14353	0.169231	0.170476	0.239603	0.0887195	NA	0.153704	0.151995	0.151603	NA	72	71	54	71	65	100.5	NA	73	NA	63.5	79	85.5	83.5	75.5	124	105	58.5	57.5	NA
ENSG00000121774	chr1	32043519	ENST00000327300	2393	AGACA	0	NA	0.0863611	0.0877447	0.111407	0.0646849	0.0956013	0.25812	NA	0.222529	NA	0.185103	0.0825709	0.372149	0.0926345	0.158007	0.121601	0.123576	0.0999518	0.32	0.13411	0.0342289	0.0757815	0.145544	NA	92	84.5	57	84	72	116	NA	97	NA	75.5	58.5	106	100	87	154.5	120	78	74	62.5
ENSG00000121774	chr1	32043626	ENST00000327300	2500	GAACT	0	NA	0.871858	0.858679	0.831335	0.878026	0.833684	0.915738	NA	0.515231	NA	0.720791	0.781529	0.781083	0.595372	0.733693	0.889692	0.900788	0.937304	0.75221	0.865474	0.888261	0.828471	0.739604	NA	102.5	87	63	93	82	124.5	NA	104.5	NA	84.5	68.5	113.5	105	97.5	166	135	81.5	83	72.5
ENSG00000121774	chr1	32043679	ENST00000327300	2553	GGACA	0	NA	0.559325	0.242763	0.263213	0.260118	0.465592	0.266748	NA	0.307337	NA	0.387463	0.2228	0.191761	0.37977	0.434929	0.410616	0.464625	0.315051	0.367266	0.283171	0.417917	0.478555	0.358989	NA	99.5	88	61	90	78	121.5	NA	98.5	NA	80.5	65	109	107	94	161.5	131	80	77	70.5
ENSG00000121774	chr1	32043819	ENST00000327300	2693	AAACT	0	NA	0.0418125	0.0316961	0.0372846	0.0571348	0.123623	0.0542442	NA	0.0375391	NA	0.0257322	0.0577793	0.0828157	0.0259885	0.0486047	0.0358887	0.0163069	0.0784379	0.031584	0.0283371	0.0467229	0.0278148	0.0565448	NA	93	87.5	60	90.5	80	123.5	NA	102.5	NA	81.5	67.5	114.5	108	92.5	149.5	131	77	81.5	68.5
ENSG00000084623	chr1	32222590	ENST00000373586	127	TAACC	0	0.000765801	0.00135648	0.00195682	0.00155294	0.002321	0.00468308	0.00132745	NA	0.00279158	NA	0.00243276	0.00364381	0.00243407	0.00094372	0.00446612	0.00655717	0.00241429	0.0110582	0.00159836	0.00140876	0.0035851	0.00232619	0.00126481	88	215	139	58	110	65	180	NA	212	NA	194	134	261	349	254	524	272	235	153	153
ENSG00000084623	chr1	32222626	ENST00000373586	163	GGACC	0	0.200612	0.298211	0.328079	0.192368	0.289063	0.238045	0.310803	NA	0.225752	NA	0.137108	0.385227	0.172203	0.251873	0.219704	0.209753	0.0590835	0.288066	0.389856	0.16987	0.171755	0.547019	0.195199	82	206	132	54	107	57	165	NA	199	NA	176	124	243	336	225	488	248	210	148	140
ENSG00000084623	chr1	32224119	ENST00000373586	253	TGACT	0	0.179573	0.504199	0.36701	0.424548	0.20457	0.539054	0.484328	NA	0.740073	NA	0.312681	0.433695	0.27494	0.286898	0.456205	0.474999	0.319461	0.460361	0.302921	0.263752	0.570945	0.514155	0.220332	90	218	140	56	106	66	178	NA	212	NA	193	128	251	343	250	516	266	233	157	156
ENSG00000084623	chr1	32224413	ENST00000373586	259	GGACA	0	0.207743	0.256429	0.681187	0.2088	0.609539	0.341199	0.532586	NA	0.316898	NA	0.185452	0.168273	0.140154	0.267697	0.177192	0.335383	0.322682	0.175752	0.201898	0.584533	0.31084	0.673132	0.144654	87	217	129	56	101	56	182	NA	206	NA	191	126	248	340	244	505	253	226	154	151
ENSG00000084623	chr1	32224443	ENST00000373586	289	TGACA	0	0.116199	0.110914	0.0757349	0.0168542	0.0295815	0.0118974	0.0786592	NA	0.208276	NA	0.0607015	0.0939318	0.107122	0.0473897	0.137366	0.0315369	0.0949241	0.0342658	0.0505217	0.138317	0.0592009	0.0391915	0.107039	84	216	128	52	100	58	176	NA	200	NA	186	125	239	327	243	504	256	222	153	144
ENSG00000084623	chr1	32224464	ENST00000373586	310	GGACT	0	0.337413	0.561882	0.47286	0.310061	0.357161	0.515579	0.490934	NA	0.386739	NA	0.573519	0.53281	0.28851	0.503292	0.606476	0.605637	0.389048	0.491401	0.428942	0.432392	0.593955	0.523293	0.513647	91	221	137	58	107	63	180	NA	203	NA	196	130	257	336	257	512	271	229	157	152
ENSG00000084623	chr1	32224472	ENST00000373586	318	AAACA	0	0.0713103	0.00629258	0.0207293	0.016857	0.0115492	0.0194213	0.0140803	NA	0.0811346	NA	0.0330087	0.0112588	0.0300049	0.0210226	0.017533	0.0158075	0.00772452	0.0463692	0.00826281	0.0244599	0.0292153	0.0205843	0.0106584	88	224	129	58	111	64	184	NA	213	NA	192	129	258	341	259	519	263	228	160	163
ENSG00000084623	chr1	32226194	ENST00000373586	345	AGACC	0	0.270508	0.261187	0.336943	0.397223	0.164689	0.3648	0.35683	NA	0.267741	NA	0.349853	0.44221	0.358679	0.212521	0.379088	0.211561	0.366282	0.407812	0.313166	0.235769	0.301339	0.368229	0.385152	85	219	134	58	107	62	179	NA	206	NA	185	130	253	338	247	494	260	224	156	155
ENSG00000084623	chr1	32226212	ENST00000373586	363	GGACC	0	0.160648	0.243259	0.124059	NA	0.0779104	0.435075	0.272304	NA	0.147815	NA	0.183557	0.342648	0.0990062	0.336803	0.155418	0.0841593	0.0875797	0.14369	0.547808	0.194551	0.25626	0.315436	0.0822099	76	187	109	NA	99	50	153	NA	182	NA	148	103	218	263	226	442	226	202	131	130
ENSG00000084623	chr1	32226225	ENST00000373586	376	TGACT	0	0.635823	0.152744	0.280089	0.311736	0.383364	0.298068	0.324612	NA	0.469399	NA	0.60035	0.184625	0.525109	0.0826073	0.246873	0.497607	0.0937386	0.450182	0.221549	0.251175	0.456016	0.567008	0.430885	88	228	134	59	107	64	180	NA	214	NA	191	134	251	346	265	512	264	229	166	166
ENSG00000084623	chr1	32226258	ENST00000373586	409	GGACA	0	0.0709795	0.161919	0.197279	NA	0.11493	0.484295	0.318812	NA	0.273422	NA	0.205919	0.0917753	0.0229295	0.0893646	0.167966	0.105866	0.322993	0.0676159	0.0694296	0.191856	0.0720044	0.017337	0.0179028	69	194	106	NA	85	52	133	NA	164	NA	146	100	216	276	200	408	200	176	126	130
ENSG00000084623	chr1	32226297	ENST00000373586	448	TGACC	0	0.114257	0.189309	0.195976	0.162279	0.24687	0.142381	0.282609	NA	0.0884728	NA	0.0614122	0.113883	0.285958	0.108868	0.193551	0.208722	0.266967	0.138982	0.172228	0.0297037	0.0878304	0.117362	0.0581258	89	225	130	59	107	60	186	NA	213	NA	188	136	260	336	271	513	275	232	171	169
ENSG00000084623	chr1	32226403	ENST00000373586	472	TGACA	0	0.0343755	0.00928873	0.0645094	0.00329787	0.00843233	0.046592	0.0100024	NA	0.0210537	NA	0.00487715	0.0392621	0.0108646	0.00450939	0.0107162	0.00572461	0.0141523	0.0248512	0.00358963	0.00618428	0.0278855	0.016242	0.0101764	81	216	120	51	95	51	169	NA	193	NA	167	119	228	294	249	456	229	212	160	160
ENSG00000084623	chr1	32226439	ENST00000373586	508	TGACT	0	0.0481461	0.261581	0.378687	0.133656	0.100627	0.0897063	0.20718	NA	0.825661	NA	0.0964197	0.1673	0.265273	0.38303	0.26002	0.119681	0.436995	0.18033	0.0841674	0.0626578	0.476129	0.521142	0.469991	89	236	134	62	109	57	182	NA	205	NA	196	134	250	341	274	534	270	222	172	169
ENSG00000084623	chr1	32226467	ENST00000373586	536	GGACC	0	0.305144	0.309056	0.301138	0.270547	0.196784	0.119605	0.236397	NA	0.224637	NA	0.170542	0.294613	0.372607	0.62957	0.147752	0.430178	0.364423	0.327999	0.256024	0.243999	0.258701	0.36622	0.442694	93	238	129	57	109	57	182	NA	209	NA	184	134	253	322	265	531	266	223	164	169
ENSG00000084623	chr1	32228566	ENST00000373586	667	GGACA	0	0.0133036	0.0143285	0.0376601	0.0178759	0.00943065	0.0221925	0.176232	NA	0.083383	NA	0.0132831	0.00525415	0.0657867	0.0322727	0.0536139	0.0704265	0.0337587	0.136466	0.00487769	0.0442563	0.0179921	0.0169682	0.0084973	94	243	142	61	109	65	187	NA	219	NA	203	136	260	352	272	550	291	248	198	183
ENSG00000084623	chr1	32228571	ENST00000373586	672	TGACC	0	0.179425	0.229602	0.201019	0.376564	0.0947792	0.392039	0.194661	NA	0.171942	NA	0.13332	0.0920268	0.11999	0.024626	0.155769	0.357179	0.0769019	0.0522593	0.119181	0.182278	0.27811	0.0970904	0.116604	89	232	137	59	109	60	188	NA	212	NA	197	132	261	343	265	541	277	238	186	180
ENSG00000084623	chr1	32228583	ENST00000373586	684	TGACC	0	0.260219	0.174161	0.158266	0.244339	0.252049	0.151914	0.405871	NA	0.321101	NA	0.219542	0.129421	0.141467	0.247	0.193723	0.311494	0.158176	0.168143	0.196882	0.146453	0.121589	0.217818	0.102351	88	246	137	63	114	63	187	NA	217	NA	201	140	274	354	280	570	286	252	187	189
ENSG00000084623	chr1	32228596	ENST00000373586	697	GGACA	0	0.230592	0.431495	0.218412	0.339775	0.182323	0.367441	0.337837	NA	0.365214	NA	0.29139	0.228674	0.142058	0.464577	0.247852	0.318975	0.209218	0.270343	0.214415	0.245284	0.26922	0.19925	0.141152	91	248	136	60	108	61	188	NA	211	NA	188	128	266	336	267	548	267	235	186	182
ENSG00000084623	chr1	32228734	ENST00000373586	718	TGACT	0	0.10801	0.118102	0.295754	0.314364	0.176042	0.376742	0.495043	NA	0.492384	NA	0.522676	0.518864	0.306427	0.375571	0.314113	0.196313	0.202104	0.475556	0.460186	0.25695	0.237365	0.320673	0.346655	92	254	134	62	108	65	181	NA	204	NA	196	141	267	350	284	565	269	247	185	183
ENSG00000084623	chr1	32228750	ENST00000373586	734	GAACA	0	0.229771	0.427235	0.626421	0.498256	0.286288	0.442511	0.283506	NA	0.259109	NA	0.281683	0.412084	0.486125	0.448407	0.658881	0.355808	0.599818	0.431366	0.285288	0.308725	0.265199	0.631536	0.299985	97	255	144	62	118	68	200	NA	229	NA	210	137	282	368	298	586	295	261	198	194
ENSG00000084623	chr1	32228760	ENST00000373586	744	AGACT	0	0.118098	0.178673	0.0998614	0.0794606	0.0480551	0.114014	0.173422	NA	0.064926	NA	0.101786	0.0802891	0.0804858	0.126757	0.160037	0.264583	0.01249	0.227556	0.200895	0.139782	0.0851023	0.42881	0.103642	92	253	143	65	116	63	196	NA	216	NA	202	135	276	364	293	580	295	255	207	195
ENSG00000084623	chr1	32228769	ENST00000373586	753	GGACA	0	0.0510717	0.288934	0.0472134	0.274632	0.157503	0.0252559	0.0460337	NA	0.0339479	NA	0.045262	0.0507802	0.240356	0.143141	0.101879	0.0972301	0.172137	0.053849	0.0277038	0.284806	0.201094	0.13788	0.317283	82	238	119	55	106	56	168	NA	193	NA	172	132	243	309	254	518	254	233	173	176
ENSG00000084623	chr1	32228812	ENST00000373586	796	TGACC	0	0.146377	0.388697	0.264112	0.207748	0.182304	0.132693	0.270683	NA	0.120545	NA	0.379145	0.538099	0.15696	0.0868914	0.20872	0.281699	0.107545	0.26871	0.156201	0.0929852	0.273135	0.216608	0.161959	97	240	132	63	108	58	176	NA	200	NA	188	136	258	347	284	551	284	239	193	193
ENSG00000084623	chr1	32229171	ENST00000373586	837	TAACC	0	0.00083375	0.00113821	0.00112838	0.00108624	0.00150239	0.0012216	0.000830829	NA	0.00118619	0.00554842	0.000682831	0.00223088	0.000849009	0.000522256	0.000968933	0.00180191	0.00078094	0.003842	0.00215787	0.00125355	0.00168389	0.0010798	0.00142205	110	273	151	68	122	69	208	NA	230	50	218	148	289	392	320	619	328	273	229	220
ENSG00000084623	chr1	32230981	ENST00000373586	929	GGACC	0	0.272907	0.0682495	0.426803	0.232986	0.118084	0.166927	0.210097	NA	0.459674	0.596962	0.421176	0.349614	0.126411	0.339742	0.139269	0.0956687	0.556319	0.305644	0.331431	0.199518	0.473652	0.0669032	0.119955	112	276	154	70	122	70	201	NA	230	50	223	148	294	400	325	616	334	276	229	222
ENSG00000084623	chr1	32231292	ENST00000373586	1145	AGACC	0	0.0890791	0.195015	0.122315	0.0642762	0.149655	0.0924876	0.0918146	NA	0.121872	0.0993801	0.109734	0.0878708	0.0673496	0.109358	0.0889313	0.213237	0.0429795	0.144077	0.0960761	0.0796561	0.0883538	0.035974	0.100131	113	291	152	68	128	65	221	NA	225	53	217	146	290	407	356	662	339	290	245	248
ENSG00000084623	chr1	32231301	ENST00000373586	1154	TGACC	0	0.163634	0.24574	0.165876	0.129714	0.18185	0.147967	0.113423	NA	0.22853	NA	0.0733208	0.171441	0.153943	0.0778971	0.128278	0.313152	0.0993659	0.307613	0.150709	0.0669311	0.142028	0.0829967	0.136766	93	249	141	56	109	62	187	NA	207	NA	193	132	241	347	303	563	299	271	223	219
ENSG00000084623	chr1	32231315	ENST00000373586	1168	AAACC	0	0.0272263	0.00415105	0.0254043	0.0330232	0.00732416	0.00359875	0.0202785	NA	0.0362567	NA	0.019483	0.331062	0.035187	0.0193965	0.0766376	0.0328587	0.0114331	0.0430499	0.167538	0.00868523	0.0190498	0.023807	0.0204007	102	282	144	67	120	66	201	NA	227	NA	193	147	274	364	354	632	318	287	235	236
ENSG00000084623	chr1	32231412	ENST00000373586	1265	GAACC	0	0.438985	0.647782	0.405215	0.315115	0.100347	0.273242	0.320574	NA	0.457562	0.310543	0.210257	0.318997	0.185098	0.423152	0.511593	0.16044	0.230742	0.52041	0.461964	0.254272	0.421963	0.41387	0.157322	104	272	149	66	116	67	211	NA	222	51	201	142	270	381	343	619	315	279	240	238
ENSG00000084623	chr1	32231482	ENST00000373586	1335	AAACT	0	0.0983022	0.392784	0.101901	0.0522884	0.54845	0.168532	0.237142	0.0944914	0.196042	0.2086	0.0728137	0.251551	0.218451	0.0815101	0.0612987	0.370273	0.0640388	0.127877	0.085659	0.129952	0.16848	0.0861805	0.0439316	108	296	157	70	132	68	221	50	225	54	220	151	284	388	354	652	342	295	254	245
ENSG00000084623	chr1	32231557	ENST00000373586	1410	GAACT	0	0.646297	0.487535	0.611031	0.831557	0.497188	0.569687	0.634662	0.611375	0.524295	0.832615	0.46275	0.787379	0.687737	0.557752	0.806905	0.245158	0.847256	0.719901	0.476829	0.726246	0.6735	0.658648	0.430864	119	277	162	70	137	71	222	51	249	53	223	150	296	410	351	645	347	281	257	258
ENSG00000175130	chr1	32336042	ENST00000329421	337	AGACC	0	NA	NA	0.0832367	0.0456744	0.0584831	0.0609812	0.0596946	0.0758105	NA	NA	NA	NA	NA	0.0557392	0.049637	0.0294155	0.036263	0.0729616	NA	NA	NA	0.027808	0.069454	NA	NA	342	146	271	155	439	88	NA	NA	NA	NA	NA	66	70	130	262	280	NA	NA
ENSG00000175130	chr1	32335994	ENST00000329421	385	TGACC	0	NA	NA	0.087064	0.408808	0.286339	0.42392	0.171113	0.248144	NA	NA	NA	NA	NA	0.207592	0.278521	0.148821	0.120174	0.210208	NA	NA	NA	0.193893	0.13888	NA	NA	343	144	292	164	463	93	NA	NA	NA	NA	NA	76	75	130	284	288	NA	NA
ENSG00000175130	chr1	32335069	ENST00000329421	461	AGACT	1	NA	NA	0.534176	0.618881	0.273401	0.380249	0.267104	0.471414	NA	NA	NA	NA	NA	0.386199	0.288289	0.555601	0.220495	0.255289	NA	NA	NA	0.369141	0.278648	NA	NA	360	141	291	166	468	91	NA	NA	NA	NA	NA	75	73	132	298	279	NA	NA
ENSG00000175130	chr1	32335025	ENST00000329421	505	GAACA	1	NA	NA	0.298376	0.363704	0.172522	0.264409	0.304603	0.111552	NA	NA	NA	NA	NA	0.173927	0.163664	0.16308	0.364968	0.274717	NA	NA	NA	0.145285	0.167018	NA	NA	314	124	264	138	395	82	NA	NA	NA	NA	NA	64	67	109	238	253	NA	NA
ENSG00000175130	chr1	32334932	ENST00000329421	598	AGACC	0	NA	NA	0.133046	0.0418516	0.0326043	0.0736806	0.0787203	0.0601247	NA	NA	NA	NA	NA	0.0823325	0.388275	0.28003	0.0324998	0.135518	NA	NA	0.0579669	0.0461714	0.0294591	NA	NA	380	156	322	177	487	99	NA	NA	NA	NA	NA	84	82	144	328	309	NA	NA
ENSG00000175130	chr1	32334726	ENST00000329421	804	GAACC	1	NA	0.494563	0.711228	0.787716	0.520579	0.798744	0.832613	0.86437	NA	NA	NA	NA	0.57368	0.732141	0.693822	0.691812	0.468058	0.657241	0.504289	0.519409	0.710845	0.830719	0.729422	NA	55	451	172	409	186	543	126	NA	NA	NA	NA	50	105	101	166	379	346	57	53
ENSG00000175130	chr1	32334558	ENST00000329421	972	AAACT	1	NA	0.851002	0.911338	0.953375	0.965085	0.913626	0.987629	0.804076	NA	NA	NA	NA	0.796107	0.908975	0.878769	0.90841	0.926723	0.837598	0.887283	0.928915	0.732696	0.818289	0.832863	NA	61	470	184	428	204	572	138	NA	NA	NA	NA	54	116	99	171	396	363	66	63
ENSG00000175130	chr1	32334527	ENST00000329421	1003	GGACC	0	NA	0.25061	0.219503	0.498365	0.326984	0.358284	0.571645	0.559256	NA	NA	NA	NA	0.613801	0.3607	0.340832	0.832146	0.748727	0.595603	0.638032	0.391988	0.214185	0.674381	0.582814	NA	59	448	174	414	183	529	123	NA	NA	NA	NA	50	112	99	157	399	353	64	63
ENSG00000175130	chr1	32334200	ENST00000329421	1330	AAACC	0	NA	0.0787767	0.161205	0.0265706	0.01188	0.0260399	0.0544423	0.011175	NA	NA	NA	NA	0.13642	0.0356793	0.0357431	0.0327977	0.0147762	0.160185	0.0146965	0.0767524	0.0119084	0.00647599	0.0564308	NA	68	497	195	454	202	568	134	NA	NA	NA	NA	53	118	115	184	453	378	78	72
ENSG00000175130	chr1	32334126	ENST00000329421	1404	GGACA	0	NA	0.0519555	0.594468	0.611504	0.0365574	0.50085	0.695504	0.512556	NA	NA	NA	NA	0.109386	0.267145	0.380977	0.39211	0.277343	0.125229	0.37245	0.496303	0.832957	0.14923	0.474964	NA	66	516	202	471	212	602	144	NA	NA	NA	NA	53	124	125	184	476	394	79	78
ENSG00000175130	chr1	32334081	ENST00000329421	1449	AAACC	0	NA	0.0157807	0.0424126	0.0654722	0.0084523	0.030404	0.0142617	0.00972122	NA	NA	NA	NA	0.0234331	0.010895	0.024035	0.0351381	0.0196342	0.0272058	0.00892288	0.0193365	0.142514	0.0301752	0.017563	NA	59	459	189	407	188	522	122	NA	NA	NA	NA	50	113	104	171	425	364	71	70
ENSG00000175130	chr1	32334045	ENST00000329421	1485	TGACT	0	NA	0.177931	0.400099	0.0661589	0.135177	0.244581	0.267584	0.233667	NA	NA	NA	NA	0.411898	0.312848	0.111877	0.352606	0.278425	0.25015	0.292614	0.478167	0.389956	0.316537	0.260547	NA	59	497	202	440	207	576	131	NA	NA	NA	NA	52	118	117	178	458	404	78	77
ENSG00000175130	chr1	32333993	ENST00000329421	1537	AAACA	0	NA	0.00871187	0.0188516	0.0211245	0.00422746	0.021517	0.0348995	0.00737786	NA	NA	NA	NA	NA	0.00225317	0.020123	0.00805855	0.010892	0.0312538	0.00752199	0.0190951	0.0226261	0.0121205	0.00274944	NA	60	467	180	414	199	537	127	NA	NA	NA	NA	NA	112	110	170	433	368	68	77
ENSG00000175130	chr1	32333955	ENST00000329421	1575	TAACT	0	NA	0.293562	0.459036	0.392812	0.151119	0.233829	0.331059	0.561008	NA	NA	NA	NA	0.298596	0.0971079	0.181362	0.413897	0.14438	0.742035	0.0546879	0.0989378	0.124818	0.161336	0.122851	NA	63	497	199	444	213	585	126	NA	NA	NA	NA	54	116	116	182	463	397	79	75
ENSG00000175130	chr1	32333940	ENST00000329421	1590	AAACC	0	NA	NA	0.0111558	0.00651443	0.00491834	0.00567341	0.00820124	0.00473088	NA	NA	NA	NA	NA	0.00758815	0.00228858	0.0517449	0.0162522	0.00503165	0.00783855	0.00577444	0.0105016	0.0570163	0.0282597	NA	NA	380	169	366	162	458	99	NA	NA	NA	NA	NA	97	96	156	358	319	66	65
ENSG00000175130	chr1	32333909	ENST00000329421	1621	TAACT	0	NA	0.316057	0.411341	0.231621	0.111552	0.28603	0.260751	0.108451	NA	NA	NA	NA	NA	0.317839	0.104409	0.235136	0.146852	0.337676	0.188952	0.338007	0.260617	0.385302	0.342054	NA	52	448	184	385	191	526	105	NA	NA	NA	NA	NA	90	87	161	265	364	76	75
ENSG00000175130	chr1	32333900	ENST00000329421	1630	AAACC	0	NA	0.0520644	0.0246392	0.0404152	0.0122233	0.0240549	0.0398064	0.017889	NA	NA	NA	NA	NA	0.0446933	0.0291495	0.0513015	0.0178511	0.0222915	0.103647	0.0163856	0.0489945	0.00584084	0.0121046	NA	52	366	151	331	157	436	92	NA	NA	NA	NA	NA	91	79	143	302	317	60	65
ENSG00000175130	chr1	32333871	ENST00000329421	1659	TAACA	0	NA	0.00961477	0.0160299	0.0038591	0.00408649	0.00620854	0.0143808	0.00296932	NA	NA	NA	NA	0.0068016	0.00684375	0.00447321	0.0120633	0.0248052	0.0137034	0.00508845	0.00693619	0.00423449	0.0195888	0.00825846	NA	50	478	187	416	196	559	122	NA	NA	NA	NA	50	111	99	154	436	356	71	77
ENSG00000116560	chr1	35189047	ENST00000357214	1751	GAACT	0	NA	0.157516	0.276579	0.408365	0.31519	0.518526	0.247953	NA	0.094194	NA	0.617728	NA	0.169914	0.0979575	0.259359	0.373719	0.177512	0.720393	NA	NA	0.512896	0.0506061	0.300272	NA	111	80	61	68	52	126	NA	77	NA	52	NA	60	110	123	229	78	79	NA	NA
ENSG00000116560	chr1	35188027	ENST00000357214	1859	GAACA	0	0.0593379	0.0525928	0.0514661	0.0851203	0.108052	0.0768669	0.252727	NA	0.0367009	NA	0.108501	0.103633	0.0497738	0.0717541	0.0752178	0.131843	0.411405	0.0888066	0.0979657	0.190368	0.142551	0.16939	0.248806	56	143	100	69	82	59	166	NA	89	NA	76	55	104	137	160	263	95	107	62	56
ENSG00000116560	chr1	35187241	ENST00000357214	1924	AGACA	0	0.00505507	0.0234307	0.0144852	0.019441	0.155898	0.00891459	0.0197749	NA	0.0337552	NA	0.00986385	0.0112576	0.128414	0.0181992	0.0156695	0.0145916	0.00627476	0.0104792	0.0375277	0.0174299	0.0396568	0.0115317	0.221701	53	148	100	70	85	60	165	NA	88	NA	77	56	103	139	159	261	103	106	67	68
ENSG00000116560	chr1	35187211	ENST00000357214	1954	GAACA	0	0.44095	0.57789	0.503568	0.578775	0.775781	0.402868	0.500205	NA	0.40851	NA	0.502155	0.491389	0.374754	0.837706	0.548461	0.695183	0.586126	0.421973	0.742566	0.698316	0.584315	0.703095	0.291562	57	157	104	71	93	64	178	NA	93	NA	81	57	108	150	166	275	107	111	70	72
ENSG00000116560	chr1	35187005	ENST00000357214	2080	TGACA	0	0.237574	0.230378	0.100128	0.0282353	0.0408506	0.0315831	0.0279636	NA	0.00389677	NA	0.14538	0.174716	0.0605315	0.183797	0.421137	0.18014	0.051779	0.125885	0.0965239	0.0233054	0.0536565	0.0802204	0.097544	61	177	109	78	105	59	184	NA	102	NA	95	64	122	158	180	296	112	113	81	80
ENSG00000116560	chr1	35184549	ENST00000357214	2129	GGACA	0	0.508442	0.082546	0.238115	0.649712	0.100037	0.0327712	0.0791861	0.414757	0.362296	NA	0.299797	0.411308	0.432013	0.327029	0.318743	0.103904	0.262121	0.248115	0.0517116	0.397095	0.0200158	0.394171	0.485887	59	171	100	75	107	63	177	50	98	NA	94	59	129	150	183	282	100	110	82	79
ENSG00000116560	chr1	35184521	ENST00000357214	2157	GAACT	0	0.551545	0.767525	0.589628	0.454811	0.231795	0.400166	0.782741	0.51304	0.755005	NA	0.609667	0.352499	0.236462	0.622079	0.471718	0.379141	0.498391	0.533791	0.602123	0.74605	0.827328	0.515264	0.483788	71	204	122	82	114	66	190	56	112	NA	105	63	137	166	195	318	124	125	102	88
ENSG00000116560	chr1	35184475	ENST00000357214	2203	AAACA	0	0.0272938	0.0303982	0.0212637	0.0574876	0.0129006	0.0310863	0.0325905	0.0135673	0.0123708	NA	0.0130882	0.0308864	0.00951898	0.0574235	0.0209722	0.162885	0.0174697	0.0519974	0.00891548	0.0135776	0.0329347	0.0199489	0.0112106	72	204	124	83	115	67	203	55	113	NA	102	65	139	175	195	321	126	125	108	89
ENSG00000116560	chr1	35184468	ENST00000357214	2210	AAACC	0	0.00944561	0.0191712	0.0158046	0.0263866	0.00309187	0.0112763	0.00805116	0.0105626	0.00827652	NA	0.0113537	0.0247797	0.00636524	0.0050512	0.0224321	0.0366831	0.0116006	0.014646	0.00466973	0.0363217	0.0145101	0.0109558	0.00888002	69	199	115	78	116	67	196	51	106	NA	95	63	134	168	190	310	123	123	94	87
ENSG00000116560	chr1	35184338	ENST00000357214	2340	TGACC	0	0.159453	0.0940584	0.16787	0.245893	0.203907	0.250126	0.0295529	0.0289969	0.0838842	NA	0.0706196	0.361354	0.0812861	0.0637464	0.0961782	0.162455	0.11212	0.144837	0.118334	0.153778	0.168985	0.0838388	0.0315234	71	204	125	74	117	67	205	56	106	NA	103	64	131	167	191	317	126	119	110	91
ENSG00000116560	chr1	35184279	ENST00000357214	2399	GAACA	0	0.102399	0.0751509	0.161538	0.120005	0.103739	0.102902	0.0765827	0.104479	0.0209625	NA	0.0823654	0.328748	0.0983102	0.0548016	0.0669292	0.0944657	0.0759124	0.144785	0.0852859	0.0850377	0.313154	0.231133	0.151431	64	191	116	81	117	69	209	58	110	NA	103	65	128	172	186	307	117	122	108	97
ENSG00000126067	chr1	35631314	ENST00000373237	656	TAACT	0	0.0939293	0.0926185	0.106421	0.15727	0.0391814	0.0893019	0.0822465	NA	0.21769	NA	0.161222	0.100753	0.114981	0.0963959	0.0866032	0.0449427	0.112448	0.18852	0.0655609	0.173281	NA	0.0762621	0.0599675	72	191	151	72	115	50	168	NA	178	NA	161	94	240	269	278	486	283	221	195	178
ENSG00000126067	chr1	35609279	ENST00000373237	826	TGACT	0	0.372353	0.493803	0.440066	0.402372	0.193084	0.202837	0.405097	NA	0.37625	NA	0.45772	0.364743	0.363974	0.315274	0.359182	0.58064	0.125177	0.640511	0.106893	0.583927	NA	0.132394	0.381943	68	183	148	69	115	51	169	NA	182	NA	155	92	232	267	272	472	274	213	194	179
ENSG00000126067	chr1	35605257	ENST00000373237	885	GAACT	0	0.659367	0.747563	0.5762	0.470957	0.572733	0.422565	0.355427	NA	0.546346	NA	0.578006	0.679645	0.582042	0.560535	0.524447	0.746521	0.407365	0.698219	0.611058	0.356623	NA	0.681218	0.578191	70	193	152	71	115	51	172	NA	180	NA	161	94	236	273	272	487	276	221	195	181
ENSG00000126067	chr1	35603295	ENST00000373237	989	TAACA	0	0.00428975	0.0063042	0.00643444	0.00526786	0.0027678	0.00401556	0.00700235	NA	0.00231057	NA	0.00413203	0.00147206	0.00541079	0.00320768	0.00442445	0.0136834	0.00100344	0.00282067	0.002904	0.00192547	NA	0.00564986	0.00534242	72	191	155	69	117	51	171	NA	183	NA	161	94	244	277	274	493	290	224	200	182
ENSG00000126067	chr1	35603267	ENST00000373237	1017	TAACA	0	0.170876	0.0783482	0.111969	0.0686642	0.0477209	0.100329	0.115404	NA	0.0804339	NA	0.0182842	0.0595916	0.0751738	0.0676277	0.0630908	0.0414572	0.0528936	0.110867	0.125328	0.0573535	NA	0.0606192	0.0337162	72	194	156	71	117	52	170	NA	182	NA	160	97	244	275	281	495	289	228	202	184
ENSG00000126067	chr1	35603236	ENST00000373237	1048	GAACT	0	0.478079	0.600826	0.350624	0.324886	0.311666	0.509174	0.494566	NA	0.214872	NA	0.569714	0.563406	0.649772	0.529874	0.53462	0.559651	0.37887	0.385866	0.492803	0.263802	NA	0.340838	0.444785	71	190	153	71	115	50	167	NA	184	NA	159	97	243	274	278	489	281	224	200	180
ENSG00000116898	chr1	36461291	ENST00000373116	434	AGACT	0	0.33959	0.583259	0.572832	NA	0.273987	0.315236	0.147478	NA	0.622209	NA	0.582395	0.872224	0.234723	0.0988424	0.598943	0.590083	0.216823	0.401285	0.333306	0.0951049	0.588104	0.661647	0.163908	58	124	107	NA	94	50	133	NA	85	NA	60	54	118	137	125	247	87	78	72	78
ENSG00000116898	chr1	36457944	ENST00000373116	584	GAACA	0	0.228009	0.266111	0.372124	NA	0.229727	0.245522	0.510817	NA	0.259558	NA	0.165293	0.335686	0.302103	0.348031	0.24854	0.366962	0.230035	0.345294	0.341361	0.764094	0.258858	0.561593	0.237337	60	128	103	NA	93	50	137	NA	79	NA	62	52	122	129	131	255	95	81	78	80
ENSG00000116898	chr1	36456377	ENST00000373116	607	GGACA	0	0.209529	0.380008	0.291997	NA	0.530609	0.220284	0.467682	NA	0.233398	NA	0.535173	NA	0.441354	0.204064	0.395351	0.512578	0.293968	0.359229	0.573514	0.512346	0.319561	0.516712	0.273149	58	121	95	NA	75	50	116	NA	78	NA	50	NA	108	128	128	232	80	76	71	77
ENSG00000116898	chr1	36456210	ENST00000373116	774	TGACC	0	0.35476	0.146844	0.0627601	NA	0.0620585	0.200269	0.0347689	NA	0.17737	NA	0.171969	0.183028	0.216137	0.109737	0.206547	0.167984	0.228741	0.121113	0.167208	0.192073	0.276121	0.100462	0.17907	59	129	104	NA	90	50	136	NA	84	NA	59	51	116	139	137	259	92	82	81	83
ENSG00000116898	chr1	36455913	ENST00000373116	810	AGACT	0	0.282491	0.400291	0.422184	NA	0.311081	0.307164	0.36804	NA	0.339412	NA	0.461616	0.474971	0.294832	0.38393	0.324797	0.30283	0.398791	0.27236	0.267106	0.442879	0.491651	0.405131	0.105787	61	129	101	NA	88	53	134	NA	84	NA	57	50	122	135	136	255	88	83	82	85
ENSG00000116898	chr1	36455840	ENST00000373116	883	GAACC	0	0.367436	0.478553	0.273578	NA	0.203933	0.558775	0.742977	NA	0.341029	NA	0.487614	NA	0.60125	0.421809	0.484539	0.47503	0.375041	0.459838	0.404792	0.365424	0.623921	0.318432	0.290297	59	116	103	NA	84	51	129	NA	81	NA	58	NA	115	126	120	219	92	70	76	82
ENSG00000174574	chr1	38998223	ENST00000432648	430	AGACA	0	NA	NA	0.14713	0.0597429	0.0993374	0.238304	0.124658	NA	NA	NA	NA	NA	NA	NA	NA	0.209438	0.0448004	0.0743306	NA	NA	NA	NA	NA	NA	NA	68	61	100	51	126	NA	NA	NA	NA	NA	NA	NA	NA	53	91	97	NA	NA
ENSG00000174574	chr1	39001050	ENST00000432648	597	AGACT	0	NA	NA	0.0630124	0.0298135	0.114853	0.2459	0.0923114	NA	NA	NA	NA	NA	NA	NA	NA	0.0225746	0.168882	0.113581	NA	NA	NA	NA	NA	NA	NA	71	64	101	51	125	NA	NA	NA	NA	NA	NA	NA	NA	53	103	96	NA	NA
ENSG00000174574	chr1	39003348	ENST00000432648	655	GAACA	0	NA	NA	0.106978	0.110802	0.156293	0.0718132	0.154678	NA	NA	NA	NA	NA	NA	NA	NA	0.27867	0.173538	0.211432	NA	NA	NA	NA	NA	NA	NA	73	66	101	52	129	NA	NA	NA	NA	NA	NA	NA	NA	58	110	104	NA	NA
ENSG00000174574	chr1	39004087	ENST00000432648	768	TGACC	0	NA	NA	0.223078	0.287816	0.290045	0.175938	0.145276	NA	NA	NA	NA	NA	NA	NA	NA	0.2713	0.166178	0.203412	NA	NA	NA	NA	NA	NA	NA	66	62	101	50	126	NA	NA	NA	NA	NA	NA	NA	NA	57	111	107	NA	NA
ENSG00000174574	chr1	39004164	ENST00000432648	845	GAACA	0	NA	NA	0.73292	0.296348	0.622613	0.25187	0.245812	NA	NA	NA	NA	NA	NA	NA	NA	0.610169	0.614737	0.586739	NA	NA	NA	NA	NA	NA	NA	73	66	99	51	128	NA	NA	NA	NA	NA	NA	NA	NA	56	105	102	NA	NA
ENSG00000174574	chr1	39004215	ENST00000432648	896	AAACT	1	NA	NA	0.686768	0.93879	0.871317	0.917764	0.765806	NA	NA	NA	NA	NA	NA	0.819731	NA	0.989644	0.76109	0.848658	NA	NA	NA	NA	NA	NA	NA	78	69	105	53	138	NA	NA	NA	NA	NA	NA	52	NA	62	117	110	NA	NA
ENSG00000174574	chr1	39004263	ENST00000432648	944	AAACA	0	NA	NA	0.132047	0.0188836	0.020299	0.209416	0.0144348	NA	NA	NA	NA	NA	NA	NA	NA	0.021402	0.0614314	0.0220487	NA	NA	NA	NA	NA	NA	NA	77	68	104	50	138	NA	NA	NA	NA	NA	NA	NA	NA	63	109	105	NA	NA
ENSG00000174574	chr1	39004295	ENST00000432648	976	AAACA	0	NA	NA	0.0948447	0.0176376	0.0111962	0.00885063	0.0108399	NA	NA	NA	NA	NA	NA	NA	NA	0.00977653	0.0139763	0.018787	NA	NA	NA	NA	NA	NA	NA	77	69	107	53	142	NA	NA	NA	NA	NA	NA	NA	NA	64	118	109	NA	NA
ENSG00000174574	chr1	39004511	ENST00000432648	1192	AAACA	0	NA	NA	0.00814772	0.0204005	0.0121952	0.0141123	0.0314774	0.00485241	NA	NA	NA	NA	NA	NA	0.0087685	0.0129317	0.0101745	0.0250422	NA	NA	NA	NA	NA	NA	NA	82	70	116	55	147	51	NA	NA	NA	NA	NA	NA	51	70	127	114	NA	NA
ENSG00000174574	chr1	39004550	ENST00000432648	1231	TGACC	0	NA	NA	0.108599	0.154014	0.319649	0.269761	0.109196	NA	NA	NA	NA	NA	NA	NA	0.396529	0.213465	0.125256	0.455285	NA	NA	NA	NA	NA	NA	NA	72	67	102	52	129	NA	NA	NA	NA	NA	NA	NA	50	61	116	107	NA	NA
ENSG00000174574	chr1	39004565	ENST00000432648	1246	TAACA	0	NA	NA	0.0171288	0.0156728	0.0203539	0.0300338	0.0215633	0.0278433	NA	NA	NA	NA	NA	NA	0.01437	0.0236534	0.0141034	0.0458182	NA	NA	NA	NA	NA	NA	NA	81	74	113	55	149	51	NA	NA	NA	NA	NA	NA	53	67	126	115	NA	NA
ENSG00000174574	chr1	39004607	ENST00000432648	1288	GGACT	0	NA	NA	0.880318	0.466798	0.648418	0.725972	0.780479	NA	NA	NA	NA	NA	NA	NA	0.7575	0.513351	0.611522	0.676682	NA	NA	NA	NA	NA	NA	NA	78	67	108	52	139	NA	NA	NA	NA	NA	NA	NA	53	65	121	114	NA	NA
ENSG00000174574	chr1	39004648	ENST00000432648	1329	GGACA	0	NA	NA	0.438754	0.0840382	0.476275	0.685725	0.226161	0.310984	NA	NA	NA	NA	NA	NA	0.461942	0.433374	0.0374082	0.281044	NA	NA	NA	NA	NA	NA	NA	82	63	108	55	135	51	NA	NA	NA	NA	NA	NA	52	68	109	109	NA	NA
ENSG00000174574	chr1	39004722	ENST00000432648	1403	GAACA	0	NA	NA	0.12323	0.138568	0.115071	0.327078	0.18518	0.103639	NA	NA	NA	NA	NA	0.255371	0.209053	0.144987	0.464205	0.282403	NA	NA	NA	NA	NA	NA	NA	87	70	118	57	146	54	NA	NA	NA	NA	NA	50	59	72	130	122	NA	NA
ENSG00000174574	chr1	39004726	ENST00000432648	1407	AAACT	0	NA	NA	0.128916	0.0867497	0.0424091	0.0530768	0.109113	0.0885605	NA	NA	NA	NA	NA	NA	0.102377	0.0300551	0.0486373	0.0585026	NA	NA	NA	NA	NA	NA	NA	82	68	104	53	145	51	NA	NA	NA	NA	NA	NA	57	73	121	113	NA	NA
ENSG00000174574	chr1	39004744	ENST00000432648	1425	TGACA	0	NA	NA	0.0946282	0.0675079	0.0487373	0.112387	0.0319861	0.0159466	NA	NA	NA	NA	NA	0.0409073	0.0345361	0.193552	0.0386855	0.110795	NA	NA	NA	NA	NA	NA	NA	93	71	118	56	154	54	NA	NA	NA	NA	NA	50	60	74	133	125	NA	NA
ENSG00000174574	chr1	39004752	ENST00000432648	1433	GGACT	0	NA	NA	0.637407	0.53716	0.375532	0.514724	0.548408	NA	NA	NA	NA	NA	NA	NA	0.425761	0.670279	0.4233	0.534806	NA	NA	NA	NA	NA	NA	NA	86	68	109	51	139	NA	NA	NA	NA	NA	NA	NA	60	69	122	113	NA	NA
ENSG00000174574	chr1	39004784	ENST00000432648	1465	TGACT	0	NA	NA	0.283407	0.165179	0.296742	0.368714	0.214774	0.313618	NA	NA	NA	NA	NA	NA	0.312804	0.459148	0.289265	0.444188	NA	NA	NA	NA	NA	NA	NA	86	63	111	57	140	54	NA	NA	NA	NA	NA	NA	61	71	119	114	NA	NA
ENSG00000174574	chr1	39004856	ENST00000432648	1537	GGACA	0	NA	NA	0.439255	0.0848086	0.43757	0.481043	0.752146	0.572407	NA	NA	NA	NA	NA	NA	0.411614	0.15787	0.262178	0.698362	NA	NA	NA	NA	NA	NA	NA	84	66	109	55	145	55	NA	NA	NA	NA	NA	NA	63	77	125	121	NA	NA
ENSG00000174574	chr1	39004863	ENST00000432648	1544	GAACC	0	NA	NA	0.380175	0.282766	0.219575	0.196853	0.164762	0.374378	NA	NA	NA	NA	NA	0.150045	0.288174	0.772894	0.427448	0.351267	NA	NA	NA	NA	NA	NA	NA	91	69	117	58	149	56	NA	NA	NA	NA	NA	50	62	73	128	123	NA	NA
ENSG00000174574	chr1	39005107	ENST00000432648	1788	AGACC	0	NA	NA	0.215635	0.0692885	0.148742	0.175537	0.112789	0.0900136	NA	NA	NA	NA	NA	0.0871568	0.1175	0.195684	0.103586	0.102787	NA	NA	NA	NA	NA	NA	NA	99	73	126	60	157	57	NA	NA	NA	NA	NA	51	68	92	136	133	NA	NA
ENSG00000174574	chr1	39005130	ENST00000432648	1811	AAACC	0	NA	NA	0.00733626	0.00622833	0.00430596	0.0104253	0.00921357	0.00571191	NA	NA	NA	NA	NA	0.0159124	0.0351495	0.0124779	0.00799191	0.00574332	NA	NA	NA	NA	NA	NA	NA	96	70	115	63	142	52	NA	NA	NA	NA	NA	52	66	86	132	132	NA	NA
ENSG00000174574	chr1	39005229	ENST00000432648	1910	GAACC	0	NA	NA	0.483251	0.611195	0.619822	0.346354	0.56754	0.4581	NA	NA	NA	NA	NA	0.482948	0.420083	0.452423	0.768779	0.656195	0.637769	NA	0.478991	NA	NA	NA	NA	99	73	126	68	151	58	NA	NA	NA	NA	NA	55	67	90	148	134	53	NA
ENSG00000174574	chr1	39005298	ENST00000432648	1979	AGACT	0	NA	NA	0.268346	0.42506	0.0891073	0.307943	0.0931193	0.362835	NA	NA	NA	NA	NA	0.157501	0.403908	0.491819	0.312093	0.635687	0.387768	NA	0.246362	NA	NA	NA	NA	100	78	139	69	164	62	NA	NA	NA	NA	NA	61	73	99	151	141	52	NA
ENSG00000174574	chr1	39005323	ENST00000432648	2004	AAACA	0	NA	NA	0.032541	0.0706756	0.0729116	0.10657	0.0556712	0.012464	NA	NA	NA	NA	0.0176263	0.0219483	0.0353866	0.0975372	0.0357116	0.22244	0.0454767	NA	0.130237	NA	NA	NA	NA	100	73	130	68	156	57	NA	NA	NA	NA	51	50	62	86	128	134	57	NA
ENSG00000174574	chr1	39005463	ENST00000432648	2144	GAACA	0	NA	NA	0.275594	0.114738	0.12794	0.142445	0.210457	0.106191	NA	NA	NA	NA	NA	0.11687	0.0963275	0.134375	0.154766	0.0690436	0.125003	NA	0.138871	NA	NA	NA	NA	99	67	122	67	136	55	NA	NA	NA	NA	NA	58	66	98	147	126	59	NA
ENSG00000174574	chr1	39005524	ENST00000432648	2205	TGACT	0	NA	NA	0.319401	0.700589	0.474241	0.167388	0.477775	0.2373	NA	NA	NA	NA	NA	0.35994	0.643919	0.515988	0.344705	0.460533	0.535928	0.470017	0.400251	NA	NA	NA	NA	102	75	130	76	161	53	NA	NA	NA	NA	NA	58	72	90	154	128	59	50
ENSG00000174574	chr1	39005535	ENST00000432648	2216	GGACC	0	NA	NA	0.146883	0.224412	0.232633	0.122474	0.237102	0.169065	NA	NA	NA	NA	NA	0.182201	0.270994	0.150733	0.335351	0.333675	0.208925	0.0939112	0.271049	NA	NA	NA	NA	113	74	139	79	175	61	NA	NA	NA	NA	NA	64	76	109	168	142	65	55
ENSG00000174574	chr1	39005708	ENST00000432648	2389	AGACA	0	NA	NA	0.256027	0.0581843	0.0666614	0.104922	0.0979005	0.0498223	NA	NA	NA	NA	NA	0.271834	0.280515	0.591763	0.161384	0.344811	0.568884	0.0946835	0.241419	NA	NA	NA	NA	107	75	136	76	171	61	NA	NA	NA	NA	NA	62	81	104	169	152	67	55
ENSG00000174574	chr1	39005787	ENST00000432648	2468	TGACT	0	NA	NA	0.276719	0.231377	0.174007	0.336571	0.255504	0.301637	NA	NA	NA	NA	NA	0.592317	0.399644	0.397133	0.195664	0.447547	0.319716	0.16562	0.206621	NA	NA	NA	NA	113	79	140	79	179	60	NA	NA	NA	NA	NA	66	79	111	175	158	67	59
ENSG00000174574	chr1	39005798	ENST00000432648	2479	TAACC	0	NA	NA	0.000930071	0.00749749	0.000369489	0.000548363	0.00102395	0.00031817	NA	NA	NA	NA	0.00165498	0.000454307	0.000593603	0.000432491	0.000308335	0.00258058	0.000451624	0.00106555	0.000926495	NA	NA	NA	NA	116	81	140	76	174	62	NA	NA	NA	NA	52	65	82	110	173	155	68	62
ENSG00000174574	chr1	39005805	ENST00000432648	2486	AAACT	0	NA	NA	0.227976	0.527725	0.124241	0.110175	0.124136	0.235685	NA	NA	NA	NA	NA	0.567191	0.20834	0.539423	0.239035	0.192094	0.162833	0.0545623	0.0877466	NA	NA	NA	NA	113	76	135	74	168	63	NA	NA	NA	NA	NA	65	73	100	166	147	65	60
ENSG00000174574	chr1	39005847	ENST00000432648	2528	TAACA	0	NA	NA	0.00317216	0.00182766	0.00682217	0.0033803	0.000917315	0.00282854	NA	NA	NA	NA	NA	0.00115252	0.00185519	0.00124866	0.0065943	0.00102437	0.00601172	0.00396705	0.0067718	NA	NA	NA	NA	106	79	133	71	168	59	NA	NA	NA	NA	NA	62	74	96	161	132	65	58
ENSG00000174574	chr1	39005863	ENST00000432648	2544	AAACA	0	NA	NA	0.00955355	0.0202315	0.0740505	0.0138689	0.00740987	0.0176819	NA	NA	NA	NA	NA	0.0294411	0.0169621	0.0585498	0.016616	0.0515329	0.0442762	NA	0.0262598	NA	NA	NA	NA	110	76	132	73	166	60	NA	NA	NA	NA	NA	66	62	76	164	103	54	NA
ENSG00000168653	chr1	39028738	ENST00000372967	96	GGACA	0	0.0610706	0.0281201	0.0475285	0.0274307	0.00712367	0.00759645	0.251845	NA	0.0365031	NA	0.108302	NA	0.00643945	0.0681655	0.420909	0.279557	0.0567311	0.0372515	0.245497	0.0436416	0.0866077	0.0512835	0.163091	66	155.5	160.5	63	115.5	59	212.5	NA	118.5	NA	82	NA	133	159.5	175.5	319	165	168.5	122	111.5
ENSG00000168653	chr1	39028762	ENST00000372967	120	TAACA	0	0.0368579	0.0460463	0.0310034	0.0241245	0.0178881	0.0410748	0.0160833	NA	0.0113861	NA	0.0152488	NA	0.0279785	0.017421	0.0119439	0.0553858	0.0114105	0.0255091	0.00851949	0.0203968	0.0171306	0.0310278	0.016098	74	168.5	171.5	66	125.5	62.5	226.5	NA	123.5	NA	94	NA	139	167.5	190.5	337	186	171.5	138.5	120.5
ENSG00000168653	chr1	39028779	ENST00000372967	137	TGACA	0	0.0738342	0.0407693	0.0520971	0.0199148	0.0489813	0.0130036	0.0155846	NA	0.0293468	NA	0.036379	NA	0.0181809	0.0436238	0.0405028	0.0688025	0.0542272	0.0192345	0.079453	0.0155022	0.0646777	0.0153834	0.0858265	69.5	157	162.5	62.5	120	62.5	210	NA	119.5	NA	90.5	NA	136	166	178	324	177.5	165	131.5	114
ENSG00000168653	chr1	39028796	ENST00000372967	154	GAACA	0	0.464962	0.548692	0.576034	0.583454	0.413477	0.619373	0.414764	NA	0.507445	NA	0.486757	0.649739	0.388569	0.398627	0.579249	0.431111	0.41767	0.513043	0.606078	0.515915	0.467693	0.669563	0.513942	74.5	168.5	171	67	124.5	61.5	225	NA	124	NA	98.5	50	143.5	165.5	192.5	337.5	186	174.5	138	122
ENSG00000168653	chr1	39034497	ENST00000372967	404	GAACA	0	0.302098	0.289084	0.463343	0.323717	0.350703	0.361544	0.440719	NA	0.226723	NA	0.232451	0.299019	0.357688	0.273246	0.208551	0.224596	0.333384	0.287132	0.184082	0.376308	0.215805	0.373883	0.299267	71.5	161	172	65	127.5	61	226.5	NA	126.5	NA	93.5	51	131.5	174.5	188	336.5	185.5	167	149.5	126.5
ENSG00000065978	chr1	42697187	ENST00000436427	813	TGACA	0	0.19871	0.229675	0.12639	0.111099	0.0537106	0.0217377	0.057391	0.0595316	0.0548026	0.0146252	0.099537	0.108202	0.0578587	0.0356827	0.0310319	0.0675408	0.106248	0.23537	0.0418862	0.0203492	0.0640612	0.0495956	0.0203563	176	384	427	204	385.5	184	503	155.5	493	139	458.5	337.5	521.5	519	531.5	546	512.5	496	305	218.5
ENSG00000065978	chr1	42697206	ENST00000436427	832	GAACA	0	0.0175725	0.0250312	0.0473636	0.0221344	0.012016	0.0205826	0.039853	0.0125394	0.0442045	0.0130322	0.0243895	0.0263813	0.0149531	0.0137762	0.0225818	0.299117	0.0155324	0.0488224	0.00938922	0.0419591	0.00994993	0.0849409	0.0144846	186	408.5	463	216	417.5	195	540.5	167	524.5	143.5	497	356	566	556.5	575	583.5	549	525.5	322.5	235.5
ENSG00000065978	chr1	42697215	ENST00000436427	841	AGACC	0	0.0434061	0.0175089	0.0280719	0.033695	0.0175264	0.0224948	0.0173989	0.0240321	0.0251049	0.0362953	0.0600925	0.0238743	0.0238389	0.0231107	0.0411963	0.0287744	0.0175537	0.0255549	0.0456527	0.0185222	0.0230822	0.0193967	0.014746	178.5	398.5	444.5	211	404	185.5	514.5	158	499	137.5	476	343	548.5	534	548.5	561	520.5	508	308	231
ENSG00000065978	chr1	42697248	ENST00000436427	874	AGACC	0	0.0233523	0.0670275	0.0902172	0.0546712	0.0679009	0.0794243	0.0959901	0.109175	0.0948682	0.0602408	0.0427375	0.138355	0.128547	0.049679	0.0648519	0.129185	0.0661654	0.142517	0.0564292	0.0412081	0.093798	0.122765	0.0346205	169	388	426	203.5	396.5	183	503	160	498.5	134	477	340	542	530	542	546.5	512.5	491	303	231.5
ENSG00000065978	chr1	42700799	ENST00000436427	907	AGACA	0	0.128713	0.141606	0.162007	0.183967	0.141936	0.240054	0.140538	0.0589613	0.197151	0.214934	0.168941	0.144675	0.124866	0.14178	0.112707	0.078875	0.142193	0.112386	0.123853	0.0645726	0.0864735	0.0894664	0.114134	175.5	381.5	442	203	399.5	179.5	507	159	490.5	136	464	339.5	533	508.5	538.5	538	513.5	489.5	311	233
ENSG00000065978	chr1	42700851	ENST00000436427	959	AGACC	0	0.0254091	0.129122	0.0326974	0.0450764	0.0251234	0.133833	0.0481621	0.0292691	0.068146	0.0279311	0.041177	0.265378	0.0300939	0.050191	0.0324683	0.0417217	0.0288077	0.101301	0.0704931	0.102897	0.0893207	0.0582163	0.0703122	176	383.5	433	203	390	182	496.5	158.5	471.5	135.5	464	332.5	527	507.5	530	535.5	502.5	490.5	326	233.5
ENSG00000065978	chr1	42700921	ENST00000436427	1029	AAACC	0	0.035722	0.0323918	0.0163688	0.00647617	0.0669849	0.052817	0.0280822	0.00732572	0.10946	0.0155525	0.0167998	0.0365758	0.0873339	0.0197632	0.0136858	0.0625756	0.0575728	0.0521858	0.0372163	0.0415962	0.0146611	0.0197839	0.0746825	180	412	457	207	404	189.5	513.5	163	501	141	495.5	343.5	542.5	541.5	568	579	525.5	516	343	255
ENSG00000065978	chr1	42700928	ENST00000436427	1036	AAACC	0	0.00498822	0.0387179	0.00659791	0.00444387	0.0117168	0.0555884	0.0254793	0.00712311	0.0131835	0.00789611	0.00733444	0.0077201	0.0186957	0.0112898	0.0154741	0.0134321	0.0188148	0.0166545	0.0112588	0.0171912	0.0375773	0.0452389	0.00930689	196.5	443.5	482.5	224.5	439	202.5	549.5	171	535.5	154	528.5	364	579.5	589	604.5	611	573	547.5	380.5	280.5
ENSG00000065978	chr1	42700947	ENST00000436427	1055	AGACA	0	0.140549	0.113641	0.0499129	0.0543705	0.235755	0.137224	0.0638918	0.0451632	0.167143	0.0700846	0.0587211	0.152531	0.0514416	0.0384029	0.0743182	0.101302	0.299426	0.116074	0.173518	0.0515957	0.060504	0.0826322	0.110895	183	420.5	464	214.5	419	193.5	523	169.5	505	142.5	508	345.5	549.5	552.5	562.5	581.5	546.5	516	366	268
ENSG00000065978	chr1	42702030	ENST00000436427	1204	GAACA	0	0.258988	0.327128	0.367004	0.198224	0.262839	0.268548	0.484773	0.24284	0.156014	0.49052	0.428516	0.178496	0.322564	0.295002	0.183782	0.240105	0.231066	0.29883	0.288224	0.146121	0.325554	0.363528	0.278258	191.5	444.5	476	222	438	197	538.5	170	529	145	516	358.5	568.5	575	598	596.5	544	528	405.5	304.5
ENSG00000065978	chr1	42702050	ENST00000436427	1224	AGACC	0	0.0503473	0.168183	0.138502	0.38126	0.230889	0.140105	0.275487	0.05603	0.225385	0.105393	0.10233	0.0745025	0.147985	0.212332	0.201859	0.142742	0.0788693	0.10513	0.274683	0.174145	0.135221	0.102318	0.12137	193	450.5	481	223.5	445.5	195	540.5	174.5	532.5	151.5	528	364	563	578.5	612	605	574	532.5	410.5	311.5
ENSG00000065978	chr1	42702078	ENST00000436427	1252	TGACC	0	0.153714	0.125815	0.146772	0.0873975	0.0499013	0.150238	0.0636434	0.0920234	0.0819272	0.0615259	0.147156	0.0562068	0.084643	0.0456296	0.0653222	0.207572	0.0557207	0.0782286	0.0761904	0.0334514	0.119629	0.048546	0.0495335	175	406	423	198.5	394	181	489.5	157	480.5	132.5	489	325.5	523.5	512	546.5	553.5	503	470	370.5	287.5
ENSG00000065978	chr1	42702092	ENST00000436427	1266	GAACT	0	0.715905	0.200056	0.655237	0.779978	0.614431	0.753273	0.653851	0.558663	0.787923	0.671761	0.857671	0.765476	0.715211	0.813342	0.731661	0.647888	0.723863	0.590191	0.547989	0.707973	0.667493	0.76861	0.725195	193.5	438.5	482.5	230	447	195.5	545.5	174	533.5	147.5	528.5	365.5	572	580.5	604.5	607	563.5	521	414.5	310
ENSG00000065978	chr1	42702162	ENST00000436427	1336	TAACA	0	0.0126254	0.0191898	0.00996991	0.0510178	0.0136086	0.0106557	0.0228316	0.0178024	0.0136581	0.0260707	0.00540063	0.00703443	0.0175341	0.0127955	0.0142631	0.0244028	0.0275923	0.019284	0.015714	0.0187356	0.0140496	0.0108282	0.00605062	203	428.5	490	230	453	198.5	547.5	175	537.5	147.5	532.5	362	572.5	594.5	588.5	607	580	509	419	314
ENSG00000065978	chr1	42702256	ENST00000436427	1430	GAACT	0	0.121969	0.132167	0.439829	0.397746	0.611827	0.363625	0.428735	0.0936062	0.169036	0.28692	0.0827938	0.149966	0.416595	0.252566	0.734558	0.704091	0.402521	0.373229	0.767588	0.349303	0.367873	0.0677785	0.245008	192.5	428	474.5	227.5	447.5	194	543	171.5	527	148.5	525.5	354	570	575	572.5	571.5	559.5	488.5	405	308
ENSG00000065978	chr1	42702315	ENST00000436427	1489	AAACT	0	0.0812824	0.020867	0.301135	0.0862329	0.061163	0.15555	0.0264655	0.0262931	0.0129695	0.0467313	0.0552276	0.0771332	0.0303347	0.0321353	0.028188	0.213586	0.0279355	0.252703	0.0301203	0.0139113	0.0908237	0.0336245	0.0971088	160.5	340	433.5	191	401.5	170.5	491	155	470.5	126	464.5	312	482	514	460	483.5	482.5	406.5	366	282
ENSG00000065978	chr1	42682457	ENST00000321358	30	GGACC	0	0.341978	0.446199	0.26774	0.493375	0.124441	0.309674	0.589483	0.21583	0.204253	0.500487	0.50115	0.384915	0.0375631	0.068224	0.245392	0.241292	0.125778	0.205305	0.255586	0.377248	0.264321	0.154354	0.7079	218	482	605	314	468	267	793	201	772	188	593	485	861	838	641	858	721	706	283	195
ENSG00000065978	chr1	42682584	ENST00000321358	157	AGACC	0	0.250134	0.0556957	0.0860949	0.176004	0.100387	0.0710073	0.0734072	0.0576302	0.103415	0.0555296	0.0164346	0.160269	0.0907761	0.047212	0.0253866	0.0641135	0.0753002	0.232054	0.239106	0.0304996	0.0873848	0.0730309	0.0421807	262	543	677	347	533	305	865	225	847	208	658	537	928	896	777	919	834	797	337	250
ENSG00000065978	chr1	42682717	ENST00000321358	290	GGACA	0	0.430522	0.486042	0.113268	0.430677	0.21938	0.371047	0.171765	0.186999	0.28373	0.229091	0.113667	0.332868	0.408218	0.191962	0.552902	0.218249	0.174649	0.0881927	0.476772	0.419741	0.0526903	0.509513	0.0820602	247	565	668	353	548	297	829	224	869	206	699	535	873	815	779	886	822	803	335	250
ENSG00000065978	chr1	42683420	ENST00000321358	322	GAACA	0	0.251624	0.165363	0.156578	0.239971	0.162029	0.063876	0.15557	0.128421	0.155115	0.221444	0.118162	0.198478	0.170348	0.173753	0.279654	0.185114	0.0655553	0.316109	0.122087	0.133683	0.134504	0.324431	0.0644688	294	594	755	387	605	329	937	253	938	228	745	583	895	938	861	934	931	856	397	273
ENSG00000065978	chr1	42693495	ENST00000321358	374	TGACA	0	0.230001	0.212141	0.046595	0.0171345	0.0595421	0.0199234	0.104971	0.0253333	0.190683	0.114119	0.0252573	0.0358937	0.167157	0.0196767	0.115084	0.267333	0.0477042	0.0526171	0.181493	0.0799176	0.172677	0.122149	0.0914922	271	605	724	375	586	322	913	241	900	216	736	575	899	864	855	903	873	836	397	283
ENSG00000065978	chr1	42696199	ENST00000321358	403	AGACT	0	0.467518	0.494833	0.352027	0.470629	0.442094	0.420854	0.373493	0.131114	0.424084	0.231943	0.687631	0.182679	0.632826	0.614911	0.338838	0.565701	0.177991	0.482581	0.41442	0.310137	0.466009	0.416494	0.205131	252	578	650	348	547	304	817	225	811	208	677	525	834	813	786	430.5	834	782	363	251
ENSG00000065978	chr1	42696218	ENST00000321358	422	TAACC	0	0.0463845	0.00654322	0.043465	0.00334424	0.0400764	0.019803	0.0549474	0.0316354	0.00166333	0.0244563	0.020273	0.026244	0.0100669	0.0168794	0.0412482	0.0317491	0.0332228	0.00152427	0.00156611	0.0137247	0.0134991	0.0228782	0.00615793	314	634	757	384	625	334	922	249	918	235	768	601	473.5	475.5	460	486	925	872	408	298
ENSG00000065978	chr1	42696256	ENST00000321358	460	AGACT	0	0.206002	0.358094	0.370044	0.35491	0.20314	0.267609	0.238902	0.679149	0.298928	0.197446	0.180639	0.192044	0.209476	0.519153	0.388699	0.326137	0.309873	0.133493	0.155772	0.210103	0.332885	0.18495	0.304041	310	662	786	395	339	343	487	264	948	241	786	612	492.5	488	479	506	495.5	899	223.5	311
ENSG00000065978	chr1	42696709	ENST00000321358	560	AGACC	0	0.0992272	0.123365	0.0582799	0.100562	0.063434	0.0854712	0.108999	0.0784906	0.113008	0.0986224	0.054647	0.085447	0.0464423	0.0950542	0.0637082	0.0425856	0.102117	0.0636932	0.0573236	0.0830907	0.0743961	0.0988954	0.0627936	246	286.5	341	333	270.5	282	405.5	222	391	203	342	513	419.5	428.5	398.5	417.5	402.5	747	206.5	271
ENSG00000065978	chr1	42696715	ENST00000321358	566	TAACC	0	0.00107384	0.00282414	0.000874521	0.000686884	0.0016688	0.000565529	0.00234267	0.000712395	0.00163069	0.000543714	0.000636343	0.00114769	0.00106961	0.00383483	0.000710315	0.00369528	0.000468138	0.00080804	0.00224584	0.000817345	0.0089444	0.00120282	0.00089246	314	338	407	394	344	344	488	259	489	240	404.5	617	488.5	500	491.5	501.5	500	457	248	173.5
ENSG00000065978	chr1	42696887	ENST00000321358	738	AGACC	0	0.101806	0.0612958	0.0864872	0.0262652	0.0876284	0.0519201	0.0349297	0.126094	0.199124	0.135802	0.0635446	0.103464	0.0893994	0.072761	0.0473613	0.0946702	0.088544	0.0442695	0.0414894	0.0426419	0.12456	0.102268	0.057721	310	358.5	397.5	376	350.5	316	477.5	137.5	480.5	240	418	318.5	494.5	496	495	513	493.5	478	259.5	189
ENSG00000117394	chr1	42931182	ENST00000426263	660	AGACA	0	NA	0.0619561	0.406122	NA	0.10189	0.0222124	0.0802989	0.212045	0.020859	NA	0.114897	0.019162	0.078006	NA	NA	0.195189	0.0205368	0.204829	NA	NA	NA	NA	NA	NA	94	87	NA	84	51	139	51	87	NA	98	79	114	NA	NA	50	621	612	NA	NA
ENSG00000117394	chr1	42931058	ENST00000426263	784	TAACC	0	NA	0.000423312	0.000533402	NA	0.000285208	0.000846148	0.000502169	NA	0.000609279	NA	0.000469983	0.00235683	0.00264782	NA	NA	0.000656605	0.000935793	0.00108373	NA	NA	NA	NA	NA	NA	102	90	NA	87	51	145	NA	88	NA	103	80	116	NA	NA	56	641	643	NA	NA
ENSG00000117394	chr1	42930843	ENST00000426263	820	GAACC	0	NA	0.160166	0.270875	NA	0.228726	0.221759	0.259622	0.432565	0.156486	NA	0.406255	0.392832	0.342062	NA	NA	0.314849	0.265334	0.278992	NA	NA	NA	NA	NA	NA	103	96	NA	90	51	144	51	92	NA	103	86	122	NA	NA	56	659	661	NA	NA
ENSG00000117394	chr1	42930800	ENST00000426263	863	AAACT	0	NA	0.369184	0.372786	NA	0.148687	0.442487	0.241583	0.193414	0.178629	NA	0.0911139	0.241362	0.16	NA	NA	0.177261	0.228554	0.175759	NA	NA	NA	NA	NA	NA	102	96	NA	89	52	152	52	95	NA	108	85	121	NA	NA	56	683	671	NA	NA
ENSG00000117394	chr1	42930022	ENST00000426263	1051	GGACT	0	NA	0.330652	0.517526	NA	0.401978	0.515737	0.748413	NA	0.637436	NA	0.654046	0.401147	0.227541	NA	NA	0.365929	0.629344	0.511533	NA	NA	0.427444	NA	NA	NA	110	100	NA	92	55	147	NA	97	NA	110	83	122	NA	NA	58	700	685	NA	NA
ENSG00000117394	chr1	42930001	ENST00000426263	1072	GGACC	0	NA	0.294118	0.261032	NA	0.321245	0.451635	0.502734	0.258929	0.407222	NA	0.695558	0.423516	0.326776	NA	NA	0.436214	0.597398	0.3999	NA	NA	NA	NA	NA	NA	103	101	NA	85	55	142	50	96	NA	106	86	121	NA	NA	57	688	681	NA	NA
ENSG00000117394	chr1	42929887	ENST00000426263	1186	GAACC	0	NA	0.409191	0.256318	NA	0.236794	0.427693	0.297586	0.237579	0.52639	NA	0.30651	0.222335	0.258872	NA	NA	0.248874	0.215498	0.391718	NA	NA	0.337164	NA	NA	NA	112	95	NA	94	56	155	53	95	NA	111	90	123	NA	NA	58	723	710	NA	NA
ENSG00000117394	chr1	42929760	ENST00000426263	1221	GGACA	0	NA	0.18456	0.423642	NA	0.335198	0.132808	0.109973	0.227761	0.124362	NA	0.0502853	0.352858	0.335451	NA	NA	0.166743	0.0648866	0.111632	NA	NA	0.155335	NA	NA	NA	111	98	NA	96	54	144	53	89	NA	110	82	122	NA	NA	58	713	677	NA	NA
ENSG00000117394	chr1	42929748	ENST00000426263	1233	TGACC	0	NA	0.284097	0.231538	NA	0.175513	0.406283	0.148099	NA	0.172355	NA	0.307162	0.31784	0.208733	NA	NA	0.273872	0.323036	0.323874	NA	NA	0.313961	NA	NA	NA	108	96	NA	89	55	150	NA	87	NA	111	86	119	NA	NA	61	738	712	NA	NA
ENSG00000117394	chr1	42929741	ENST00000426263	1240	TGACC	0	NA	0.278473	0.196755	NA	0.147959	0.234121	0.283061	0.340952	0.346265	NA	0.280314	0.176428	0.175495	NA	NA	0.57933	0.24875	0.384074	NA	NA	0.316091	NA	0.167279	NA	109	99	NA	93	55	153	56	95	NA	105	84	116	NA	NA	62	713	671	NA	NA
ENSG00000117394	chr1	42929003	ENST00000426263	1524	GGACC	0	NA	0.356031	0.201625	NA	0.192816	0.346531	0.51238	NA	0.238408	NA	0.68048	0.243062	0.239927	NA	NA	0.313301	0.446879	0.398773	NA	NA	0.577873	NA	NA	NA	108	95	NA	88	54	141	NA	94	NA	98	80	115	NA	NA	55	364.5	347.5	NA	NA
ENSG00000117394	chr1	42928952	ENST00000426263	1575	TGACC	0	NA	0.165563	0.177543	NA	0.117214	0.341207	0.193771	0.141118	0.228466	NA	0.0362734	0.236377	0.104655	NA	NA	0.26755	0.247218	0.110498	0.179479	NA	0.153712	NA	0.173298	NA	111	95	NA	87	53	145	53	102	NA	104	89	120	NA	NA	60	399	372	54	NA
ENSG00000117394	chr1	42927704	ENST00000426263	1700	GAACT	0	NA	0.462547	0.553453	NA	0.595888	0.498545	0.420691	0.249978	0.561397	NA	0.376625	0.418196	0.201886	NA	NA	0.482713	0.434175	0.547043	0.359973	0.244915	0.866791	NA	0.473172	NA	119	102	NA	100	54	158	56	108	NA	114	91	132	NA	NA	65	432.5	396	55	50
ENSG00000117394	chr1	42927646	ENST00000426263	1758	GGACC	0	NA	0.199543	0.278396	NA	0.137843	0.0792237	0.26448	0.324654	0.200808	NA	0.500737	0.150354	0.467606	NA	NA	0.16323	0.165798	0.424381	0.187096	0.283804	0.172729	NA	NA	NA	113	96	NA	96	56	150	53	100	NA	102	86	126	NA	NA	59	400.5	380.5	55	50
ENSG00000117394	chr1	42927157	ENST00000426263	1884	AGACT	0	NA	0.0854445	0.625725	NA	0.381891	0.280659	0.319076	0.073797	0.0343533	NA	0.528503	0.22121	0.125303	NA	NA	0.0950002	0.136893	0.149395	0.0785996	0.0522846	0.473864	NA	0.312021	NA	120	109	NA	103	60	164	57	109	NA	120	96	129	NA	NA	71	486	421	67	55
ENSG00000117394	chr1	42927093	ENST00000426263	1948	TGACA	0	NA	0.613948	0.255553	NA	0.269486	0.172986	0.557016	0.05999	0.527568	NA	0.216877	0.184671	0.300972	NA	NA	0.49987	0.103972	0.170825	0.139192	0.318971	0.355236	NA	0.109357	NA	69.5	105	NA	102	55	161	57	110	NA	116	94	134	NA	NA	68	489.5	414.5	62	53
ENSG00000117394	chr1	42927088	ENST00000426263	1953	AGACA	0	NA	0.477338	0.129073	NA	0.0431802	0.145001	0.239318	0.375852	0.120538	NA	0.0611892	0.587902	0.152267	NA	NA	0.220677	0.0660352	0.417605	0.0792632	0.117302	0.170548	NA	0.0875847	NA	111	94	NA	93	53	150	51	101	NA	114	85	123	NA	NA	64	439	384	58	51
ENSG00000117394	chr1	42926957	ENST00000426263	2084	AAACC	0	NA	0.0535462	0.00652337	NA	0.00584418	0.0104079	0.0408182	0.0163236	0.00645804	NA	0.0808526	0.0535589	0.0187235	NA	NA	0.0630417	0.0123552	0.0375686	NA	NA	0.0323717	NA	0.00865042	NA	76.5	114	NA	107	58	172	56	118	NA	125	97	139	NA	NA	77	549	451.5	NA	NA
ENSG00000117394	chr1	42926859	ENST00000426263	2182	TAACA	0	NA	0.00797388	0.0274369	NA	0.0136423	0.0223845	0.0416419	0.0248361	0.0081321	NA	0.0077582	0.012273	0.00854224	NA	NA	0.13882	0.0307312	0.148507	NA	NA	0.00999686	NA	0.145823	NA	71.5	116	NA	104	57	165	60	105	NA	119	95	131	NA	NA	73	533.5	442	NA	NA
ENSG00000117394	chr1	42926826	ENST00000426263	2215	AGACA	0	NA	0.303012	0.378875	NA	0.350912	0.319664	0.467619	NA	0.552569	NA	0.357883	0.210608	0.24885	NA	NA	0.668838	0.486688	0.515998	NA	0.561821	0.376309	NA	0.35203	NA	59.5	86	NA	81	50	140	NA	92	NA	90	79	110	NA	NA	60	433	357.5	NA	51
ENSG00000117394	chr1	42926708	ENST00000426263	2333	AGACT	0	NA	0.423445	0.324204	NA	0.335385	0.136616	0.420596	0.593304	0.307196	NA	0.66161	0.268952	0.336573	NA	NA	0.45813	0.287516	0.395062	0.324718	NA	0.239792	NA	0.145931	NA	79.5	105	NA	101	60	92.5	57	110	NA	122	95	132	NA	NA	74	534	469.5	56	NA
ENSG00000117394	chr1	42926692	ENST00000426263	2349	AGACA	1	NA	0.858813	0.800143	NA	0.843114	0.952577	0.951592	0.953447	0.852735	NA	0.733011	0.580629	0.873259	NA	NA	0.829781	0.960163	0.88633	0.744922	NA	0.725981	NA	NA	NA	83	116	NA	104	61	95	63	117	NA	129	98	135	NA	NA	76	565	482	57.5	NA
ENSG00000117394	chr1	42926654	ENST00000426263	2387	GGACC	1	NA	0.548908	0.924189	NA	0.952043	0.773774	0.912074	0.858432	0.931594	NA	0.861832	0.154328	0.802332	NA	NA	0.886593	0.440608	0.874983	0.88341	NA	0.89189	NA	0.718316	NA	66.5	86	NA	85	50	132	52	89	NA	101	77	111	NA	NA	70	478	394	50.5	NA
ENSG00000117394	chr1	42926626	ENST00000426263	2415	GAACT	1	NA	0.738565	0.945965	NA	0.957919	0.940631	0.980289	0.975649	0.65104	NA	0.690087	0.784493	0.771441	NA	NA	0.901092	0.904993	0.848786	0.628392	NA	0.892087	NA	NA	NA	82	117	NA	109	60	95.5	63	115	NA	122	94	135	NA	NA	78	566.5	470	62.5	NA
ENSG00000117394	chr1	42926619	ENST00000426263	2422	GAACT	1	NA	0.959373	0.90382	NA	0.645362	0.928971	0.86747	0.854964	0.961964	NA	0.792752	0.881998	0.736339	NA	NA	0.786648	0.898954	0.927479	0.894704	NA	0.834555	NA	0.929697	NA	81.5	118	NA	105	63	95	60	109	NA	121	94	139	NA	NA	78	562.5	478	62.5	NA
ENSG00000117394	chr1	42926472	ENST00000426263	2569	AGACC	0	NA	0.0860555	0.126761	NA	0.200963	0.231066	0.097681	0.183399	0.198181	NA	0.0753165	0.202618	0.0922963	NA	NA	NA	0.166563	0.14475	0.166531	NA	0.107295	NA	0.109107	NA	82.5	106	NA	103	53	84	59	105	NA	64	86	128	NA	NA	NA	521.5	456.5	58	NA
ENSG00000117394	chr1	42926346	ENST00000426263	2695	AAACT	0	NA	0.362709	0.0346186	NA	0.119605	0.0910627	0.0417767	0.380889	0.435072	NA	0.0277731	0.0855219	0.206396	NA	NA	0.0748068	0.168266	0.087355	0.139268	0.135678	0.145135	NA	NA	NA	86.5	122	NA	111	66	104	64	113	NA	76	97	139	NA	NA	51.5	607	504	68	50.5
ENSG00000117394	chr1	42926329	ENST00000426263	2712	AGACA	0	NA	0.173938	0.199023	NA	0.0385287	0.577037	0.0969596	0.201791	0.178749	NA	0.155138	0.024328	0.0868999	NA	NA	NA	0.134487	0.0718091	0.0742584	NA	0.144927	NA	NA	NA	85.5	120	NA	111	59	98.5	65	111	NA	73	94	133	NA	NA	NA	577.5	499	64	NA
ENSG00000117394	chr1	42926321	ENST00000426263	2720	AGACT	0	NA	0.368829	0.400813	NA	0.632585	0.25654	0.623807	0.551549	0.610612	NA	0.403135	0.610934	0.753073	NA	NA	0.474322	0.231149	0.327738	0.208663	0.492571	0.313526	NA	NA	NA	90	123	NA	111	66	103.5	64	115	NA	76	100	142	NA	NA	52	603.5	514	67.5	51
ENSG00000117394	chr1	42926253	ENST00000426263	2788	AGACA	0	NA	0.369047	0.440889	NA	0.253585	0.209696	0.624405	0.707277	0.107406	NA	0.331858	0.370015	0.617404	NA	NA	NA	0.428793	0.357483	NA	NA	0.138022	NA	0.187178	NA	59.5	108	NA	90	59	93.5	62	100	NA	107	87	112	NA	NA	NA	523	366	NA	NA
ENSG00000142937	chr1	44776069	ENST00000485390	433	AAACC	0	0.00674305	0.00225929	0.0657485	0.00618058	0.00754135	0.00305408	0.0123911	0.0106189	0.00351065	0.000958562	0.0116847	0.00611046	0.00124382	0.00521076	0.00497251	0.00631437	0.00312809	0.00417575	0.0231928	0.00502882	0.00234521	0.0149712	0.00963401	378	516	490.5	697	501	374	506	466	514	584	498.5	495.5	508	527.5	517.5	559.5	571	522.5	501.5	509
ENSG00000142937	chr1	44776718	ENST00000485390	548	TAACA	0	0.0198427	0.0104263	0.0147009	0.105717	0.01482	0.0441101	0.0130697	0.00587169	0.0575554	0.0154506	0.0254798	0.037544	0.011829	0.00545846	0.0125642	0.0893808	0.00652551	0.0679717	0.0113125	0.0606839	0.0176048	0.013674	0.0321834	427.5	550	517	388.5	523.5	393	540	254	545.5	322	535.5	510	561	578.5	575.5	615	694.5	604	589.5	585.5
ENSG00000142937	chr1	44777628	ENST00000485390	619	AAACA	0	0.00145713	0.00257902	0.0029273	0.0140177	0.00732962	0.00254208	0.00412613	0.000770688	0.00704876	0.00109015	0.000466526	0.000359605	0.000430954	0.00774053	0.00275514	0.0050739	0.00176885	0.015687	0.0174783	0.000837304	0.00188919	0.00170959	0.00067535	414.5	545.5	496	381.5	505.5	377.5	534.5	456	523.5	307.5	526	496	552	562.5	556.5	612	655.5	593.5	588	393
ENSG00000142937	chr1	44777685	ENST00000485390	676	AGACC	0	0.0704969	0.069532	0.0835671	0.107586	0.0723733	0.0577157	0.0731914	0.0623641	0.0858312	0.110349	0.274372	0.0446178	0.0722351	0.11071	0.0988211	0.0880252	0.118205	0.0653859	0.0494806	0.0580043	0.0852098	0.0812043	0.0892541	420	545.5	501.5	392.5	510	384	539.5	252	365	321	531	506.5	390	575	570	428.667	474	617.5	328	325
ENSG00000142937	chr1	44778000	ENST00000485390	781	TGACT	0	0.288302	0.38635	0.40231	0.319941	0.44676	0.252638	0.302754	0.30328	0.201497	0.244469	0.476998	0.49798	0.27922	0.32028	0.532602	0.425585	0.285658	0.532931	0.192783	0.133999	0.233217	0.342827	0.353441	450	290.5	512.5	387.5	525	394.5	376	257.5	375	317	365.333	504	385.333	409.333	308.5	341.5	382	311.5	359.25	360.25
ENSG00000142937	chr1	44778025	ENST00000485390	806	AAACA	0	0.010906	0.00551426	0.00694401	0.0062988	0.00334481	0.00729964	0.00661321	0.026497	0.00709552	0.00464637	0.00339135	0.00741388	0.00527588	0.00636729	0.00756548	0.00652987	0.00544328	0.00903106	0.01245	0.00301512	0.00724903	0.0050573	0.0270748	451	284.5	523	403.5	531.5	401	290.75	257.5	293	330	376.333	522.5	311	320.25	310.25	335.5	389.5	319.25	351.75	357.75
ENSG00000142937	chr1	44778598	ENST00000485390	933	GGACA	0	0.326666	0.0992111	0.140069	0.089053	0.113746	0.0358164	0.154776	0.0837429	0.0962046	0.047637	0.0465001	0.0597688	0.137682	0.237133	0.299327	0.0445461	0.0840459	0.0401206	0.257567	0.14046	0.0979835	0.056358	0.058067	374.5	267.75	456	346	473	342.5	336.333	222	262.25	288.5	336.333	456	280.5	272	284.25	311	342	306.25	320.75	322.25
ENSG00000142937	chr1	44776046	ENST00000396651	176	GGACA	0	0.0993585	0.153268	0.21536	0.228798	0.183663	0.322004	0.0759476	0.0327752	0.0971286	0.0885465	0.066959	0.127699	0.185405	0.503703	0.352785	0.166829	0.227692	0.172731	0.146295	0.140011	0.120248	0.29164	0.148483	333	461.5	457.5	661	459.5	660	473	430	468	545	467.5	455	474.5	464.5	479.5	505.5	490.5	477.5	452	460
ENSG00000117450	chr1	45518946	ENST00000262746	438	TGACT	0	0.52935	0.614016	0.644351	0.839089	0.596914	0.460077	0.485492	0.591028	0.703763	0.610034	0.587415	0.566339	0.410497	0.623335	0.480409	0.537186	0.739952	0.736281	0.410003	0.482407	0.658161	0.388682	0.494872	466.5	929	392.5	156	367.5	158	490.5	123	387	76.5	334	192.5	492	656	634	939.5	541.5	491	200	203.5
ENSG00000117450	chr1	45515774	ENST00000262746	480	TGACT	0	0.509607	0.459171	0.336068	0.368299	0.250178	0.620267	0.459769	0.380857	0.558862	0.633518	0.584385	0.295488	0.523107	0.210438	0.519379	0.492645	0.27814	0.455743	0.0965327	0.208444	0.444504	0.14047	0.202815	385	767.5	326	130.5	314.5	135.5	423	100.5	325	64.5	273.5	158	410.5	540	528.5	803.5	461.5	414	161.5	162.5
ENSG00000117450	chr1	45515710	ENST00000262746	544	AAACT	0	0.0238203	0.0295572	0.0543178	0.0354456	0.0390721	0.0467991	0.022139	0.0151518	0.0399812	0.0237483	0.0140206	0.0576182	0.0159255	0.00883595	0.0161437	0.016812	0.015002	0.0415581	0.0590109	0.022306	0.0170611	0.0258713	0.0105682	466	929.5	393.5	159.5	366.5	154.5	501.5	124	394	77	332	187	500.5	665.5	655.5	942	555.5	507	207	213
ENSG00000117450	chr1	45514977	ENST00000262746	619	AAACA	0	0.0032865	0.0138183	0.00832558	0.0133931	0.00944369	0.00613079	0.00995104	0.00398107	0.035309	0.00857469	0.0139885	0.00437831	0.00865961	0.00441606	0.00290133	0.00826505	0.0134197	0.0410478	0.00253318	0.0130661	0.0100915	0.00851022	0.0501531	458	901	383.5	147.5	356	148.5	474.5	117.5	382	73.5	323	186	478.5	636.5	647	890.5	538	495.5	194	215.5
ENSG00000117450	chr1	45514968	ENST00000262746	628	GGACT	0	0.453566	0.40664	0.660057	0.392952	0.367169	0.215052	0.799655	0.350736	0.41075	0.276807	0.483551	0.47378	0.382613	0.539728	0.518116	0.452028	0.460096	0.561616	0.314029	0.295786	0.634968	0.502049	0.452807	480	896	399	149.5	372.5	160	503	124	396.5	74.5	330.5	191	490	672.5	658	912.5	578.5	503.5	215.5	225.5
ENSG00000117450	chr1	45514962	ENST00000262746	634	GGACC	0	0.222326	0.296901	0.288632	0.307515	0.151696	0.22505	0.100324	0.156367	0.274817	0.343737	0.300274	0.262998	0.161768	0.178957	0.184067	0.133531	0.106098	0.302861	0.206248	0.236854	0.290089	0.284766	0.243949	492	947.5	409	161.5	379.5	158.5	507	129.5	401.5	80	341	194	514	694	690.5	946	589	521.5	217	229
ENSG00000117450	chr1	45514954	ENST00000262746	642	GAACA	0	0.145583	0.216173	0.172071	0.192115	0.0962743	0.303655	0.177856	0.069645	0.258787	0.19039	0.0508499	0.270579	0.129587	0.0746807	0.162889	0.230186	0.170664	0.228971	0.110869	0.0931884	0.183269	0.187965	0.130613	512	973.5	421.5	163	388	165	526.5	131	409	80	354.5	199.5	527	710	707.5	968	600	538	221	237.5
ENSG00000117450	chr1	45514936	ENST00000262746	660	AGACC	0	0.127201	0.165841	0.19949	0.11016	0.138537	0.190742	0.177387	0.145571	0.150234	0.159703	0.105264	0.0802534	0.198304	0.0965889	0.149324	0.111176	0.0923449	0.088681	0.0728778	0.0855922	0.117605	0.153892	0.137481	447.5	861	374.5	145	343.5	145.5	459	118	366.5	71	308.5	178	440	618	646	870	520	472.5	189.5	207.5
ENSG00000117450	chr1	45514584	ENST00000262746	777	TGACC	0	0.241686	0.3923	0.2741	0.22488	0.345961	0.255911	0.240081	0.379562	0.352742	0.422931	0.171218	0.294529	0.288817	0.26136	0.308002	0.437947	0.293319	0.343315	0.175652	0.269221	0.411995	0.236272	0.196342	445	848	365	143.5	335.5	143	447.5	105.5	360	68	302.5	170.5	434	626	659	845.5	514.5	472.5	209	215.5
ENSG00000117450	chr1	45514555	ENST00000262746	806	AGACT	0	0.167255	0.141929	0.0885416	0.0787194	0.164775	0.103745	0.187779	0.103361	0.175028	0.0813641	0.195556	0.236732	0.145412	0.110419	0.221299	0.182947	0.0640256	0.108545	0.144618	0.11191	0.0642328	0.172044	0.072737	468.5	890.5	397	160.5	363.5	155.5	497	121	391.5	80	327.5	187	497.5	671	682.5	895.5	576	514	231.5	233.5
ENSG00000117450	chr1	45514547	ENST00000262746	814	AGACT	0	0.210692	0.246233	0.0882349	0.266476	0.181522	0.161777	0.14184	0.19778	0.135285	0.128994	0.163011	0.158385	0.158978	0.202809	0.329447	0.215345	0.114296	0.172224	0.222413	0.197647	0.246547	0.259108	0.0976944	531.5	653	435	170	406.5	168	539	134	424	84	359	206	538.5	739	751.5	976	632	560.5	246	255.5
ENSG00000117450	chr1	45514521	ENST00000262746	840	TGACA	0	0.0162457	0.144596	0.120298	0.0194596	0.0193744	0.00886718	0.0125431	0.0259452	0.0378276	0.0404666	0.0133573	0.0227627	0.150462	0.014376	0.0369373	0.0257552	0.0120444	0.0958301	0.0302775	0.0171818	0.0737838	0.0297442	0.0443981	449.5	568.667	367	152	341	142	460	113.5	363	75	310	171	464.5	638.5	656	868	532	489.5	220	225
ENSG00000117450	chr1	45514517	ENST00000262746	844	AAACA	0	0.025197	0.0407349	0.0283163	0.063447	0.0101992	0.0287031	0.0390443	0.0213731	0.0602606	0.0246214	0.0260334	0.0547715	0.0655846	0.0413779	0.0364057	0.0271108	0.0172546	0.0493602	0.0437283	0.0210344	0.0465036	0.0839939	0.0388578	522.5	959.5	422	166.5	402.5	166.5	530	134	416	83.5	348.5	200	521	733.5	747.5	959.5	622.5	547	247	254
ENSG00000117450	chr1	45511395	ENST00000262746	874	AAACC	0	0.00383019	0.012515	0.00399301	0.00658417	0.0042612	0.0050249	0.00973601	0.00339941	0.00769887	0.0244135	0.00705672	0.0153162	0.00205714	0.0197132	0.0318081	0.00874775	0.00499668	0.0101241	0.0285379	0.0267113	0.00733095	0.00739343	0.00357968	504.5	626	413	164.5	391.5	163.5	518.5	127	406.5	84	345	202.5	519	707.5	484.333	628.333	405.667	541	238.5	244
ENSG00000117450	chr1	45511283	ENST00000262746	986	GAACA	0	0.270559	0.168312	0.315239	0.515989	0.275275	0.305503	0.239338	0.172912	0.179871	0.322066	0.137739	0.210253	0.151137	0.110132	0.161398	0.217967	0.135278	0.402993	0.150408	0.160541	0.139468	0.3114	0.217718	352.667	620.667	419.5	170	405.5	167.5	533	134	416.5	82.5	355	202.5	530.5	731	496	613.667	434	531	240	247
ENSG00000117450	chr1	45511278	ENST00000262746	991	AAACC	0	0.0810789	0.0185081	0.0253413	0.0096011	0.0143841	0.0181057	0.0264047	0.0290736	0.0752366	0.0878481	0.0334215	0.0220065	0.013508	0.0382949	0.0523484	0.156745	0.0410298	0.0395395	0.0538322	0.0121521	0.0227959	0.042784	0.0405995	488.5	575.333	388	158.5	373.5	157.5	491	125	386.5	78.5	315.5	188.5	485.5	679	466	570.667	401.667	496.5	220.5	227.5
ENSG00000117450	chr1	45511245	ENST00000262746	1024	AAACA	0	0.0343002	0.04766	0.0363857	0.0471505	0.0265202	0.0456282	0.0461933	0.0371181	0.13732	0.0550345	0.0231721	0.0354614	0.0737516	0.0218344	0.0314152	0.118718	0.0529427	0.207401	0.0350448	0.0307772	0.0513991	0.110211	0.0272293	436.5	518.667	364.5	150.5	354	146.5	466	113.5	361	72.5	299.5	172	463	637	426.667	526	370.667	464	196.5	197
ENSG00000117450	chr1	45511238	ENST00000262746	1031	AGACT	0	0.0974004	0.313567	0.581525	0.52074	0.210274	0.36902	0.392514	0.450434	0.451878	0.0943651	0.410183	0.372859	0.107392	0.616692	0.664455	0.566863	0.406061	0.364079	0.380647	0.286371	0.434963	0.308063	0.386656	462	522.667	392.5	154.5	370	151.5	489.5	122	378.5	74.5	314	182.5	477	659.5	419.667	521.667	387.667	455	189.5	197.5
ENSG00000117450	chr1	45511175	ENST00000262746	1094	AGACC	0	0.0126823	0.0329463	0.0703426	0.0193068	0.0312224	0.0454908	0.0659326	0.0808269	0.023466	0.0315405	0.0210313	0.0319274	0.0496985	0.0434286	0.0242279	0.0749233	0.0223386	0.026562	0.0876185	0.0246066	0.0189678	0.0225951	0.0221446	396	484.333	331	131.5	317	128	421	106.5	317	66.5	269.5	158	413.5	563.5	407.333	501	354.667	439.5	186	180.5
ENSG00000117450	chr1	45511063	ENST00000262746	1206	AAACT	0	0.0160555	0.182514	0.0289249	0.085587	0.0232544	0.182284	0.0331234	0.0496486	0.0314695	NA	0.0819306	0.0793238	0.0967134	0.0403164	0.0639677	0.0549211	0.0251817	0.373451	0.0221431	0.108921	0.0813911	0.0138898	0.0236834	315	274.5	261.5	91	239	100	309	74.5	228.5	NA	193	99.5	277	443.5	237	292	401	160.5	95	86
ENSG00000117450	chr1	45511057	ENST00000262746	1212	GAACT	0	0.86673	0.910426	0.879555	0.914901	0.837147	0.877401	0.811119	0.84497	0.850879	NA	0.906234	0.87642	0.836259	0.886499	0.862782	0.769781	0.962099	0.942115	NA	NA	0.863177	0.903465	0.744297	226	145.5	203.5	66	184	76.5	243	56	171	NA	142.5	78	208	332	126	141.5	278.5	73	NA	NA
ENSG00000117450	chr1	45521832	ENST00000319248	124	GGACT	0	0.307111	0.433683	0.279496	0.104968	0.172625	0.32412	0.202562	0.289721	0.513722	0.170063	0.268737	0.350298	0.328034	0.215506	0.171183	0.273691	0.38703	0.30052	0.271521	0.078845	0.281567	0.129142	0.404602	279.5	529.5	237	152	215.5	168	273	68	221	95	185.5	109	280.5	384.5	339	501	308.5	253.5	180	214
ENSG00000173660	chr1	46303754	ENST00000311672	123	GAACC	0	0.504832	0.588238	0.549518	NA	0.686586	0.530702	0.620161	NA	0.407119	NA	0.567631	0.630201	0.608812	0.458525	0.558431	0.778176	0.438282	0.60866	0.657239	0.445656	0.53312	0.469165	0.456471	58	136	147.667	NA	118.667	52	184.667	NA	141.333	NA	118	60.6667	180.667	169.667	177	330.667	227	197.333	347.667	321.667
ENSG00000173660	chr1	46303772	ENST00000311672	141	GGACT	0	0.717253	0.647504	0.619701	NA	0.598233	0.623603	0.518784	NA	0.719338	NA	0.688675	0.677739	0.679338	0.520234	0.569825	0.610664	0.631045	0.695086	0.641753	0.563605	0.62311	0.655355	0.671585	56	128.667	142.333	NA	113.667	51	178.667	NA	136	NA	113.333	57.3333	179	167	168.333	317.333	226.667	189	350	315
ENSG00000173660	chr1	46310164	ENST00000311672	226	TAACA	0	0.0140844	0.0141837	0.0122868	0.0205295	0.00753322	0.0254368	0.0472305	NA	0.0293138	NA	0.0134446	0.0185334	0.0408085	0.012796	0.0191657	0.0250909	0.0251319	0.0272036	0.0208873	0.0134917	0.0131902	0.0284751	0.0202823	63.3333	146	163	50.3333	136.667	53.6667	200	NA	155.333	NA	131.333	64.6667	204	187.333	198.667	360	258	212	395.333	357.333
ENSG00000173660	chr1	46310291	ENST00000311672	353	TGACT	0	0.128937	0.323776	0.123203	0.190223	0.192759	0.161153	0.156449	NA	0.239074	NA	0.20945	0.396808	0.216716	0.108811	0.287199	0.309083	0.235112	0.180461	0.135389	0.19257	0.143179	0.222985	0.182686	63	145.667	161.667	50.6667	139	54.6667	198.333	NA	155.333	NA	132	65.6667	204.333	187.333	202.333	360.667	261.333	214.333	408	279.5
ENSG00000173660	chr1	46310309	ENST00000311672	371	GGACC	0	0.0778541	0.0856353	0.0930879	0.112137	0.126635	0.0880917	0.183211	NA	0.167012	NA	0.180396	0.0853245	0.0726163	0.119788	0.148788	0.21215	0.113297	0.093324	0.0876423	0.0811223	0.118241	0.0682326	0.161989	59.3333	136	157	50	128.333	51.6667	187.333	NA	144.667	NA	126.667	65	196.333	176	189.667	343.667	244.667	200.667	292.25	264
ENSG00000173660	chr1	46316563	ENST00000311672	390	AAACT	0	0.0257489	0.0254272	0.0275603	0.076406	0.0756396	0.0344338	0.0405849	NA	0.0689744	NA	0.0146287	0.0626823	0.0469408	0.0515121	0.0479594	0.0334826	0.0248138	0.0478222	0.0333672	0.0417556	0.0302343	0.020489	0.0358733	62.3333	143	159.667	50.3333	139	52	193.667	NA	155.333	NA	130.667	66.3333	200.333	186	201.333	354.667	251.667	208	302	276.75
ENSG00000173660	chr1	46316571	ENST00000311672	398	TAACA	0	0.00948893	0.00878615	0.00450251	0.00663992	0.00332262	0.00788783	0.00504216	NA	0.00578833	NA	0.00445018	0.00539412	0.00625502	0.00599695	0.00358437	0.0226662	0.00498442	0.00703299	0.00328487	0.00276023	0.00262667	0.00598409	0.00402879	64.3333	146.333	165	51.3333	142	55.3333	203.667	NA	158.333	NA	135	68.3333	207.333	193.667	207.333	368.667	263	216	313.25	285
ENSG00000173660	chr1	46316593	ENST00000311672	420	GGACT	0	0.613464	0.532939	0.610696	NA	0.504884	0.609921	0.525606	NA	0.587364	NA	0.614128	0.602156	0.546831	0.418842	0.522808	0.399204	0.326869	0.413725	0.543942	0.683971	0.467977	0.475478	0.565954	55.3333	135	151.333	NA	126	51.3333	186.333	NA	138.333	NA	122.667	61.3333	188.667	175	189.333	343	237.667	204.667	280.5	255.25
ENSG00000116133	chr1	54887163	ENST00000371269	55	TGACA	0	NA	NA	0.253435	NA	0.284459	0.0431266	0.0483435	NA	0.260733	NA	0.519015	0.130891	0.298342	NA	NA	0.295122	0.0172059	0.23516	NA	NA	NA	NA	NA	NA	NA	62	NA	71	55	90	NA	55	NA	59	50	78	NA	NA	64	178	192	NA	NA
ENSG00000116133	chr1	54887150	ENST00000371269	68	GAACC	0	NA	NA	0.158953	NA	0.1185	0.13851	0.127307	NA	0.110614	NA	0.0891783	0.188572	0.248372	NA	NA	0.1033	0.0831317	0.125622	NA	NA	NA	NA	NA	NA	NA	70	NA	83	63	101	NA	65	NA	65	56	84	NA	NA	74	219	228	NA	NA
ENSG00000116133	chr1	54886902	ENST00000371269	316	GGACA	0	NA	NA	0.0234346	NA	0.110364	0.128486	0.0677447	NA	0.0393831	NA	0.0600754	0.0665326	0.0583798	NA	NA	0.147887	0.0336125	0.0397303	NA	NA	NA	NA	NA	NA	NA	64	NA	72	54	96	NA	53	NA	57	51	79	NA	NA	64	197	231	NA	NA
ENSG00000116133	chr1	54883743	ENST00000371269	360	AGACC	0	NA	NA	0.0870467	0.0716148	0.0398217	0.0418102	0.0988892	NA	0.0674009	NA	0.0793174	0.193583	0.0625233	NA	NA	0.112504	0.0605126	0.0483106	NA	NA	NA	NA	NA	NA	NA	73	52	83	62	103	NA	67	NA	62	58	85	NA	NA	69	218	249	NA	NA
ENSG00000116133	chr1	54883677	ENST00000371269	426	AGACA	0	NA	NA	0.131236	0.0962862	0.0392473	0.0987855	0.0461768	NA	0.0342157	NA	0.063064	0.411058	0.0678226	NA	NA	0.307799	0.0585077	0.0724284	NA	NA	NA	NA	NA	NA	NA	73	54	88	65	107	NA	66	NA	67	54	89	NA	NA	81	230	257	NA	NA
ENSG00000116133	chr1	54883667	ENST00000371269	436	AAACA	0	NA	NA	0.0288515	0.0232701	0.0137864	0.173087	0.0497507	NA	0.0266734	NA	0.0722083	0.144833	0.0338026	NA	NA	0.0785336	0.0104324	0.0392295	NA	NA	NA	NA	NA	NA	NA	75	55	88	63	114	NA	70	NA	69	58	97	NA	NA	83	233	264	NA	NA
ENSG00000116133	chr1	54883631	ENST00000371269	472	GGACA	0	NA	NA	0.459578	NA	0.165742	0.345348	0.260595	0.30239	0.0346656	NA	0.112368	0.269303	0.173128	NA	NA	0.475777	0.279967	0.413276	NA	NA	NA	NA	NA	NA	NA	71	NA	84	61	103	50	69	NA	66	56	89	NA	NA	73	216	248	NA	NA
ENSG00000116133	chr1	54876023	ENST00000371269	510	TGACC	0	NA	NA	0.249692	0.118505	0.181354	0.132338	0.347249	NA	0.0953997	NA	0.0261449	0.337601	0.278448	NA	NA	0.0906782	0.0554171	0.138053	NA	NA	NA	NA	NA	NA	NA	78	53	83	68	113	NA	68	NA	69	59	90	NA	NA	76	236	260	NA	NA
ENSG00000116133	chr1	54876008	ENST00000371269	525	TGACT	0	NA	NA	0.704157	0.389974	0.592697	0.514594	0.400141	NA	0.685173	NA	0.481095	0.406403	0.528641	NA	NA	0.811408	0.420207	0.802683	NA	NA	NA	NA	NA	NA	NA	74	53	85	64	106	NA	66	NA	68	55	90	NA	NA	78	230	249	NA	NA
ENSG00000116133	chr1	54875981	ENST00000371269	552	GGACT	0	NA	NA	0.236348	NA	0.629168	0.550045	0.162999	NA	0.356479	NA	0.824519	0.614295	0.605363	NA	NA	0.736986	0.392252	0.547567	NA	NA	NA	NA	NA	NA	NA	65	NA	75	62	97	NA	61	NA	60	55	84	NA	NA	68	202	231	NA	NA
ENSG00000116133	chr1	54875953	ENST00000371269	580	TGACC	0	NA	NA	0.274464	NA	0.260776	0.444595	0.214254	NA	0.0593871	NA	0.147174	0.111117	0.121358	NA	NA	0.126614	0.0974312	0.282906	NA	NA	NA	NA	NA	NA	NA	73	NA	83	56	101	NA	67	NA	63	51	86	NA	NA	74	209	232	NA	NA
ENSG00000116133	chr1	54871606	ENST00000371269	718	AAACT	0	NA	NA	0.216926	0.107101	0.249902	0.172641	0.159492	NA	0.107434	NA	0.172251	0.118132	0.0315723	NA	NA	0.277181	0.13221	0.372253	NA	NA	NA	NA	NA	NA	NA	76	56	89	65	111	NA	70	NA	73	57	97	NA	NA	79	243	268	NA	NA
ENSG00000116133	chr1	54871600	ENST00000371269	724	AGACC	0	NA	NA	0.0202374	0.0430065	0.0495209	0.0759032	0.0588863	NA	0.0964995	NA	0.134832	0.100584	0.0775833	NA	NA	0.0456083	0.0244616	0.0787842	NA	NA	NA	NA	NA	NA	NA	71	55	85	60	100	NA	62	NA	69	53	90	NA	NA	80	246	252	NA	NA
ENSG00000116133	chr1	54871435	ENST00000371269	889	GAACC	0	NA	NA	0.144411	0.0283965	0.0572721	0.0524156	0.0796592	0.0914413	0.051299	NA	0.0874905	0.147233	0.0917451	NA	NA	0.0988665	0.135594	0.0585152	NA	NA	NA	NA	NA	NA	NA	80	55	92	68	116	50	73	NA	77	61	101	NA	NA	82	268	274	NA	NA
ENSG00000116133	chr1	54871385	ENST00000371269	939	TGACA	0	NA	NA	0.0398107	0.0303496	0.0578166	0.0705932	0.192529	NA	0.146752	NA	0.0407649	0.040836	0.0472307	NA	NA	0.105646	0.0185114	0.115594	NA	NA	NA	NA	NA	NA	NA	76	53	90	62	111	NA	71	NA	74	54	96	NA	NA	82	246	264	NA	NA
ENSG00000116133	chr1	54871373	ENST00000371269	951	TGACA	0	NA	NA	0.013408	NA	0.0579772	0.0275512	0.0138454	NA	0.0259752	NA	0.068717	0.0656894	0.0375343	NA	NA	0.056	0.0192933	0.0386043	NA	NA	NA	NA	NA	NA	NA	78	NA	87	66	114	NA	71	NA	68	53	95	NA	NA	78	259	260	NA	NA
ENSG00000116133	chr1	54865394	ENST00000371269	1027	GAACT	0	NA	NA	0.198947	0.377521	0.248132	0.211066	0.197809	0.0589988	0.186934	NA	0.0762135	0.0773553	0.255148	NA	NA	0.0394671	0.144814	0.0528255	NA	NA	NA	NA	NA	NA	NA	84	56	97	70	121	53	79	NA	76	62	106	NA	NA	86	286	307	NA	NA
ENSG00000116133	chr1	54865383	ENST00000371269	1038	AGACA	0	NA	NA	0.0429717	NA	0.0178633	0.0282966	0.030302	NA	0.0323574	NA	0.0309577	0.0985697	0.0241199	NA	NA	0.105582	0.020282	0.269197	NA	NA	NA	NA	NA	NA	NA	70	NA	69	51	97	NA	65	NA	65	51	79	NA	NA	71	205	251	NA	NA
ENSG00000116133	chr1	54865379	ENST00000371269	1042	AAACC	0	NA	NA	0.00703776	0.00804389	0.00612229	0.00935626	0.00350058	NA	0.00798649	NA	0.00346404	0.00748479	0.00314534	NA	NA	0.00510806	0.00307214	0.00804019	NA	NA	NA	NA	NA	NA	NA	82	52	95	69	115	NA	73	NA	75	62	101	NA	NA	83	283	299	NA	NA
ENSG00000116133	chr1	54865348	ENST00000371269	1073	AGACA	0	NA	NA	0.11096	0.556668	0.0542529	0.200918	0.0976877	0.0991242	0.119023	NA	0.1022	0.105537	0.219371	NA	NA	0.126287	0.0888053	0.0661277	NA	NA	NA	NA	NA	NA	NA	79	54	89	65	113	51	72	NA	73	61	100	NA	NA	83	282	292	NA	NA
ENSG00000116133	chr1	54854233	ENST00000371269	1120	GGACA	0	NA	NA	0.0523288	0.133874	0.158775	0.12985	0.045792	0.0291033	0.0760326	NA	0.108959	0.0778371	0.318103	NA	NA	0.345762	0.0542131	0.0741069	NA	NA	NA	NA	NA	NA	NA	81	55	98	70	121	52	77	NA	80	64	102	NA	NA	89	299	161	NA	NA
ENSG00000116133	chr1	54854150	ENST00000371269	1203	TGACC	0	NA	NA	0.211789	NA	0.315364	0.38919	0.586054	NA	0.248836	NA	0.200003	0.417278	0.477749	NA	NA	0.260965	0.140381	0.241125	NA	NA	NA	NA	NA	NA	NA	82	NA	99	68	120	NA	77	NA	77	56	101	NA	NA	87	286	156	NA	NA
ENSG00000116133	chr1	54854138	ENST00000371269	1215	AGACC	0	NA	NA	0.175292	0.0835253	0.185297	0.15636	0.0878936	NA	0.118684	NA	0.192123	0.123856	0.115754	NA	NA	0.102142	0.0404285	0.0982234	NA	NA	NA	NA	NA	NA	NA	77	50	87	64	114	NA	70	NA	70	62	99	NA	NA	90	281	151	NA	NA
ENSG00000116133	chr1	54854098	ENST00000371269	1255	GGACA	0	NA	NA	0.0377582	0.0668901	0.0475422	0.0342792	0.0498883	0.0240773	0.0738628	NA	0.608972	0.0462731	0.0357537	NA	NA	0.0753774	0.159905	0.097356	NA	NA	NA	NA	NA	NA	NA	82	53	94	69	126	53	73	NA	79	64	104	NA	NA	89	305	161.5	NA	NA
ENSG00000116133	chr1	54853493	ENST00000371269	1436	AAACA	0	NA	NA	0.244005	0.0503805	0.034376	0.0401755	0.0432528	0.0278332	0.0623156	NA	0.0703169	0.0395499	0.010088	0.0363067	NA	0.0500192	0.0534726	0.0267074	NA	NA	NA	NA	NA	NA	NA	90	57	106	71	129	55	80	NA	84	67	110	51	NA	100	187	184.5	NA	NA
ENSG00000116133	chr1	54852354	ENST00000371269	1528	GAACC	0	NA	NA	0.303108	0.540755	0.383608	0.604361	0.513386	0.248565	0.703532	NA	0.691461	0.312208	0.317355	0.340224	NA	0.653396	0.53451	0.332878	NA	NA	NA	NA	NA	NA	NA	89	60	111	75	129	54	80	NA	81	66	111	50	NA	100	192	182	NA	NA
ENSG00000116133	chr1	54852212	ENST00000371269	1670	AGACA	1	NA	NA	0.926249	0.883563	0.774354	0.910588	0.902216	NA	0.915672	NA	0.687329	0.753915	0.969268	NA	NA	0.974361	0.707475	0.939799	NA	NA	NA	NA	NA	NA	NA	74	51	86	58	103	NA	71	NA	65	50	98	NA	NA	87	294	154.5	NA	NA
ENSG00000116133	chr1	54852133	ENST00000371269	1749	AAACC	0	NA	NA	0.058237	0.125521	0.0132551	0.13932	0.00806379	NA	0.0170635	NA	0.00834239	0.0409459	0.0123845	NA	NA	0.104678	0.00670934	0.00868009	NA	NA	NA	NA	NA	NA	NA	80	54	90	62	106	NA	77	NA	78	55	96	NA	NA	84	324	170.5	NA	NA
ENSG00000116133	chr1	54852122	ENST00000371269	1760	GAACT	1	NA	NA	0.834769	NA	0.894792	0.819981	0.751942	NA	0.942102	NA	0.689479	0.909042	0.920242	NA	NA	0.96972	0.941015	0.964625	NA	NA	NA	NA	NA	NA	NA	78	NA	88	63	100	NA	76	NA	66	59	84	NA	NA	73	158	157.5	NA	NA
ENSG00000116133	chr1	54852110	ENST00000371269	1772	TGACA	0	NA	NA	0.243233	0.106436	0.0777631	0.181966	0.0914074	NA	0.245586	NA	0.0840962	0.332337	0.120446	NA	NA	0.0959234	0.110312	0.239387	NA	NA	NA	NA	NA	NA	NA	78	50	93	53	109	NA	72	NA	72	62	95	NA	NA	87	310	168	NA	NA
ENSG00000116133	chr1	54852033	ENST00000371269	1849	AGACA	0	NA	NA	0.234024	0.302543	0.143341	0.193279	0.22094	NA	0.335116	NA	0.451397	0.572548	0.346397	0.641118	NA	0.445393	0.181098	0.153949	NA	NA	NA	NA	NA	NA	NA	70	53	99	61	109	NA	68	NA	69	53	90	50	NA	91	314	161	NA	NA
ENSG00000116133	chr1	54852004	ENST00000371269	1878	GAACT	1	NA	NA	0.982116	0.984324	0.86997	0.965222	0.993116	0.945033	0.992197	NA	0.911743	0.983039	0.809293	0.973938	NA	0.970957	0.77047	0.991409	NA	NA	NA	NA	NA	NA	NA	90	57	111	72	123	56	89	NA	84	69	112	55	NA	109	187.5	196	NA	NA
ENSG00000116133	chr1	54851988	ENST00000371269	1894	TGACT	1	NA	NA	0.997079	0.990282	0.991136	0.991743	0.997915	0.994714	0.991928	NA	0.983046	0.9933	0.993429	0.997877	NA	0.996377	0.982137	0.977462	NA	NA	NA	NA	NA	NA	NA	95	61	111	75	133	56	90	NA	85	69	118	60	NA	107	208.5	201.5	NA	NA
ENSG00000116133	chr1	54851969	ENST00000371269	1913	TAACC	0	NA	NA	0.000232518	0.00190657	0.000199437	0.000246346	0.000476658	0.00019747	0.000378251	NA	0.000324786	0.000526965	0.000223517	0.000319004	NA	0.000272632	0.000250585	0.000609711	NA	NA	NA	NA	NA	NA	NA	98	65	116	77	137	55	94	NA	89	72	118	60	NA	110	213	207	NA	NA
ENSG00000116133	chr1	54851695	ENST00000371269	2187	GGACA	1	NA	NA	0.973827	0.929783	0.952884	0.921046	0.949714	0.99211	0.969743	NA	0.939511	0.916804	0.953471	0.984511	0.837288	0.862074	0.941861	0.968114	NA	NA	NA	NA	NA	NA	NA	98	66	109	75	135	51	94	NA	85	73	120	59	51	66	213.5	209.5	NA	NA
ENSG00000116133	chr1	54851451	ENST00000371269	2431	GGACA	1	NA	NA	0.816531	0.941462	0.833231	0.864497	0.904161	0.620852	0.824576	NA	0.926842	0.858129	0.897696	0.97239	0.933115	0.917289	0.893679	0.638956	NA	NA	NA	NA	NA	NA	NA	103	73	122	81	137	59	103	NA	84	73	128	61	59	73	237	228	NA	NA
ENSG00000116133	chr1	54851404	ENST00000371269	2478	GGACC	0	NA	NA	0.981861	0.93035	0.978329	0.97079	0.913499	0.882899	0.963276	NA	0.9162	0.862357	0.974835	0.960105	0.982974	0.983575	0.848371	0.957666	NA	NA	NA	NA	NA	NA	NA	112	76	121	79	147	59	102	NA	92	74	134	66	59	76.5	250	231	NA	NA
ENSG00000116133	chr1	54851350	ENST00000371269	2532	AAACC	0	NA	NA	0.00522441	0.018925	0.0871074	0.006257	0.00787503	0.00691056	0.0176852	NA	0.00712073	0.00880188	0.0129454	0.007245	0.0277579	0.0314786	0.00364421	0.0153901	NA	NA	NA	NA	NA	NA	NA	95	69	109	67	132	60	92	NA	82	70	118	57	51	66	231	213.5	NA	NA
ENSG00000116133	chr1	54851290	ENST00000371269	2592	GGACA	1	NA	NA	0.665955	0.919838	0.934814	0.923583	0.850796	0.74404	0.960423	NA	0.921994	0.947027	0.937013	0.844391	0.827341	0.873817	0.79528	0.797457	NA	NA	NA	NA	NA	NA	NA	107	72	115	77	145	58	99	NA	90	75	127	63	57	77	250	233.5	NA	NA
ENSG00000116133	chr1	54851079	ENST00000371269	2803	GAACC	0	NA	NA	0.360756	0.284345	0.327529	0.351651	0.533651	0.32892	0.428585	NA	0.188263	0.378264	0.348064	0.262514	0.344404	0.464473	0.372252	0.532605	NA	NA	NA	NA	0.152448	NA	NA	114	79	135	86	159	69	114	NA	95	84	145	75	72	85.5	281.5	256	NA	NA
ENSG00000116133	chr1	54850989	ENST00000371269	2893	AAACC	0	NA	NA	0.00609511	0.0247763	0.013242	0.0284042	0.00636679	0.00731838	0.0116764	NA	0.00716615	0.0398982	0.0202652	0.0362941	0.0117699	0.0388691	0.0157791	0.0130822	NA	NA	NA	NA	0.0028311	NA	NA	115	81	140	87	159	67	109	NA	96	85	147	74	73	85.5	281.5	260.5	NA	NA
ENSG00000116133	chr1	54850900	ENST00000371269	2982	AGACC	0	NA	NA	0.0683299	0.408004	0.0501859	0.130754	0.0448639	0.104327	0.392626	NA	0.314859	0.199994	0.0864152	0.211692	0.243054	0.272168	0.17054	0.117751	NA	NA	NA	NA	0.293306	NA	NA	118	83	138	86	167	68	115	NA	99	86	144	73	77	87	294	266	NA	NA
ENSG00000116133	chr1	54850801	ENST00000371269	3081	AGACA	0	NA	NA	0.380396	0.145187	0.0489047	0.0632523	0.284378	0.423946	0.097276	NA	0.220967	0.277209	0.137081	0.590695	0.0388365	0.0667498	0.13853	0.471059	NA	NA	NA	NA	NA	NA	NA	104	72	124	67	148	61	95	NA	84	73	129	63	64	76	259.5	243.5	NA	NA
ENSG00000116133	chr1	54850796	ENST00000371269	3086	AGACC	0	NA	NA	0.264359	0.200406	0.148564	0.164943	0.094205	0.218437	0.234366	NA	0.2168	0.388944	0.200129	0.158379	0.297007	0.169572	0.107456	0.245711	NA	NA	NA	NA	NA	NA	NA	91	67	112	75	122	50	81	NA	80	66	121	64	61	70	242	210	NA	NA
ENSG00000116133	chr1	54850785	ENST00000371269	3097	GAACC	0	NA	NA	0.855807	0.625699	0.566278	0.636328	0.579784	0.447382	0.0745167	NA	0.178991	0.426945	0.264903	0.491158	NA	0.725201	0.456152	0.493734	NA	NA	NA	NA	0.442897	NA	NA	115	83	139	89	169	66	109	NA	94	86	150	80	NA	91	308	274.5	NA	NA
ENSG00000116133	chr1	54850766	ENST00000371269	3116	AGACA	1	NA	NA	0.995698	0.99894	0.935681	0.995841	0.971119	0.979782	0.991987	NA	0.983307	0.981816	0.99163	0.991498	NA	0.99183	0.98043	0.993523	NA	NA	NA	NA	0.995231	NA	NA	114	81	141	88	162	64	112	NA	93	84	145	81	NA	89	301.5	271.5	NA	NA
ENSG00000116133	chr1	54850750	ENST00000371269	3132	AAACC	0	NA	NA	0.0132967	0.0347837	0.0118341	0.012751	0.0242396	0.00638413	0.00414252	NA	0.0199901	0.0302101	0.0147436	0.0197846	0.00689357	0.043885	0.0135308	0.0177387	NA	NA	NA	NA	0.0148095	NA	NA	118	81	140	88	167	69	117	NA	93	85	149	80	76	93	309	274	NA	NA
ENSG00000116133	chr1	54850697	ENST00000371269	3185	GGACA	1	NA	NA	0.999153	0.997915	0.998312	0.998966	0.9987	0.999541	0.998687	NA	0.999359	0.997692	0.999412	0.998885	0.998902	0.999593	0.99753	0.999084	NA	NA	NA	NA	NA	NA	NA	110	74	123	76	142	58	99	NA	87	78	124	76	64	82.5	273.5	255.5	NA	NA
ENSG00000116133	chr1	54850453	ENST00000371269	3429	GAACC	0	NA	0.581616	0.1469	0.181317	0.195403	0.226968	0.384617	0.23937	0.148453	NA	0.321699	0.394146	0.0878734	0.094138	0.161849	0.274675	0.113722	0.206456	NA	NA	NA	0.193134	0.163098	NA	50	123	91	145	95	183	75	121	NA	106	89	152	94	57	102	336.5	287.5	NA	NA
ENSG00000116133	chr1	54850406	ENST00000371269	3476	AAACC	0	NA	NA	0.00331932	0.00586629	0.00133598	0.00729221	0.00767988	0.00283951	0.00238758	NA	0.00965959	0.00414985	0.010767	0.00434464	0.00407904	0.0152656	0.0108162	0.0122897	NA	NA	NA	NA	0.00655079	NA	NA	112	76	119	73	148	61	106	NA	93	74	139	82	71	88	285.5	243	NA	NA
ENSG00000116133	chr1	54850351	ENST00000371269	3531	AGACC	0	NA	NA	0.20737	0.0845739	0.17052	0.0339221	0.231692	0.121635	0.151478	NA	0.163412	0.290875	0.0820772	0.0308163	0.35348	0.297298	0.424626	0.136535	NA	NA	NA	0.207351	0.586611	NA	NA	113	74	137	85	159	67	96	NA	99	78	144	77	52.5	87	307.5	267.5	NA	NA
ENSG00000116133	chr1	54850323	ENST00000371269	3559	AAACT	0	NA	0.809635	0.924979	0.908668	0.960851	0.909632	0.876128	0.874648	0.944803	NA	0.88819	0.855651	0.860723	0.825641	0.690612	0.84289	0.805621	0.897806	NA	NA	0.951891	0.982861	0.778268	NA	50	121	90	146	92	182	73	118	NA	106	88	154	93	55.5	97	336	288	NA	NA
ENSG00000116133	chr1	54850289	ENST00000371269	3593	TAACA	0	NA	0.0267906	0.0356981	0.0616514	0.0250441	0.0210181	0.0241978	0.0340319	0.0706399	NA	0.0526699	0.0224146	0.0178989	0.0239082	0.0578163	0.0521079	0.0250049	0.0236629	NA	NA	NA	0.0114753	0.0322635	NA	53	136	92	157	99	196	76	131	NA	114	93	163	102	64	106.5	371	314.5	NA	NA
ENSG00000116133	chr1	54850274	ENST00000371269	3608	AAACA	0	NA	NA	0.100424	0.0543467	0.0160758	0.0503964	0.0495957	0.0243285	0.0870615	NA	0.0502926	0.176373	0.0591242	0.0197632	0.0785361	0.0325293	0.0755382	0.0706609	NA	NA	NA	0.0203021	0.0150555	NA	NA	132	85	152	94	184	73	125	NA	106	91	153	99	62	102	348.5	295	NA	NA
ENSG00000116133	chr1	54850180	ENST00000371269	3702	TAACC	0	NA	NA	0.00509214	0.00700623	0.00340408	0.00719136	0.00754142	0.00486434	0.00738865	NA	0.00746584	0.0071066	0.00984645	0.00535989	0.0159128	0.008584	0.00418124	0.00383348	0.0050714	NA	NA	0.00944763	0.00357544	NA	NA	130	89	160	96	182	74	128	NA	113	83	159	105	64.5	103.5	371.5	301	50	NA
ENSG00000116133	chr1	54850168	ENST00000371269	3714	AGACC	0	NA	NA	0.528479	0.309516	0.551269	0.348106	0.585649	0.54282	0.597271	NA	0.49777	0.0705124	0.547775	0.489652	0.263263	0.597832	0.378768	0.255931	NA	NA	0.483442	0.442635	0.39158	NA	NA	123	85	147	94	178	65	117	NA	107	78	151	97	59	101.5	339	288	NA	NA
ENSG00000116133	chr1	54849982	ENST00000371269	3900	AAACT	0	NA	0.412058	0.602893	0.0553263	0.226879	0.561734	0.367152	0.18705	0.076603	NA	0.428149	0.167153	0.433019	0.464528	0.443227	0.291385	0.113497	0.162978	0.617241	NA	NA	0.126919	0.292236	NA	55	145	97	163	103	213	76	136	NA	122	92	165	113	70.5	111	394	336	56	NA
ENSG00000116133	chr1	54849688	ENST00000371269	4194	AGACA	0	NA	NA	0.0153494	0.0568354	0.0132866	0.385767	0.0447013	0.0107322	0.0257506	NA	0.120661	0.0405042	0.376999	0.0212134	0.0226626	0.0194169	0.010178	0.0198365	NA	NA	0.0186186	0.0480293	0.0416294	NA	NA	117	74	145	91	185	72	121	NA	109	79	136	98	60	89.5	338	272.5	NA	NA
ENSG00000240563	chr1	62210085	ENST00000498273	1605	GAACA	NA	NA	NA	0.108562	0.338081	0.184862	0.156716	0.344297	NA	NA	NA	NA	NA	NA	NA	NA	NA	NA	NA	NA	NA	NA	NA	NA	NA	NA	130	78	131	66	180	NA	NA	NA	NA	NA	NA	NA	NA	NA	NA	NA	NA	NA
ENSG00000240563	chr1	62210089	ENST00000498273	1609	AGACT	NA	NA	NA	0.237903	0.203585	0.0724912	0.229764	0.0292168	NA	NA	NA	NA	NA	NA	NA	NA	NA	NA	NA	NA	NA	NA	NA	NA	NA	NA	129	77	133	65	181	NA	NA	NA	NA	NA	NA	NA	NA	NA	NA	NA	NA	NA
ENSG00000240563	chr1	62210097	ENST00000498273	1617	GAACA	NA	NA	NA	0.0915768	0.171807	0.197772	0.263854	0.281612	NA	NA	NA	NA	NA	NA	NA	NA	NA	NA	NA	NA	NA	NA	NA	NA	NA	NA	129	79	128	66	180	NA	NA	NA	NA	NA	NA	NA	NA	NA	NA	NA	NA	NA
ENSG00000240563	chr1	62210102	ENST00000498273	1622	GGACT	NA	NA	NA	0.984572	0.971786	0.975338	0.995532	0.968847	NA	NA	NA	NA	NA	NA	NA	NA	NA	NA	NA	NA	NA	NA	NA	NA	NA	NA	124	76	124	62	174	NA	NA	NA	NA	NA	NA	NA	NA	NA	NA	NA	NA	NA
ENSG00000240563	chr1	62210155	ENST00000498273	1675	TAACC	NA	NA	NA	0.000477135	0.000130653	0.00229537	0.000376582	0.000484705	NA	NA	NA	NA	NA	NA	NA	NA	NA	NA	NA	NA	NA	NA	NA	NA	NA	NA	136	82	133	68	188	NA	NA	NA	NA	NA	NA	NA	NA	NA	NA	NA	NA	NA
ENSG00000240563	chr1	62210173	ENST00000498273	1693	AAACT	NA	NA	NA	0.0514457	0.0531872	0.0785174	0.0302455	0.253623	NA	NA	NA	NA	NA	NA	NA	NA	NA	NA	NA	NA	NA	NA	NA	NA	NA	NA	136	80	128	66	185	NA	NA	NA	NA	NA	NA	NA	NA	NA	NA	NA	NA	NA
ENSG00000240563	chr1	62210186	ENST00000498273	1706	TGACT	NA	NA	NA	0.802301	0.947743	0.959106	0.926472	0.802656	NA	NA	NA	NA	NA	NA	NA	NA	NA	NA	NA	NA	NA	NA	NA	NA	NA	NA	132	78	128	68	178	NA	NA	NA	NA	NA	NA	NA	NA	NA	NA	NA	NA	NA
ENSG00000240563	chr1	62210239	ENST00000498273	1759	AAACA	NA	NA	NA	0.0227015	0.044028	0.0731849	0.0183545	0.0218368	NA	NA	NA	NA	NA	NA	NA	NA	NA	NA	NA	NA	NA	NA	NA	NA	NA	NA	136	82	133	67	188	NA	NA	NA	NA	NA	NA	NA	NA	NA	NA	NA	NA	NA
ENSG00000240563	chr1	62210254	ENST00000498273	1774	AGACT	NA	NA	NA	0.560253	0.715561	0.942488	0.707885	0.844549	NA	NA	NA	NA	NA	NA	NA	NA	NA	NA	NA	NA	NA	NA	NA	NA	NA	NA	137	78	128	64	181	NA	NA	NA	NA	NA	NA	NA	NA	NA	NA	NA	NA	NA
ENSG00000240563	chr1	62210266	ENST00000498273	1786	TGACT	NA	NA	NA	0.749202	0.897549	0.94532	0.927972	0.819738	NA	NA	NA	NA	NA	NA	NA	NA	NA	NA	NA	NA	NA	NA	NA	NA	NA	NA	134	79	131	61	187	NA	NA	NA	NA	NA	NA	NA	NA	NA	NA	NA	NA	NA
ENSG00000240563	chr1	62210289	ENST00000498273	1809	AGACA	NA	NA	NA	0.0320495	0.0894265	0.0105047	0.0332715	0.0188174	NA	NA	NA	NA	NA	NA	NA	NA	NA	NA	NA	NA	NA	NA	NA	NA	NA	NA	117	74	117	64	160	NA	NA	NA	NA	NA	NA	NA	NA	NA	NA	NA	NA	NA
ENSG00000240563	chr1	62210324	ENST00000498273	1844	GGACT	NA	NA	NA	0.99016	0.987955	0.986863	0.986782	0.993967	NA	NA	NA	NA	NA	NA	NA	NA	NA	NA	NA	NA	NA	NA	NA	NA	NA	NA	120	74	132	61	172	NA	NA	NA	NA	NA	NA	NA	NA	NA	NA	NA	NA	NA
ENSG00000240563	chr1	62210349	ENST00000498273	1869	AAACA	NA	NA	NA	0.0091877	0.00929451	0.00748098	0.00879723	0.0142146	NA	NA	NA	NA	NA	NA	NA	NA	NA	NA	NA	NA	NA	NA	NA	NA	NA	NA	131	78	132	66	193	NA	NA	NA	NA	NA	NA	NA	NA	NA	NA	NA	NA	NA
ENSG00000240563	chr1	62210368	ENST00000498273	1888	AAACC	NA	NA	NA	0.0162185	0.00404406	0.0036763	0.00516945	0.00997376	NA	NA	NA	NA	NA	NA	NA	NA	NA	NA	NA	NA	NA	NA	NA	NA	NA	NA	143	86	138	67	192	NA	NA	NA	NA	NA	NA	NA	NA	NA	NA	NA	NA	NA
ENSG00000240563	chr1	62210386	ENST00000498273	1906	AAACA	NA	NA	NA	0.0101512	0.0355698	0.0151216	0.00625443	0.0256792	NA	NA	NA	NA	NA	NA	NA	NA	NA	NA	NA	NA	NA	NA	NA	NA	NA	NA	145	86	140	71	201	NA	NA	NA	NA	NA	NA	NA	NA	NA	NA	NA	NA	NA
ENSG00000240563	chr1	62210410	ENST00000498273	1930	GAACT	NA	NA	NA	0.851209	0.956011	0.802439	0.949449	0.972881	NA	NA	NA	NA	NA	NA	NA	NA	NA	NA	NA	NA	NA	NA	NA	NA	NA	NA	138	79	131	67	189	NA	NA	NA	NA	NA	NA	NA	NA	NA	NA	NA	NA	NA
ENSG00000240563	chr1	62210428	ENST00000498273	1948	TGACC	NA	NA	NA	0.781352	0.473804	0.427261	0.621672	0.136318	NA	NA	NA	NA	NA	NA	NA	NA	NA	NA	NA	NA	NA	NA	NA	NA	NA	NA	129	79	132	60	193	NA	NA	NA	NA	NA	NA	NA	NA	NA	NA	NA	NA	NA
ENSG00000240563	chr1	62210529	ENST00000498273	2049	AAACT	NA	NA	NA	0.38421	0.143668	0.043373	0.286994	0.315068	NA	NA	NA	NA	NA	NA	NA	NA	NA	NA	NA	NA	NA	NA	NA	NA	NA	NA	143	91	145	73	199	NA	NA	NA	NA	NA	NA	NA	NA	NA	NA	NA	NA	NA
ENSG00000240563	chr1	62210539	ENST00000498273	2059	AAACA	NA	NA	NA	0.0227554	0.0221774	0.0264371	0.137612	0.0614544	NA	NA	NA	NA	NA	NA	NA	NA	NA	NA	NA	NA	NA	NA	NA	NA	NA	NA	137	85	136	71	194	NA	NA	NA	NA	NA	NA	NA	NA	NA	NA	NA	NA	NA
ENSG00000240563	chr1	62210553	ENST00000498273	2073	AAACA	NA	NA	NA	0.0288224	0.106674	0.0236082	0.265414	0.0920073	NA	NA	NA	NA	NA	NA	NA	NA	NA	NA	NA	NA	NA	NA	NA	NA	NA	NA	141	87	136	71	204	NA	NA	NA	NA	NA	NA	NA	NA	NA	NA	NA	NA	NA
ENSG00000240563	chr1	62210560	ENST00000498273	2080	GAACT	NA	NA	NA	0.79972	0.887702	0.463377	0.347207	0.869519	NA	NA	NA	NA	NA	NA	NA	NA	NA	NA	NA	NA	NA	NA	NA	NA	NA	NA	149	87	143	71	204	NA	NA	NA	NA	NA	NA	NA	NA	NA	NA	NA	NA	NA
ENSG00000240563	chr1	62210577	ENST00000498273	2097	GAACT	NA	NA	NA	0.593284	0.514907	0.42749	0.596502	0.648319	NA	NA	NA	NA	NA	NA	NA	NA	NA	NA	NA	NA	NA	NA	NA	NA	NA	NA	145	87	140	70	193	NA	NA	NA	NA	NA	NA	NA	NA	NA	NA	NA	NA	NA
ENSG00000240563	chr1	62210581	ENST00000498273	2101	TAACA	NA	NA	NA	0.0190135	0.0159584	0.0052669	0.0111694	0.016885	0.0110128	NA	NA	NA	NA	NA	NA	NA	NA	NA	NA	NA	NA	NA	NA	NA	NA	NA	149	91	146	73	208	50	NA	NA	NA	NA	NA	NA	NA	NA	NA	NA	NA	NA
ENSG00000240563	chr1	62210597	ENST00000498273	2117	AGACT	NA	NA	NA	0.0509353	0.412749	0.332428	0.240566	0.0464878	NA	NA	NA	NA	NA	NA	NA	NA	NA	NA	NA	NA	NA	NA	NA	NA	NA	NA	128	75	123	63	169	NA	NA	NA	NA	NA	NA	NA	NA	NA	NA	NA	NA	NA
ENSG00000240563	chr1	62210602	ENST00000498273	2122	TAACA	NA	NA	NA	0.00578272	0.014827	0.0040732	0.00764227	0.0105568	0.00302911	NA	NA	NA	NA	NA	NA	NA	NA	NA	NA	NA	NA	NA	NA	NA	NA	NA	152	91	145	74	210	51	NA	NA	NA	NA	NA	NA	NA	NA	NA	NA	NA	NA
ENSG00000240563	chr1	62210611	ENST00000498273	2131	AAACA	NA	NA	NA	0.0303841	0.0110931	0.0121993	0.0122737	0.00977171	NA	NA	NA	NA	NA	NA	NA	NA	NA	NA	NA	NA	NA	NA	NA	NA	NA	NA	147	82	138	71	203	NA	NA	NA	NA	NA	NA	NA	NA	NA	NA	NA	NA	NA
ENSG00000240563	chr1	62210621	ENST00000498273	2141	AAACT	NA	NA	NA	0.0116245	0.0277324	0.0535068	0.0245526	0.397183	NA	NA	NA	NA	NA	NA	NA	NA	NA	NA	NA	NA	NA	NA	NA	NA	NA	NA	149	84	139	70	202	NA	NA	NA	NA	NA	NA	NA	NA	NA	NA	NA	NA	NA
ENSG00000240563	chr1	62210744	ENST00000498273	2264	GGACA	NA	NA	NA	0.977043	0.988461	0.995604	0.973003	0.996639	NA	NA	NA	NA	NA	NA	NA	NA	NA	NA	NA	NA	NA	NA	NA	NA	NA	NA	125	75	118	62	189	NA	NA	NA	NA	NA	NA	NA	NA	NA	NA	NA	NA	NA
ENSG00000240563	chr1	62210765	ENST00000498273	2285	AGACA	NA	NA	NA	0.2021	0.529741	0.511116	0.459035	0.468006	NA	NA	NA	NA	NA	NA	NA	NA	NA	NA	NA	NA	NA	NA	NA	NA	NA	NA	137	79	137	64	185	NA	NA	NA	NA	NA	NA	NA	NA	NA	NA	NA	NA	NA
ENSG00000240563	chr1	62210815	ENST00000498273	2335	TGACC	NA	NA	NA	0.0531741	0.126987	0.135469	0.0527084	0.0637056	0.245326	NA	NA	NA	NA	NA	NA	NA	NA	NA	NA	NA	NA	NA	NA	NA	NA	NA	146	86	145	71	209	53	NA	NA	NA	NA	NA	NA	NA	NA	NA	NA	NA	NA
ENSG00000240563	chr1	62210820	ENST00000498273	2340	AAACA	NA	NA	NA	0.024067	0.062139	0.0188537	0.0314434	0.0241505	0.0188268	NA	NA	NA	NA	NA	NA	NA	NA	NA	NA	NA	NA	NA	NA	NA	NA	NA	158	87	156	73	219	53	NA	NA	NA	NA	NA	NA	NA	NA	NA	NA	NA	NA
ENSG00000240563	chr1	62210930	ENST00000498273	2450	GGACA	NA	NA	NA	0.984136	0.992119	0.930504	0.962334	0.934545	0.870913	NA	NA	NA	NA	NA	NA	NA	NA	NA	NA	NA	NA	NA	NA	NA	NA	NA	157	94	157	75	219	56	NA	NA	NA	NA	NA	NA	NA	NA	NA	NA	NA	NA
ENSG00000240563	chr1	62210957	ENST00000498273	2477	AAACT	NA	NA	NA	0.249044	0.683819	0.448958	0.445988	0.644675	0.510296	NA	NA	NA	NA	NA	NA	NA	NA	NA	NA	NA	NA	NA	NA	NA	NA	NA	158	89	152	79	224	56	NA	NA	NA	NA	NA	NA	NA	NA	NA	NA	NA	NA
ENSG00000240563	chr1	62210967	ENST00000498273	2487	GAACT	NA	NA	NA	0.651449	0.537938	0.780996	0.591617	0.665055	0.567667	NA	NA	NA	NA	NA	NA	NA	NA	NA	NA	NA	NA	NA	NA	NA	NA	NA	165	96	169	83	232	59	NA	NA	NA	NA	NA	NA	NA	NA	NA	NA	NA	NA
ENSG00000240563	chr1	62211036	ENST00000498273	2556	AGACT	NA	NA	NA	0.990169	0.984507	0.981707	0.943704	0.99435	0.982543	NA	NA	NA	NA	NA	NA	NA	NA	NA	NA	NA	NA	NA	NA	NA	NA	NA	166	95	166	84	233	62	NA	NA	NA	NA	NA	NA	NA	NA	NA	NA	NA	NA
ENSG00000240563	chr1	62211040	ENST00000498273	2560	TGACT	NA	NA	NA	0.557598	0.829787	0.712401	0.466495	0.658063	0.482923	NA	NA	NA	NA	NA	NA	NA	NA	NA	NA	NA	NA	NA	NA	NA	NA	NA	165	92	168	85	233	63	NA	NA	NA	NA	NA	NA	NA	NA	NA	NA	NA	NA
ENSG00000240563	chr1	62211048	ENST00000498273	2568	AGACA	NA	NA	NA	0.107171	0.302455	0.466653	0.325408	0.160817	NA	NA	NA	NA	NA	NA	NA	NA	NA	NA	NA	NA	NA	NA	NA	NA	NA	NA	121	74	126	59	198	NA	NA	NA	NA	NA	NA	NA	NA	NA	NA	NA	NA	NA
ENSG00000240563	chr1	62211136	ENST00000498273	2656	GAACA	NA	NA	NA	0.116474	0.256827	0.0578703	0.071547	0.0367495	0.0342655	NA	NA	NA	NA	NA	NA	NA	NA	NA	NA	NA	NA	NA	NA	NA	NA	NA	165	99	167	83	232	58	NA	NA	NA	NA	NA	NA	NA	NA	NA	NA	NA	NA
ENSG00000240563	chr1	62211151	ENST00000498273	2671	TGACA	NA	NA	NA	0.0283227	0.119254	0.0966065	0.1303	0.0408267	0.0643451	NA	NA	NA	NA	NA	NA	NA	NA	NA	NA	NA	NA	NA	NA	NA	NA	NA	164	100	173	83	243	63	NA	NA	NA	NA	NA	NA	NA	NA	NA	NA	NA	NA
ENSG00000240563	chr1	62211158	ENST00000498273	2678	AGACT	NA	NA	NA	0.482274	0.0750321	0.434848	0.524072	0.67945	0.535358	NA	NA	NA	NA	NA	NA	NA	NA	NA	NA	NA	NA	NA	NA	NA	NA	NA	144	86	136	68	199	57	NA	NA	NA	NA	NA	NA	NA	NA	NA	NA	NA	NA
ENSG00000240563	chr1	62211170	ENST00000498273	2690	GGACA	NA	NA	NA	0.842763	0.815133	0.857565	0.94271	0.810616	0.968747	NA	NA	NA	NA	NA	NA	NA	NA	NA	NA	NA	NA	NA	NA	NA	NA	NA	135	76	133	73	189	53	NA	NA	NA	NA	NA	NA	NA	NA	NA	NA	NA	NA
ENSG00000240563	chr1	62211283	ENST00000498273	2803	AAACA	NA	NA	NA	0.0266363	0.0239584	0.0369969	0.00509107	0.0208089	0.00844032	NA	NA	NA	NA	NA	NA	NA	NA	NA	NA	NA	NA	NA	NA	NA	NA	NA	154	86	164	79	237	57	NA	NA	NA	NA	NA	NA	NA	NA	NA	NA	NA	NA
ENSG00000240563	chr1	62211385	ENST00000498273	2905	TGACT	NA	NA	NA	0.402238	0.174452	0.282329	0.359409	0.0332277	0.299461	NA	NA	NA	NA	NA	NA	NA	NA	NA	NA	NA	NA	NA	NA	NA	NA	NA	168	93	177	82	237	63	NA	NA	NA	NA	NA	NA	NA	NA	NA	NA	NA	NA
ENSG00000240563	chr1	62211392	ENST00000498273	2912	AAACA	NA	NA	NA	0.0210338	0.0518748	0.0368042	0.0300783	0.026805	0.0955863	NA	NA	NA	NA	NA	NA	NA	NA	NA	NA	NA	NA	NA	NA	NA	NA	NA	177	97	178	84	240	67	NA	NA	NA	NA	NA	NA	NA	NA	NA	NA	NA	NA
ENSG00000240563	chr1	62211470	ENST00000498273	2990	GGACA	NA	NA	NA	0.983397	0.992953	0.98579	0.977957	0.961757	NA	NA	NA	NA	NA	NA	NA	NA	NA	NA	NA	NA	NA	NA	NA	NA	NA	NA	136	74	140	60	171	NA	NA	NA	NA	NA	NA	NA	NA	NA	NA	NA	NA	NA
ENSG00000142864	chr1	67425223	ENST00000370994	579	AGACC	0	NA	NA	0.00535094	0.0062685	0.00433886	0.0047853	0.00694085	NA	0.00908569	NA	0.00641214	0.00577195	0.00498314	0.00582011	NA	0.00776971	0.0118736	0.00827573	NA	NA	NA	NA	0.0216514	NA	NA	59	63	55	51.5	93	NA	56	NA	57	51.3333	77.6667	65	NA	99.6667	64.3333	63	NA	NA
ENSG00000142864	chr1	67425212	ENST00000370994	590	TGACC	0	NA	0.081248	0.169063	NA	0.0983407	0.0656786	0.0417589	NA	0.219782	NA	0.0481461	0.117939	0.0604532	0.0503697	0.108799	0.0379924	0.0216909	0.15381	NA	NA	NA	NA	NA	NA	75	87.6667	NA	81.3333	53.6667	143.333	NA	80.6667	NA	83	74	110.667	98	72.3333	151.333	103.333	93.3333	NA	NA
ENSG00000142864	chr1	67424907	ENST00000370994	772	GAACT	0	NA	0.803868	0.841976	NA	0.787924	0.83328	0.798971	NA	0.812597	NA	0.791092	0.781467	0.596061	0.504684	0.719987	0.655042	0.829846	0.77346	NA	NA	0.724271	NA	NA	NA	75.6667	88	NA	84	52.3333	143.667	NA	84	NA	85.3333	74.6667	114.667	96.3333	76.3333	153	104	94	NA	NA
ENSG00000142864	chr1	67424255	ENST00000370994	814	TGACT	0	NA	0.784301	0.573123	0.579677	0.445342	0.418888	0.517539	0.548415	0.666073	NA	0.417874	0.587554	0.50854	0.593632	0.602925	0.718369	0.520813	0.514379	NA	NA	0.61145	NA	0.605135	NA	76.3333	87.6667	51	85	53.3333	144.333	51	83	NA	86.6667	76	115.333	101.333	78.6667	152	114.667	94	NA	NA
ENSG00000142864	chr1	67424246	ENST00000370994	823	AAACA	0	NA	0.0425808	0.0122399	0.00958744	0.00856128	0.0124107	0.00830206	0.0105224	0.00910127	NA	0.0110032	0.00554573	0.00967021	0.0255318	0.0159901	0.0158547	0.00557858	0.00993789	NA	NA	0.00886855	NA	0.00831819	NA	77.6667	87.6667	51.6667	87	52.6667	150	50.5	86.6667	NA	88.3333	79.6667	121.333	102.667	78.3333	154.667	113	98.6667	NA	NA
ENSG00000142864	chr1	67424229	ENST00000370994	840	GAACA	0	NA	0.120734	0.165141	0.0976865	0.134042	0.143966	0.188866	0.0802086	0.0912444	NA	0.0849901	0.183767	0.15037	0.0899276	0.159546	0.284784	0.214781	0.183953	NA	NA	0.127526	NA	0.0740715	NA	83.3333	92.3333	53.6667	89.3333	54.6667	148.667	52.5	86.3333	NA	93.3333	78.6667	123.333	105	81.3333	127.25	119.333	101.333	NA	NA
ENSG00000142864	chr1	67424212	ENST00000370994	857	AGACA	0	NA	0.0429082	0.0384229	0.0301555	0.0501963	0.0219596	0.0323182	0.0840834	0.0260106	NA	0.0181131	0.0219068	0.060768	0.0414091	0.014605	0.0511512	0.0217234	0.0198558	NA	NA	0.186155	NA	0.032274	NA	81.3333	94	51.6667	89.3333	52.3333	148.333	50	89	NA	91.6667	78	124	104.333	81	161.667	114.667	96.6667	NA	NA
ENSG00000142864	chr1	67420140	ENST00000370994	916	TGACT	0	NA	0.148634	0.172068	0.286801	0.176494	0.18684	0.155423	NA	0.165245	NA	0.376144	0.260511	0.179606	0.262743	0.187659	0.304199	0.221238	0.410697	NA	NA	NA	NA	0.16152	NA	85	87.6667	51.6667	91.6667	53	150.333	NA	89.6667	NA	91	79.3333	120.667	102.667	84.3333	154.667	117.667	99.3333	NA	NA
ENSG00000142864	chr1	67420075	ENST00000370994	981	AAACC	0	NA	0.0184613	0.00824909	NA	0.00707351	0.0139447	0.00682543	NA	0.00739322	NA	0.00192481	0.0093088	0.00375225	0.0146129	0.0445413	0.0513743	0.0125472	0.0224291	NA	NA	0.0081049	NA	NA	NA	83.6667	90.6667	NA	89.3333	51	145.667	NA	86.6667	NA	89.6667	75.6667	119.667	98	82	155.667	112.667	99.6667	NA	NA
ENSG00000142864	chr1	67415188	ENST00000370994	1199	AAACC	0	NA	0.00912608	0.0102747	0.00740635	0.0169644	0.043337	0.00794791	0.00901321	0.0140947	NA	0.00743585	0.00956734	0.0142632	0.00968681	0.0150521	0.00823319	0.0121023	0.0108616	NA	NA	0.015837	NA	0.00612593	NA	98	109.333	58	104.333	59.6667	175.667	61.5	106.667	NA	106	87.3333	139.333	123	104.667	146.25	145.333	115	NA	NA
ENSG00000142864	chr1	67415174	ENST00000370994	1213	GGACC	0	NA	0.268396	0.29957	0.423152	0.366903	0.224507	0.277884	0.180385	0.461534	NA	0.174884	0.279867	0.219149	0.281512	0.303027	0.376299	0.240894	0.367135	NA	NA	0.26217	NA	0.328724	NA	89.3333	100.667	54	98.6667	55	164.333	56.5	100.333	NA	100	82.3333	129.333	113.333	97.3333	136.25	134.667	112.333	NA	NA
ENSG00000142864	chr1	67413235	ENST00000370994	1250	TGACC	0	NA	0.267856	0.190983	0.203307	0.276458	0.114059	0.234137	0.294486	0.249251	NA	0.105078	0.244207	0.107122	0.0949446	0.207701	0.312309	0.18925	0.149599	NA	NA	0.213299	NA	0.187965	NA	94.3333	101.333	53	98.6667	55.3333	166	56	97.3333	NA	99	81.6667	131.333	109.667	98	135.75	131.333	112	NA	NA
ENSG00000142864	chr1	67413207	ENST00000370994	1278	TAACT	0	NA	0.171113	0.214271	0.229835	0.212197	0.272955	0.286953	0.297689	0.23252	NA	0.173608	0.391396	0.150872	0.269971	0.210801	0.343802	0.295471	0.282068	NA	NA	0.194925	NA	0.210865	NA	102.333	111.333	58.6667	109	62	182.333	63.5	108	NA	108.333	88.3333	143.333	127	108.667	150	150.333	120.667	NA	NA
ENSG00000142864	chr1	67413192	ENST00000370994	1293	AGACA	0	NA	0.290905	0.206142	0.186758	0.330862	0.195574	0.135307	0.146143	0.226405	NA	0.147259	0.287494	0.125775	0.173395	0.197814	0.0931166	0.220912	0.384237	NA	NA	0.0731155	NA	0.21664	NA	95.3333	105.667	55	103	57.3333	168	60	102.333	NA	99.3333	82	138	119.333	102.333	140.75	139.667	114.333	NA	NA
ENSG00000142864	chr1	67413171	ENST00000370994	1314	GAACC	0	NA	0.122028	0.108934	0.160157	0.185993	0.225385	0.169563	0.160528	0.219802	NA	0.108028	0.157684	0.23097	0.175895	0.116075	0.139544	0.122021	0.12242	NA	NA	0.110332	NA	0.143708	NA	91.3333	101.333	53.3333	95.3333	55	169.333	56.5	101.667	NA	100.667	79.3333	131	116.333	96	134.5	132.667	106	NA	NA
ENSG00000142864	chr1	67413105	ENST00000370994	1380	AGACT	1	NA	0.991832	0.991955	NA	0.992272	0.994687	0.989085	0.992031	0.99687	NA	0.990225	0.99466	0.989664	0.991485	0.991349	0.99516	0.994658	0.98029	NA	NA	0.993573	NA	0.996143	NA	75	94	NA	95	52.3333	158.667	50.5	86.3333	NA	89.3333	70.3333	120	104.333	74	142.333	123.667	89.3333	NA	NA
ENSG00000142864	chr1	67413076	ENST00000370994	1409	AGACT	1	NA	0.988813	0.987914	0.986283	0.98805	0.98335	0.985569	0.986723	0.992025	NA	0.982238	0.992374	0.989776	0.99136	0.986496	0.992826	0.990745	0.985061	NA	NA	0.988518	NA	0.987502	NA	86.3333	103	56	101	58	171.333	58.5	98.6667	NA	98	78	134.333	120.667	93.6667	138	139.333	109.667	NA	NA
ENSG00000142864	chr1	67413026	ENST00000370994	1459	TAACA	0	NA	0.00988846	0.0132367	0.0149831	0.00734844	0.013842	0.0196994	0.00741619	0.0112398	NA	0.0128304	0.0141988	0.00859198	0.014089	0.011014	0.0320176	0.00980063	0.0128593	NA	NA	0.00980564	NA	0.00962255	NA	97.6667	106	55.6667	102.667	60.6667	179	61.5	105	NA	100.667	80.3333	131	122	107.667	142.75	149	115.333	NA	NA
ENSG00000142864	chr1	67412738	ENST00000370994	1747	GGACA	0	NA	0.291098	0.308963	NA	0.375835	0.318813	0.560376	NA	0.0742548	NA	0.0901987	0.0554867	0.0280302	0.259091	0.256313	0.200676	0.299303	0.228957	NA	NA	NA	NA	NA	NA	64	86	NA	70.5	50.5	129	NA	70.5	NA	70	64	92.5	80	65	132	125	109.5	NA	NA
ENSG00000142864	chr1	67412729	ENST00000370994	1756	AAACT	0	NA	0.0159275	0.0193496	NA	0.0374519	0.0254962	0.0211298	NA	0.0178589	NA	0.024547	0.0164284	0.0154613	0.0453856	0.0270046	0.0870203	0.0112829	0.0224081	NA	NA	NA	NA	NA	NA	69.5	88	NA	77.5	53	139.5	NA	75	NA	76.5	67	95.5	89.5	68.5	140	127.5	114	NA	NA
ENSG00000142864	chr1	67412691	ENST00000370994	1794	TAACT	0	NA	0.0722495	0.0284158	NA	0.017848	0.0497777	0.0224043	NA	0.18945	NA	0.0826577	0.0197221	0.0119251	0.0138901	0.0740834	0.0209856	0.0182497	0.0456714	NA	NA	NA	NA	NA	NA	62.5	89	NA	77	53	136	NA	74	NA	73	65	94.5	87.5	66	137	126	112	NA	NA
ENSG00000142864	chr1	67412541	ENST00000370994	1944	TAACC	0	NA	0.000443129	0.000916306	NA	0.000407232	0.000436131	0.00075266	NA	0.000593368	NA	0.000893218	0.000432671	0.000675521	0.000339783	0.000481338	0.00164304	0.000521235	0.00154835	NA	NA	NA	NA	NA	NA	50.5	78.5	NA	67	50	126.5	NA	72	NA	70.5	63	88.5	79.5	65.5	122.5	117.5	113	NA	NA
ENSG00000142864	chr1	67412438	ENST00000370994	2047	AAACT	0	NA	NA	0.0625322	NA	0.0836512	0.126479	0.0889325	NA	0.0773711	NA	0.13799	0.0627088	0.0716186	0.0816351	0.0912341	0.198817	0.0881435	0.404711	NA	NA	0.126429	NA	NA	NA	NA	78	NA	67	52	122.5	NA	72	NA	68.5	61	85	79	66	122.5	115.5	113.5	NA	NA
ENSG00000142864	chr1	67412406	ENST00000370994	2079	AAACT	0	NA	0.0157739	0.0203511	NA	0.0365371	0.0270991	0.0575129	NA	0.0194895	NA	0.0837447	0.0198937	0.0219969	0.023609	0.0134099	0.0512503	0.0240226	0.0216312	NA	NA	0.013448	NA	NA	NA	51.5	79.5	NA	68.5	52.5	127	NA	75	NA	69.5	63	89.5	77	68	123.5	119.5	117.5	NA	NA
ENSG00000142864	chr1	67412287	ENST00000370994	2198	AAACT	0	NA	NA	0.190004	NA	0.270804	0.378952	0.454635	NA	0.339867	NA	0.39919	0.396381	0.346291	0.377673	0.282953	0.477199	0.489454	0.426558	NA	NA	0.349111	NA	NA	NA	NA	80	NA	67.5	50	131	NA	74.5	NA	68	57	87.5	78	65.5	126	116.5	111.5	NA	NA
ENSG00000142864	chr1	67412190	ENST00000370994	2295	TAACC	0	NA	0.000722025	0.000344098	NA	0.000387047	0.000693468	0.00116557	NA	0.000612551	NA	0.000697768	0.00124012	0.000206588	0.000492752	0.000469238	0.00115645	0.00102362	0.00507339	NA	NA	0.000308912	NA	NA	NA	50	79	NA	65	51	133	NA	77.5	NA	69.5	62	90	80	68	125	119.5	115	NA	NA
ENSG00000142864	chr1	67412050	ENST00000370994	2435	AAACC	0	NA	NA	0.0300487	NA	0.0188715	0.0134643	0.043941	NA	0.00464202	NA	0.0174743	0.0236331	0.0100814	0.0100243	0.00465509	0.0140355	0.0171556	0.00857208	NA	NA	0.004651	NA	NA	NA	NA	78.5	NA	71.5	50.5	135	NA	75.5	NA	68	58.5	89.5	73	67	119.5	122	112.5	NA	NA
ENSG00000142864	chr1	67411376	ENST00000370994	3109	AGACT	0	NA	NA	0.0226692	NA	0.0259045	0.03409	0.0583018	NA	0.180491	NA	0.0761845	0.0349235	0.0841103	0.185706	0.0155302	0.317086	0.150423	0.163426	0.0372886	NA	0.0400731	NA	NA	NA	NA	79.5	NA	76	51.5	130	NA	77	NA	73.5	63	92.5	84	78	125	128	113	58	NA
ENSG00000142864	chr1	67411360	ENST00000370994	3125	TAACT	0	NA	NA	0.0346919	NA	0.0913615	0.0497558	0.0568693	NA	0.0570284	NA	0.0225939	0.0466838	0.0485888	0.0225078	0.0967532	0.0747786	0.0582675	0.0343784	0.0449104	NA	0.0248434	0.0444347	0.0715621	NA	NA	79.5	NA	78.5	51	137	NA	78.5	NA	75	63.5	95	86	79.5	128	131.5	119.5	59.5	NA
ENSG00000142864	chr1	67411348	ENST00000370994	3137	AAACA	0	NA	NA	0.0384088	NA	0.0440031	0.0797367	0.0356039	NA	0.0462332	NA	0.0309167	0.072622	0.113222	0.0173188	0.0698842	0.115785	0.0494419	0.173769	0.0491948	NA	0.0413068	0.0630201	NA	NA	NA	81.5	NA	77	51	134	NA	79.5	NA	73	63	94	82	77.5	127	135	118.5	55.5	NA
ENSG00000142864	chr1	67411242	ENST00000370994	3243	AGACA	0	NA	NA	0.0810627	NA	0.0691599	0.0617218	0.046314	NA	0.0648903	NA	0.0763414	0.0623032	0.0539874	0.0894299	0.208373	0.0849822	0.044107	0.0587702	0.0555004	NA	0.0344352	0.0905043	0.0745185	NA	NA	78	NA	75	50	133	NA	79.5	NA	75.5	63	90.5	83	79.5	128	135	117	61	NA
ENSG00000142864	chr1	67411195	ENST00000370994	3290	GAACT	0	NA	NA	0.536341	NA	0.297653	0.349395	0.42819	NA	0.505845	NA	0.363057	0.546108	0.404793	0.49139	0.307871	0.488533	0.566396	0.502623	0.296079	NA	0.471666	0.256662	0.22796	NA	NA	85.5	NA	81.5	52.5	135	NA	79.5	NA	76.5	66	96.5	87	85.5	133.5	142	123	60.5	NA
ENSG00000142864	chr1	67411118	ENST00000370994	3367	AAACT	0	NA	NA	0.471359	NA	0.54165	0.371245	0.469966	NA	0.467266	NA	0.304394	0.533602	0.390027	0.414144	0.33442	0.42739	0.394332	0.542732	0.15564	NA	0.26032	0.31113	NA	NA	NA	82	NA	78.5	50.5	137.5	NA	80	NA	77	62.5	93	89	83	130.5	139.5	115.5	62.5	NA
ENSG00000142864	chr1	67411082	ENST00000370994	3403	TAACT	0	NA	NA	0.231198	NA	0.212217	0.226375	0.295169	NA	0.238585	NA	0.177263	0.340041	0.279072	0.278437	0.285889	0.210003	0.339973	0.436066	0.207573	NA	0.225847	0.288029	NA	NA	NA	81	NA	78.5	51	135.5	NA	80	NA	75	64.5	92	87	73.5	113	136.5	102.5	53.5	NA
ENSG00000174021	chr1	84506026	ENST00000370645	405	GGACT	0	NA	0.386506	0.608705	NA	0.503446	0.475992	0.593677	NA	0.506243	NA	0.594439	0.512757	0.437958	0.448723	0.648306	0.457903	0.459988	0.27683	0.578113	0.531427	0.476084	0.532573	0.521968	NA	134	148	NA	74.5	57	115	NA	85.5	NA	88.5	77	120.5	119.5	132	205	484.5	427	125.5	107
ENSG00000174021	chr1	84501951	ENST00000370645	440	AGACT	0	0.00371283	0.0529664	0.00328863	NA	0.00769687	0.00508761	0.00863322	NA	0.0583798	NA	0.0176221	0.00121349	0.0175955	0.00248997	0.0405953	0.00458252	0.00200959	0.016545	0.113539	0.00591145	0.00964577	0.00695105	0.0054067	59	116	129	NA	119	57	91.5	NA	82	NA	82	64	108.5	101.5	115	179.5	407.5	372	112.5	95.5
ENSG00000174021	chr1	84501944	ENST00000370645	447	AAACA	0	NA	0.0326368	0.00842899	0.00944787	0.0188198	0.00747502	0.0154708	NA	0.0143941	NA	0.0459052	0.010166	0.00870126	0.00824941	0.0344239	0.0218552	0.0262846	0.0178364	0.00808913	0.0085011	0.0215491	0.0216931	0.00854759	NA	139	156	57	80.5	66	122.5	NA	93	NA	95.5	79	127.5	128	138.5	223.5	506.5	449	132.5	112.5
ENSG00000174021	chr1	84501915	ENST00000370645	476	TGACC	0	NA	0.238926	0.0773305	0.0858929	0.0744276	0.0931337	0.0537829	NA	0.0685719	NA	0.0756045	0.0608459	0.27756	0.0658917	0.229755	0.0933497	0.0465269	0.159164	0.11692	0.0748072	0.0499557	0.0452424	0.0642661	NA	139	156	52	77.5	63	121	NA	94.5	NA	93	80	126.5	129.5	140	221	503	444.5	133.5	111
ENSG00000174021	chr1	84501904	ENST00000370645	487	TGACT	0	NA	0.289712	0.337207	0.500595	0.0852367	0.430017	0.287708	NA	0.225659	NA	0.15559	0.162941	0.117143	0.114388	0.425448	0.380134	0.173316	0.171511	0.168171	0.312695	0.361465	0.106683	0.159391	NA	130.5	148	52	73.5	60	111.5	NA	85	NA	84	73	117.5	123.5	130.5	209.5	484.5	417.5	126.5	106.5
ENSG00000174021	chr1	84501872	ENST00000370645	519	AGACC	0	0.0182176	0.0461187	0.0353289	0.0560067	0.038635	0.0548078	0.0535638	NA	0.0373242	NA	0.0649771	0.025483	0.0604335	0.0441914	0.0679538	0.131768	0.0301648	0.0828194	0.0577844	0.0525578	0.0839959	0.0369849	0.0622128	75	129.5	140	51	128	55	111	NA	88	NA	87	75	123	115.5	133.5	204.5	474.5	428.5	116.5	107
ENSG00000174021	chr1	84498539	ENST00000370645	575	AAACC	0	NA	0.00838303	0.0346278	0.0130834	0.015247	0.0136622	0.00885499	NA	0.00784226	NA	0.0132541	0.0189222	0.00376398	0.0204674	0.00643804	0.021501	0.00716625	0.0101655	0.00651197	0.00656955	0.0190798	0.0166701	0.0113544	NA	141.5	167	57	82.5	64	122	NA	97.5	NA	97.5	84	129.5	134.5	141.5	227	524	464	138.5	118
ENSG00000174021	chr1	84498468	ENST00000370645	646	TAACA	0	0.0464442	0.0131448	0.0533199	0.0342984	0.0251467	0.0317543	0.0361029	NA	0.0348507	NA	0.0356026	0.0497718	0.0793364	0.0175576	0.0417969	0.0253979	0.0198301	0.053903	0.0338742	0.0150892	0.0249504	0.0324532	0.0278056	76	130.5	163	56	79	62	117	NA	90.5	NA	166	80	122.5	130	130.5	215.5	500	432	130.5	109
ENSG00000174021	chr1	84498423	ENST00000370645	691	TAACA	0	NA	0.0272378	0.012539	0.00687677	0.00515036	0.0228277	0.00552921	NA	0.0195584	NA	0.0223946	0.00839967	0.00796286	0.0161927	0.0323363	0.0246678	0.0245845	0.0126217	0.006325	0.011413	0.0171426	0.0301556	0.00463009	NA	137	159	57	81	63	123	NA	94.5	NA	95.5	83	127	132	138.5	221.5	521	449.5	132	114
ENSG00000122406	chr1	92833553	ENST00000370321	171	AAACT	0	0.245394	0.222078	0.315749	0.378811	0.241825	0.335662	0.208011	0.118784	0.423518	0.262503	0.300893	0.277118	0.177924	0.258307	0.217495	0.318067	0.240791	0.585364	0.390974	0.126638	0.416174	0.352304	0.145628	468	976	973	551	960	507	980	375	976	532	980	972	947	973	973	970	964	958	972	964
ENSG00000122406	chr1	92833637	ENST00000370321	255	TGACA	0	0.299475	0.260711	0.350847	0.457841	0.376233	0.143595	0.243814	0.293431	0.711449	0.109636	0.142346	0.302931	0.251297	0.359873	0.168196	0.350197	0.341208	0.321428	0.344631	0.423525	0.248888	0.312682	0.29964	481	970	968	570	955	519	976	379	966	532	973	969	961	979	969	965	961	967	974	974
ENSG00000122406	chr1	92833641	ENST00000370321	259	AAACA	0	0.0259019	0.0440422	0.0350364	0.0507363	0.0706135	0.0450477	0.0380602	0.0370462	0.0616052	0.0705872	0.0138798	0.310827	0.0601196	0.0516571	0.0997201	0.0487554	0.0217875	0.156774	0.0264397	0.0262814	0.0458248	0.0937752	0.0402307	361	732	770	465	750	399	769	292	753	436	810	771	799	753	713	725	741	748	742	746
ENSG00000122406	chr1	92834835	ENST00000370321	335	GAACT	0	0.819369	0.635404	0.8499	0.93605	0.806096	0.878756	0.731201	0.916782	0.777138	0.884854	0.902111	0.910467	0.9699	0.872439	0.563296	0.955831	0.897544	0.842872	0.897638	0.877327	0.876637	0.924067	0.644225	479	953	949	556	941	515	940	374	949	544	954	945	954	951	945	956	932	958	956	954
ENSG00000122406	chr1	92834866	ENST00000370321	366	TGACA	0	0.0238413	0.0440375	0.00372761	0.0631114	0.104842	0.0180332	0.0696314	0.0571494	0.0433721	0.0345038	0.0526105	0.0987455	0.0301511	0.021818	0.0245773	0.0798723	0.164313	0.0919425	0.0273736	0.0191797	0.0865521	0.0586498	0.0193508	466	931	933	539	924	498	927	370	924	516	921	927	924	919	926	931	920	948	929	932
ENSG00000122406	chr1	92836212	ENST00000370321	436	GGACA	0	0.0168726	0.087258	0.140059	0.0412498	0.0462939	0.0109607	0.0251557	0.0429013	0.101928	0.109797	0.133844	0.0390037	0.0260949	0.0512561	0.367055	0.0927193	0.147149	0.0513084	0.148519	0.0446227	0.0412123	0.0623283	0.272959	483	939	930	546	920	514	935	370	942	544	929	950	937	936	929	946	918	944	928	916
ENSG00000122406	chr1	92836241	ENST00000370321	465	TGACT	0	0.377005	0.825559	0.553593	0.632022	0.644869	0.802915	0.459682	0.374298	0.73538	0.620205	0.365255	0.780954	0.614533	0.472244	0.319442	0.549428	0.332355	0.747967	0.267522	0.35048	0.729315	0.318919	0.34069	505	953	961	569	967	522	965	392	965	565	966	965	961	954	964	960	945	966	966	944
ENSG00000122406	chr1	92836322	ENST00000370321	546	GAACT	0	0.228525	0.851279	0.525734	0.726009	0.577138	0.605933	0.312111	0.199805	0.467801	0.500485	0.614062	0.531372	0.293714	0.714337	0.0675867	0.78615	0.807137	0.396815	0.342666	0.305831	0.143977	0.164423	0.33113	508	966	950	574	950	533	938	390	957	556	957	965	935	948	946	960	936	943	968	957
ENSG00000122406	chr1	92837591	ENST00000370321	752	AAACA	0	0.21217	0.0812334	0.0493492	0.143686	0.0169817	0.0218368	0.162081	0.259261	0.0114006	0.0205512	0.0274117	0.0319118	0.0337031	0.0261554	0.0250696	0.0492819	0.137326	0.0489253	0.0261273	0.0152568	0.0485687	0.07433	0.0235934	517	953	944	576	945	530	926	393	946	563	952	951	953	927	948	957	926	958	913	935
ENSG00000122406	chr1	92837614	ENST00000370321	775	GAACA	0	0.137834	0.295462	0.130589	0.24159	0.140828	0.230632	0.0922936	0.15275	0.168798	0.259483	0.133269	0.163442	0.116165	0.121715	0.197372	0.190208	0.206169	0.266022	0.107247	0.130019	0.126188	0.185845	0.328435	512	935	925	562	930	528	913	384	930	553	933	931	913	922	939	924	907	924	908	890
ENSG00000122406	chr1	92837622	ENST00000370321	783	TAACT	0	0.0693375	0.0768125	0.0445731	0.0267307	0.0168317	0.0197883	0.0158433	0.0524024	0.0261201	0.0503153	0.032322	0.0859563	0.0352843	0.0412261	0.0437928	0.0502826	0.0499424	0.0247957	0.0462301	0.0573497	0.0459435	0.120115	0.0674343	554	971	971	580	969	555	962	411	960	578	965	976	953	954	967	978	948	963	960	959
ENSG00000122406	chr1	92837629	ENST00000370321	790	AGACA	0	0.0165689	0.0115895	0.0200979	0.0221471	0.0161681	0.0133178	0.0262677	0.0172628	0.0453979	0.00564516	0.0127909	0.0360569	0.0335425	0.01732	0.0250842	0.135714	0.0143723	0.0323899	0.0272954	0.0127503	0.0210222	0.0122975	0.0310772	472	857	866	510	853	492	849	362	842	522	863	855	851	858	857	846	819	883	820	858
ENSG00000122406	chr1	92841771	ENST00000370321	889	GAACC	0	0.280295	0.334474	0.483555	0.303154	0.29976	0.223078	0.398522	0.135072	0.235455	0.460065	0.159767	0.399435	0.27571	0.279429	0.216276	0.238057	0.209627	0.396477	0.295697	0.310588	0.221221	0.317145	0.167804	522	939	916	549	913	505	896	396	918	546	918	923	913	911	911	937	866	940	910	888
ENSG00000122406	chr1	92841866	ENST00000370321	984	AAACC	0	0.019661	0.0107789	0.0195305	0.0216442	0.0147186	0.0238815	0.0268686	0.00506598	0.0108284	0.0130874	0.0363758	0.0242065	0.00903583	0.00822365	0.0341274	0.0206597	0.0118056	0.0183406	0.00906038	0.0157723	0.0197386	0.0144064	0.00494242	505	708	896	531	896	496	882	382	879	519	897	879	884	901	736	674	893	668	800	814
ENSG00000122406	chr1	92841907	ENST00000370321	1025	AAACT	0	0.0270787	0.0140359	0.126855	0.0760426	0.059904	0.223574	0.0745165	0.0574698	0.16178	0.0617542	0.210014	0.0905978	0.0359891	0.0175568	0.0302199	0.0343741	0.0457314	0.0938364	0.337975	0.0240606	0.188689	0.0245656	0.0412535	446	321	716	417	700	395	718	300	674	409	679	666	667	768	325	274	771	241	313	355
ENSG00000122406	chr1	92841915	ENST00000370321	1033	GAACA	0	0.64095	0.39257	0.450425	0.516008	0.654996	0.729976	0.502076	0.620435	0.271234	0.589873	0.57074	0.625221	0.656072	0.621857	0.313437	0.230314	0.382362	0.466743	0.553771	0.692644	0.407651	0.670035	0.484529	396	188	642	356	644	368	654	250	629	362	615	615	588	703	183	180	681	140	164	195
ENSG00000143106	chr1	109415336	ENST00000271308	144	AGACA	0	0.29591	0.0384769	0.00772148	0.0318394	0.00974643	0.00707358	0.0224431	NA	0.0162535	NA	0.00800389	0.0124308	0.00893384	0.00495225	0.0084455	0.0245101	0.010416	0.016874	0.00489819	0.0225795	0.0331084	0.00784135	0.00628352	96	199	107	55	109	55	170	NA	144	NA	158	86	231	217	196	197.5	288	247	140	124
ENSG00000143106	chr1	109413100	ENST00000271308	279	AGACT	0	0.206316	0.208269	0.273304	0.0624757	0.10668	0.151465	0.209611	NA	0.0778336	NA	0.331167	0.16147	0.15063	0.317952	0.168907	0.259667	0.0852191	0.0343089	0.0843324	0.0297465	0.152507	0.165015	0.119168	100	204	113	57	115	55	180	NA	150	NA	163	91	241	212	200	203	308	263	152	139
ENSG00000143106	chr1	109413073	ENST00000271308	306	AGACA	0	0.288104	0.0858209	0.0916861	0.0745313	0.129164	0.151432	0.235344	NA	0.191879	NA	0.0777537	0.201569	0.110554	0.35007	0.166578	0.17369	0.184093	0.0677839	0.0954996	0.164915	0.0450852	0.156677	0.140477	94	189	103	57	112	53	168	NA	136	NA	145	88	246	206	195	198.5	295	238	140	123
ENSG00000143106	chr1	109412183	ENST00000271308	313	GAACC	0	0.0751039	0.0778439	0.0511529	0.0971897	0.0666539	0.293817	0.054212	NA	0.0184455	NA	0.0536185	0.257432	0.33007	0.0296329	0.105624	0.0828631	0.0657842	0.0815682	0.0612038	0.250523	0.04217	0.0643341	0.0534927	108	114	118	60	116	60	182	NA	155	NA	170	96	253	231	217	216	176.5	269	89.5	83.5
ENSG00000143106	chr1	109412160	ENST00000271308	336	AGACA	0	0.0422832	0.100868	0.0892453	0.0246034	0.0731171	0.333022	0.0324021	NA	0.0512868	NA	0.082835	0.0228354	0.0467192	0.0442553	0.0327501	0.0987161	0.0925668	0.0329071	0.0504169	0.115247	0.101056	0.0506081	0.0265408	93	200	101	54	114	53	160	NA	147	NA	150	82	235	209	193	192	155	241	81.5	129
ENSG00000143106	chr1	109412154	ENST00000271308	342	TGACA	0	0.0678856	0.237428	0.0238113	0.0370945	0.0326739	0.0076952	0.017117	NA	0.0177808	NA	0.0715994	0.0187987	0.0140724	0.0472693	0.0345961	0.0554073	0.233594	0.0351493	0.0207268	0.0108046	0.0307107	0.00959743	0.0221404	98	203	115	59	114	58	171	NA	148	NA	160	92	250	224	216	200.5	171	259	89	143
ENSG00000143106	chr1	109412139	ENST00000271308	357	TGACC	0	0.120632	0.497626	0.10922	0.281731	0.141693	0.44506	0.302592	NA	0.145691	NA	0.188843	0.165122	0.204543	0.240742	0.302269	0.270017	0.261147	0.381541	0.180746	0.259524	0.556948	0.121053	0.207155	103	116	119	61	117	59	185	NA	145	NA	161	95	250	221	225	221.5	175.5	266	89.5	82
ENSG00000143106	chr1	109411885	ENST00000271308	470	GGACC	0	0.249461	0.102456	0.223291	0.103571	0.262297	0.146365	0.0731846	NA	0.144285	NA	0.266565	0.0608849	0.0558322	0.109203	0.163038	0.221675	0.192367	0.144687	0.225197	0.207406	0.146449	0.296345	0.17325	106	121	120	62	119	61	180	NA	151	NA	171	93	258	125	120.5	224.5	178.5	273	98	89
ENSG00000143106	chr1	109411102	ENST00000271308	490	GGACC	0	0.0685967	0.357904	0.312429	0.0797353	0.146393	0.484386	0.286895	NA	0.536044	NA	0.2794	0.112675	0.233524	0.316183	0.397282	0.192263	0.138183	0.136059	0.233865	0.155026	0.222854	0.190973	0.314204	82	101	98	52	97	51	158	NA	130	NA	138	85	220	185	106	193	144.5	231	80	77
ENSG00000143106	chr1	109411091	ENST00000271308	501	GGACC	0	0.338661	0.231648	0.297517	0.202784	0.133762	0.404976	0.351214	NA	0.220647	NA	0.133826	0.11494	0.0959849	0.161404	0.227098	0.222892	0.084373	0.171953	0.196685	0.289977	0.299915	0.202017	0.357152	107	116.5	114	61	113	57	182	NA	147	NA	154	89	251	120	121.5	222	177.5	266	93	87
ENSG00000143106	chr1	109410008	ENST00000271308	588	TGACT	0	0.14038	0.24566	0.099592	0.102413	0.28979	0.420782	0.154209	NA	0.326157	NA	0.180601	0.204763	0.415097	0.465948	0.382865	0.201123	0.117725	0.459655	0.15764	0.180474	0.261133	0.10875	0.232591	106	116.5	115	59	114	58	100	NA	151	NA	160	90	251	118.5	121	221.5	177	270	93.5	85
ENSG00000143106	chr1	109409967	ENST00000271308	629	AAACA	0	0.0141608	0.00781177	0.0249729	0.0280606	0.0134161	0.0275024	0.00761111	NA	0.00986791	NA	0.00834471	0.0100073	0.039708	0.0124638	0.0287116	0.0101466	0.0350746	0.0236105	0.00767264	0.00865986	0.0137195	0.00757296	0.00844554	111	118.5	120	60	119	58	98	NA	155	NA	169	96	261	126	127	227	184	151	99.5	95
ENSG00000143106	chr1	109409935	ENST00000271308	661	AAACA	0	0.0870917	0.0223955	0.0541345	0.0323595	0.0234086	0.0355023	0.0214523	NA	0.0516802	NA	0.0286749	0.044515	0.0243615	0.0137701	0.0208171	0.058127	0.0420715	0.0335631	0.0172008	0.0152435	0.0248525	0.0192577	0.0264488	110	121.5	118	60	121	62	103	NA	154	NA	170	95	256	126.5	126	232.5	186.5	146	101.5	94.5
ENSG00000143106	chr1	109402040	ENST00000271308	719	GAACT	0	0.44861	0.301107	0.491572	0.693924	0.540381	0.582706	0.476481	NA	0.540805	NA	0.420651	0.732002	0.225414	0.508196	0.710292	0.553847	0.146088	0.189398	0.313921	0.396012	0.679763	0.434894	0.702179	106	118.5	114	60	114	59	104.5	NA	146	NA	165	93	256	119.5	126	221	176.5	145	100	94
ENSG00000143106	chr1	109402020	ENST00000271308	739	GGACA	0	0.0812997	0.220703	0.865815	0.245046	0.658866	0.249277	0.478025	NA	0.514142	NA	0.11722	0.536345	0.284004	0.67437	0.613723	0.649759	0.47445	0.211321	0.602854	0.611767	0.529421	0.223004	0.496247	109	122.5	121	63	126	59	104	NA	156	NA	172	93	254	128	126.5	230.5	186	148.5	105.5	97
ENSG00000143106	chr1	109401994	ENST00000271308	765	GAACT	0	0.842737	0.628952	0.90751	0.44207	0.799841	0.591692	0.649349	NA	0.835536	NA	0.740239	0.836196	0.845366	0.643468	0.779406	0.851096	0.708845	0.924668	0.268512	0.710267	0.871378	0.734319	0.354129	110	122	116	59	121	59	105.5	NA	151	NA	166	93	259	128.5	130	225.5	179	149.5	103.5	95
ENSG00000116459	chr1	111449539	ENST00000369722	603	TGACC	0	0.176287	0.138827	0.32244	0.154546	0.0500481	0.217201	0.278256	0.230492	0.291002	0.179942	0.209381	0.147109	0.420833	0.114614	0.364526	0.175296	0.0702508	0.217679	0.16555	0.178644	NA	0.242302	0.157262	78	195	132	58	115	54	161	52	222	62	199	144	290	301	259	499	365	302	187	173
ENSG00000116459	chr1	111454230	ENST00000369722	702	GGACC	0	0.375994	0.342896	0.357732	0.398186	0.416283	0.59373	0.328713	NA	0.391008	0.41875	0.294552	0.350285	0.128188	0.31457	0.337551	0.318115	0.200946	0.438516	0.461615	0.310946	NA	0.417762	0.484312	71	192	130	53	113	51	157	NA	192	56	195	128	254	288	268	465	317	273	179	162
ENSG00000116459	chr1	111454304	ENST00000369722	776	GGACT	0	0.596464	0.550956	0.697841	0.461226	0.376859	0.600621	0.681218	0.593824	0.47631	0.44053	0.556134	0.395152	0.524168	0.47779	0.353792	0.634977	0.377181	0.525399	0.503979	0.532887	NA	0.479091	0.554981	80	209	141	56	128	54	174	56	226	63	209	137	297	318	295	523	385	333	202	179
ENSG00000116459	chr1	111454344	ENST00000369722	816	AAACT	0	0.120103	0.171966	0.22261	0.325347	0.385727	0.283855	0.206901	0.291417	0.364177	0.202347	0.301185	0.267342	0.130263	0.201354	0.194148	0.474693	0.254351	0.263262	0.394286	0.433648	NA	0.19218	0.201184	80	204	136	59	118	53	166	53	227	64	205	141	289	300	278	517	376	324	207	171
ENSG00000116459	chr1	111454353	ENST00000369722	825	TAACA	0	0.0181772	0.00411332	0.0131485	0.0105314	0.0103774	0.0120498	0.00817597	0.00987023	0.0103375	0.011529	0.0167034	0.0118105	0.00980103	0.0184652	0.00771171	0.0090937	0.0177936	0.00801396	0.0138223	0.0106817	NA	0.00804895	0.0217986	73	184	132	56	117	53	158	54	215	52	205	129	272	296	275	492	359	305	208	180
ENSG00000116459	chr1	111456087	ENST00000369722	830	GGACC	0	0.174913	0.515135	0.125087	0.076853	0.108181	0.0834141	0.142745	0.115643	0.116539	0.0968238	0.0491829	0.0896229	0.12683	0.131682	0.225878	0.254374	0.122645	0.147747	0.217965	0.276908	NA	0.14585	0.191713	82	213	144	54	126	58	175	59	233	62	217	142	294	329	298	538	404	330	226	187
ENSG00000116459	chr1	111456103	ENST00000369722	846	GAACT	0	0.675205	0.577737	0.628159	0.84368	0.695514	0.615558	0.468132	0.704104	0.691792	0.629823	0.765503	0.726771	0.655305	0.698544	0.610038	0.794963	0.728635	0.459615	0.551478	0.581077	NA	0.634306	0.275634	84	222	145	61	126	55	176	55	235	64	218	147	303	327	300	550	395	346	217	190
ENSG00000116459	chr1	111456157	ENST00000369722	900	AGACC	0	0.0575726	0.0659446	0.164319	0.0986024	0.112198	0.0549532	0.353507	0.231835	0.0746998	0.0563205	0.0687955	0.52986	0.170409	0.0447899	0.159082	0.126681	0.0781111	0.283935	0.0530316	0.0604044	NA	0.0827092	0.289537	84	218	141	61	124	56	175	56	234	65	214	149	298	314	296	546	401	334	223	190
ENSG00000116459	chr1	111456227	ENST00000369722	970	AGACT	0	0.0174178	0.00386798	0.0342308	0.0785728	0.0428867	0.0428037	0.0342821	0.166492	0.0368432	0.18769	0.0654036	0.0914399	0.0222655	0.0638209	0.026575	0.140142	0.0401341	0.0113258	0.0651288	0.0370934	NA	0.174432	0.561192	67	203	122	52	115	51	153	51	210	59	203	133	260	274	273	495	353	308	190	172
ENSG00000116459	chr1	111456240	ENST00000369722	983	AAACT	0	0.0525693	0.0709225	0.0896778	0.104334	0.162919	0.0625488	0.0628349	0.0283822	0.10025	0.121257	0.0639379	0.109973	0.164504	0.021266	0.0954155	0.0991619	0.0199714	0.022267	0.0311911	0.0536932	NA	0.0264294	0.0982401	84	211	144	56	123	50	173	57	227	62	214	143	295	320	301	552	389	327	228	192
ENSG00000116459	chr1	111456635	ENST00000369722	998	AAACT	0	0.0118716	0.0217648	0.00835651	0.0276611	0.0500581	0.0165455	0.0122479	0.0226046	0.012573	0.00821835	0.129112	0.0801184	0.0442979	0.0174367	0.0262406	0.0222063	0.00732559	0.036364	0.0226184	0.0137689	NA	0.0551686	0.0119983	84	219	144	60	125	56	170	55	235	64	216	146	295	324	297	544	392	340	231	181
ENSG00000116459	chr1	111459461	ENST00000369722	1123	TAACA	0	0.00616652	0.0121264	0.00976372	0.0112565	0.0179317	0.0174813	0.00911748	0.0206232	0.00959325	0.0109583	0.00886631	0.0108337	0.00969523	0.00773483	0.0107021	0.0116398	0.00538576	0.0159104	0.00820346	0.00474089	NA	0.0111145	0.0122404	88	231	153	67	133	58	185	59	245	70	232	153	314	346	176	590	431	366	134.5	214
ENSG00000116459	chr1	111459536	ENST00000369722	1198	GGACT	0	0.383492	0.254086	0.183182	0.15663	0.611468	0.111946	0.535309	0.164571	0.305153	0.187306	0.403737	0.423609	0.42817	0.173227	0.227408	0.419111	0.175707	0.274492	0.340012	0.417571	NA	0.11766	0.344821	89	231	147	64	135	55	175	60	250	70	230	153	312	339	179.5	302.5	431	365	137	118
ENSG00000116459	chr1	111459557	ENST00000369722	1219	GAACA	0	0.23358	0.454793	0.370286	0.334935	0.282236	0.166472	0.315019	0.194741	0.331015	0.259716	0.0716587	0.181828	0.0888101	0.142538	0.196279	0.226401	0.176089	0.300279	0.297953	0.327434	NA	0.180469	0.102339	89	227	146	65	131	52	181	58	248	66	230	153	314	342	182	304.5	427	362	136	123.5
ENSG00000116459	chr1	111459576	ENST00000369722	1238	GAACA	0	0.143636	0.0433779	0.0309932	0.0397174	0.0338287	0.0744741	0.0682375	0.126334	0.0411186	0.0977955	0.0721613	0.0411091	0.0681122	0.110687	0.0526972	0.116473	0.0610904	0.0909736	0.075244	0.0396015	NA	0.0419412	0.0386145	89	233	151	65	135	56	183	57	262	71	234	155	320	349	184	307.5	231	194.5	140.5	125
ENSG00000116459	chr1	111460926	ENST00000369722	1308	AGACA	0	0.0312967	0.0248395	0.0903532	0.0164471	0.0427703	0.0681136	0.0393079	0.032784	0.0223578	0.0178085	0.0377626	0.0619137	0.0543181	0.0533375	0.102855	0.0635651	0.0320811	0.042226	0.041352	0.0777049	NA	0.0251593	0.0745743	90	124.5	140	57	122	53	168	58	243	68	218	144	303	317	183.5	296	222	188	140	124.5
ENSG00000116459	chr1	111461015	ENST00000369722	1397	AGACA	0	0.0485333	0.0211855	0.0273597	0.0636669	0.248248	0.120913	0.178681	0.105425	0.0450776	0.0760856	0.0950258	0.0376635	0.141756	0.104477	0.0641726	0.0733262	0.0306381	0.0816193	0.0333755	0.0574107	NA	0.202911	0.025468	78	116.5	129	59	114	50	158	56	225	63	203	142	286	288	169.5	273.5	194.5	328	124	113
ENSG00000116459	chr1	111461025	ENST00000369722	1407	AAACA	0	0.0237651	0.0261644	0.0266318	0.022099	0.0646412	0.0449067	0.0745109	0.03963	0.0227635	0.0160431	0.308935	0.0655371	0.0305595	0.0865415	0.0274511	0.0341147	0.0482972	0.0597297	0.0612705	0.0243475	NA	0.0930121	0.0481998	89	124	145	63	128	56	180	59	256	72	226	143	311	179	188.5	305.5	233.5	190	151.5	136
ENSG00000116459	chr1	111461032	ENST00000369722	1414	TGACT	0	0.182228	0.32736	0.365743	0.261515	0.424828	0.119987	0.651747	0.116034	0.291016	0.0797739	0.235929	0.202951	0.186542	0.0302331	0.282234	0.55159	0.214155	0.246424	0.327975	0.481896	NA	0.244039	0.252573	87	131	150	60	131	54	178	61	252	71	228	150	164	349	196	311.5	236.5	191	151	137
ENSG00000116459	chr1	111461036	ENST00000369722	1418	TGACT	0	0.0489582	0.252435	0.259588	0.0998576	0.573292	0.0601799	0.12041	0.0660581	0.535351	0.0836515	0.269265	0.102185	0.146933	0.152623	0.161039	0.275631	0.131472	0.142776	0.259366	0.25147	NA	0.464753	0.202134	91	129.5	150	62	129	53	179	60	251	70	227	147	309	344	188.5	308	229	193.5	157.5	136.5
ENSG00000116459	chr1	111461047	ENST00000369722	1429	AAACT	0	0.00971961	0.0204102	0.0215733	0.0500167	0.0289344	0.0143432	0.0148097	0.00883532	0.250854	0.00570434	0.0238455	0.00920296	0.00510013	0.0265486	0.0224242	0.154499	0.0208448	0.0573013	0.0115214	0.0102442	NA	0.207449	0.0379595	92	127.5	148	64	131	56	177	61	254	69	232	149	311	181	190	306.5	226.5	194	153	136.5
ENSG00000116459	chr1	111461060	ENST00000369722	1442	TGACA	0	0.0250828	0.0683567	0.146918	0.0410742	0.0567632	0.0524418	0.0424031	0.133158	0.0358405	0.0749619	0.0182257	0.0392166	0.0325979	0.0203211	0.0230816	0.0544687	0.0193212	0.140188	0.0781604	0.0340354	NA	0.0496562	0.0771624	91	128	143	63	135	59	177	59	256	72	226	153	315	348	195	309	235	196	157.5	137.5
ENSG00000116459	chr1	111461243	ENST00000369722	1625	AAACT	0	0.0228786	0.020637	0.14449	0.0191503	0.0376645	0.431416	0.0405263	0.011612	0.0216916	0.00220275	0.352412	0.426156	0.0583093	0.00908673	0.0353747	0.0200991	0.0192342	0.0576309	0.0117552	0.0154392	NA	0.00864855	0.0178767	88	119.5	145	61	132	56	178	59	249	68	223	150	305	182.5	187.5	300	225	181	153.5	138.5
ENSG00000116459	chr1	111461255	ENST00000369722	1637	TGACT	0	0.362601	0.396455	0.376368	0.329101	0.308221	0.479069	0.395654	0.337409	0.242067	0.263514	0.31523	0.370624	0.479149	0.370377	0.434591	0.277696	0.188925	0.322186	0.291031	0.231464	NA	0.199449	0.532971	90	122	145	61	132	56	177	61	256	66	226	149	301	186	183.5	303.5	231	188	162.5	144
ENSG00000116459	chr1	111461266	ENST00000369722	1648	TAACA	0	0.00975615	0.00458467	0.00828761	0.00961447	0.00737685	0.00823283	0.0180619	0.00407571	0.00789321	0.0129295	0.0080241	0.00295413	0.00304282	0.0093059	0.00277286	0.00749932	0.00528366	0.00623025	0.0042248	0.012222	NA	0.00806845	0.0166288	92	122	149	65	136	53	177	61	262	69	230	149	310	186	185	300.5	237	183	163.5	141.5
ENSG00000155380	chr1	112913512	ENST00000538576	2713	TAACA	0	NA	NA	0.0692676	0.0541796	0.0582599	0.0662476	0.0309121	0.0350744	NA	NA	NA	NA	NA	NA	NA	NA	0.0409651	0.0728559	NA	NA	NA	NA	NA	NA	NA	94.5	55	100.5	50	146	57	NA	NA	NA	NA	NA	NA	NA	NA	62	53	NA	NA
ENSG00000155380	chr1	112913414	ENST00000538576	2811	GAACA	0	NA	NA	0.271834	0.250312	0.164008	0.365656	0.279136	0.224869	NA	NA	NA	NA	NA	NA	NA	NA	0.334374	0.234488	NA	NA	NA	NA	NA	NA	NA	92	54	100	52.5	142.5	58	NA	NA	NA	NA	NA	NA	NA	NA	61	53	NA	NA
ENSG00000155380	chr1	112913292	ENST00000538576	2933	AAACT	0	NA	NA	0.186604	0.20725	0.154638	0.384991	0.210015	NA	NA	NA	NA	NA	NA	NA	NA	NA	0.0460783	0.140814	NA	NA	NA	NA	NA	NA	NA	97	56.5	104.5	53	148	NA	NA	NA	NA	NA	NA	NA	NA	NA	60	58	NA	NA
ENSG00000155380	chr1	112913265	ENST00000538576	2960	AGACA	0	NA	NA	0.056639	0.0504125	0.0471946	0.0248879	0.0212409	NA	NA	NA	NA	NA	NA	NA	NA	NA	0.01804	0.0560113	NA	NA	NA	NA	NA	NA	NA	95	55.5	101.5	51.5	144.5	NA	NA	NA	NA	NA	NA	NA	NA	NA	54	56	NA	NA
ENSG00000155380	chr1	112913055	ENST00000538576	3170	GAACT	0	NA	NA	0.263677	0.426919	0.374998	0.451486	0.156266	NA	NA	NA	NA	NA	NA	NA	NA	NA	NA	0.355121	NA	NA	NA	NA	NA	NA	NA	99	59	104.5	51.5	153	NA	NA	NA	NA	NA	NA	NA	NA	NA	NA	56	NA	NA
ENSG00000155380	chr1	112912991	ENST00000538576	3234	AAACA	0	NA	NA	0.0628824	0.0293745	0.0402177	0.035652	0.0374828	NA	NA	NA	NA	NA	NA	NA	NA	NA	NA	0.0305617	NA	NA	NA	NA	NA	NA	NA	101.5	60.5	107	52	155	NA	NA	NA	NA	NA	NA	NA	NA	NA	NA	57	NA	NA
ENSG00000155380	chr1	112912948	ENST00000538576	3277	AAACT	0	NA	NA	0.135502	0.0963931	0.110941	0.297271	0.183323	NA	NA	NA	NA	NA	NA	NA	NA	NA	NA	0.251817	NA	NA	NA	NA	NA	NA	NA	104.5	60	109	51.5	157	NA	NA	NA	NA	NA	NA	NA	NA	NA	NA	56	NA	NA
ENSG00000155380	chr1	112912620	ENST00000538576	3605	AAACC	0	NA	NA	0.0136164	0.0120047	0.0161392	0.0143504	0.0205671	NA	NA	NA	NA	NA	NA	NA	NA	NA	NA	NA	NA	NA	NA	NA	NA	NA	NA	106	56	108.5	54	160	NA	NA	NA	NA	NA	NA	NA	NA	NA	NA	NA	NA	NA
ENSG00000155380	chr1	112912604	ENST00000538576	3621	TGACC	0	NA	NA	0.0927009	0.160098	0.178275	0.20307	0.185719	NA	NA	NA	NA	NA	NA	NA	NA	NA	NA	0.398778	NA	NA	0.144171	NA	NA	NA	NA	110.5	59.5	108	58.5	161.5	NA	NA	NA	NA	NA	NA	NA	NA	NA	NA	55	NA	NA
ENSG00000155380	chr1	112912528	ENST00000538576	3697	AAACT	0	NA	NA	0.228615	0.308282	0.410307	0.566425	0.327009	NA	NA	NA	NA	NA	NA	NA	NA	NA	NA	0.316591	NA	NA	NA	NA	NA	NA	NA	108	58	110.5	60	164.5	NA	NA	NA	NA	NA	NA	NA	NA	NA	NA	58	NA	NA
ENSG00000155380	chr1	112912510	ENST00000538576	3715	TAACC	0	NA	NA	0.000483491	0.000829076	0.000625823	0.00114198	0.00122783	NA	NA	NA	NA	NA	NA	NA	NA	NA	NA	0.000773966	NA	NA	NA	NA	NA	NA	NA	113	62	112	59.5	167	NA	NA	NA	NA	NA	NA	NA	NA	NA	NA	59	NA	NA
ENSG00000155380	chr1	112912474	ENST00000538576	3751	AGACA	0	NA	NA	0.503194	0.197346	0.047878	0.221316	0.321623	NA	NA	NA	NA	NA	NA	NA	NA	NA	NA	0.322099	NA	NA	0.160688	NA	NA	NA	NA	108	62.5	114	60	171	NA	NA	NA	NA	NA	NA	NA	NA	NA	NA	60	NA	NA
ENSG00000155380	chr1	112912427	ENST00000538576	3798	TGACA	0	NA	NA	0.0516061	0.0538066	0.0453091	0.118501	0.0744198	NA	NA	NA	NA	NA	NA	NA	NA	NA	NA	0.0663335	NA	NA	0.0578802	NA	NA	NA	NA	106	57.5	112.5	56.5	159.5	NA	NA	NA	NA	NA	NA	NA	NA	NA	NA	55	NA	NA
ENSG00000155380	chr1	112912403	ENST00000538576	3822	AAACC	0	NA	NA	0.00709481	0.00845744	0.014491	0.0103805	0.00552007	NA	NA	NA	NA	NA	NA	NA	NA	NA	NA	0.00460321	NA	NA	NA	NA	NA	NA	NA	106.5	58.5	112	54.5	166.5	NA	NA	NA	NA	NA	NA	NA	NA	NA	NA	54	NA	NA
ENSG00000155380	chr1	112912371	ENST00000538576	3854	AAACA	0	NA	NA	0.023901	0.0259664	0.0322645	0.0374902	0.0323567	NA	NA	NA	NA	NA	NA	NA	NA	NA	NA	NA	NA	NA	NA	NA	NA	NA	NA	95.5	55	100.5	50.5	143	NA	NA	NA	NA	NA	NA	NA	NA	NA	NA	NA	NA	NA
ENSG00000155380	chr1	112956174	ENST00000369626	179	TGACT	NA	NA	NA	0.437026	0.745655	0.551308	0.612408	0.589555	NA	NA	NA	NA	NA	NA	NA	NA	NA	NA	NA	NA	NA	NA	NA	NA	NA	NA	102	57	102	54	146	NA	NA	NA	NA	NA	NA	NA	NA	NA	NA	NA	NA	NA
ENSG00000155380	chr1	112956149	ENST00000369626	204	GAACA	0	NA	NA	0.156862	0.216291	0.0796139	0.041742	0.0385889	NA	NA	NA	NA	NA	NA	NA	NA	NA	NA	NA	NA	NA	NA	NA	NA	NA	NA	109	68	113	64	162	NA	NA	NA	NA	NA	NA	NA	NA	NA	NA	NA	NA	NA
ENSG00000155380	chr1	112956111	ENST00000369626	242	GGACC	NA	NA	NA	0.157971	0.322679	0.349121	0.377547	0.26214	NA	NA	NA	NA	NA	NA	NA	NA	NA	NA	NA	NA	NA	NA	NA	NA	NA	NA	105	61	107	61	155	NA	NA	NA	NA	NA	NA	NA	NA	NA	NA	NA	NA	NA
ENSG00000155380	chr1	112956094	ENST00000369626	259	GAACT	NA	NA	NA	0.797952	0.630344	0.251608	0.329209	0.474124	NA	NA	NA	NA	NA	NA	NA	NA	NA	NA	NA	NA	NA	NA	NA	NA	NA	NA	116	67	115	66	166	NA	NA	NA	NA	NA	NA	NA	NA	NA	NA	NA	NA	NA
ENSG00000155380	chr1	112929339	ENST00000369626	332	TGACC	NA	NA	NA	0.246309	0.256657	0.260414	0.536803	0.153101	NA	NA	NA	NA	NA	NA	NA	NA	NA	NA	NA	NA	NA	NA	NA	NA	NA	NA	111	67	110	60	159	NA	NA	NA	NA	NA	NA	NA	NA	NA	NA	NA	NA	NA
ENSG00000155380	chr1	112922031	ENST00000369626	682	TAACA	NA	NA	NA	0.0193405	0.0272347	0.0150263	0.0947977	0.038541	NA	NA	NA	NA	NA	NA	NA	NA	NA	NA	NA	NA	NA	NA	NA	NA	NA	NA	115	71	113	62	167	NA	NA	NA	NA	NA	NA	NA	NA	NA	NA	NA	NA	NA
ENSG00000155380	chr1	112918009	ENST00000369626	759	TGACC	0	NA	NA	0.1893	0.231718	0.217603	0.111337	0.14785	NA	NA	NA	NA	NA	NA	NA	NA	NA	NA	NA	NA	NA	NA	NA	NA	NA	NA	106	67	113	67	153	NA	NA	NA	NA	NA	NA	NA	NA	NA	NA	NA	NA	NA
ENSG00000155380	chr1	112917962	ENST00000369626	806	GGACT	NA	NA	NA	0.825471	0.820412	0.769405	0.710844	0.82619	NA	NA	NA	NA	NA	NA	NA	NA	NA	NA	NA	NA	NA	NA	NA	NA	NA	NA	110	57	98	54	143	NA	NA	NA	NA	NA	NA	NA	NA	NA	NA	NA	NA	NA
ENSG00000155380	chr1	112917846	ENST00000369626	922	AAACT	1	NA	NA	0.93026	0.944604	0.636981	0.908412	0.775552	NA	NA	NA	NA	NA	NA	NA	NA	NA	NA	NA	NA	NA	NA	NA	NA	NA	NA	119	71	120	65	175	NA	NA	NA	NA	NA	NA	NA	NA	NA	NA	NA	NA	NA
ENSG00000155380	chr1	112917698	ENST00000369626	1070	AGACA	NA	NA	NA	0.0793673	0.111929	0.299035	0.262742	0.0802765	NA	NA	NA	NA	NA	NA	NA	NA	NA	NA	NA	NA	NA	NA	NA	NA	NA	NA	118	70	119	66	170	NA	NA	NA	NA	NA	NA	NA	NA	NA	NA	NA	NA	NA
ENSG00000155380	chr1	112917689	ENST00000369626	1079	AAACA	0	NA	NA	0.00253499	0.00146121	0.00277692	0.00511813	0.00736898	NA	NA	NA	NA	NA	NA	NA	NA	NA	NA	NA	NA	NA	NA	NA	NA	NA	NA	122	73	125	71	184	NA	NA	NA	NA	NA	NA	NA	NA	NA	NA	NA	NA	NA
ENSG00000155380	chr1	112917664	ENST00000369626	1104	AAACA	0	NA	NA	0.0261726	0.0474588	0.0356593	0.121689	0.0924166	NA	NA	NA	NA	NA	NA	NA	NA	NA	NA	NA	NA	NA	NA	NA	NA	NA	NA	122	73	127	70	183	NA	NA	NA	NA	NA	NA	NA	NA	NA	NA	NA	NA	NA
ENSG00000155380	chr1	112917645	ENST00000369626	1123	GGACT	NA	NA	NA	0.995562	0.989959	0.993794	0.948154	0.977227	NA	NA	NA	NA	NA	NA	NA	NA	NA	NA	NA	NA	NA	NA	NA	NA	NA	NA	82	54	83	57	130	NA	NA	NA	NA	NA	NA	NA	NA	NA	NA	NA	NA	NA
ENSG00000155380	chr1	112917640	ENST00000369626	1128	TAACC	0	NA	NA	0.00151455	0.00101274	0.000184596	0.000843585	0.00029546	NA	NA	NA	NA	NA	NA	NA	NA	NA	NA	NA	NA	NA	NA	NA	NA	NA	NA	126	73	124	68	181	NA	NA	NA	NA	NA	NA	NA	NA	NA	NA	NA	NA	NA
ENSG00000155380	chr1	112917578	ENST00000369626	1190	GGACT	NA	NA	NA	0.992868	0.99627	0.99206	0.996169	0.969901	NA	NA	NA	NA	NA	NA	NA	NA	NA	NA	NA	NA	NA	NA	NA	NA	NA	NA	100	64	110	54	159	NA	NA	NA	NA	NA	NA	NA	NA	NA	NA	NA	NA	NA
ENSG00000155380	chr1	112917480	ENST00000369626	1288	TGACA	0	NA	NA	0.0446787	0.0121853	0.143367	0.0456973	0.0303436	NA	NA	NA	NA	NA	NA	NA	NA	NA	NA	NA	NA	NA	NA	NA	NA	NA	NA	125	71	120	71	102.5	NA	NA	NA	NA	NA	NA	NA	NA	NA	NA	NA	NA	NA
ENSG00000155380	chr1	112917455	ENST00000369626	1313	GGACT	1	NA	NA	0.993201	0.996599	0.989774	0.994829	0.988571	NA	NA	NA	NA	NA	NA	NA	NA	NA	NA	NA	NA	NA	NA	NA	NA	NA	NA	120	70	122	71	101	NA	NA	NA	NA	NA	NA	NA	NA	NA	NA	NA	NA	NA
ENSG00000155380	chr1	112917428	ENST00000369626	1340	AGACC	0	NA	NA	0.511785	0.641657	0.845468	0.393707	0.573542	NA	NA	NA	NA	NA	NA	NA	NA	NA	NA	NA	NA	NA	NA	NA	NA	NA	NA	117	70	115	68	99.5	NA	NA	NA	NA	NA	NA	NA	NA	NA	NA	NA	NA	NA
ENSG00000155380	chr1	112917277	ENST00000369626	1491	AAACA	0	NA	NA	0.0289264	0.0381919	0.0554689	0.083462	0.0893176	NA	NA	NA	NA	NA	NA	NA	NA	NA	NA	NA	NA	NA	NA	NA	NA	NA	NA	127	71	124	72	109	NA	NA	NA	NA	NA	NA	NA	NA	NA	NA	NA	NA	NA
ENSG00000155380	chr1	112917267	ENST00000369626	1501	GGACC	1	NA	NA	0.997844	0.973259	0.98863	0.991196	0.985928	NA	NA	NA	NA	NA	NA	NA	NA	NA	NA	NA	NA	NA	NA	NA	NA	NA	NA	104	66	103	60	89.5	NA	NA	NA	NA	NA	NA	NA	NA	NA	NA	NA	NA	NA
ENSG00000155380	chr1	112917257	ENST00000369626	1511	GGACC	0	NA	NA	0.685451	0.299585	0.589944	0.440484	0.465135	NA	NA	NA	NA	NA	NA	NA	NA	NA	NA	NA	NA	NA	NA	NA	NA	NA	NA	121	69	124	74	104.5	NA	NA	NA	NA	NA	NA	NA	NA	NA	NA	NA	NA	NA
ENSG00000155380	chr1	112917223	ENST00000369626	1545	TGACC	0	NA	NA	0.230025	0.0542844	0.0336897	0.105766	0.194865	NA	NA	NA	NA	NA	NA	NA	NA	NA	NA	0.0956701	NA	NA	NA	NA	NA	NA	NA	122	72	123	75	108.5	NA	NA	NA	NA	NA	NA	NA	NA	NA	NA	51	NA	NA
ENSG00000155380	chr1	112914153	ENST00000369626	1603	TGACA	0	NA	NA	0.00987309	0.0278435	0.012604	0.018353	0.0864337	NA	NA	NA	NA	NA	NA	NA	NA	NA	NA	NA	NA	NA	NA	NA	NA	NA	NA	114	69	113	66	103	NA	NA	NA	NA	NA	NA	NA	NA	NA	NA	NA	NA	NA
ENSG00000155380	chr1	112914141	ENST00000369626	1615	AGACT	0	NA	NA	0.508374	0.198518	0.336081	0.293223	0.238023	NA	NA	NA	NA	NA	NA	NA	NA	NA	NA	NA	NA	NA	NA	NA	NA	NA	NA	73.5	74	124	74	110	NA	NA	NA	NA	NA	NA	NA	NA	NA	NA	NA	NA	NA
ENSG00000155380	chr1	112914041	ENST00000369626	1715	GAACA	1	NA	NA	0.686136	0.389731	0.769082	0.733674	0.725345	NA	NA	NA	NA	NA	NA	NA	NA	NA	0.687267	NA	NA	NA	NA	NA	NA	NA	NA	74	68	78	73	114.5	NA	NA	NA	NA	NA	NA	NA	NA	NA	50	NA	NA	NA
ENSG00000155380	chr1	112913998	ENST00000369626	1758	AGACC	1	NA	NA	0.187535	0.122422	0.154781	0.184918	0.147139	NA	NA	NA	NA	NA	NA	NA	NA	NA	NA	NA	NA	NA	NA	NA	NA	NA	NA	77	73	77	71	110	NA	NA	NA	NA	NA	NA	NA	NA	NA	NA	NA	NA	NA
ENSG00000155380	chr1	112913940	ENST00000369626	1816	GGACC	NA	NA	NA	0.302466	0.371762	0.459681	0.564327	0.351523	NA	NA	NA	NA	NA	NA	NA	NA	NA	NA	NA	NA	NA	NA	NA	NA	NA	NA	68.5	62	77.5	64	114	NA	NA	NA	NA	NA	NA	NA	NA	NA	NA	NA	NA	NA
ENSG00000155380	chr1	112913931	ENST00000369626	1825	AGACA	0	NA	NA	0.702595	NA	0.583076	0.796088	0.614608	NA	NA	NA	NA	NA	NA	NA	NA	NA	0.507286	0.836213	NA	NA	NA	NA	NA	NA	NA	83.5	NA	84	77	119.5	NA	NA	NA	NA	NA	NA	NA	NA	NA	50	51	NA	NA
ENSG00000155380	chr1	112913854	ENST00000369626	1902	TGACC	0	NA	NA	0.0628909	NA	0.229373	0.156178	0.212791	0.135696	NA	NA	NA	NA	NA	NA	NA	NA	0.0862029	0.0479407	NA	NA	NA	NA	NA	NA	NA	87.5	NA	89	80	128.5	53	NA	NA	NA	NA	NA	NA	NA	NA	52	51	NA	NA
ENSG00000155380	chr1	112913788	ENST00000369626	1968	AGACA	0	NA	NA	0.944131	NA	0.914848	0.974601	0.955231	0.966903	NA	NA	NA	NA	NA	NA	NA	NA	0.907749	0.965226	NA	NA	NA	NA	NA	NA	NA	87	NA	86.5	78	124.5	51	NA	NA	NA	NA	NA	NA	NA	NA	53	50	NA	NA
ENSG00000155380	chr1	112913738	ENST00000369626	2018	TGACT	0	NA	NA	0.516873	0.395795	0.517411	0.19181	0.498559	0.310421	NA	NA	NA	NA	NA	NA	NA	NA	0.359324	0.523222	NA	NA	NA	NA	NA	NA	NA	90.5	53.5	92.5	81	129	55	NA	NA	NA	NA	NA	NA	NA	NA	60	51	NA	NA
ENSG00000155380	chr1	112913589	ENST00000369626	2167	GAACT	0	NA	NA	0.492484	0.525766	0.518929	0.740076	0.647702	NA	NA	NA	NA	NA	NA	NA	NA	NA	0.730511	0.38901	NA	NA	NA	NA	NA	NA	NA	86	54	91	72	126	NA	NA	NA	NA	NA	NA	NA	NA	NA	54	52	NA	NA
ENSG00000155380	chr1	112913573	ENST00000369626	2183	TAACT	0	NA	NA	0.106025	0.0367088	0.0234259	0.0276633	0.0627334	0.0248305	NA	NA	NA	NA	NA	NA	NA	NA	0.0260672	0.0522963	NA	NA	NA	NA	NA	NA	NA	95.5	55.5	99.5	84	142	59	NA	NA	NA	NA	NA	NA	NA	NA	60	56	NA	NA
ENSG00000155380	chr1	112913564	ENST00000369626	2192	AAACC	0	NA	NA	0.0119826	0.0515755	0.0196073	0.0330174	0.0661077	0.0201821	NA	NA	NA	NA	NA	NA	NA	NA	0.0305969	0.0145379	NA	NA	NA	NA	NA	NA	NA	90.5	51	88.5	77	135.5	57	NA	NA	NA	NA	NA	NA	NA	NA	59	53	NA	NA
ENSG00000155380	chr1	112913505	ENST00000369626	2251	TAACT	0	NA	NA	0.463246	0.217361	0.342026	0.318956	0.371042	0.116915	NA	NA	NA	NA	NA	NA	NA	NA	0.132014	0.1963	NA	NA	NA	NA	NA	NA	NA	95.5	55.5	98.5	83	145.5	58	NA	NA	NA	NA	NA	NA	NA	NA	62	57	NA	NA
ENSG00000155380	chr1	112913438	ENST00000369626	2318	AGACA	0	NA	NA	0.0113066	NA	0.0142751	0.0146892	0.0196591	0.23742	NA	NA	NA	NA	NA	NA	NA	NA	0.280623	0.293258	NA	NA	NA	NA	NA	NA	NA	86.5	NA	92.5	77	138	53	NA	NA	NA	NA	NA	NA	NA	NA	56	51	NA	NA
ENSG00000155380	chr1	112913372	ENST00000369626	2384	TGACA	0	NA	NA	0.051527	NA	0.0466228	0.0090425	0.0276759	0.0133406	NA	NA	NA	NA	NA	NA	NA	NA	0.0264592	0.202534	NA	NA	NA	NA	NA	NA	NA	76	NA	81.5	64	124	51	NA	NA	NA	NA	NA	NA	NA	NA	52	51	NA	NA
ENSG00000163399	chr1	116403950	ENST00000295598	3269	AAACT	0	NA	0.325287	0.151711	0.174883	0.0724156	0.119101	0.183244	NA	0.0457594	0.0609969	0.0167991	0.0272387	0.173254	0.0111428	0.0826123	0.0511599	0.0935285	0.0924425	0.112329	0.265979	0.210599	0.0533104	0.0842198	NA	55	88	54	83	51	130	NA	178	51	143	121	195	177	63.6667	108	261	274.333	53.3333	54.3333
ENSG00000163399	chr1	116404636	ENST00000295598	3515	AAACC	0	NA	0.00727986	0.0107632	0.013901	0.0346693	0.010093	0.00950187	NA	0.0213948	0.00986463	0.00864881	0.0566952	0.00989813	0.00994283	0.0150897	0.0237635	0.0157859	0.0357648	0.00835713	0.0643122	0.0216838	0.0180908	0.00567036	NA	57.5	90	58	89	54	133	NA	182	50	150	123	196	194	68.6667	110.667	272.333	275.333	56.3333	58.6667
ENSG00000163399	chr1	116404656	ENST00000295598	3535	TGACA	0	NA	0.0373138	0.101504	0.35276	0.145656	0.128759	0.0879694	NA	0.0671406	NA	0.0340736	0.264411	0.016549	0.0255015	0.195947	0.0196388	0.162196	0.0703188	0.0607177	0.0681588	0.158035	0.119763	0.028059	NA	54.5	87	53	85	54	130	NA	179	NA	146	122	196	191	68.3333	109	269	273.333	54.3333	58.6667
ENSG00000159377	chr1	151399582	ENST00000290541	48	TGACT	0	0.0715351	0.224117	0.391993	0.300373	0.323811	0.225295	0.122188	NA	0.279389	NA	0.211297	0.43269	0.248197	0.0632721	0.596185	0.322704	0.221293	0.390416	0.146739	0.151141	0.190045	0.0588796	0.181816	84	214	133	53	127	66	190	NA	211	NA	189	104	226	198	169	335	171	159	75	78
ENSG00000159377	chr1	151399617	ENST00000290541	83	GGACT	0	0.785516	0.754595	0.414662	0.583361	0.564598	0.516557	0.432893	0.783662	0.607817	0.370646	0.502911	0.212516	0.409719	0.76461	0.781154	0.684223	0.394973	0.274472	0.701256	0.877434	0.647285	0.485223	0.556973	126	153.5	215	80	212	89	287	56	295	59	291	148	386	158	140	251	145.5	138	110	102
ENSG00000159377	chr1	151399644	ENST00000290541	110	GGACA	0	0.145289	0.198142	0.419001	0.488717	0.150345	0.185154	0.636088	0.762287	0.190019	0.193609	0.294615	0.183191	0.694553	0.619067	0.0766588	0.20077	0.13372	0.0954257	0.0868059	0.631631	0.438718	0.0341643	0.334655	132	164.5	213	82	213	89	296	58	283	59	275	146	369	159.5	149	262.5	164	139	115	103
ENSG00000159377	chr1	151399723	ENST00000290541	189	GGACC	0	0.368663	0.310572	0.338543	0.252766	0.474305	0.468966	0.703214	NA	0.209691	0.496945	0.28858	0.272249	0.419387	0.4491	0.712424	0.56984	0.158408	0.550971	0.12626	0.369859	0.655688	0.531485	0.629275	106	142.5	185	63	184	78	255	NA	245	50	249	114	318	245	130	229	129	118	102	87
ENSG00000159377	chr1	151399983	ENST00000290541	196	GAACC	0	0.148225	0.237981	0.169714	0.0966222	0.322717	0.109798	0.527736	0.282304	0.123652	0.183198	0.130906	0.116185	0.304068	0.165051	0.161398	0.389276	0.192206	0.193056	0.440292	0.0929164	0.299524	0.345734	0.261096	129	156.5	231	85	208	93	302	54	307	62	287	145	376	294	147	263	164.5	142	134	110
ENSG00000159377	chr1	151399994	ENST00000290541	207	TGACC	0	0.44804	0.674517	0.321552	0.589792	0.523934	0.223844	0.494096	NA	0.172897	NA	0.339313	0.366115	0.41011	0.237654	0.66055	0.589541	0.258026	0.4886	0.457193	0.165643	0.264397	0.463235	0.152751	94	119	176	62	167	82	232	NA	234	NA	231	120	267	215	110.5	201	120	196	94	78
ENSG00000159377	chr1	151400000	ENST00000290541	213	GGACC	0	0.194695	0.215049	0.143998	0.12429	0.202745	0.246139	0.267864	0.182965	0.340607	0.115079	0.142719	0.368153	0.14644	0.192881	0.232782	0.20351	0.187615	0.126766	0.0913763	0.239189	0.193946	0.26466	0.290058	136	176	225	87	225	96	309	58	301	61	301	149	383	164	155.5	279	174.5	147	130	108
ENSG00000159377	chr1	151400049	ENST00000290541	262	AGACA	0	0.280514	0.126412	0.264065	0.252927	0.333342	0.169782	0.0759923	0.181205	0.496136	0.117888	0.303202	0.194277	0.477446	0.286859	0.355483	0.188592	0.250751	0.327215	0.160482	0.103835	0.395214	0.162446	0.39704	139	168	227	91	226	97	309	61	298	64	285	147	380	171	153.5	277.5	179	147.5	132	110
ENSG00000159377	chr1	151400469	ENST00000290541	428	GGACA	0	0.0621317	0.127389	0.0663949	0.0786697	0.0382574	0.363304	0.0560067	NA	0.0561435	NA	0.039688	0.0842345	0.224849	0.13731	0.0687287	0.0770696	0.0804097	0.146463	0.0624284	0.064162	0.0324356	0.111315	0.400204	100	133.5	179	66	180	83	266	NA	247	NA	255	124	284	146.5	140	228	133.5	122.5	116	95
ENSG00000159377	chr1	151400506	ENST00000290541	465	TGACC	0	0.127661	0.0879863	0.100708	0.169721	0.0604837	0.099448	0.125789	0.194296	0.0475392	0.106656	0.191064	0.172944	0.0425014	0.0536678	0.0913857	0.166377	0.0389002	0.193597	0.0118853	0.0614413	0.132124	0.0467614	0.157529	127	173	220	80	221	97	302	55	304	60	299	151	400	171.5	166	284	181	158.5	137	115
ENSG00000159377	chr1	151400540	ENST00000290541	499	GAACC	0	0.465843	0.316777	0.214297	0.14892	0.293708	0.278941	0.381298	0.318658	0.309347	0.267798	0.315625	0.337551	0.427501	0.192857	0.414815	0.364549	0.187156	0.46647	0.445047	0.308812	0.186084	0.241218	0.290001	139	168	227	88	216	98	302	57	300	64	303	150	392	170.5	169	284.5	182	152	142	109
ENSG00000159377	chr1	151400552	ENST00000290541	511	GAACA	0	0.705692	0.271171	0.446147	0.447818	0.365877	0.197501	0.479298	NA	0.23036	0.198267	0.479494	0.204725	0.531953	0.263491	0.249204	0.235422	0.160625	0.363546	0.632257	0.340112	0.613118	0.291881	0.393459	112	154	185	70	180	77	247	NA	257	60	258	140	336	255	150.5	244	146	139.5	118	98
ENSG00000159377	chr1	151400781	ENST00000290541	565	GGACA	0	0.101079	0.0401422	0.291761	0.0364774	0.282128	0.0165477	0.0865499	0.143151	0.125703	0.115673	0.208983	0.0155093	0.311829	0.346681	0.050584	0.0716831	0.0733421	0.0997342	0.0235466	0.381104	0.0229883	0.0543262	0.0344744	121	160.5	215	81	203	89	280	53	287	58	284	138	381	149	149.5	256.5	114.667	148.5	125	105
ENSG00000159377	chr1	151401284	ENST00000290541	675	AGACC	0	0.0830528	0.0650961	0.054264	0.124977	0.0887904	0.0757952	0.0309402	NA	0.0441734	0.0578986	0.0304063	0.0377927	0.0553991	0.0545331	0.0511825	0.0654748	0.100882	0.0467316	0.0607699	0.0540264	0.0711546	0.135978	0.101662	101	156.5	203	80	194	87	267	NA	279	55	272	146	374	147.5	153	259	109	139	125	97
ENSG00000159377	chr1	151401586	ENST00000290541	791	GGACC	0	0.167951	0.127102	0.330377	0.0550241	0.351431	0.0850491	0.16474	0.100006	0.204023	0.116229	0.297001	0.103033	0.133708	0.0956139	0.476833	0.152283	0.185689	0.161564	0.12279	0.0672173	0.078436	0.14275	0.292213	143	177.5	242	89	235	103	329	60	321	62	312	161	412	180	188	159.25	136.667	161.5	152	128
ENSG00000159377	chr1	151401602	ENST00000290541	807	AGACC	0	0.0629512	0.0805745	0.0727469	0.0895267	0.0941424	0.08136	0.0826389	0.167022	0.0383884	0.102473	0.104849	0.0971613	0.0557567	0.0608469	0.0701324	0.105596	0.06997	0.0593014	0.0290784	0.0762546	0.0647193	0.0492005	0.0359977	145	173.5	238	89	231	101	326	63	309	62	314	165	406	177.5	179.5	156	134.667	157	152	128
ENSG00000159377	chr1	151401851	ENST00000290541	870	GAACT	0	0.356783	0.664868	0.79559	0.799607	0.884049	0.696829	0.642973	0.714626	0.731957	0.772518	0.553152	0.738733	0.863682	0.595234	0.669793	0.872222	0.574716	0.678262	0.591262	0.472419	0.537666	0.640804	0.706381	145	186	245	87	245	103	331	65	333	67	321	164	418	183	174.5	204.333	140	157.5	152	132
ENSG00000159377	chr1	151401872	ENST00000290541	891	TAACT	0	0.0235468	0.0180488	0.0155334	0.0250556	0.0182539	0.0368561	0.059072	0.0196954	0.0134424	0.0271091	0.0231175	0.0365468	0.0116354	0.0165409	0.0354061	0.0210071	0.0243009	0.0229077	0.0466267	0.0267069	0.0444261	0.0216341	0.0253276	148	186.5	252	94	247	105	342	63	336	66	328	170	429	185.5	182.5	159.25	143.333	156.5	151	130
ENSG00000159377	chr1	151401879	ENST00000290541	898	GAACT	0	0.4374	0.236295	0.725626	0.688787	0.376697	0.533995	0.351037	0.520097	0.862515	0.55908	0.710371	0.792378	0.790157	0.368291	0.747102	0.451958	0.703592	0.605677	0.564614	0.483513	0.562363	0.529772	0.495036	139	164.5	239	88	228	98	315	62	315	63	311	160	405	172	162.5	180.667	131.667	137	134	114
ENSG00000159377	chr1	151401900	ENST00000290541	919	AGACT	0	0.476029	0.498028	0.45422	0.353624	0.604772	0.707597	0.57344	0.315657	0.418085	0.391764	0.439144	0.383191	0.354141	0.423795	0.795965	0.644623	0.335825	0.375951	0.372061	0.326294	0.502388	0.408914	0.313398	127	225	243	92	233	101	323	63	323	65	306	157	418	318	217	368	173	178	112	90
ENSG00000163191	chr1	152033712	ENST00000271638	211	TAACT	0	0.0705615	0.046359	0.205134	0.0955251	0.10872	0.0864232	0.0327712	NA	0.145249	0.0375421	0.0616201	0.0715646	0.122063	0.181259	0.150037	0.0938086	0.0485526	0.187424	0.109256	0.117072	NA	0.0772306	0.0709895	344	882	131	53	120	55	192	NA	693	139	603	288	843	168	233	392	127	101	266	278
ENSG00000163191	chr1	152033666	ENST00000271638	257	GAACT	0	0.241245	0.298604	0.347551	0.251835	0.274279	0.335845	0.734364	NA	0.105401	0.122107	0.498489	0.519596	0.416216	0.19529	0.203603	0.392194	0.210066	0.1467	0.224754	0.160277	NA	0.0986631	0.418503	335	871	130	54	119	56	195	NA	696	138	600	282	834	169	230	392	128	97	268	281
ENSG00000163191	chr1	152032813	ENST00000271638	286	GGACC	0	0.410269	0.153938	0.108639	0.081672	0.569495	0.3261	0.1901	NA	0.209409	0.137098	0.119722	0.161291	0.310952	0.189288	0.174361	0.118281	0.08477	0.074178	0.114028	0.0579401	NA	0.163133	0.171863	335	865	126	54	115	55	189	NA	686	139	592	280	830	165	233	377	128	99	265	272
ENSG00000163191	chr1	152032782	ENST00000271638	317	AAACT	0	0.343178	0.274596	0.241201	0.335587	0.100063	0.0812866	0.193748	NA	0.160251	0.0607336	0.365304	0.0891457	0.24861	0.101943	0.0912751	0.0437009	0.117856	0.189243	0.0846602	0.176347	NA	0.0939932	0.0754122	320	861	123	50	114	52	185	NA	657	136	578	277	800	161	230	384	119	100	258	271
ENSG00000163191	chr1	152032777	ENST00000271638	322	GGACA	0	0.206293	0.390606	0.452112	NA	0.212516	0.274799	0.359404	NA	0.114874	0.243314	0.247788	0.107041	0.12463	0.160108	0.343381	0.501533	0.110698	0.285308	0.0273095	0.0924916	NA	0.0570598	0.281941	328	820	119	NA	108	51	182	NA	647	125	565	265	780	163	215	370	124	97	254	256
ENSG00000163191	chr1	152032702	ENST00000271638	397	TGACT	0	0.486433	0.579469	0.616114	0.267786	0.494779	0.791187	0.302981	NA	0.421148	0.39849	0.486394	0.354758	0.356546	0.280272	0.613236	0.611619	0.597382	0.365172	0.433032	0.379548	NA	0.405454	0.622148	311	802	116	50	110	52	173	NA	631	130	561	259	782	157	214	355	120	96	257	259
ENSG00000163191	chr1	152032659	ENST00000271638	440	GGACC	0	0.526909	0.635313	0.203349	0.0981673	0.393533	0.387016	0.30123	NA	0.0943665	0.347884	0.200803	0.0795317	0.236235	0.18478	0.242196	0.166665	0.12762	0.0892012	0.129862	0.602842	NA	0.148951	0.0736402	322	434.5	123	53	115	54	189	NA	663	129	577	284	805	162	221	375	122	97	262	280
ENSG00000163191	chr1	152032569	ENST00000271638	530	TAACC	0	0.00155973	0.00148348	0.000664592	0.00175375	0.000353575	0.000618875	0.000934005	NA	0.000547528	0.00147426	0.000518739	0.00189447	0.000209928	0.00113362	0.000885129	0.00342	0.000596046	0.00103879	0.00053364	0.00030309	NA	0.000378376	0.00038953	330	426.5	122	53	120	52	187	NA	682	133	593	284	831	152	225	388	123	100	271	279
ENSG00000143621	chr1	153670225	ENST00000615950	116	TGACA	0	0.258061	0.0888294	0.0467409	0.205379	0.193245	0.038943	0.064801	NA	0.231838	NA	0.051186	0.0695031	0.06606	0.0594805	0.0778193	0.14886	0.0588106	0.0845384	NA	0.0608203	0.0939357	NA	0.0989395	58	91.5	86.5	61	78	72	116	NA	88	NA	74.5	55.5	126	151.5	125.5	212.5	93	84.5	NA	51
ENSG00000143621	chr1	153669846	ENST00000615950	203	TGACT	0	0.146541	0.404693	0.239721	0.566613	0.15512	0.179063	0.272175	NA	0.247878	NA	0.31716	0.26614	0.522511	0.204205	0.308421	0.397366	0.1957	0.362077	NA	0.479917	0.44909	NA	0.171319	53	88.5	85.5	69	79.5	70	121	NA	95	NA	77.5	58.5	120.5	157.5	127	229	99	86.5	NA	57
ENSG00000143621	chr1	153668515	ENST00000615950	275	AAACT	0	0.0236377	0.0419529	0.0459112	0.0741479	0.0294997	0.0469496	0.0993263	NA	0.0978305	NA	0.10896	0.0437234	0.0730901	0.0291723	0.0677431	0.160677	0.0747113	0.0924693	0.0403436	NA	0.0199086	NA	0.169603	62	97	91	72	83	76	123	NA	99.5	NA	83.5	63.5	132	174.5	139	240.5	105	90.5	51.5	NA
ENSG00000143621	chr1	153668478	ENST00000615950	312	GGACC	0	0.450807	0.391511	0.421034	0.47714	0.433363	0.593843	0.575855	0.328946	0.374537	NA	0.462027	0.295294	0.261495	0.450247	0.357803	0.410664	0.421298	0.181097	0.351818	NA	0.44338	NA	0.319516	67	97.5	95	75	88.5	78	131	54	102.5	NA	87	66	135	179	139	248.5	111.5	93.5	57.5	NA
ENSG00000143621	chr1	153668456	ENST00000615950	334	GAACA	0	0.756453	0.432336	0.785946	0.611919	0.626611	0.761399	0.716813	NA	0.685491	NA	0.843896	0.604062	0.776307	0.597921	0.532594	0.906054	0.618983	0.89147	NA	NA	0.509307	NA	0.699017	57	95	90	74	83	71	125.5	NA	92	NA	79.5	61	124	167.5	130.5	238	99.5	86	NA	NA
ENSG00000143621	chr1	153668056	ENST00000615950	359	TGACA	0	0.0647829	0.380774	0.412143	0.241577	0.24781	0.280209	0.199192	NA	0.2262	NA	0.196905	0.160532	0.277555	0.172129	0.311629	0.182198	0.0836939	0.262957	0.171747	0.101149	0.151126	NA	0.118433	54	84	83.5	66	75.5	66	112.5	NA	84.5	NA	76	54.5	118	155	118.5	220.5	92.5	77.5	50.5	55
ENSG00000143621	chr1	153668046	ENST00000615950	369	AAACA	0	0.0219901	0.0226809	0.00457514	0.0114661	0.0195903	0.00723004	0.00554844	0.00636762	0.00407524	NA	0.00923945	0.00788869	0.0055973	0.00820156	0.00490113	0.014713	0.0259575	0.0122501	0.00882899	NA	0.00574266	NA	0.00543403	67	99.5	99	76	86.5	79	133.5	56	102.5	NA	89	66.5	136	184	143	252	112.5	95	59.5	NA
ENSG00000143621	chr1	153668011	ENST00000615950	404	GGACA	0	0.0925791	0.145819	0.0837274	0.253755	0.138607	0.0931847	0.0393922	0.022975	0.138713	NA	0.551825	0.292721	0.207941	0.0541571	0.0586937	0.0646838	0.0305811	0.274027	0.337053	NA	0.0476323	NA	0.122446	68	97.5	99.5	75	88	79	131	52	104	NA	86.5	65.5	134.5	179.5	145	252	115	95.5	59	NA
ENSG00000143621	chr1	153667615	ENST00000615950	458	GGACA	0	0.101815	0.431435	0.106981	0.189562	0.161962	0.0773994	0.215239	0.0885134	0.14455	NA	0.0679556	0.118053	0.205009	0.452208	0.0910999	0.113367	0.114205	0.259312	0.276916	0.424806	0.219372	NA	0.224183	61	96.5	94	73	85	73	127	51	97.5	NA	83	62	134	174.5	137	248.5	110.5	94	56.5	70
ENSG00000143621	chr1	153667609	ENST00000615950	464	TGACT	0	0.0531852	0.118384	0.161056	0.104551	0.0919511	0.0463949	0.209938	0.0980253	0.131002	NA	0.166838	0.0638187	0.139143	0.0724195	0.0609511	0.250091	0.238706	0.135264	0.0701874	NA	0.137609	NA	0.0541046	66	97.5	96.5	75	88.5	79	130	56	101	NA	85.5	67	129.5	185	144	255	115.5	92.5	60.5	NA
ENSG00000143621	chr1	153667601	ENST00000615950	472	GGACA	0	0.322689	0.280896	0.245054	0.511854	0.374944	0.339355	0.289439	NA	0.269572	NA	0.331798	0.275695	0.358589	0.31038	0.340954	0.204307	0.0667162	0.313343	0.372872	NA	0.574377	NA	0.257954	67	100.5	101.5	74	89.5	84	132.5	NA	103.5	NA	87.5	66	141	187	150	264	117.5	97	59.5	NA
ENSG00000143621	chr1	153667587	ENST00000615950	486	TGACC	0	0.179189	0.122673	0.308437	0.152832	0.114465	0.244595	0.465869	0.120597	0.320146	NA	0.138455	0.300087	0.172868	0.100356	0.217855	0.18412	0.279688	0.250442	0.128716	NA	0.39424	NA	0.32614	67	97.5	90.5	72	85	80	127.5	56	101	NA	85.5	63.5	134	180.5	140.5	252.5	114.5	96	61	NA
ENSG00000143621	chr1	153665704	ENST00000615950	543	GAACA	0	0.0328702	0.0400681	0.0859124	0.0254498	0.0661091	0.0561035	0.0574304	0.0163186	0.0327614	NA	0.123092	0.0333794	0.0568468	0.016117	0.0841391	0.105853	0.329013	0.0889793	0.0569859	NA	0.130143	NA	0.0214084	63	101	100.5	75	90.5	79	134	55	101	NA	89	68.5	140.5	186	144	262	112.5	98	64.5	NA
ENSG00000143621	chr1	153665331	ENST00000615950	590	TAACC	0	0.000162959	0.00020395	0.000375663	0.000502706	0.000760233	0.000250161	0.000968905	0.000204206	0.000348308	NA	0.000296692	0.000331851	0.000862901	0.000486317	0.000249795	0.00239448	0.000384793	0.000603712	0.000272617	0.000454475	0.000599191	NA	0.000285954	67	103.5	105.5	78	93.5	85	141.5	59	108.5	NA	90.5	71.5	145	192.5	154.5	271.5	124.5	102.5	69.5	51.5
ENSG00000143621	chr1	153665322	ENST00000615950	599	TGACC	0	0.200739	0.397542	0.199821	0.0972118	0.182417	0.268992	0.182028	0.389851	0.256454	NA	0.168686	0.227957	0.10293	0.0710791	0.171614	0.297987	0.122709	0.0858731	0.0761227	NA	0.142906	NA	0.031177	60	95	84	63	76.5	70	124.5	50	91	NA	73.5	57	127.5	167	126.5	230.5	104.5	90	58.5	NA
ENSG00000143621	chr1	153665313	ENST00000615950	608	AAACT	0	0.108775	0.0836051	0.0661632	0.187216	0.11229	0.237569	0.116961	0.124447	0.168921	NA	0.120312	0.0813971	0.143615	0.137911	0.108231	0.120928	0.204376	0.126618	0.115568	0.145482	0.0770379	NA	0.0785276	62	95	97.5	76	85	74	132.5	53	100.5	NA	83.5	62.5	133.5	182.5	143	255	109.5	93	59	50.5
ENSG00000143621	chr1	153665239	ENST00000615950	682	AAACT	0	0.167462	0.309244	0.401921	0.228226	0.263879	0.103064	0.0967217	0.0938315	0.257209	NA	0.336703	0.221178	0.251526	0.213145	0.107288	0.527817	0.209642	0.267572	0.181645	0.141409	0.208236	NA	0.234642	60	101.5	98.5	80	87.5	79	136	60	101	NA	89	67	137.5	184.5	147	267	117	99.5	65	50.5
ENSG00000143621	chr1	153665227	ENST00000615950	694	GAACT	0	0.556437	0.906174	0.801367	0.775846	0.838359	0.836463	0.851228	NA	0.720716	NA	0.658591	0.791934	0.638197	0.530245	0.871918	0.756533	0.73373	0.774898	0.709016	0.842644	0.883307	0.828076	0.730245	68	105	105	79	93.5	83	140.5	NA	107.5	NA	91	68	146	197	158	280	126.5	103.5	70	56
ENSG00000143621	chr1	153664112	ENST00000615950	799	AGACT	0	0.0946444	0.12065	0.261639	0.10057	0.097544	0.0347102	0.29181	0.195081	0.0872349	NA	0.118449	0.0695081	0.0675224	0.109465	0.0416409	0.206873	0.123282	0.0668745	0.129134	NA	0.291976	0.00864476	0.0835833	60	102	93	65	85	71	132	52	95.5	NA	81.5	64.5	136	177	148	255	117.5	97	64	NA
ENSG00000143621	chr1	153664101	ENST00000615950	810	GGACT	0	NA	0.526507	0.271979	0.172627	0.14319	0.342401	0.368209	0.355283	0.218736	NA	0.24728	0.551791	0.319335	0.379547	0.29874	0.320873	0.174437	0.313653	0.237868	0.607113	0.337332	0.48486	0.246482	NA	111	102	79	95.5	89	141	59	111	NA	91	72	145	199	165.5	286.5	129.5	105	78	61.5
ENSG00000143621	chr1	153664050	ENST00000615950	861	TGACC	0	0.12716	0.140857	0.220084	0.117068	0.149985	0.19989	0.315646	0.13996	0.166229	NA	0.117968	0.168455	0.315463	0.182416	0.348958	0.237452	0.387205	0.233494	0.155902	0.27377	0.198986	0.116563	0.112949	54	87	87	64	82.5	64	123.5	54	94	NA	78	54	114	158	131.5	240.5	114	79.5	67	54
ENSG00000143621	chr1	153663257	ENST00000615950	888	GAACA	0	0.15893	0.128414	0.430882	0.234448	0.273396	0.0972043	0.228447	NA	0.330896	NA	0.33262	0.28374	0.213031	0.102539	0.242053	0.186905	0.170351	0.281329	0.144013	0.144329	0.110599	0.453166	0.114372	66	106.5	104	79	94	79	136	NA	106.5	NA	89	70	145	195.5	166.5	284	124.5	99.5	77	60.5
ENSG00000143621	chr1	153663244	ENST00000615950	901	AGACA	0	0.450769	0.613688	0.474003	0.29799	0.607035	0.478168	0.558973	0.491754	0.63974	NA	0.448316	0.54532	0.632417	0.343508	0.421509	0.43184	0.256856	0.437287	0.161696	0.326691	0.415996	0.333653	0.321755	70	110.5	105	79	96	87	143	60	106.5	NA	89	73	148.5	194	171	286.5	127.5	105.5	77	61
ENSG00000143621	chr1	153663106	ENST00000615950	958	GGACT	0	NA	0.275293	0.586224	0.598124	0.488466	0.595763	0.637703	0.62301	0.709803	NA	0.326445	0.555032	0.435119	0.508463	0.61964	0.58012	0.775931	0.625647	0.480056	0.551624	0.60691	0.441553	0.571293	NA	102.5	102	77	92.5	86	140	55	106.5	NA	90.5	69	141	200	172.5	292.5	129.5	102	81	66.5
ENSG00000143621	chr1	153663074	ENST00000615950	990	TGACC	0	NA	0.0864449	0.116108	0.112596	0.154881	0.0371806	0.0383985	NA	0.0949688	NA	0.14296	0.060379	0.207604	0.0518523	0.235901	0.293341	0.106831	0.0966994	0.160792	0.104061	0.0722174	0.149031	0.0235764	NA	111.5	107.5	81	102	87	143	NA	112.5	NA	94.5	75	149.5	204.5	182	300.5	138	110	85	70.5
ENSG00000143621	chr1	153663033	ENST00000615950	1031	TGACC	0	0.0540461	0.0465456	0.102577	0.0578028	0.267703	0.099956	0.238031	0.25022	0.159034	NA	0.096498	0.0617566	0.0759784	0.0800645	0.0705444	0.109343	0.111894	0.0865619	0.0357205	0.0624951	0.0735735	NA	0.113952	59	100	97.5	75	91	80	138.5	54	101	NA	89	67.5	136	189	166	273.5	126.5	97.5	78.5	61
ENSG00000143621	chr1	153663025	ENST00000615950	1039	GAACA	0	NA	0.261282	0.396697	0.414309	0.264554	0.371656	0.347897	0.410398	0.249864	NA	0.332527	0.296997	0.35661	0.154009	0.38751	0.276185	0.388552	0.391976	0.334202	0.320445	0.400614	0.141326	0.296853	NA	110.5	102	78	94	86	144.5	57	106.5	NA	93.5	76	144.5	206	172.5	295	139.5	108	87.5	70.5
ENSG00000143621	chr1	153662794	ENST00000615950	1047	GGACA	0	NA	0.0914608	0.231309	0.0941291	0.112982	0.114007	0.196406	NA	0.167724	NA	0.162297	0.0833574	0.0893715	0.100331	0.155854	0.0874414	0.0564337	0.0447206	0.0736705	0.107716	0.109289	NA	0.113489	NA	108	105.5	78	95.5	86	141	NA	109	NA	90.5	76.5	139	205	179	290.5	141	104.5	88	69
ENSG00000143621	chr1	153662771	ENST00000615950	1070	AGACT	0	NA	0.139951	0.143112	0.214286	0.0655128	0.0429102	0.065706	NA	0.0248554	NA	0.18092	0.113603	0.0590477	0.0220105	0.201807	0.151725	0.0178687	0.0781308	0.0576379	0.0337463	0.0749755	NA	0.146358	NA	113	103.5	75	99	85	140.5	NA	109	NA	93	73	150	197.5	180.5	296.5	135	103.5	81	68.5
ENSG00000143621	chr1	153662515	ENST00000615950	1178	TAACA	0	NA	0.0448059	0.0178789	0.0184826	0.0255983	0.0180818	0.116978	NA	0.0224759	NA	0.0076035	0.0389758	0.0123542	0.037179	0.0628529	0.0378957	0.0135991	0.0522661	0.0527733	0.0180538	0.0916643	0.072693	0.164919	NA	115	108	81	110.5	59	150	NA	119.5	NA	97	76.5	161.5	215	195	310	149.5	114.5	94.5	72.5
ENSG00000143621	chr1	153662441	ENST00000615950	1252	GAACC	0	NA	0.266073	0.173729	0.149902	0.378404	0.123993	0.115993	NA	0.252825	0.102142	0.0750906	0.117956	0.124256	0.136169	0.186055	0.185375	0.097195	0.235301	0.292162	0.140277	0.127613	0.135877	0.0979911	NA	124.5	112	86	110	60	161.5	NA	126.5	50	103.5	80.5	169.5	218	204	321	148.5	122.5	102	77
ENSG00000143621	chr1	153662407	ENST00000615950	1286	AAACT	0	0.245975	0.199782	0.0752856	0.0951224	0.162619	0.177158	0.0808233	NA	0.424752	NA	0.0820024	0.393564	0.0397363	0.281315	0.185678	0.0851117	0.118894	0.0983748	0.244136	0.14807	0.0580521	0.0837614	0.085185	51.5	128	118	83	118.5	62	160	NA	127	NA	105.5	82.5	172	229	209	330.5	154	123	103.5	79
ENSG00000143621	chr1	153662396	ENST00000615950	1297	TGACA	0	0.0305196	0.284606	0.0621401	0.0789198	0.0540193	0.106558	0.035556	NA	0.0219734	NA	0.103234	0.0451511	0.129453	0.0798484	0.188221	0.213394	0.0148745	0.080181	0.0155435	0.0255568	0.0256542	0.0856781	0.0121732	50	122.5	114.5	83	117.5	58.5	155	NA	126.5	NA	105	80	169.5	222	207	324.5	152	120	101.5	78.5
ENSG00000143621	chr1	153662359	ENST00000615950	1334	AGACT	1	NA	0.802771	0.70835	0.534742	0.7557	0.684673	0.622339	0.673397	0.714756	NA	0.796676	0.442817	0.705199	0.816141	0.763395	0.874148	0.774774	0.778451	0.791433	0.536998	0.547581	0.528765	0.675508	NA	117	108	76	109.5	55	150.5	65	112.5	NA	99	78	155.5	202	198	304.5	137	110	91	75
ENSG00000143621	chr1	153662319	ENST00000615950	1374	TGACA	1	NA	0.138085	0.206487	0.0687605	0.08791	0.295349	0.348853	NA	0.245764	NA	0.107142	0.280945	0.154712	0.195749	0.162689	0.369307	0.141369	0.409459	0.0346022	0.0833815	0.115536	0.20349	0.0762071	NA	115	106.5	79	109	55	145.5	NA	115.5	NA	94	78	166.5	209	197.5	301.5	143.5	116	97.5	77.5
ENSG00000143621	chr1	153662315	ENST00000615950	1378	AGACA	1	NA	0.652365	0.83585	0.511192	0.580835	0.694303	0.683333	0.601761	0.773598	NA	0.53761	0.776973	0.593743	0.734535	0.558703	0.814843	0.671811	0.842433	0.624819	0.777423	0.650323	NA	0.601163	NA	111	98	71	92.5	80	120.5	54	98	NA	83.5	70.5	147	176	186.5	291.5	123	101.5	81.5	67
ENSG00000143621	chr1	153662274	ENST00000615950	1419	AAACT	0	0.0928433	0.344843	0.160117	0.0745057	0.0754598	0.0647962	0.240699	NA	0.153511	0.0708079	0.315979	0.161032	0.0307821	0.0818233	0.0720683	0.191159	0.105315	0.157234	0.0869699	0.0784325	0.244227	0.127386	0.337175	53.5	126.5	117	87	118.5	61	164	NA	127	51	103.5	80.5	176	229	219.5	335.5	157.5	122	107.5	84.5
ENSG00000143621	chr1	153662210	ENST00000615950	1483	TGACC	0	0.471607	0.574825	0.334897	0.480691	0.418415	0.540252	0.646483	NA	0.0840118	0.375531	0.309378	0.162809	0.0869527	0.310268	0.399536	0.287395	0.563851	0.535235	0.212695	0.513103	0.237707	0.291469	0.239679	51	125.5	115	80	115	59	160	NA	123.5	50	103	81	169	223.5	212.5	330.5	151.5	123.5	103.5	79.5
ENSG00000143621	chr1	153662137	ENST00000615950	1556	AAACC	0	NA	0.011915	0.0121358	0.0118493	0.0115111	0.010065	0.0219777	NA	0.00873656	NA	0.0138119	0.00554348	0.00666716	0.0130146	0.0254279	0.016663	0.0082007	0.0275787	0.0236546	0.00967562	0.00991267	0.00758468	0.0131803	NA	121.5	110	77	109	57.5	153.5	NA	115.5	NA	101	76.5	163	211	200	309.5	138.5	117.5	97	81.5
ENSG00000143621	chr1	153662059	ENST00000615950	1634	AAACT	0	NA	0.297117	0.20621	0.180347	0.0666629	0.0648657	0.229384	NA	0.0325565	NA	0.199707	0.0398508	0.0695041	0.170735	0.222403	0.243906	0.0606355	0.133231	0.0418201	0.0812326	0.162917	0.351547	0.170182	NA	88.5	89	67	88	70	124	NA	96.5	NA	85	58.5	132.5	183.5	139.5	211	128	77.5	68	56.5
ENSG00000143570	chr1	153962543	ENST00000356205	282	TAACC	0	NA	0.000641882	0.000478804	NA	0.000256538	0.000893354	0.000472724	NA	0.000526071	NA	0.000520229	NA	0.000555515	NA	NA	NA	0.00025785	0.000227094	NA	NA	NA	NA	0.000276923	NA	74	70	NA	59	53	110	NA	53	NA	58	NA	73	NA	NA	NA	55	60	NA	NA
ENSG00000143570	chr1	153962266	ENST00000356205	381	TGACT	0	NA	0.130731	0.183209	NA	0.418047	0.237847	0.125642	NA	0.566841	NA	0.492801	NA	0.360805	NA	NA	NA	0.141622	0.262299	NA	NA	NA	NA	0.167089	NA	74	70	NA	66	54	113	NA	52	NA	57	NA	74	NA	NA	NA	58	60	NA	NA
ENSG00000143570	chr1	153960640	ENST00000356205	542	AAACA	0	NA	0.000430644	0.00176609	NA	0.00204945	0.00503415	0.00572783	NA	NA	NA	0.00125599	NA	0.000304222	NA	NA	NA	NA	0.00275743	NA	NA	NA	NA	0.000323176	NA	66	70	NA	57	52	103	NA	NA	NA	54	NA	70	NA	NA	NA	NA	57	NA	NA
ENSG00000143570	chr1	153960622	ENST00000356205	560	GAACA	0	NA	0.272575	0.483931	NA	0.570108	0.528308	0.279121	NA	0.214453	NA	0.120554	NA	0.180351	NA	NA	NA	0.254893	0.277974	NA	NA	NA	NA	0.141052	NA	74	73	NA	60	58	117	NA	55	NA	53	NA	79	NA	NA	NA	58	65	NA	NA
ENSG00000143570	chr1	153960465	ENST00000356205	717	AGACC	0	NA	0.0550011	0.0288964	NA	0.0358265	0.0383723	0.147719	NA	0.0552402	NA	0.273614	NA	0.0320364	NA	NA	NA	0.0612084	0.157016	NA	NA	NA	NA	0.0634198	NA	73	74	NA	63	51	110	NA	54	NA	55	NA	69	NA	NA	NA	62	55	NA	NA
ENSG00000143570	chr1	153960278	ENST00000356205	904	GGACC	0	NA	0.249801	0.330445	NA	0.156502	0.273304	0.789479	NA	0.270533	NA	0.676752	NA	0.568053	NA	NA	NA	0.158335	0.341294	NA	NA	NA	NA	0.29833	NA	75	72	NA	65	57	113	NA	59	NA	58	NA	73	NA	NA	NA	55	64	NA	NA
ENSG00000143570	chr1	153959989	ENST00000356205	1193	GGACC	0	NA	0.127988	0.283854	NA	0.259288	0.17934	0.509276	NA	0.68904	NA	0.143133	NA	0.0639624	NA	NA	NA	0.284587	0.515524	NA	NA	NA	NA	0.352419	NA	73	78	NA	63	57	108	NA	54	NA	55	NA	73	NA	NA	NA	62	62	NA	NA
ENSG00000143570	chr1	153959941	ENST00000356205	1241	TGACT	0	NA	0.551107	0.233371	NA	0.344878	0.371833	0.428478	NA	0.339369	NA	NA	NA	0.322507	NA	NA	NA	0.22274	0.384698	NA	NA	NA	NA	0.224661	NA	71	75	NA	61	54	94	NA	50	NA	NA	NA	65	NA	NA	NA	52	57	NA	NA
ENSG00000143570	chr1	153959918	ENST00000356205	1264	AGACA	0	NA	0.213374	0.345329	NA	0.094075	0.0723757	0.402638	NA	0.0974972	NA	NA	NA	0.168522	NA	NA	NA	0.0596996	0.126684	NA	NA	NA	NA	0.200511	NA	72	75	NA	59	57	105	NA	56	NA	NA	NA	75	NA	NA	NA	54	61	NA	NA
ENSG00000143570	chr1	153959891	ENST00000356205	1291	GAACA	0	NA	0.0463321	0.0724993	NA	0.0555832	0.280965	0.167302	NA	0.0262902	NA	0.0373821	NA	0.0395178	NA	NA	NA	0.278714	0.0704531	NA	NA	NA	NA	0.0782706	NA	76	83	NA	69	65	108	NA	53	NA	57	NA	78	NA	NA	NA	60	67	NA	NA
ENSG00000143570	chr1	153959866	ENST00000356205	1316	AGACA	0	NA	0.0340331	0.225944	NA	0.0429647	0.0481204	0.0645286	NA	0.0718765	NA	0.0850604	NA	0.0855901	NA	NA	NA	0.0261174	0.0214849	NA	NA	NA	NA	0.0378106	NA	74	76	NA	67	63	106	NA	53	NA	51	NA	74	NA	NA	NA	60	67	NA	NA
ENSG00000143570	chr1	153959854	ENST00000356205	1328	GGACA	0	NA	0.0629448	0.287009	NA	0.0930071	0.460811	0.378631	NA	0.715306	NA	0.178479	NA	0.349561	NA	NA	NA	0.201533	0.139504	NA	NA	NA	NA	0.0749965	NA	76	79	NA	68	63	106	NA	57	NA	55	NA	79	NA	NA	NA	60	65	NA	NA
ENSG00000143570	chr1	153959836	ENST00000356205	1346	AGACA	0	NA	0.230841	0.105234	NA	0.075871	0.130023	0.109223	NA	0.110165	NA	0.170581	NA	0.149805	NA	NA	NA	0.0660133	0.218982	NA	NA	NA	NA	0.0408739	NA	74	82	NA	67	61	110	NA	55	NA	54	NA	75	NA	NA	NA	60	64	NA	NA
ENSG00000143570	chr1	153959829	ENST00000356205	1353	TGACT	0	NA	0.351967	0.302861	NA	0.586757	0.471305	0.458147	NA	0.71403	NA	0.545166	NA	0.816879	NA	NA	NA	0.185787	0.653977	NA	NA	NA	NA	0.635058	NA	72	77	NA	69	63	107	NA	56	NA	58	NA	75	NA	NA	NA	61	61	NA	NA
ENSG00000143570	chr1	153959808	ENST00000356205	1374	GGACA	0	NA	0.710132	0.665256	NA	0.286086	0.150684	0.507867	NA	0.429568	NA	NA	NA	0.22001	NA	NA	NA	0.586095	0.630893	NA	NA	NA	NA	0.0527868	NA	70	71	NA	56	57	102	NA	50	NA	NA	NA	70	NA	NA	NA	52	57	NA	NA
ENSG00000143570	chr1	153959793	ENST00000356205	1389	GGACA	0	NA	0.46434	0.244521	NA	0.221293	0.613507	0.329128	NA	NA	NA	0.87656	NA	0.640013	NA	NA	NA	NA	0.406922	NA	NA	NA	NA	0.173368	NA	69	70	NA	55	54	97	NA	NA	NA	50	NA	66	NA	NA	NA	NA	52	NA	NA
ENSG00000143570	chr1	153959726	ENST00000356205	1456	AAACC	0	NA	0.00617665	0.00702691	NA	0.0030539	0.0870445	0.00823277	NA	0.0108218	NA	0.00447518	NA	0.0118972	NA	NA	NA	0.00348729	0.0121495	NA	NA	NA	NA	0.00834447	NA	76	78	NA	65	63	110	NA	56	NA	55	NA	71	NA	NA	NA	60	64	NA	NA
ENSG00000143570	chr1	153959667	ENST00000356205	1515	GGACC	0	NA	0.629758	0.666173	NA	0.540676	0.680001	0.579922	NA	0.289816	NA	NA	NA	0.194432	NA	NA	NA	0.364961	0.511266	NA	NA	NA	NA	0.595664	NA	67	74	NA	60	55	98	NA	53	NA	NA	NA	73	NA	NA	NA	54	63	NA	NA
ENSG00000143570	chr1	153959604	ENST00000356205	1578	GGACT	0	NA	0.524926	0.43498	NA	0.475407	0.362019	0.322444	NA	0.729649	NA	NA	NA	0.407614	NA	NA	NA	0.367622	0.559405	NA	NA	NA	NA	0.294462	NA	74	73	NA	59	58	101	NA	50	NA	NA	NA	74	NA	NA	NA	51	57	NA	NA
ENSG00000143570	chr1	153959516	ENST00000356205	1666	AAACA	0	NA	0.0187477	0.104376	NA	0.0227543	0.0405182	0.0257254	NA	0.106115	NA	0.0409717	NA	0.0228488	NA	NA	NA	0.0129027	0.0188153	NA	NA	NA	NA	0.00731128	NA	66	80	NA	63	59	104	NA	58	NA	55	NA	72	NA	NA	NA	57	59	NA	NA
ENSG00000143570	chr1	153959325	ENST00000356205	1857	GGACA	0	NA	0.0939985	0.0672749	NA	0.012098	0.0465631	0.0500681	NA	0.358907	NA	0.0191748	NA	0.0182051	NA	NA	NA	0.0154143	0.0188021	NA	NA	NA	NA	0.111595	NA	78	76	NA	66	58	110	NA	57	NA	53	NA	73	NA	NA	NA	56	63	NA	NA
ENSG00000143570	chr1	153959319	ENST00000356205	1863	GGACA	0	NA	0.144738	0.0590786	NA	0.184738	0.0891805	0.459176	NA	0.0482882	NA	0.542132	NA	0.0548054	NA	NA	NA	0.0323092	0.022982	NA	NA	NA	NA	0.0150167	NA	70	71	NA	62	58	62.5	NA	56	NA	54	NA	77	NA	NA	NA	54	64	NA	NA
ENSG00000143570	chr1	153959292	ENST00000356205	1890	AAACA	0	NA	0.0284821	0.0296596	NA	0.0167471	0.0784752	0.0234524	NA	0.0631744	NA	0.0654642	NA	0.0257959	NA	NA	NA	0.0448898	0.0590046	NA	NA	NA	NA	0.017098	NA	73	80	NA	62	61	62	NA	61	NA	55	NA	77	NA	NA	NA	61	66	NA	NA
ENSG00000143570	chr1	153959276	ENST00000356205	1906	AAACA	0	NA	0.0206363	0.0279247	NA	0.0166188	0.0355797	0.0706202	NA	0.0290448	NA	0.0222137	NA	0.0423647	NA	NA	0.025818	0.0346062	0.0309571	NA	NA	NA	NA	0.0360571	NA	81	82	NA	66	63	64.5	NA	61	NA	57	NA	77	NA	NA	50	62	66	NA	NA
ENSG00000143570	chr1	153959185	ENST00000356205	1997	GGACA	0	NA	0.0684889	0.176865	NA	0.236933	0.750351	0.297564	NA	0.0705828	NA	0.246124	NA	0.418851	NA	NA	NA	0.353128	0.553552	NA	NA	NA	NA	0.501779	NA	75	78	NA	67	61	104	NA	58	NA	55	NA	71	NA	NA	NA	58	65	NA	NA
ENSG00000143570	chr1	153959158	ENST00000356205	2024	TAACT	0	NA	0.153158	0.225176	NA	0.106549	0.298156	0.226572	NA	0.349604	NA	0.520584	NA	0.1995	NA	NA	NA	0.335641	0.540529	NA	NA	NA	NA	0.264552	NA	71	81	NA	70	62	106	NA	57	NA	53	NA	73	NA	NA	NA	61	57	NA	NA
ENSG00000143570	chr1	153959154	ENST00000356205	2028	TGACC	0	NA	0.496091	0.721534	NA	0.503059	0.37392	0.531282	NA	0.350385	NA	NA	NA	0.388367	NA	NA	NA	0.253166	0.523199	NA	NA	NA	NA	0.224636	NA	65	69	NA	64	52	60	NA	57	NA	NA	NA	68	NA	NA	NA	60	53	NA	NA
ENSG00000143570	chr1	153959142	ENST00000356205	2040	GGACC	0	NA	0.506543	0.103334	NA	0.382081	0.183276	0.0934457	NA	0.348174	NA	0.156008	NA	0.359061	NA	NA	NA	0.125974	NA	NA	NA	NA	NA	0.131908	NA	66	75	NA	63	55	60.5	NA	58	NA	51	NA	65	NA	NA	NA	61	NA	NA	NA
ENSG00000177954	chr1	153990795	ENST00000368567	36	GAACA	0	0.250792	0.2762	0.299121	0.325203	0.264889	0.20048	0.263309	0.255953	0.294873	0.173223	0.203063	0.276417	0.274062	0.172884	0.322164	0.286611	0.295778	0.359589	0.120549	0.115292	0.252201	0.170911	0.0785845	416.5	570.667	537.333	319	510.667	292	607	223.5	630	182	613	352.333	654	426	573.333	754	522	656.333	677	717.667
ENSG00000177954	chr1	153991162	ENST00000368567	91	AAACA	0	0.0702036	0.055561	0.0329525	0.0299158	0.0147464	0.160879	0.0598579	0.0082608	0.0551648	0.0211074	0.0483853	0.0159672	0.0193881	0.0905444	0.0451732	0.0315841	0.132444	0.0417365	0.0727096	0.0376679	0.0729529	0.0276081	0.0203443	332	605.333	575.667	347	544	314	655.333	239	675	194.667	659	385.333	693.333	479	628.333	830	632.333	723	734.333	784
ENSG00000177954	chr1	153992122	ENST00000368567	321	AAACC	0	0.0167036	0.0737592	0.0518349	0.0744714	0.0337752	0.0762684	0.11179	0.0272062	0.0238257	0.037329	0.00954737	0.0522961	0.0531262	0.078617	0.0280513	0.0516978	0.237425	0.0423038	0.00890551	0.00846111	0.034677	0.0174948	0.0171494	245.333	322	410.333	240	403.333	220.5	451	173.5	470.667	191.5	462.667	270.667	463	368.667	352	425	445.667	325.667	525.667	533
ENSG00000177954	chr1	153992135	ENST00000368567	334	AAACA	0	0.0332632	0.186736	0.0445067	0.0375434	0.0506625	0.034335	0.0585417	0.0481452	0.0448276	0.0873712	0.0633827	0.0959356	0.126512	0.0483431	0.249757	0.10962	0.0719581	0.143772	0.0368361	0.0815598	0.25334	0.0375325	0.0493524	242	213.333	452.5	167.5	311.667	163.5	340.333	119	328	137.5	311.667	266	338	357	232.667	261.667	283	221	367.667	374.333
ENSG00000143549	chr1	154182991	ENST00000368533	181	GAACA	0	0.206846	0.0698714	0.137189	0.124148	0.112711	0.131395	0.184903	NA	0.0624378	0.146521	0.0663606	0.240128	0.141174	0.13718	0.164355	0.131251	0.27232	0.198333	NA	NA	NA	NA	0.149241	66	142	114	57	85	68	145	NA	223	61	196	167	277	127	99	259	109	155	NA	NA
ENSG00000143549	chr1	154176223	ENST00000368533	210	GAACC	0	0.338314	0.358274	0.164671	0.186453	0.195269	0.322171	0.231768	NA	0.326218	0.336758	0.476013	0.214355	0.375238	0.172088	0.19306	0.472375	0.24672	0.278462	NA	NA	NA	NA	0.203387	72	148	119	53	89	67	147	NA	232	65	201	170	292	134	103	264	109	159	NA	NA
ENSG00000143549	chr1	154176190	ENST00000368533	243	GGACC	0	0.322202	0.232795	0.320956	0.0714265	0.17846	0.116205	0.132902	NA	0.175392	0.122318	0.295576	0.282292	0.238558	0.149992	0.202849	0.135413	0.121832	0.145556	NA	NA	NA	NA	0.27914	65	155	106	56	83	64	145	NA	227	64	193	163	289	133	98	257	110	155	NA	NA
ENSG00000143549	chr1	154173181	ENST00000368533	339	AAACC	0	0.00920296	0.00414062	0.0116096	0.00569302	0.00423133	0.0169949	0.0092926	NA	0.069083	0.0146288	0.00200075	0.0297247	0.00503063	0.00707149	0.00797439	0.00585514	0.00764793	0.00713754	0.00613397	NA	0.0173675	NA	0.00878024	86	170	127	62	111	77	166	NA	268	86	241	200	372	166	120	288	136	171	54	NA
ENSG00000143549	chr1	154173150	ENST00000368533	370	GAACT	1	0.552177	0.60757	0.738181	0.589917	0.529123	0.553097	0.636006	0.438367	0.641632	0.360729	0.186851	0.444114	0.430375	0.338007	0.785351	0.529741	0.811173	0.507854	0.129252	NA	0.245356	NA	0.554749	84	100	126	67	116	79	168	51	289	88	255	213	401	181	74.5	304	143	177	55	NA
ENSG00000143549	chr1	154172947	ENST00000368533	468	AGACT	0	0.379874	0.197463	0.227779	0.469316	0.34991	0.17794	0.375321	0.344068	0.23217	0.201799	0.452917	0.440125	0.124242	0.279624	0.308345	0.589549	0.202392	0.451757	0.364028	NA	0.289455	NA	0.316256	91	119.5	150	72	132	82	102.5	57	166	98	162.5	231	241	79.6667	83.5	170	155	191	63	NA
ENSG00000143549	chr1	154172074	ENST00000368533	538	AGACT	0	0.288851	0.0595905	0.0560179	0.343164	0.020358	0.274508	0.0607083	0.055904	0.166454	0.103064	0.362356	0.13655	0.144965	0.0501414	0.282218	0.143055	0.0338486	0.0577788	0.0832104	NA	0.0626534	NA	0.0146343	86	82	135	71	127	78	99.5	60	169	97	161	228	163.667	79.6667	81.5	167	146	187	65	NA
ENSG00000143549	chr1	154172066	ENST00000368533	546	GGACC	0	0.0978109	0.171137	0.488316	0.286394	0.498375	0.561573	0.254237	0.0943368	0.168953	0.212592	0.187595	0.237215	0.533664	0.271518	0.267501	0.0920328	0.0924952	0.11268	0.303718	NA	0.284587	NA	0.210074	79	79	135	66	68.5	78	92.5	55	155.5	82	150	208	220	77.3333	75.5	152	139	176	61	NA
ENSG00000143549	chr1	154172060	ENST00000368533	552	GAACC	0	0.549713	0.532754	0.77377	0.77738	0.430204	0.45179	0.40033	0.310473	0.703008	0.309709	0.776508	0.488883	0.620464	0.768345	0.697905	0.767535	0.718638	0.613514	0.831095	NA	NA	NA	0.655749	97	87	153	76	78	83	109	62	177.5	98	167	238	170.667	85	86	175.5	156	192	71	NA
ENSG00000143549	chr1	154170658	ENST00000368533	637	AAACT	0	0.0242594	0.0370004	0.0159917	0.0438057	0.034468	0.0347399	0.111546	0.0298238	0.0507725	0.0282576	0.174237	0.0135647	0.00912022	0.0528328	0.0679859	0.0214137	0.0196018	0.0359666	0.00721711	NA	NA	NA	0.0292788	78	84	144	64	73.5	73	99.5	53	162.5	92	156	222	227	106.5	78.5	164.5	145	175	61	NA
ENSG00000143549	chr1	154170463	ENST00000368533	653	AGACC	0	0.0514533	0.0882446	0.0587422	0.0681845	0.142183	0.155776	0.0768169	0.0704532	0.317596	0.022236	0.228985	0.0184166	0.0802772	0.122286	0.0795713	0.101873	0.0339955	0.132742	0.0522184	NA	NA	NA	0.0349108	92	82.3333	143	72	74.5	79	97	51	165.5	91	162	224	234.5	76.6667	83.5	162	151	180	66	NA
ENSG00000143549	chr1	154170418	ENST00000368533	698	AGACA	0	0.0525656	0.0221299	0.034446	0.0927694	0.0125903	0.0697328	0.0341739	0.0724732	0.0767578	0.0234141	0.0233697	0.465555	0.0572512	0.0558077	0.0648947	0.115595	0.0103366	0.101992	0.020099	NA	NA	NA	0.0305201	92	87.6667	140	66	75.5	77	101.5	62	169.5	97	163.5	229	239	81.3333	82	168.5	154	190	65	NA
ENSG00000143549	chr1	154170408	ENST00000368533	708	TGACC	0	0.389451	0.453464	0.616833	0.363955	0.282324	0.480093	0.472736	0.497221	0.442062	0.433009	0.288295	0.289135	0.586715	0.54603	0.540136	0.281754	0.294184	0.453485	0.230751	0.340796	NA	NA	0.286059	95	89	156	73	77	76	105.5	62	174	100	171.5	230	173	80.3333	89.5	174.5	156	192	68	50
ENSG00000143549	chr1	154157717	ENST00000368533	721	AAACT	0	0.128777	0.181861	0.139669	0.228409	0.231956	0.196461	0.18631	0.186244	0.336133	0.207182	0.294161	0.39923	0.10595	0.220855	0.19597	0.364309	0.167497	0.202772	0.195332	NA	NA	NA	0.122207	95	90	151	74	77.5	85	107.5	62	179.5	103	172.5	234	176	85.6667	88	175.5	155	192	71	NA
ENSG00000143549	chr1	154157665	ENST00000368533	773	AGACC	0	0.0513594	0.0841183	0.0821801	0.0522699	0.0835047	0.0580115	0.107226	0.044193	0.0690042	0.0612453	0.0893407	0.0427526	0.0973638	0.0741974	0.0368571	0.0366889	0.0421128	0.0219514	0.051393	0.0468866	NA	NA	0.0590745	94	94.3333	155	75	78.5	84	108	63	182.5	103	179	235	178.333	88.6667	92.5	179	91	194	69	51
ENSG00000143549	chr1	154157655	ENST00000368533	783	TGACC	0	0.0675501	0.149335	0.170766	0.133746	0.111779	0.0265636	0.0711412	0.390673	0.12493	0.134542	0.164801	0.15562	0.220435	0.142787	0.0916368	0.313901	0.259507	0.255028	0.0297196	0.232901	NA	NA	0.0962867	97	91	149	77	74	82	105	62	179.5	97	174.5	228	170	86	90.5	175.5	157	190	73	50
ENSG00000143549	chr1	154157600	ENST00000368533	838	TGACC	0	0.196068	0.319261	0.190318	0.387682	0.10143	0.231032	0.197268	0.0787163	0.109816	0.150754	0.202254	0.171039	0.144874	0.091049	0.235078	0.345483	0.143949	0.141576	0.0737037	NA	NA	NA	0.10116	94	86.3333	147	69	76	76	101.5	59	171.5	91	169	214	242	82.6667	85	172	84	186	68	NA
ENSG00000143549	chr1	154157594	ENST00000368533	844	AGACT	0	0.190698	0.0655349	0.442603	0.213886	0.253229	0.338435	0.0451812	0.103137	0.197804	0.314399	0.513309	0.617689	0.280754	0.277894	0.507217	0.304492	0.240797	0.0476974	0.395621	NA	NA	NA	0.24942	77	86.3333	138	65	73	72	95.5	51	159	98	158.5	219	162	101.5	85.5	169	145	175	64	NA
ENSG00000143549	chr1	154157563	ENST00000368533	875	TGACC	0	0.210105	0.0896235	0.314776	0.101431	0.10965	0.130118	0.264475	0.240434	0.160067	0.079781	0.395297	0.333427	0.082611	0.152352	0.231751	0.302171	0.0444032	0.163042	0.105955	NA	NA	NA	0.305821	91	88.3333	148	68	79	79	103.5	58	172	91	166.5	223	171.333	83	87	165	153	96	66	NA
ENSG00000143549	chr1	154157556	ENST00000368533	882	TAACT	0	0.481899	0.683881	0.775276	0.401218	0.315766	0.339957	0.406671	0.469826	0.530777	0.395332	0.517213	0.394406	0.312234	0.538805	0.331094	0.777342	0.413502	0.314545	0.703362	0.507319	NA	NA	0.65674	101	96.3333	159	77	83.5	84	112	65	185.5	105	128.667	247	183.667	90	95	189.5	69.3333	109.5	75	52
ENSG00000143549	chr1	154157538	ENST00000368533	900	TAACT	0	0.680296	0.402878	0.284768	0.25715	0.467947	0.360876	0.498937	0.202275	0.524827	0.375208	0.310455	0.526452	0.578831	0.422898	0.455334	0.339451	0.472866	0.503744	0.541041	0.472268	NA	NA	0.421203	99	94.6667	157	77	82.5	85	111	65	185	105	128	248	183.667	88.6667	92	132	68.3333	107	76	52
ENSG00000143549	chr1	154157480	ENST00000368533	958	AAACT	0	0.367293	0.590415	0.392387	0.774475	0.337273	0.570355	0.521661	0.424503	0.63795	0.129272	0.199658	0.53621	0.602857	0.478342	0.672405	0.470373	0.673682	0.38733	0.631933	NA	NA	NA	0.482529	95	84.6667	137	64	118	72	94.5	60	160.5	89	159	207	164	95.5	84	170.5	77.5	98.5	64	NA
ENSG00000143549	chr1	154157422	ENST00000368533	1016	AAACA	0	0.00726736	0.031597	0.0371093	0.0232441	0.0638847	0.0183197	0.0437622	0.0299585	0.0268874	0.0151912	0.0479019	0.0755626	0.0250762	0.150292	0.0129711	0.0346031	0.208531	0.0597248	0.0450058	0.0240339	NA	NA	0.0468635	99	94	157	76	81	81	108.5	63	181.5	103	125	243	182.667	90	69.6667	128.667	67.3333	109	75	51
ENSG00000143549	chr1	154157312	ENST00000368533	1126	AAACA	0	0.0948432	0.00877357	0.0493751	0.0270045	0.0587429	0.0455303	0.0212859	0.0351328	0.0394675	0.0342134	0.0150489	0.0182765	0.0282561	0.0116677	0.0137163	0.0266229	0.048253	0.119106	0.024679	NA	0.00786287	NA	0.0521664	99	91.6667	158	74	79	83	109	61	181	103	124.667	126	140.75	86	69.6667	130.667	67.6667	106.5	75	NA
ENSG00000143549	chr1	154157248	ENST00000368533	1190	TGACT	0	0.170976	0.241378	0.139032	0.355547	0.141851	0.182484	0.152152	0.509741	0.131754	0.063707	0.204863	0.140769	0.148987	0.15783	0.25357	0.339788	0.0912	0.123402	NA	0.0623562	0.216806	NA	0.282827	91	95	143	77	78	76	103	57	177	100	121	229	141	86.3333	74	132	68	107	NA	50
ENSG00000143549	chr1	154157173	ENST00000368533	1265	AAACA	0	0.0134166	0.0342657	0.291493	0.0173675	0.00991322	0.0477666	0.0705751	0.0740027	0.0188287	0.0143238	0.0245459	0.00463619	0.0270032	0.0103317	0.0997155	0.213597	0.0547759	0.0199908	NA	0.0165783	0.0400696	NA	0.0183736	96	93.6667	150	76	80.5	82	106.5	62	178.5	99	124.333	125	138.5	86.3333	73.6667	130.333	70	104	NA	53
ENSG00000143549	chr1	154157158	ENST00000368533	1280	AGACT	0	0.193119	0.406445	0.300116	0.30301	0.270617	0.455817	0.398738	0.592562	0.397131	0.200533	0.47303	0.475197	0.401486	0.504369	0.424729	0.314437	0.18536	0.529108	0.36243	0.134933	0.386352	0.183606	0.394085	102	78.5	160	79	82.5	84	112.5	63	184	103	129	131	141.25	86	73.3333	127	71	112	51	52
ENSG00000143549	chr1	154157143	ENST00000368533	1295	AAACC	0	0.0112013	0.00866237	0.00341785	0.0134795	0.00510299	0.0144361	0.0218491	0.00473034	0.0166372	0.0119318	0.0183789	0.017296	0.0104215	0.00749703	0.00938995	0.00320541	0.0183444	0.00697804	0.0116541	NA	NA	NA	0.0159943	89	91.3333	147	69	80	72	100.5	52	170	100	116.667	115.5	128.5	80.6667	73	119.333	89	102	71	NA
ENSG00000143549	chr1	154157112	ENST00000368533	1326	AAACC	0	0.00161189	0.00419534	0.00232238	0.00145221	0.00624517	0.000737429	0.00260009	0.00161618	0.00197166	0.00409824	0.00443651	0.0010412	0.00233979	0.000595362	0.00401448	0.00338567	0.00205712	0.00238489	NA	NA	0.00127274	NA	0.00153559	92	75.75	150	72	76.5	80	106.5	57	178	96	125.333	127	138.5	87	72.6667	128.667	68	105	NA	NA
ENSG00000143549	chr1	154157079	ENST00000368533	1359	AAACA	0	0.0128142	0.0121321	0.012725	0.0235409	0.00662111	0.0221111	0.0386539	0.00873172	0.0308866	0.0105866	0.0124528	0.016451	0.0133861	0.0110451	0.0245022	0.0150081	0.00741387	0.0237475	0.0201363	NA	NA	0.0152512	0.00581311	103	80.5	164	78	86	84	114.5	65	189.5	104	131.667	134.5	146	94.3333	79.3333	90.4	74.3333	110.5	51	NA
ENSG00000143549	chr1	154157067	ENST00000368533	1371	AAACA	0	0.00663102	0.00384096	0.00308788	0.0385101	0.0139892	0.00652581	0.00670794	0.00424451	0.00191493	0.0137585	0.00351887	0.0048236	0.003945	0.012453	0.0108439	0.0132368	0.00669053	0.00755667	0.00661473	0.00428838	NA	NA	0.00543046	97	76.25	152	71	81.5	79	108.5	63	183.5	102	126.667	128.5	139.5	93	75	88.2	71	106.5	50	51
ENSG00000143549	chr1	154156963	ENST00000368533	1475	AGACC	0	0.0468219	0.0858269	0.0556766	0.0956789	0.0637628	0.0431653	0.0872275	0.0232078	0.13179	0.0700948	0.0851328	0.11881	0.0807135	0.14918	0.0744861	0.223939	0.0452395	0.102718	0.0425213	NA	NA	NA	0.0520156	97	78.75	157	73	82	81	111	61	131	103	126	129	120	88.3333	77.3333	106	61.75	106.5	54	NA
ENSG00000143549	chr1	154156954	ENST00000368533	1484	AGACC	0	0.0791057	0.0513383	0.0401402	0.0596991	0.0317193	0.033741	0.034342	0.0488819	0.0629249	0.0375371	0.0558484	0.0762911	0.0413667	0.0877319	0.0526158	0.0873448	0.0425472	0.0750328	NA	0.0682839	NA	NA	0.0710057	92	74.25	156	75	78.5	78	104	60	117.667	97	119	123.5	114.6	83	75.3333	86	58	102	NA	50
ENSG00000143549	chr1	154156880	ENST00000368533	1558	TGACC	0	0.101663	0.225751	0.181376	0.0373854	0.145746	0.150091	0.15278	0.0593213	0.174622	0.298794	0.172782	0.182255	0.282194	0.142273	0.22104	0.0925923	0.10396	0.124997	NA	NA	NA	NA	0.12747	99	78.5	161	74	83	81	110	63	130.333	105	100	127	103	89.3333	79.6667	93.8	60.75	108.5	NA	NA
ENSG00000143549	chr1	154156833	ENST00000368533	1605	AGACT	0	0.619683	0.498357	0.419345	0.689624	0.554539	0.746346	0.368004	0.338823	0.579687	0.248814	0.495647	0.454931	0.423486	0.409629	0.523731	0.573081	0.417929	0.50628	NA	NA	NA	NA	0.548376	101	81.25	155	75	85	77	115.5	58	132.667	103	97.75	127.5	104.667	93.3333	82	92	62.25	110	NA	NA
ENSG00000143549	chr1	154156800	ENST00000368533	1638	AAACT	0	0.551129	0.245694	0.12455	0.523255	0.254713	0.0349238	0.395462	0.162626	0.210796	0.230342	0.253633	0.0586947	0.260111	0.113252	0.400879	0.215653	0.0771421	0.47771	NA	NA	NA	NA	0.222608	100	82.25	156	75	86.5	84	115	62	133.333	109	99.75	129	93.8571	74.5	67.25	94.4	63.75	112	NA	NA
ENSG00000143549	chr1	154156688	ENST00000368533	1750	AAACT	0	0.125372	0.210639	0.0937795	0.0745788	0.0692212	0.144856	0.167125	0.0656588	0.200182	0.17387	0.101451	0.0581115	0.0404098	0.454729	0.214877	0.143139	0.0691897	0.153421	NA	NA	NA	NA	0.103734	103	64.6	162	75	87	83	115.5	64	133.333	106	99.5	133.5	95.7143	94.6667	80.3333	79.3333	55.4	101	NA	NA
ENSG00000143549	chr1	154156661	ENST00000368533	1777	AAACT	0	0.344888	0.339395	0.391001	0.262964	0.384889	0.266518	0.604769	0.413317	0.404706	0.219248	0.378857	0.279082	0.395166	0.232038	0.421478	0.296599	0.154367	0.181853	NA	NA	NA	NA	0.305222	93	66	149	66	79.5	74	110	61	126	97	81	124.5	92.2857	88.6667	78.6667	80	61.5	101	NA	NA
ENSG00000143549	chr1	154156615	ENST00000368533	1823	TGACA	0	0.341915	0.310203	0.123279	0.58157	0.198769	0.481817	0.345456	0.180921	0.407796	0.467895	0.388739	0.187336	0.268408	0.393164	0.289414	0.240582	0.305867	0.387548	NA	NA	0.347845	NA	0.293224	97	57.2857	151	70	84.5	85	116	62	104.75	102	82.6	129.5	94.1429	76	71	73.7143	53	81.3333	NA	NA
ENSG00000143549	chr1	154156401	ENST00000368533	2037	TGACA	0	0.207213	0.0434024	0.0562779	0.0991275	0.0695805	0.0586618	0.0190558	0.113934	0.0242892	0.0980045	0.0257139	0.0197608	0.111746	0.0243976	0.091815	0.0295677	0.0452899	0.0525891	NA	NA	0.135198	NA	0.0390786	94	77.25	140	73	83	70	104	55	98.5	94	119.333	122.5	99.6667	84.3333	61.75	85	51.8	96	NA	NA
ENSG00000173207	chr1	154974735	ENST00000368439	82	AAACC	0	0.0238212	0.0029488	0.0036401	0.00227571	0.0015275	0.00399291	0.00328668	NA	0.00438229	NA	0.00709231	0.003271	0.00182047	0.00143789	0.00701571	0.00690956	0.00299261	0.00415594	0.00380183	0.00173269	0.00248035	NA	0.0030396	79.5	213	91	59	92	58	120.5	NA	118	NA	114	76.5	172.5	120.5	99	198.5	105	74.5	119	102.5
ENSG00000173207	chr1	154974757	ENST00000368439	104	AAACA	0	0.017404	0.0217903	0.0228166	0.0128523	0.00972196	0.0139505	0.0222227	NA	0.0157208	NA	0.0164491	0.0150485	0.0308716	0.0156755	0.00763303	0.0262506	0.0153319	0.0256137	0.00992102	0.00949693	0.0150954	0.0280023	0.0322536	83.5	220.5	96.5	61	93	59	121	NA	123	NA	115	79	185	128.5	101.5	209	106	82.5	121.5	103.5
ENSG00000173207	chr1	154978007	ENST00000368439	280	GGACA	0	0.054842	0.0460646	0.230432	0.0754851	0.169308	0.057063	0.0474975	NA	0.0817988	NA	0.0670783	0.0348345	0.0483889	0.10147	0.070645	0.0450185	0.043584	0.0897657	0.106288	0.053222	0.158621	NA	0.473638	74.5	206.5	90	54	82.5	56	111.5	NA	115.5	NA	109.5	73	177.5	116.5	93.5	195.5	102.5	78	115	101
ENSG00000173207	chr1	154978030	ENST00000368439	303	AAACC	0	0.0195303	0.0347595	0.01353	0.0449511	0.0143441	0.0230196	0.0116448	NA	0.00955703	NA	0.00868488	0.00849117	0.0551954	0.00862975	0.0268785	0.0274607	0.010539	0.0296489	0.0108777	0.015163	0.0190245	0.0179336	0.0164862	83.5	222	96.5	63	91.5	58	124.5	NA	120	NA	117.5	78.5	186.5	127.5	103	210	109	82.5	127	110.5
ENSG00000173207	chr1	154978110	ENST00000368439	383	GAACC	0	0.262316	0.238414	0.171461	0.255319	0.313579	0.317789	0.248517	NA	0.368798	NA	0.41621	0.268174	0.431207	0.181151	0.149894	0.408372	0.202022	0.532101	0.283203	0.244434	0.392173	NA	0.182886	82	221.5	91	59	90.5	57	123.5	NA	121.5	NA	117	78	184	128.5	101	203	105.5	79.5	119	107.5
ENSG00000173207	chr1	154978726	ENST00000368439	389	GAACC	0	0.519369	0.171805	0.161213	0.175971	0.390625	0.0952387	0.219299	NA	0.18629	NA	0.300008	0.171801	0.147606	0.0792591	0.257304	0.168083	0.31635	0.106397	0.425818	0.0920806	0.118659	0.333129	0.211618	85	219	94	61	90.5	57	117	NA	125	NA	118	81	183.5	127	103.5	205	112	79.5	124.5	108.5
ENSG00000173207	chr1	154978765	ENST00000368439	428	AAACC	0	0.0160436	0.00476477	0.0137914	0.0106903	0.00901011	0.00955969	0.0104949	NA	0.0133718	NA	0.0275299	0.0173326	0.00436046	0.0176478	0.0068452	0.0116127	0.00636252	0.0181242	0.00924953	0.0150932	0.0172624	NA	0.00454283	80	219	91	62	87.5	54	116	NA	119	NA	114.5	74.5	185	124	104	210	107.5	80.5	124.5	110
ENSG00000173207	chr1	154978832	ENST00000368439	495	TAACA	0	0.0247575	0.0154309	0.0114983	0.0186349	0.0165898	0.0274202	0.0281812	NA	0.0635555	0.00880736	0.00885438	0.0116338	0.023027	0.0167816	0.0440066	0.0365164	0.0124519	0.0609385	0.0101402	0.0148439	0.0102625	NA	0.00985157	87	205	99	64	94.5	62	129	NA	127.5	50	123.5	81.5	195.5	136	104.5	201.5	122	76.5	128.5	116
ENSG00000173207	chr1	154978846	ENST00000368439	509	TAACA	0	0.00150524	0.00575049	0.00542409	0.00374955	0.00305064	0.00262809	0.00493615	NA	0.00589572	NA	0.00204745	0.00378984	0.00473907	0.00449424	0.0068842	0.00482938	0.0057735	0.00432227	0.00120063	0.00256455	0.00495457	NA	0.00209653	87.5	218.5	97.5	63	92.5	62	124	NA	124	NA	122	81	193	135.5	110	212	119.5	80	132	116.5
ENSG00000173207	chr1	154978922	ENST00000368439	585	TAACT	0	0.293639	0.192715	0.328263	0.283031	0.368168	0.215953	0.590127	NA	0.241075	0.314722	0.203858	0.155558	0.275639	0.41224	0.18968	0.339776	0.310434	0.25473	0.31865	0.431825	0.225076	NA	0.43226	85.5	219.5	94	60	91.5	54	122	NA	130	51	119	74.5	184.5	130.5	110	210	116.5	81.5	141	123.5
ENSG00000173207	chr1	154978984	ENST00000368439	647	GGACC	0	0.257936	0.463339	0.662189	0.536737	0.305571	0.38153	0.606227	NA	0.57703	NA	0.23019	0.523325	0.197755	0.218174	0.607772	0.244208	0.468206	0.146242	0.383967	0.201949	0.105538	NA	0.542851	75	208.5	81	58	84.5	50	112.5	NA	119	NA	109	72.5	177	121	106.5	201.5	110	76	126.5	113
ENSG00000173207	chr1	154979007	ENST00000368439	670	TGACC	0	0.302827	0.16979	0.193125	0.14377	0.378867	0.164028	0.247216	NA	0.231681	NA	0.371373	0.116054	0.130224	0.395333	0.331044	0.207936	0.340439	0.180821	0.254206	0.148352	0.173277	NA	0.152394	80.5	205.5	89.5	55	92	54	116.5	NA	124.5	NA	116	78	183.5	129	101	200	117.5	78	134	118
ENSG00000173207	chr1	154979040	ENST00000368439	703	GAACA	0	0.14991	0.337214	0.458674	0.331347	0.146834	0.253552	0.359361	NA	0.184817	NA	0.275026	0.211702	0.232843	0.254416	0.244466	0.252162	0.203665	0.142561	0.0997752	0.126816	0.209122	NA	0.333195	76.5	219.5	92.5	61	88	55	113.5	NA	121.5	NA	118.5	77	181.5	125	108.5	214.5	111.5	77	135	118
ENSG00000173207	chr1	154979077	ENST00000368439	740	AGACC	0	0.148133	0.19605	0.200269	0.278137	0.159779	0.194625	0.196179	NA	0.236064	NA	0.181623	0.204189	0.157297	0.107988	0.181637	0.162972	0.242977	0.189192	0.218981	0.179024	0.291851	0.14873	0.163233	84.5	217.5	90	63	91	57	121.5	NA	127.5	NA	115.5	80.5	182	129	108	210.5	118.5	80.5	137.5	123
ENSG00000173207	chr1	154979104	ENST00000368439	767	AAACT	0	0.0193231	0.0982252	0.0240793	0.0230958	0.0236276	0.0192158	0.0382377	NA	0.034639	0.00835812	0.0238553	0.0158192	0.00917953	0.053456	0.164911	0.0414575	0.0592033	0.066557	0.0130448	0.0137633	0.00923562	0.0199998	0.118546	89	234.5	96.5	63	98	61	126	NA	134	51	122	83	195	136	118.5	224	123	83	147	126
ENSG00000173207	chr1	154979149	ENST00000368439	812	TGACT	0	0.355053	0.428562	0.400036	0.184778	0.203278	0.258995	0.497817	NA	0.269105	NA	0.13764	0.170381	0.308423	0.0583044	0.42623	0.382522	0.0740894	0.278363	0.206133	0.318296	0.233411	0.244132	0.30454	85.5	227	93	62	92.5	53	120.5	NA	125	NA	119.5	80	190.5	133	111	212	116	82	142.5	122.5
ENSG00000173207	chr1	154979180	ENST00000368439	843	AAACT	0	0.0197822	0.00426362	0.0126329	0.0173793	0.0263311	0.0144422	0.0156498	NA	0.0304856	NA	0.0479238	0.0217365	0.0160328	0.0108573	0.0197083	0.12412	0.0229797	0.0407884	0.0105703	0.0103614	0.0243036	NA	0.0124859	76.5	192	84	59	89.5	50	114	NA	113.5	NA	103	76.5	169	119.5	93.5	177.5	107	71.5	127	109.5
ENSG00000163479	chr1	156009325	ENST00000295702	838	AAACA	1	0.0180649	0.0382856	0.0622653	NA	0.0193958	0.0610178	0.0367067	NA	0.0938681	NA	0.149571	0.0287101	0.0338283	0.0264263	0.0180068	0.113137	0.0661776	0.0243621	0.0652322	0.0343036	0.0575369	0.0171389	0.0331573	65	167	111	NA	102	50	152	NA	166	NA	164	117	222	150	118	202	188	154	131	164
ENSG00000163468	chr1	156335882	ENST00000295688	318	GAACA	0	0.248551	0.563221	0.577725	0.553609	0.21553	0.505781	0.405749	0.49078	0.451307	0.396405	0.396692	0.409595	0.599872	0.337032	0.724068	0.399931	0.411428	0.338094	0.391474	0.313818	0.320254	0.253643	0.33378	145	349	198	85	156	94	285	74	310	70	277	229	426	450	348	749	366	379	54	59
ENSG00000163468	chr1	156335843	ENST00000295688	357	AAACA	0	0.0253978	0.0150267	0.0145724	0.0129778	0.0086413	0.0182725	0.00994271	0.00834006	0.0197282	0.0271468	0.0465891	0.0148336	0.0117335	0.00984603	0.0206825	0.0133902	0.0131313	0.0649006	0.0107839	0.0053935	0.012301	0.015893	0.0091154	147	356	195	86	157	92	282	78	318	69	286	229	428	448	348	762	369	374	53	62
ENSG00000163468	chr1	156334918	ENST00000295688	374	AGACT	0	0.0449061	0.0584006	0.0711901	0.373802	0.153466	0.0212272	0.154359	0.0705619	0.214904	0.0161973	0.0515518	0.00557584	0.0613394	0.0927318	0.105091	0.020781	0.043079	0.0973135	0.0338414	0.0101337	0.0676531	0.0492111	0.018765	133	349	195	86	152	91	283	76	309	70	278	226	419	433	343	725	372	377	53	64
ENSG00000163468	chr1	156334897	ENST00000295688	395	GAACA	0	0.301288	0.770708	0.709218	0.474396	0.274663	0.3256	0.56173	0.440312	0.424549	0.490482	0.284552	0.635597	0.656247	0.264038	0.465617	0.669623	0.201495	0.400529	0.210294	0.381225	0.73463	0.238766	0.241996	152	361	202	92	164	96	295	79	323	74	294	238	440	465	360	784	392	395	61	65
ENSG00000163468	chr1	156334886	ENST00000295688	406	GGACC	0	0.427352	0.328204	0.356517	0.622485	0.601902	0.375501	0.360247	0.521464	0.189548	0.599103	0.402419	0.335928	0.342892	0.495269	0.289009	0.333928	0.12664	0.308695	0.532176	0.239459	0.177471	0.232105	0.510837	134	338	184	86	154	86	269	72	296	61	271	202	398	418	325	712	363	367	54	62
ENSG00000163468	chr1	156334765	ENST00000295688	435	GGACC	0	0.48599	0.350583	0.412152	0.447735	0.377186	0.432584	0.555222	0.652392	0.591754	0.20472	0.19747	0.547842	0.29045	0.389119	0.458352	0.293397	0.225067	0.256825	0.423713	0.26736	0.519146	0.286437	0.597312	149	343	197	90	161	91	286	78	313	68	282	223	424	443	346	748	381	372	58	65
ENSG00000163468	chr1	156334742	ENST00000295688	458	TGACC	0	0.0241597	0.133289	0.0855097	0.100612	0.0234471	0.146217	0.0672502	0.0641221	0.141264	0.028593	0.0830491	0.0106909	0.0203209	0.0348163	0.0509917	0.0410876	0.0195549	0.0909753	0.0174213	0.0180714	0.0308207	0.0581854	0.00820237	143	349	195	87	157	92	283	79	313	68	274	229	421	438	350	756	376	373	57	65
ENSG00000163468	chr1	156333595	ENST00000295688	536	GGACC	0	0.344458	0.200969	0.339817	0.274947	0.333783	0.302437	0.169314	0.244621	0.410699	0.27007	0.15433	0.154455	0.152502	0.314644	0.205298	0.242231	0.227193	0.587441	0.274476	0.309733	0.35932	0.435833	0.26964	137	327	179	84	145	82	277	69	284	68	265	220	404	429	325	695	351	345	59	68
ENSG00000163468	chr1	156333568	ENST00000295688	563	GGACC	0	0.0874701	0.4773	0.154602	0.389076	0.204835	0.225197	0.313244	0.185488	0.431624	0.215257	0.166382	0.683109	0.262972	0.243379	0.199107	0.477218	0.22574	0.153675	0.38237	0.304453	0.379272	0.568897	0.470563	144	336	183	86	158	91	285	81	309	75	270	218	396	453	351	753	372	368	61	71
ENSG00000163468	chr1	156321005	ENST00000295688	723	TGACA	0	0.231667	0.0265829	0.38164	0.45958	0.463026	0.256091	0.121542	0.070711	0.0689665	0.05857	0.371634	0.0618747	0.0339554	0.0371332	0.119241	0.264706	0.115174	0.14026	0.181409	0.0485761	0.190577	0.0569407	0.0611111	156	383	211	101	169	93	308	82	335	79	305	241	457	495	209	425	415	400	63	77
ENSG00000163468	chr1	156320987	ENST00000295688	741	GAACA	0	0.675024	0.733722	0.715861	0.780313	0.732322	0.794122	0.788702	0.741537	0.594456	0.535129	0.479566	0.890528	0.858966	0.765468	0.390772	0.723972	0.84693	0.588262	0.358941	0.749077	0.920591	0.593492	0.885874	155	367	211	98	165	99	300	80	324	71	302	229	437	485	202.5	406	399	385	68	74
ENSG00000163468	chr1	156320867	ENST00000295688	861	TGACA	0	0.0207015	0.03983	0.0348159	0.155948	0.00997967	0.0341412	0.01836	0.0597513	0.0574096	0.0279644	0.0517394	0.0477861	0.0486796	0.0224834	0.0973977	0.067872	0.0153995	0.0576395	0.0113421	0.0543025	0.0249993	0.01806	0.0210041	164	372	203	106	170	93	308	82	331	82	306	245	450	459	210.5	284.333	218	388	72	82
ENSG00000163468	chr1	156318995	ENST00000295688	912	AGACT	0	0.476818	0.128403	0.548359	0.386758	0.368524	0.0718182	0.0487639	0.486165	0.194317	0.348664	0.220004	0.675342	0.0535695	0.37926	0.376751	0.561126	0.0728423	0.518759	0.113332	0.101178	0.331332	0.311524	0.214103	169	382	215	103	175	99	315	83	344	81	315	246	470	528	218.5	307	227	420	70	82
ENSG00000163468	chr1	156318965	ENST00000295688	942	TAACA	0	0.000673354	0.000741124	0.00264311	0.00134772	0.00260371	0.00189543	0.000816047	0.000642002	0.000376284	0.00072372	0.000848234	0.00168836	0.00109679	0.000334859	0.000589749	0.00188641	0.00102732	0.00444835	0.00243956	0.00138241	0.000567198	0.00246119	0.00226527	172	397	224	111	184	102	327	87	356	86	326	259	480	549	231.5	315.667	236.5	426	74	83
ENSG00000163468	chr1	156318954	ENST00000295688	953	TGACC	0	0.193349	0.472735	0.263419	0.555765	0.27727	0.467057	0.317775	0.342668	0.438429	0.217418	0.139469	0.352655	0.231698	0.383289	0.209136	0.604977	0.286558	0.296452	0.105994	0.371141	0.309137	0.0972306	0.333925	147	348	190	97	161	92	277	80	321	77	286	232	429	464	204	275.667	208.5	369	64	74
ENSG00000163468	chr1	156318923	ENST00000295688	984	GAACC	0	0.331327	0.307894	0.253609	0.26309	0.271877	0.585072	0.381555	0.422982	0.292822	0.155598	0.337426	0.335556	0.24988	0.230127	0.295635	0.414955	0.203926	0.231333	0.256586	0.198151	0.243542	0.450687	0.121676	150	336	193	97	159	92	284	74	300	78	275	220	418	473	200.5	274	208.5	386	64	70
ENSG00000163468	chr1	156317547	ENST00000295688	1040	AGACT	0	0.115161	0.294281	0.213789	0.161254	0.308495	0.368195	0.293607	0.205948	0.166026	0.245722	0.245589	0.327061	0.285994	0.156949	0.123622	0.203646	0.303831	0.131438	0.0848471	0.129626	0.291755	0.189374	0.133753	147	190	195	101	160	84	292	76	318	74	298	236	436	478	154	294	215.5	400	62	73
ENSG00000163468	chr1	156317543	ENST00000295688	1044	TGACA	0	0.0317669	0.0953646	0.0690348	0.134385	0.0584281	0.128462	0.0472617	0.0362661	0.0794864	0.124349	0.0372731	0.0677416	0.0760355	0.0163012	0.0388699	0.110419	0.0202735	0.0446162	0.0588394	0.0245622	0.0544931	0.079782	0.045118	158	195.5	198	99	170	92	287	81	327	78	301	236	454	504	155	300.333	218	409	71	81
ENSG00000163468	chr1	156317519	ENST00000295688	1068	GGACT	0	0.320279	0.434132	0.268682	0.780743	0.56417	0.394828	0.112723	0.38456	0.22154	0.545843	0.519926	0.368053	0.177344	0.522009	0.243047	0.421489	0.116958	0.252302	0.448255	0.426979	0.520824	0.217169	0.195353	178	210.5	221	110	180	99	330	86	350	86	324	262	486	549	170.333	319.667	239	426	81	86
ENSG00000163468	chr1	156317465	ENST00000295688	1122	GGACA	0	0.0919679	0.0670282	0.088488	0.106204	0.0685945	0.132862	0.234932	0.113757	0.170778	0.0322234	0.743466	0.481726	0.439902	0.0650449	0.194625	0.391525	0.0621116	0.24229	0.0396487	0.0399852	0.185792	0.0492536	0.0891117	175	201.5	211	108	175	97	317	80	329	83	318	252	461	517	162.333	303.333	234.5	397	77	84
ENSG00000163468	chr1	156317188	ENST00000295688	1232	AGACA	0	0.112561	0.23604	0.0955585	0.135491	0.055778	0.0178711	0.0241825	0.0386155	0.0789248	0.0910959	0.169216	0.0251008	0.103052	0.0704089	0.0909614	0.155171	0.0852978	0.0873449	0.138511	0.043035	0.100417	0.0600335	0.0382368	177	211.5	221	103	175	101	319	79	344	81	311	245	455	546	175	318.667	168.333	154.333	80	54
ENSG00000163468	chr1	156317184	ENST00000295688	1236	AGACA	0	0.0437599	0.0247682	0.0259371	0.0183419	0.0121716	0.0919955	0.0302547	0.0569942	0.0644881	0.0445263	0.0347735	0.0162005	0.134052	0.0551572	0.0303517	0.184244	0.046127	0.0598808	NA	NA	0.068933	0.0874862	0.0554917	162	138.333	200	103	170	95	292	78	326	75	311	233	450	481	166.667	302.667	161.667	145.333	NA	NA
ENSG00000163468	chr1	156312185	ENST00000295688	1291	GAACT	0	0.332381	0.58615	0.682333	0.666184	0.736933	0.642556	0.637033	0.328011	0.731739	0.718424	0.693467	0.685525	0.645557	0.668977	0.483915	0.740539	0.304386	0.367022	0.624925	0.544902	0.616639	0.702208	0.560756	184	156.667	228	110	186	105	336	88	368	88	336	273	496	204.333	187	346.333	179.333	160.667	55.5	59
ENSG00000163468	chr1	156312163	ENST00000295688	1313	GAACA	0	0.160678	0.156652	0.215472	0.267229	0.275899	0.347975	0.176506	0.252333	0.362318	0.335243	0.245249	0.247006	0.171014	0.204912	0.292289	0.315095	0.136777	0.293406	0.117801	0.233605	0.271847	0.363002	0.15594	170	148.333	213	100	164	95	316	78	345	84	312	249	455	194.333	176	321.333	167	152.333	53.5	55
ENSG00000163468	chr1	156312102	ENST00000295688	1374	TGACT	0	0.819709	0.920345	0.635981	0.879804	0.944232	0.921586	0.862119	0.578947	0.881889	0.828125	0.819043	0.869467	0.821847	0.711003	0.630502	0.941508	0.742479	0.873628	0.802581	0.780235	0.846339	0.885909	0.760534	174	148	220	106	177	103	302	81	343	85	313	249	466	192	182.333	333.667	170.333	153.333	56	53.5
ENSG00000163468	chr1	156312093	ENST00000295688	1383	AGACC	0	0.0698735	0.0238759	0.186885	0.0135516	0.0543683	0.0229999	0.0448189	0.04919	0.017991	0.0247638	0.0760684	0.0392194	0.0551026	0.0186817	0.0511495	0.114905	0.0280876	0.0808636	0.119912	0.0279467	0.0281663	0.148804	0.041345	165	143	208	100	175	98	303	76	330	80	300	242	446	183.667	169.333	315	154.667	146	83	53
ENSG00000163468	chr1	156311140	ENST00000295688	1491	GGACC	0	0.212862	0.235753	0.229234	0.328662	0.245204	0.166001	0.171037	0.269478	0.276648	0.321729	0.227148	0.333996	0.315317	0.359846	0.234905	0.218382	0.179572	0.226159	0.187745	0.211988	0.31591	0.308944	0.304315	188	156.333	233	104	182	104	325	83	355	91	329	258	478	201.667	195.667	348.333	184.667	161.667	60	64
ENSG00000163468	chr1	156311084	ENST00000295688	1547	TGACA	0	0.0400628	0.048335	0.0102735	0.0645528	0.0501852	0.0452908	0.0151155	0.0333612	0.0497293	0.0275677	0.1101	0.0477736	0.00713199	0.0388023	0.0595607	0.0333409	0.0438332	0.0402331	0.0197315	0.0275319	0.0558086	0.0412227	0.0382162	184	157	227	112	185	102	328	87	363	86	322	267	480	206.667	198	360	187.667	164.333	60.5	63.5
ENSG00000163468	chr1	156311063	ENST00000295688	1568	TGACT	0	0.232787	0.502179	0.28064	0.568953	0.515583	0.566116	0.574081	0.488818	0.506043	0.793794	0.834883	0.654518	0.517896	0.323124	0.393833	0.568551	0.463307	0.644353	0.42894	0.24936	0.360838	0.376541	0.479346	178	154.667	219	108	167	97	314	82	354	91	308	246	467	193.333	194.333	351	174.667	158.333	58	61.5
ENSG00000163468	chr1	156311052	ENST00000295688	1579	GAACA	0	0.460808	0.139176	0.242894	0.141161	0.0680888	0.448011	0.41012	0.218038	0.263125	0.0875958	0.317776	0.100175	0.174166	0.211621	0.208463	0.217885	0.352907	0.262555	0.282851	0.306096	0.312234	0.225721	0.366778	185	164.333	233	109	187	103	314	86	361	96	335	271	497	210.667	208.667	367.667	187.667	172.667	62	63
ENSG00000163468	chr1	156310990	ENST00000295688	1641	GAACT	0	0.573736	0.581972	0.700768	0.624017	0.803277	0.508403	0.620989	0.798454	0.740662	0.724686	0.717662	0.53912	0.792455	0.697952	0.732833	0.617061	0.571186	0.61954	0.29339	0.500125	0.6397	0.686772	0.635129	197	174	243	112	199	109	345	95	387	97	355	279	507	222	218.667	386.333	196.667	176	51.3333	54.6667
ENSG00000163468	chr1	156310670	ENST00000295688	1701	GAACT	0	0.819693	0.671528	0.91846	0.590477	0.674171	0.512798	0.493042	0.496734	0.586928	0.643091	0.288089	0.58943	0.676598	0.369577	0.540465	0.718593	0.428453	0.709875	0.318227	0.35084	0.648564	0.414392	0.666967	200	176.333	248	117	200	109	350	95	208	101	361	285	524	229.333	224.333	397	202.667	179	53	55
ENSG00000163468	chr1	156310662	ENST00000295688	1709	AGACC	0	0.128053	0.151157	0.127631	0.0723141	0.128038	0.125395	0.113655	0.175345	0.12086	0.246189	0.161508	0.106184	0.0529085	0.108501	0.126595	0.116838	0.0761691	0.0650962	0.126809	0.0980749	0.150752	0.112825	0.0955747	188	167.333	236	111	195	102	337	93	198.5	98	342	270	491	216.667	218.333	377.333	194	168	51	72.5
ENSG00000163468	chr1	156310625	ENST00000295688	1746	GGACA	0	0.34446	0.0530967	0.392127	0.15653	0.155131	0.0169376	0.158075	0.0820085	0.228932	0.24357	0.374044	0.0989717	0.0754467	0.204462	0.145156	0.0485596	0.0491875	0.157328	NA	0.263288	0.271472	0.0907448	0.270367	190	166	237	111	187	100	342	93	198	94	336	259	486	211.667	215	374	195.333	169.667	NA	67
ENSG00000163468	chr1	156310615	ENST00000295688	1756	GAACT	0	0.13598	0.677212	0.430191	0.439511	0.505032	0.754267	0.588826	0.515258	0.696158	0.690408	0.313242	0.382011	0.453991	0.462588	0.409123	0.68758	0.389411	0.623548	0.395213	0.345994	0.594057	0.279759	0.470632	204	179.333	251	120	202	107	354	97	210.5	102	363	283	521	230.667	230.667	397	207.667	180.333	55	56
ENSG00000163468	chr1	156310578	ENST00000295688	1793	AGACT	0	0.0253705	0.112624	0.0367125	0.0706361	0.0496273	0.0128003	0.230901	0.0306286	0.21459	0.0115213	0.036366	0.0139601	0.0734035	0.0178243	0.0255259	0.153585	0.00761162	0.0267082	NA	0.0225748	0.0332697	0.163919	0.0887809	180	163.667	220	110	184	92	315	79	347	95	334	254	463	200	209	357.333	184.333	157	NA	51.6667
ENSG00000163468	chr1	156310569	ENST00000295688	1802	AGACA	0	0.403912	0.326	0.517024	0.384277	0.319115	0.223472	0.208572	0.390264	0.21721	0.0952195	0.211652	0.476619	0.408159	0.191024	0.308495	0.201518	0.24013	0.293393	0.167387	0.260135	0.250812	0.59534	0.126243	173	147.667	197	94	169	85	282	70	330	91	311	234	443	189.667	187.333	325.667	167.667	152	60	64
ENSG00000163468	chr1	156309275	ENST00000295688	1842	TGACA	0	0.0956247	0.0919559	0.0655413	0.0643964	0.0180288	0.0337065	0.0112642	0.0260051	0.0674834	0.0402337	0.130356	0.0296211	0.0514029	0.0165681	0.0513784	0.189775	0.0127591	0.255168	NA	0.026917	0.0304108	0.0315897	0.0205752	178	165	214	108	182	93	319	80	184.5	90	335	248	481	204	217	362.667	189	163	NA	67.5
ENSG00000163468	chr1	156309242	ENST00000295688	1875	TGACC	0	0.0965281	0.199484	0.304564	0.115449	0.217392	0.213135	0.123818	0.0443034	0.167232	0.293896	0.0800458	0.121368	0.12578	0.249374	0.208387	0.279029	0.244613	0.283044	0.190469	0.0810344	0.167894	0.0979911	0.0993493	197	177.333	242	121	194	104	349	92	198.5	98	359	262	258.5	220.333	227.333	384.667	199	173.333	55	54.6667
ENSG00000163468	chr1	156309168	ENST00000295688	1949	GAACC	0	0.19849	0.287299	0.404221	0.387879	0.139863	0.0558928	0.394204	0.299934	0.603794	0.529986	0.194872	0.230531	0.410639	0.122949	0.211626	0.433095	0.138789	0.163888	0.308292	0.162686	0.388033	0.351488	0.0912174	196	184	248	120	202	107	346	94	211	99	370	283	268	230	238.667	393.333	209	180	57.6667	57.6667
ENSG00000163468	chr1	156309127	ENST00000295688	1990	GAACA	0	0.214541	0.475266	0.412244	0.275545	0.508638	0.213745	0.290516	0.519849	0.156807	0.44956	0.338548	0.507709	0.584766	0.701151	0.354051	0.383718	0.506402	0.288934	0.445552	0.181167	0.41551	0.52555	0.652715	206	186	254	124	209	111	360	99	213.5	104	384	287	278	236	242.667	401.667	211.333	183.333	57.3333	59.3333
ENSG00000163468	chr1	156309043	ENST00000295688	2074	AGACA	0	0.633025	0.755455	0.475573	0.472031	0.617562	0.738234	0.462341	0.29307	0.554454	0.269974	0.406281	0.269967	0.210443	0.717048	0.385954	0.515539	0.700872	0.467226	0.444126	0.469372	0.463286	0.546411	0.497863	188	174.333	239	118	191	107	346	95	201	97	357	270	480	220.667	227	372.667	202.667	172.667	56.6667	55.3333
ENSG00000163468	chr1	156309037	ENST00000295688	2080	TGACA	0	0.104697	0.0971075	0.174124	0.116901	0.0345081	0.166011	0.0728706	0.118345	0.0636765	0.154642	0.118824	0.018459	0.109737	0.118866	0.0928603	0.279177	0.0942017	0.200866	0.0739384	0.0620486	0.0826703	0.104723	0.0688476	175	164.667	223	105	173	89	313	87	183.5	92	315	243	451	201.667	217.667	351.667	179	162.667	54	54
ENSG00000143321	chr1	156744313	ENST00000357325	653	GAACC	0	NA	0.317385	0.272822	NA	0.588219	0.339078	0.282752	NA	0.203015	0.614265	0.511829	0.179652	0.312031	0.39137	0.359804	0.269287	0.295041	0.440516	NA	NA	NA	NA	0.190677	NA	71.5	70	NA	78	51	101	NA	189	52	153	116	125.5	58	74	97.5	77	79	NA	NA
ENSG00000143321	chr1	156744173	ENST00000357325	793	GGACT	0	NA	0.568023	0.471177	0.261685	0.258627	0.454728	0.387198	NA	0.492886	0.253099	0.477968	0.457995	0.683799	0.255473	0.431572	0.287951	0.213911	0.364936	NA	NA	NA	NA	0.401704	NA	94	89	51	95	65	120	NA	128	60	184	132	153.5	79	58	121.5	59	94	NA	NA
ENSG00000143321	chr1	156743877	ENST00000357325	805	GGACT	0	NA	0.459159	0.550792	0.33759	0.0950156	0.424283	0.411497	NA	0.382844	0.112426	0.404865	0.2607	0.382207	0.270976	0.204161	0.151602	0.24753	0.498974	NA	NA	NA	NA	0.248565	NA	95	86	51	94	64	121	NA	129	60	186	132	156.5	80.5	60	125	58.5	96	NA	NA
ENSG00000143321	chr1	156743847	ENST00000357325	835	AAACC	0	NA	0.00867358	0.00968111	NA	0.00759619	0.00881511	0.0166813	NA	0.014029	0.00783563	0.00622481	0.00886774	0.0106256	0.00639567	0.0145318	0.0156572	0.0294021	0.0118344	NA	NA	NA	NA	0.0335573	NA	95.5	92	NA	93	61	122	NA	133	57	192	130	157.5	85	60	125.5	59.5	95	NA	NA
ENSG00000143321	chr1	156743385	ENST00000357325	1101	AAACT	0	NA	0.113669	0.221883	0.421404	0.268811	0.255689	0.205952	NA	0.12175	0.0536049	0.135057	0.291256	0.077291	0.0942382	0.191754	0.232409	0.214049	0.188064	0.130034	NA	NA	0.1755	0.286681	NA	130	98	56	107	63	138	NA	170	76	142	173	200.5	106	70.5	175.5	74	69	56	NA
ENSG00000143321	chr1	156743367	ENST00000357325	1119	AAACT	0	NA	0.299664	0.686669	0.420854	0.366502	0.623441	0.545267	NA	0.481689	0.360294	0.505542	0.220803	0.400092	0.239685	0.200374	0.473513	0.289721	0.397462	0.510152	NA	NA	0.414387	0.343665	NA	138	109	58	118	63	140	NA	166.5	79	135	173	194	107	74.5	175.5	78.5	77.5	55	NA
ENSG00000143321	chr1	156743360	ENST00000357325	1126	GAACC	0	NA	0.209339	0.165045	0.220488	0.121611	0.177154	0.266214	NA	0.335465	0.160321	0.297277	0.177961	0.217786	0.188885	0.204616	0.179465	0.320694	0.335661	0.335143	NA	NA	0.169805	0.152008	NA	138.5	114	62	116	68	145	NA	177.5	82	152.5	180	207	112.5	76	184	87.5	76	55	NA
ENSG00000143321	chr1	156743287	ENST00000357325	1199	TGACC	0	0.109932	0.325053	0.179807	0.249999	0.109996	0.281345	0.274943	NA	0.159016	0.085162	0.133999	0.391044	0.144374	0.311908	0.298751	0.329216	0.326181	0.403508	NA	NA	0.152167	0.194118	0.200044	57	170.5	125	68	128	66	91	NA	198	96	164	124.5	220.5	119.5	109	220	94.5	88.5	NA	NA
ENSG00000143321	chr1	156743137	ENST00000357325	1349	GGACA	0	0.330441	0.263798	0.276031	0.489691	0.620273	0.310829	0.102493	NA	0.2347	0.412986	0.315125	0.200772	0.292134	0.121988	0.177113	0.209386	0.168788	0.108905	NA	NA	0.340075	0.189226	0.339015	54.5	159	116	59	115	66	165	NA	172.5	86	145	114.5	200.5	110.5	103	198.5	95.5	81.5	NA	NA
ENSG00000143321	chr1	156743117	ENST00000357325	1369	TGACA	0	0.0811269	0.0688926	0.0751975	0.0724522	0.0663519	0.168062	0.0650783	NA	0.213663	0.256634	0.242066	0.119019	0.116823	0.0796885	0.161806	0.137104	0.1151	0.185185	NA	NA	0.0774858	0.0987553	0.0772337	59.5	168	125	68	118	64	158	NA	191	87	158.5	118	208.5	115.5	113.5	210	95	84.5	NA	NA
ENSG00000143321	chr1	156743085	ENST00000357325	1401	GGACC	1	0.516792	0.656958	0.704176	0.695004	0.677046	0.546996	0.209085	NA	0.450813	0.799826	0.76701	0.666757	0.136877	0.332292	0.518515	0.760143	0.603248	0.466496	NA	NA	0.576139	0.277954	0.461696	59.5	168.5	115	61	125	69	97	NA	194.5	93	162	123	220.5	116	108	214	97	88.5	NA	NA
ENSG00000143321	chr1	156742898	ENST00000357325	1588	GGACA	0	0.215346	0.181468	0.25412	0.185269	0.225915	0.252177	0.0802504	NA	0.310728	0.254431	0.256474	0.264566	0.134673	0.161452	0.235097	0.231817	0.161334	0.159801	NA	NA	0.242556	0.265484	0.232351	54.5	136	98	54	109	54	124	NA	151	75	126.5	95	171.5	87	106.5	177.5	79.5	73	NA	NA
ENSG00000143321	chr1	156742852	ENST00000357325	1634	TGACA	0	0.019457	0.0408031	0.0593092	0.0178359	0.183618	0.0846237	0.0144958	NA	0.0401477	0.0198652	0.0100137	0.071979	0.0534553	0.0739971	0.0370434	0.020552	0.0438802	0.16765	0.0238153	NA	0.0446761	0.0116771	0.0272823	61	175	112	61	127	62	96.5	NA	197	87	168	119	221.5	119.5	120	223	95	90.5	51.5	NA
ENSG00000143321	chr1	156742756	ENST00000357325	1730	GGACC	0	0.593153	0.346931	0.403705	0.466503	0.483922	0.286642	0.260159	0.257385	0.290235	0.212029	0.525088	0.327153	0.327208	0.374124	0.408234	0.400671	0.247854	0.454442	0.494892	0.404936	0.403626	0.488594	0.507626	70	189	81	70	86	75	109	53	221	103	182.5	139.5	249	133	140	253.5	108.5	100	63.5	54
ENSG00000143321	chr1	156742749	ENST00000357325	1737	AGACC	0	0.0566572	0.0527829	0.0725294	0.0264719	0.0247841	0.0499163	0.107534	0.0507082	0.0924098	0.091373	0.0620926	0.0425219	0.0546673	0.0863521	0.102477	0.0887296	0.0836481	0.28973	0.0259789	0.0899687	0.0576529	0.061947	0.0450237	72.5	199	80.5	73	89	76	112.5	57	228.5	103	191.5	147.5	273	139.5	147	265	121.5	102	67.5	56.5
ENSG00000143321	chr1	156742736	ENST00000357325	1750	TGACT	0	0.217365	0.116656	0.176491	0.246631	0.148815	0.200815	0.436113	0.128178	0.146507	0.0922277	0.131128	0.269818	0.154248	0.317198	0.125727	0.17209	0.13047	0.308497	0.244973	0.0560862	0.177552	0.11947	0.177099	72	197.5	81.5	72	90.5	77	115	57	231	112	190.5	141	268.5	143	150.5	266.5	122	104	71	59
ENSG00000143321	chr1	156742657	ENST00000357325	1829	AGACT	0	0.229959	0.113825	0.0554728	0.279391	0.157763	0.229107	0.189354	0.173506	0.321254	0.0458731	0.0904107	0.0833431	0.124633	0.11482	0.0751543	0.157461	0.229513	0.137375	0.327153	0.110025	0.109975	0.0393147	0.0557728	75	200.5	85.5	81	88	75	112.5	58	240	106	189.5	144	276.5	141	150	192.667	121.5	104	71	60
ENSG00000143321	chr1	156742588	ENST00000357325	1898	AGACA	0	0.00848783	0.0539114	0.0299948	0.0129231	0.0367574	0.0106165	0.0504017	0.0252707	0.0403686	0.0170664	0.0247418	0.0486952	0.0499767	0.0386582	0.104687	0.0418773	0.0945233	0.0267397	0.0179938	0.098317	0.128997	0.0301782	0.0130653	71.5	192.5	145	66	84.5	71	107.5	56	214.5	96	184	140	246	136	139	174.333	114	96	70	53
ENSG00000143321	chr1	156742574	ENST00000357325	1912	AGACA	0	0.177007	0.125165	0.102508	0.0450199	0.189429	0.12538	0.233044	0.0919996	0.067199	0.0505068	0.0815791	0.154037	0.0976588	0.061812	0.112876	0.257018	0.0905932	0.307792	0.0905485	0.1248	0.0905053	0.0743918	0.0887235	71	198	83.5	76	89	74	119	59	239.5	107	189	147.5	265	147.5	107.333	185.667	123.5	98	73.5	61
ENSG00000143321	chr1	156742517	ENST00000357325	1969	AGACC	0	0.126277	0.0469166	0.0383605	0.0696183	0.243021	0.0332178	0.128867	0.0178322	0.0787206	0.0285261	0.0636953	0.0300545	0.0319889	0.0259554	0.0471624	0.0568376	0.0569947	0.0516267	0.0326585	0.0733159	0.0460997	0.0588205	0.0453717	65.5	131.333	137	75	82	68	99.5	56	221.5	100	190	129	249.5	129	97.6667	174	108.5	94.5	69	58.5
ENSG00000143321	chr1	156742510	ENST00000357325	1976	TAACC	0	0.00117509	0.000909975	0.000559136	0.00152308	0.00103842	0.000404954	0.000796879	0.000556111	0.000933007	0.0011059	0.00198949	0.000544592	0.0009303	0.00144507	0.00093544	0.00116297	0.000675864	0.0026979	0.000766628	0.00100415	0.00197335	0.00124105	0.000776977	77.5	147.333	85	77	92	74	117	59	244	110	208.5	153	277	151.5	114	198.333	124	105.5	78.5	68
ENSG00000143321	chr1	156742417	ENST00000357325	2069	TGACT	0	0.38186	0.298216	0.183367	0.0741019	0.171711	0.342029	0.223969	0.139447	0.139162	0.0661242	0.229915	0.128894	0.182998	0.238192	0.0921357	0.223591	0.0451685	0.136179	0.139057	0.065406	0.113249	0.207023	0.090034	72	146.667	85	78	89.5	77	115	55	247.5	108	204.5	150	279.5	142	111.667	201	127.5	109	78.5	67.5
ENSG00000143321	chr1	156742353	ENST00000357325	2133	TGACC	0	0.248241	0.532979	0.62165	0.184639	0.1949	0.246143	0.50601	NA	0.624386	0.408494	0.698189	0.32885	0.758874	0.432081	0.579984	0.614545	0.409009	0.670987	NA	NA	0.718014	0.303578	0.388914	58.5	97.3333	99	50	106	50	151	NA	161	65	129	100	148.5	99	83.3333	139	79.5	56.5	NA	NA
ENSG00000143321	chr1	156742314	ENST00000357325	2172	TAACC	0	0.00110366	0.00038216	0.000470857	0.00172532	0.000320146	0.000420451	0.000570363	0.000383794	0.000760214	0.00113922	0.0176689	0.000841093	0.000357443	0.00033985	0.000648734	0.00107913	0.000593787	0.00121356	0.000672569	0.000525949	0.000378093	0.000834741	0.000451797	77.5	148.333	86	79	94	74	120	54	250	106	204.5	150.5	276.5	145.5	116.667	202.333	124.5	107.5	60.3333	66.5
ENSG00000143321	chr1	156742301	ENST00000357325	2185	GGACA	0	0.199896	0.323897	0.767527	0.220157	0.214765	0.472074	0.381807	0.702731	0.812317	0.111035	0.398717	0.419655	0.213266	0.175459	0.354528	0.193752	0.231729	0.462609	0.255259	0.437975	0.372789	0.175906	0.828355	75	145.667	87.5	73	89	79	114	56	240	105	193	141	262	141	111.333	190.667	129	101	73	58.5
ENSG00000143321	chr1	156742184	ENST00000357325	2302	TGACT	0	0.40184	0.590276	0.551131	0.569976	0.252831	0.300281	0.493896	0.269196	0.243372	0.567759	0.362127	0.313487	0.166539	0.207196	0.696646	0.73308	0.44855	0.598891	0.302597	0.577566	0.404802	0.346439	0.172681	79	145.667	78.5	68	86.5	71	110.5	52	231	104	198.5	143	261.5	139.5	110.333	190	115.5	103.5	80	64.5
ENSG00000143321	chr1	156742155	ENST00000357325	2331	GAACC	0	0.262557	0.308178	0.282846	0.35888	0.284888	0.304341	0.414068	0.347367	0.50778	0.207127	0.245391	0.222718	0.331074	0.464245	0.314807	0.247511	0.29405	0.281097	0.125545	0.322973	0.242331	0.4075	0.244006	76	126	88	77	92	82	122.5	58	244	111	210	151	279.5	150.5	93.6667	167.333	125	90	76	59
ENSG00000143321	chr1	156742123	ENST00000357325	2363	AAACC	0	0.010409	0.00778413	0.0256267	0.00981998	0.0146511	0.00752723	0.014032	NA	0.00372429	0.0135947	0.00789261	0.00473964	0.00698135	0.00652219	NA	0.00589175	0.0152875	NA	NA	NA	0.00525206	0.00527562	0.0362075	51	54	113	52	113	63	176	NA	177	78	260	196	182	92	NA	92	78.5	NA	NA	NA
ENSG00000117592	chr1	173477489	ENST00000340385	223	AGACT	0	0.139394	0.117233	0.203485	0.192266	0.248865	0.0730435	0.238273	0.313451	0.173106	0.217467	0.121872	0.244747	0.0663128	0.231883	0.158637	0.13592	0.100881	0.0961629	0.176645	0.178032	0.241098	0.163684	0.271528	137	346	275	126	267	97	368	92	465	98	407	245	604	306	284	458	668	563	453	435
ENSG00000117592	chr1	173481355	ENST00000340385	256	GGACT	0	0.178582	0.213068	0.204151	0.193365	0.381356	0.283599	0.546807	0.270214	0.254632	0.278279	0.52783	0.380946	0.195836	0.123825	0.502483	0.406077	0.11059	0.203736	0.116626	0.138984	0.219961	0.20264	0.202822	119	306	240	104	222	82	325	80	390	81	334	203	512	246	243	393	561	492	416	389
ENSG00000117592	chr1	173481451	ENST00000340385	352	AGACA	0	0.0864282	0.035513	0.314084	0.266431	0.0351164	0.082415	0.462015	0.123598	0.0663381	0.122701	0.226291	0.0644071	0.0779841	0.153001	0.0678225	0.254272	0.0241841	0.12137	0.0320739	0.0392414	0.0518433	0.134959	0.0598381	139	345	260	120	257	93	354	91	442	95	394	233	581	306	267	438	646	557	442	430
ENSG00000117592	chr1	173481463	ENST00000340385	364	GGACC	0	0.14862	0.289935	0.116658	0.204757	0.325811	0.124355	0.102279	0.183983	0.193083	0.210247	0.307152	0.148014	0.458333	0.167931	0.268176	0.21366	0.0874276	0.0928615	0.14716	0.245124	0.353004	0.155252	0.249734	144	361	280	124	271	97	371	90	465	98	427	240	608	315	290	467	694	571	485	465
ENSG00000117592	chr1	173485496	ENST00000340385	519	TGACA	0	0.424299	0.216507	0.150522	0.275495	0.199373	0.594643	0.372929	0.406173	0.43734	0.403669	0.227434	0.444032	0.461235	0.509303	0.501797	0.587409	0.420159	0.316953	0.133056	0.166995	0.33747	0.446262	0.277422	142	371	271	125	274	99	359	88	465	91	419	243	612	315	300	476	699	577	270.5	254.5
ENSG00000117592	chr1	173486322	ENST00000340385	598	GAACT	0	0.360769	0.844392	0.877216	0.613233	0.383147	0.561353	0.436412	0.624234	0.612156	0.148628	0.686828	0.607635	0.322825	0.678389	0.488235	0.398749	0.101196	0.428366	0.744709	0.659183	0.405968	0.53021	0.621125	145	378	288	130	286	101	384	94	474	98	432	258	629	317	309	261.5	375	595	276.5	270
ENSG00000117592	chr1	173486363	ENST00000340385	639	TGACA	0	0.0612049	0.0999729	0.119202	0.0339085	0.144293	0.0417493	0.0349806	0.206634	0.0634747	0.0523661	0.0171509	0.0864588	0.126827	0.0600365	0.04083	0.0703271	0.0248525	0.205682	0.0295579	0.0452313	0.0395493	0.0194873	0.0273798	133	352	243	115	256	92	327	84	431	85	387	240	569	287	273	240.5	332	535	251	240.5
ENSG00000117592	chr1	173487788	ENST00000340385	731	AAACT	0	0.158037	0.464767	0.0737061	0.244716	0.228151	0.48312	0.141212	0.383171	0.0655504	0.21594	0.251393	0.114454	0.315911	0.429273	0.0382847	0.140232	0.33365	0.145439	0.305073	0.341552	0.17027	0.328892	0.5171	141	354	292	131	277	100	377	93	473	99	430	248	631	308	304	258	371	598	280	261
ENSG00000117592	chr1	173487939	ENST00000340385	882	AAACA	0	0.133647	0.201509	0.258527	0.159743	0.191271	0.147454	0.0953352	0.0773435	0.137627	0.0586488	0.509601	0.166869	0.139847	0.137207	0.106606	0.191907	0.0918196	0.377227	0.242653	0.0624748	0.129877	0.164078	0.0738839	135	318	262	119	264	95	349	90	441	91	407	233	579	317	270	217.5	713	500	279	272.5
ENSG00000116161	chr1	175000159	ENST00000367679	426	GGACT	0	0.333147	0.162256	0.540094	NA	0.216143	0.433806	0.324206	NA	0.299642	0.462535	0.307781	0.155116	0.285518	0.551878	0.327276	0.325919	0.226916	0.26849	0.207593	0.295253	0.203007	NA	0.405496	109	255	125	NA	108	59	156	NA	206	63	172	121	238	217	238	404	95	80	91	83
ENSG00000116161	chr1	175000170	ENST00000367679	437	TGACC	0	0.134229	0.391624	0.233845	NA	0.26608	0.104943	0.230725	NA	0.292472	0.0154803	0.155218	0.196855	0.333604	0.0945112	0.469765	0.171505	0.185345	0.317639	0.112881	0.0181071	0.0867261	NA	0.170818	107	249	120	NA	107	58	154	NA	197	61	165	122	234	210	223	389	92	81	87	76
ENSG00000116161	chr1	175004710	ENST00000367679	559	AGACA	0	0.0873181	0.146886	0.192843	NA	0.292568	0.346839	0.137738	NA	0.208903	0.302998	0.445345	0.169466	0.15568	0.340074	0.111358	0.341703	0.270793	0.217913	0.373347	0.0671822	0.51086	0.268942	0.138715	99	245	120	NA	96	58	149	NA	208	58	173	108	236	205	226	380	93	81	89	79
ENSG00000116161	chr1	175004723	ENST00000367679	572	GAACA	0	0.110343	0.285287	0.0381238	NA	0.0249415	0.15526	0.0432178	NA	0.0489395	0.0346995	0.0513199	0.0698159	0.0574632	0.0454666	0.0500839	0.087155	0.055906	0.0737407	0.110739	0.0884454	0.0841066	0.0562536	0.0718986	105	261	127	NA	109	58	158	NA	206	61	173	121	246	208	234	216	95	82	90	82
ENSG00000116161	chr1	175004757	ENST00000367679	606	GAACT	0	0.303898	0.564283	0.598225	0.602025	0.446462	0.764483	0.737709	0.498585	0.606541	0.372486	0.474859	0.2163	0.533722	0.390993	0.608227	0.401881	0.61772	0.557568	0.368373	0.352319	0.646818	0.461362	0.537051	113	263	129	50	109	62	161	50	216	67	179	124	252	228	244	217	96	84	100	89
ENSG00000116161	chr1	175004775	ENST00000367679	624	AAACC	0	0.00910115	0.0171295	0.00215012	NA	0.00665063	0.0248986	0.0131798	NA	0.00863492	0.0164136	0.00387257	0.012586	0.00179559	0.00754648	0.00457478	0.0120534	0.00290781	0.0202573	0.00646025	0.01077	0.00556993	NA	0.00483233	101	254	116	NA	106	56	149	NA	200	64	166	114	240	210	236	205	97	77	92	84
ENSG00000116161	chr1	175006789	ENST00000367679	727	TAACT	0	0.377779	0.301336	0.369826	0.239248	0.280117	0.343048	0.430059	NA	0.262195	0.532717	0.129387	0.216105	0.350085	0.24487	0.375758	0.544249	0.47463	0.523433	0.456932	0.49407	0.335551	0.156222	0.254245	114	266	128	53	116	60	165	NA	216	68	186	127	253	226	252	226	101	84	100	93
ENSG00000116161	chr1	175007154	ENST00000367679	836	GAACA	0	0.472898	0.561219	0.371193	NA	0.685828	0.267512	0.30156	0.560913	0.2828	0.479686	0.370835	0.612529	0.220397	0.34018	0.537398	0.632271	0.175822	0.455634	0.36058	0.29395	0.302529	0.396469	0.262548	113	267	132	NA	113	60	163	50	215	64	179	127	258	218	135	230	93	88	102	97
ENSG00000116161	chr1	175007167	ENST00000367679	849	AAACC	0	0.00346726	0.00510317	0.0074268	0.0078811	0.00334942	0.0171227	0.0138459	NA	0.011822	0.00535756	0.0116352	0.00865465	0.00455683	0.00428236	0.00854784	0.0123061	0.0095976	0.00250632	0.013224	0.00366771	0.00350031	0.00873321	0.00261742	112	255	126	52	112	60	157	NA	204	63	171	118	245	208	129.5	223.5	89	83	92	94
ENSG00000116161	chr1	175008615	ENST00000367679	886	AGACT	0	0.0556501	0.0815293	0.1293	NA	0.124182	0.0630154	0.308213	NA	0.338593	0.288022	0.281023	0.083678	0.0601203	0.198601	0.112313	0.114704	0.100256	0.162108	0.0715557	0.0732157	0.308868	0.0774075	0.171224	100	251	124	NA	105	53	151	NA	201	61	173	114	242	211	127	220	92	83	90	86
ENSG00000116161	chr1	175008655	ENST00000367679	926	AAACA	0	0.145433	0.0967574	0.0742672	0.106889	0.119915	0.110056	0.082891	NA	0.0510119	0.0520424	0.208932	0.113837	0.108052	0.0279616	0.0767824	0.102362	0.0647489	0.123945	0.0745263	0.132847	0.0906564	0.051705	0.0421543	119	149	136	50	116	59	169	NA	221	67	193	122	261	129	144	239	103	89	66.5	104
ENSG00000116161	chr1	175008675	ENST00000367679	946	TGACC	0	0.107267	0.257978	0.0754147	0.130763	0.459515	0.0953019	0.0784988	0.0425345	0.115774	0.142097	0.188124	0.259185	0.684879	0.0376991	0.176767	0.340731	0.274758	0.112741	0.194414	0.45882	0.168515	0.098348	0.0560085	118	151	138	53	118	62	93.5	53	225	66	104	124	143.5	130.5	153	240.5	103	87	67.5	63
ENSG00000116161	chr1	175009937	ENST00000367679	992	TGACA	0	0.0640238	0.0603335	0.0476616	0.0586682	0.127923	0.118031	0.188139	0.0515463	0.0699954	0.0820714	0.0331548	0.047897	0.0348447	0.0748785	0.0769051	0.0885224	0.0285544	0.101541	0.0283542	0.0727878	0.0372322	0.0493631	0.033298	114	150.5	131	53	112	62	92	50	220	66	109.5	125	142	127	152.5	237	107	85	68	63
ENSG00000116161	chr1	175009945	ENST00000367679	1000	AAACA	0	0.00454342	0.00522935	0.00343251	0.00313377	0.0167891	0.00844556	0.00430459	0.00416827	0.00352609	0.00461	0.00257735	0.00407326	0.00568997	0.00255695	0.001502	0.064736	0.000860572	0.0043444	0.00372292	0.00372729	0.00127599	0.0149598	0.0028708	102	144	133	51	114	59	155	52	208	64	104	115	137	119.5	138.5	230	100	85	68	62
ENSG00000116161	chr1	175010017	ENST00000367679	1072	GAACC	0	0.203326	0.21052	0.150731	0.449021	0.270576	0.214923	0.176433	0.405276	0.345015	0.549231	0.138977	0.108043	0.408585	0.229714	0.250781	0.236538	0.168988	0.464246	0.208502	0.132861	0.428168	0.217809	0.206304	119	158.5	81	58	71.5	63	93	50	128	64	113.5	125	152	133	158	252	106	87	73.5	69
ENSG00000116161	chr1	175010066	ENST00000367679	1121	AGACA	0	0.0564643	0.0783331	0.0390767	0.102345	0.0807672	0.0591385	0.0987213	0.0451933	0.146902	0.0753584	0.0407456	0.283162	0.042741	0.0602324	0.182524	0.105533	0.0390512	0.405439	0.0445663	0.0638661	0.113903	0.0471308	0.0626571	113	159.5	77	58	71.5	63	96.5	54	122	67	114.5	124	154.5	133	158	245	109	91	72	67
ENSG00000116161	chr1	175010081	ENST00000367679	1136	AGACT	1	0.402685	0.632177	0.488966	0.183016	0.810365	0.555938	0.507223	0.687317	0.672897	0.803394	0.52468	0.231307	0.656663	0.655261	0.563823	0.525908	0.582121	0.872906	0.743588	0.613104	0.7692	0.919963	0.609231	117	164	82	56	74	64	99.5	53	128	71	118	125	157.5	135.5	164	255.5	111	89	75.5	72
ENSG00000116161	chr1	175010101	ENST00000367679	1156	GAACT	0	0.8964	0.814261	0.815475	0.717082	0.738932	0.749348	0.615788	0.711934	0.654415	0.253893	0.542938	0.604769	0.463871	0.855821	0.548747	0.701526	0.660027	0.484904	0.734341	0.751642	0.574656	0.5708	0.754147	118	166	82	58	71	65	98	54	129.5	69	120.5	132	160	139.5	163.5	260.5	109	89	76	70.5
ENSG00000116161	chr1	175010171	ENST00000367679	1226	TGACA	0	0.0345184	0.0340018	0.068638	0.0499387	0.0237561	0.0741715	0.0285111	NA	0.0226265	0.0377997	0.0320268	0.0162811	0.0764903	0.0179298	0.114033	0.100501	0.0912954	0.0582662	0.0167937	0.0581226	0.102607	NA	0.0417316	105	135	75	55	105	59	147	NA	203	60	102.5	104	134.5	121	137	220.5	96	74	73.5	62.5
ENSG00000135829	chr1	182860168	ENST00000367549	1425	TAACA	0	NA	0.062881	0.0355176	NA	0.0333131	0.0404734	0.0752114	NA	NA	NA	NA	NA	NA	0.0284269	NA	0.0569403	0.048625	0.0508818	NA	NA	NA	NA	NA	NA	79	63	NA	64	50	90	NA	NA	NA	NA	NA	NA	83	NA	135	78	68	NA	NA
ENSG00000135829	chr1	182860179	ENST00000367549	1436	TAACT	0	NA	0.128748	0.0597774	NA	0.064608	0.130408	0.0575017	NA	NA	NA	NA	NA	NA	0.0976324	NA	0.146712	0.129689	0.303107	NA	NA	NA	NA	NA	NA	72	60	NA	62	50	86	NA	NA	NA	NA	NA	NA	78	NA	128	78	66	NA	NA
ENSG00000135829	chr1	182876139	ENST00000367549	2014	GAACT	0	NA	0.66383	0.818943	0.482547	0.71065	0.660785	0.533284	NA	NA	NA	NA	NA	NA	0.539245	0.847229	0.558353	0.70102	0.808946	NA	NA	NA	NA	NA	NA	87	70	51	72	50	95	NA	NA	NA	NA	NA	NA	93	56	148	85	72	NA	NA
ENSG00000135829	chr1	182876170	ENST00000367549	2045	AAACC	0	NA	0.0574286	0.00391901	0.00358778	0.00680047	0.0216985	0.00377214	NA	NA	NA	NA	NA	NA	0.00208843	0.00538135	0.00583369	0.00319791	0.00480652	NA	NA	NA	NA	NA	NA	93	67	50	71	52	97	NA	NA	NA	NA	NA	NA	90	54	151	84	78	NA	NA
ENSG00000135829	chr1	182876499	ENST00000367549	2191	GAACA	0	NA	0.549279	0.258466	0.433841	0.283291	0.294763	0.190753	NA	0.411937	NA	NA	NA	NA	0.31417	0.48843	0.205869	0.275947	0.334549	NA	NA	NA	NA	NA	NA	99	72	52	78	50	102	NA	51	NA	NA	NA	NA	98	57	163	90	82	NA	NA
ENSG00000135829	chr1	182876536	ENST00000367549	2228	TAACC	0	NA	0.00210381	0.00108385	0.00220561	0.00127643	0.00162852	0.00166655	NA	0.00125194	NA	0.00125557	NA	NA	0.00220627	0.00151354	0.002047	0.00276673	0.00295562	NA	NA	NA	NA	0.00531584	NA	97	73	54	74	53	104	NA	51	NA	51	NA	NA	103	62	164	93	80	NA	NA
ENSG00000135829	chr1	182876894	ENST00000367549	2298	TGACT	0	NA	0.390899	0.386082	0.135555	0.239618	0.56084	0.392302	NA	NA	NA	0.39654	NA	NA	0.526153	0.26209	0.514802	0.304028	0.627672	NA	NA	NA	NA	0.130183	NA	97	75	55	71	53	104	NA	NA	NA	52	NA	NA	101	61	160	93	80	NA	NA
ENSG00000135829	chr1	182878033	ENST00000367549	2320	AAACT	0	NA	0.185397	0.187714	0.207411	0.177907	0.0930191	0.301535	NA	0.0425577	NA	0.0430785	NA	NA	0.0596551	0.0964413	0.232649	0.16195	0.0775483	NA	NA	NA	NA	0.0797658	NA	101	73	52	75	53	105	NA	51	NA	50	NA	NA	104	61	169	99	80	NA	NA
ENSG00000135829	chr1	182878088	ENST00000367549	2375	AAACA	0	NA	0.00594765	0.0134808	0.014209	0.00587219	0.0124666	0.0206469	NA	0.00820124	NA	0.00226814	NA	NA	0.00753355	0.0108489	0.0181411	0.0487264	0.0776325	NA	NA	NA	NA	0.00611061	NA	98	77	56	76	54	111	NA	53	NA	52	NA	NA	109	71	175	100	84	NA	NA
ENSG00000135829	chr1	182878092	ENST00000367549	2379	AAACC	0	NA	0.00627881	0.0102143	0.0145577	0.00517827	0.00944895	0.00903249	NA	0.0046038	NA	NA	NA	NA	0.0247312	0.00732684	0.01235	0.0116516	0.0247052	NA	NA	NA	NA	0.00864327	NA	96	77	50	75	54	105	NA	51	NA	NA	NA	NA	103	66	169	99	83	NA	NA
ENSG00000135829	chr1	182879250	ENST00000367549	2461	AGACT	0	NA	0.121867	0.0796471	0.410667	0.0910755	0.107201	0.18104	NA	0.196594	NA	0.118962	NA	NA	0.0349208	0.239168	0.195149	0.00644529	0.119286	NA	NA	NA	NA	0.186647	NA	97	80	56	75	52	111	NA	52	NA	52	NA	NA	105	67	176	103	87	NA	NA
ENSG00000135829	chr1	182879257	ENST00000367549	2468	AAACC	0	NA	0.00629377	0.0163867	0.00976402	0.0339652	0.0151069	0.0291548	NA	0.00609481	NA	0.00929284	NA	NA	0.010383	0.013624	0.00577712	0.00663334	0.0124431	NA	NA	NA	NA	0.00929689	NA	98	75	56	74	53	107	NA	53	NA	51	NA	NA	107	69	179	103	87	NA	NA
ENSG00000135829	chr1	182879284	ENST00000367549	2495	GAACA	0	NA	0.232942	0.167906	0.259874	0.214352	0.181968	0.146845	NA	0.144481	NA	NA	NA	NA	0.146437	0.0998722	0.186009	0.231421	0.264525	NA	NA	NA	NA	0.271645	NA	102	79	55	78	52	107	NA	54	NA	NA	NA	NA	106	71	179	102	85	NA	NA
ENSG00000135829	chr1	182879316	ENST00000367549	2527	AAACT	0	NA	0.280678	0.433938	0.0809124	0.124129	0.515769	0.23746	NA	0.17266	NA	0.374046	NA	NA	0.108055	0.164329	0.237015	0.410468	0.36275	NA	NA	NA	NA	0.511221	NA	102	78	55	73	50	104	NA	53	NA	51	NA	NA	105	70	177	104	84	NA	NA
ENSG00000135829	chr1	182879364	ENST00000367549	2575	GAACC	0	NA	0.572361	0.473329	0.590974	0.259576	0.327589	0.409693	NA	0.356038	NA	0.493246	NA	NA	0.496623	0.537007	0.714292	0.625374	0.667589	NA	NA	NA	NA	0.381219	NA	106	79	56	80	51	108	NA	53	NA	51	NA	NA	101	73	181	98	87	NA	NA
ENSG00000135829	chr1	182879397	ENST00000367549	2608	GAACA	0	NA	0.375367	0.254523	0.737965	0.335873	0.343612	0.24272	NA	0.29924	NA	0.342389	NA	NA	0.560849	0.373727	0.608634	0.490616	0.466397	NA	NA	NA	NA	0.237005	NA	107	81	57	77	50	112	NA	53	NA	51	NA	NA	105	71	176	103	89	NA	NA
ENSG00000135829	chr1	182880529	ENST00000367549	2654	TGACT	0	NA	0.0278193	0.0774701	0.123138	0.0395553	0.0223359	0.0744453	NA	0.0331413	NA	0.0302329	NA	NA	0.118315	0.125904	0.136557	0.047053	0.0769545	NA	NA	NA	NA	0.0997662	NA	104	83	60	80	51	114	NA	58	NA	54	NA	NA	105	73	179	106	86	NA	NA
ENSG00000135829	chr1	182880555	ENST00000367549	2680	AAACT	0	NA	0.0592303	0.0301319	0.069653	0.0501469	0.0256688	0.0763586	NA	0.0974545	NA	0.069755	NA	NA	0.0285254	0.076923	0.0214037	0.0439584	0.21109	NA	NA	NA	NA	0.0299188	NA	102	77	59	81	54	113	NA	55	NA	54	NA	NA	108	76	187	106	90	NA	NA
ENSG00000135829	chr1	182881565	ENST00000367549	2941	AGACT	0	NA	0.224896	0.111583	0.189316	0.189455	0.067956	0.162459	NA	0.0378169	NA	0.258436	NA	NA	0.145144	0.0693519	0.34515	0.0192789	0.0546799	NA	NA	NA	NA	0.100573	NA	110	85	60	80	57	117	NA	61	NA	55	NA	NA	111	80	184	111	95	NA	NA
ENSG00000135829	chr1	182883150	ENST00000367549	3035	TGACA	0	NA	0.139436	0.0932513	0.142755	0.154856	0.0440648	0.114628	NA	0.0878216	NA	0.0648788	NA	NA	0.0452282	0.120723	0.0676302	0.0236168	0.0469835	NA	NA	NA	NA	0.0753603	NA	107	85	60	79	55	119	NA	61	NA	60	NA	NA	113	83	109	114	95	NA	NA
ENSG00000135829	chr1	182883166	ENST00000367549	3051	TAACA	0	NA	0.00960642	0.0114015	0.0302894	0.0104519	0.0218869	0.0395739	NA	0.0200561	NA	0.0230266	NA	NA	0.0330393	0.0264534	0.0271053	0.0298305	0.0228007	NA	NA	NA	NA	0.013515	NA	110	86	62	83	58	123	NA	62	NA	60	NA	NA	118	84	114	119	96	NA	NA
ENSG00000135829	chr1	182883328	ENST00000367549	3213	AGACA	0	NA	0.017312	0.048842	0.0263905	0.00638193	0.019513	0.0213881	NA	0.0221117	NA	0.0142555	NA	NA	0.0147437	0.0241095	0.123667	0.0223708	0.0592234	NA	NA	NA	NA	0.025069	NA	105	76	62	77	54	112	NA	56	NA	56	NA	NA	109	83	113	105	89	NA	NA
ENSG00000135829	chr1	182883526	ENST00000367549	3260	GAACT	0	NA	0.537938	0.332615	0.407855	0.645559	0.627827	0.493371	NA	0.420297	NA	0.729619	NA	NA	0.680179	0.327313	0.527379	0.494573	0.340112	NA	NA	NA	NA	0.752612	NA	114	91	66	86	56	127	NA	63	NA	59	NA	NA	118	58	124.5	124	100	NA	NA
ENSG00000135829	chr1	182883553	ENST00000367549	3287	TGACT	0	NA	0.173216	0.241225	0.258595	0.291457	0.181612	0.320648	NA	0.373181	NA	0.180353	NA	NA	0.357758	0.222515	0.208698	0.113504	0.135041	NA	NA	NA	NA	0.156594	NA	99	82	60	82	56	115	NA	58	NA	57	NA	NA	107	53.5	116	114	92	NA	NA
ENSG00000135829	chr1	182883632	ENST00000367549	3366	TGACT	0	NA	0.662703	0.266342	0.424438	0.707124	0.267151	0.470981	NA	0.432906	NA	0.515451	NA	NA	0.513396	0.574261	0.710778	0.142452	0.224088	NA	NA	NA	NA	0.266582	NA	109	82	61	80	50	119	NA	59	NA	55	NA	NA	102	57	122.5	114	98	NA	NA
ENSG00000135829	chr1	182884619	ENST00000367549	3376	AAACT	0	NA	0.229184	0.255832	0.434288	0.386635	0.304804	0.395888	NA	0.341222	NA	0.309788	NA	NA	0.341631	0.149806	0.217505	0.27108	0.208409	NA	NA	NA	NA	0.398304	NA	115	87	67	84	58	126	NA	57	NA	61	NA	NA	114	60.5	128.5	121	100	NA	NA
ENSG00000135829	chr1	182884695	ENST00000367549	3452	TAACC	0	NA	0.00126123	0.00437236	0.00142413	0.00153369	0.00210774	0.00115889	NA	0.00112033	NA	0.000621617	NA	NA	0.00122929	0.00059573	0.000563254	0.00230908	0.00854874	NA	NA	NA	NA	0.000691772	NA	114	91	64	81	58	120	NA	60	NA	59	NA	NA	120	60.5	126.5	128	98	NA	NA
ENSG00000135829	chr1	182884700	ENST00000367549	3457	AAACA	0	NA	0.0639132	0.0384371	0.0209327	0.0175223	0.0213708	0.0347809	NA	0.0171694	NA	0.010451	NA	NA	0.0103824	0.0363821	0.0299964	0.0133487	0.0351474	NA	NA	NA	NA	0.00833446	NA	114	89	66	83	56	124	NA	62	NA	63	NA	NA	120	60.5	130	126	98	NA	NA
ENSG00000135829	chr1	182884726	ENST00000367549	3483	GGACC	0	NA	0.293602	0.64562	0.57227	0.412999	0.373257	0.574966	NA	0.396541	NA	0.3483	NA	NA	0.568553	0.30247	0.309613	0.209386	0.242846	NA	NA	NA	NA	0.490282	NA	99	73	60	76	51	108	NA	55	NA	55	NA	NA	89	54.5	112.5	110	86	NA	NA
ENSG00000135829	chr1	182884750	ENST00000367549	3507	GAACA	0	NA	0.62269	0.409811	0.565483	0.637907	0.585189	0.553102	NA	0.669008	NA	0.54038	NA	NA	0.598705	0.458748	0.534664	0.474328	0.535471	NA	NA	NA	NA	0.662004	NA	113	85	64	80	53	122	NA	59	NA	60	NA	NA	117	62.5	128	117	96	NA	NA
ENSG00000135829	chr1	182884772	ENST00000367549	3529	AGACC	0	NA	0.0986949	0.0322282	0.0260394	0.0708995	0.065061	0.0195256	NA	0.0422179	NA	0.0116791	NA	NA	0.0250607	0.0203395	0.0364914	0.017336	0.0758505	NA	NA	NA	NA	0.0137417	NA	111	88	62	78	55	119	NA	61	NA	59	NA	NA	113	60	127	122	100	NA	NA
ENSG00000135829	chr1	182887319	ENST00000367549	3807	AGACT	0	NA	0.235865	0.237851	0.102521	0.17905	0.115809	0.0978305	NA	0.16117	NA	0.071788	NA	0.2149	0.0778459	0.192649	0.148366	0.152023	0.134324	NA	NA	NA	NA	0.0805187	NA	125	101	66	91	61	139	NA	68	NA	65	NA	54	68.5	70.5	141	142	107	NA	NA
ENSG00000135829	chr1	182887393	ENST00000367549	3881	GAACT	0	0.551673	0.661269	0.602019	0.940295	0.651246	0.788292	0.80138	NA	0.682227	NA	0.832128	NA	0.67491	0.81415	0.60903	0.663213	0.667928	0.786068	NA	NA	0.619906	0.6665	0.513939	50	126	105	68	93	63	147	NA	70	NA	68	NA	57	71.5	73	144	142	105	NA	NA
ENSG00000135829	chr1	182887407	ENST00000367549	3895	GGACA	0	NA	0.0913701	0.199559	0.0948863	0.0895259	0.3485	0.0617697	NA	0.0446168	NA	0.27913	NA	0.483469	0.0447186	0.370867	0.137632	0.0396696	0.238538	NA	NA	NA	NA	0.0415249	NA	117	87	60	76	54	124	NA	58	NA	61	NA	50	97	62.5	124.5	119	100	NA	NA
ENSG00000135829	chr1	182887436	ENST00000367549	3924	AAACT	0	NA	0.320438	0.0310175	0.0804563	0.148372	0.110122	0.396095	NA	0.0572286	NA	0.122024	NA	0.0225337	0.200855	0.382698	0.494324	0.0775638	0.0916264	NA	NA	NA	0.292836	0.301283	NA	128	100	69	92	63	140	NA	70	NA	67	NA	55	70	73	103	142	109	NA	NA
ENSG00000135829	chr1	182887464	ENST00000367549	3952	AGACA	0	NA	0.0453064	0.0868174	0.165487	0.0161785	0.052418	0.417427	NA	0.0362487	NA	0.0578591	NA	0.0650777	0.0985331	0.0216498	0.0714916	0.0195722	0.0102221	NA	NA	NA	NA	0.0948287	NA	115	89	61	86	58	135	NA	60	NA	58	NA	54	63	64	129	125	98	NA	NA
ENSG00000135829	chr1	182887578	ENST00000367549	4066	AAACC	0	NA	0.00684154	0.0130469	0.00365019	0.0091002	0.00503385	0.0028339	NA	0.00713325	NA	0.00198323	NA	0.00374156	0.00731564	0.0103464	0.00414751	0.00727302	0.0102276	NA	NA	0.00248855	NA	0.00503504	NA	121	100	66	89	61	137	NA	61	NA	68	NA	55	110	69	98.3333	137	97	NA	NA
ENSG00000135829	chr1	182887693	ENST00000367549	4181	TAACT	0	NA	0.0869726	0.125799	0.148994	0.11845	0.0730216	0.163239	NA	0.100471	NA	0.111478	NA	0.24552	0.0351989	0.119447	0.119121	0.0594076	0.0964658	NA	NA	NA	NA	0.471206	NA	96	89	58	77	52	130	NA	63	NA	60	NA	51	98	58	123	131	91	NA	NA
ENSG00000069275	chr1	205713978	ENST00000367142	5336	AGACT	0	NA	0.357128	0.271534	NA	0.0862607	0.219931	0.0447823	NA	NA	NA	0.104011	0.284959	0.356976	0.0571567	0.380126	0.370595	0.0560974	0.273846	NA	NA	0.218354	0.171413	0.149135	NA	75	62	NA	67	51	99	NA	NA	NA	54	50	63	56	56	78	78	55	NA	NA
ENSG00000069275	chr1	205713833	ENST00000367142	5481	AGACA	0	0.0600826	0.165329	0.117039	NA	0.0538688	0.0814379	0.0802957	NA	0.113311	NA	0.0544648	0.0861797	0.0455054	0.0747852	0.0962025	0.126594	0.0490317	0.209009	0.100179	NA	0.0564032	0.0921221	0.0824142	51	86	73	NA	78	51	111	NA	54	NA	59	53	67	64	63	87	83	68	54	NA
ENSG00000069275	chr1	205713827	ENST00000367142	5487	GAACC	0	0.282357	0.680448	0.237087	NA	0.173511	0.523612	0.31168	NA	0.248306	NA	0.331893	0.277509	0.520966	0.305897	0.183628	0.459097	0.343989	0.362484	0.29696	NA	0.190027	0.53896	0.483114	50	88	74	NA	76	52	114	NA	57	NA	58	54	69	66	67	90	85	66	54	NA
ENSG00000069275	chr1	205713809	ENST00000367142	5505	TAACT	0	0.0444667	0.0356099	0.0201029	NA	0.0630935	0.0182592	0.0473121	NA	0.015941	NA	0.0658318	0.0400965	0.138916	0.0309879	0.0337602	0.0420115	0.0424933	0.0237957	0.0280369	NA	0.0222428	0.021309	0.0276089	52	89	74	NA	78	53	116	NA	55	NA	61	54	70	66	65	88	84	68	55	NA
ENSG00000069275	chr1	205713791	ENST00000367142	5523	AGACC	0	0.0700704	0.0547886	0.0883378	NA	0.0586116	0.0417978	0.131247	NA	0.196667	NA	0.057903	0.149603	0.162165	0.132565	0.0535723	0.164656	0.0871797	0.263561	NA	NA	0.11779	0.167896	0.0241558	50	87	72	NA	72	53	110	NA	55	NA	59	55	66	60	64	92	87	65	NA	NA
ENSG00000069275	chr1	205713740	ENST00000367142	5574	AGACA	0	0.0533836	0.114645	0.0444654	NA	0.0266477	0.0553965	0.258481	NA	0.157738	NA	0.206256	NA	0.0934408	0.0265144	0.130865	0.0986841	0.0786694	0.0219769	NA	NA	0.037493	0.201898	0.0998779	53	82	63	NA	72	51	101	NA	51	NA	56	NA	63	59	67	82	78	65	NA	NA
ENSG00000069275	chr1	205713706	ENST00000367142	5608	TAACA	0	0.00848275	0.00872302	0.0895045	NA	0.00430566	0.0274374	0.0347705	NA	0.00240821	NA	0.0129374	0.0195785	0.0065704	0.00632876	0.00889879	0.030572	0.0131001	0.0042212	0.00910133	NA	0.0482224	0.0165858	0.00738752	54	89	72	NA	77	54	115	NA	51	NA	62	55	69	65	67	99	89	62	57	NA
ENSG00000069275	chr1	205713655	ENST00000367142	5659	TAACC	0	0.000799298	0.000356734	0.000939131	NA	0.000572085	0.000641167	0.000740349	NA	0.000756204	NA	0.00102973	0.000507772	0.000735343	0.0061096	0.000562012	0.000754356	0.000618815	0.00167137	0.0004372	NA	0.000213981	0.00143176	0.00294149	52	85	77	NA	81	53	121	NA	56	NA	63	54	70	64	72	99	91	68	60	NA
ENSG00000069275	chr1	205713599	ENST00000367142	5715	GAACA	0	0.22434	0.277548	0.229872	NA	0.288401	0.138657	0.20572	NA	0.379044	NA	0.330881	0.220369	0.265453	0.231339	0.187713	0.269091	0.303773	0.476718	0.150795	NA	0.310841	0.275398	0.168932	51	94	82	NA	82	52	123	NA	57	NA	65	53	68	69	75	107	91	68	63	NA
ENSG00000069275	chr1	205713585	ENST00000367142	5729	TGACC	0	0.0595658	0.218078	0.13917	NA	0.0753334	0.120421	0.259415	NA	0.200112	NA	0.0959277	0.0516877	0.066976	0.156753	0.166648	0.173139	0.167824	0.173805	0.0696608	NA	0.0853012	0.0332583	0.154744	52	92	76	NA	80	53	122	NA	56	NA	62	51	71	69	75	102	87	65	66	NA
ENSG00000069275	chr1	205713479	ENST00000367142	5835	AGACA	0	NA	0.247682	0.0724695	NA	0.122904	0.19022	0.0852872	NA	0.156522	NA	0.0611998	NA	0.0231033	0.235393	0.139472	0.0677068	0.0640659	0.0628985	0.04524	NA	0.0533363	0.0503446	0.137142	NA	91	78	NA	77	51	116	NA	53	NA	63	NA	65	66	71	100	86	65	68	NA
ENSG00000069275	chr1	205713468	ENST00000367142	5846	AAACA	0	0.00582433	0.00675535	0.00791693	NA	0.00337672	0.00549102	0.00419766	NA	0.0118788	NA	0.00704616	0.00456744	0.00989389	0.00190139	0.0253969	0.0105978	0.0048672	0.015929	0.00310528	0.00656378	0.00856537	0.00391334	0.0069567	54	95	85	NA	85	55	124	NA	55	NA	66	53	70	68	79	109	96	69	73	51
ENSG00000069275	chr1	205713464	ENST00000367142	5850	AAACT	0	0.233903	0.0204113	0.140889	NA	0.0806491	0.0306829	0.0642159	NA	0.0934371	NA	0.0324897	0.0492235	0.191287	0.0537834	0.0297227	0.113422	0.161261	0.0861341	0.0252847	NA	0.095382	0.0298976	0.412915	52	98	83	NA	79	53	121	NA	54	NA	62	52	68	63	78	106	88	66	72	NA
ENSG00000069275	chr1	205713430	ENST00000367142	5884	GGACT	0	0.375591	0.534605	0.546675	NA	0.619955	0.378665	0.34623	NA	0.538214	NA	0.165481	0.259857	0.377188	0.768455	0.546858	0.252712	0.39422	0.3943	0.656942	0.370282	0.696929	0.70377	0.192879	55	100	84	NA	85	53	128	NA	58	NA	67	54	71	66	82	108	93	71	71	51
ENSG00000143742	chr1	225777956	ENST00000304786	127	AGACC	0	0.0427944	0.160794	0.0412612	0.0306257	0.0536162	0.0675832	0.0794337	0.0281398	0.0637897	NA	0.0538358	NA	0.079034	0.042954	0.0491483	0.0461664	0.0579133	0.0749934	0.0507353	0.0503574	0.056004	0.141173	0.0451646	54	138.5	120	60.5	128	59	186.5	58	78.5	NA	62.5	NA	95.5	104.5	94.5	169	175	158.5	80.5	63.5
ENSG00000143742	chr1	225778002	ENST00000304786	173	TGACC	0	0.283518	0.194703	0.124938	0.0262934	0.129543	0.0852048	0.0972728	0.0522497	0.161413	NA	0.148662	NA	0.149964	0.190528	0.192836	0.170841	0.0993001	0.0739189	0.106861	0.162036	0.258577	0.20612	0.230785	50	137.5	114	53.5	117.5	54.5	174	54	72	NA	60	NA	92	96	86	171	159	150.5	72.5	56.5
ENSG00000143742	chr1	225783337	ENST00000304786	221	GAACT	0	0.415069	0.308143	0.263157	0.228974	0.171611	0.112347	0.314633	0.512802	0.271983	NA	0.306876	NA	0.447406	0.31214	0.411195	0.53649	0.175555	0.276151	0.439225	0.140354	0.30025	0.222349	0.446164	54	148	125	60.5	132.5	59.5	192	59	80	NA	66	NA	101	108	97	185	177	164.5	80	69
ENSG00000143742	chr1	225783354	ENST00000304786	238	TAACA	0	0.0197774	0.0243919	0.0257394	0.0236646	0.0189862	0.0168892	0.0133784	0.0241238	0.0166386	NA	0.0143688	NA	0.0118149	0.0308429	0.011451	0.036016	0.0180414	0.0200132	0.0180815	0.0188152	0.0187199	0.0185172	0.013109	50.5	138.5	117	59	126	56	180	54.5	75	NA	64	NA	87	106.5	90.5	167.5	174.5	149.5	78	62
ENSG00000143742	chr1	225789255	ENST00000304786	268	AAACA	0	0.083353	0.0380738	0.0451174	0.0452008	0.0631093	0.0746836	0.0844355	0.0712461	0.0251532	NA	0.0800584	NA	0.0225407	0.0640652	0.0465788	0.0697813	0.0406074	0.0848292	0.0580846	0.0428595	0.0215035	0.151092	0.0741755	54.5	128.5	107	55	124	53.5	169.5	52.5	72	NA	61.5	NA	92	102	86.5	168	160.5	142.5	76	65
ENSG00000143742	chr1	225789259	ENST00000304786	272	AGACC	0	0.031167	0.0486362	0.105238	0.0267391	0.0365824	0.0372989	0.0378042	0.0250452	0.0280228	NA	0.0254053	NA	0.0358275	0.0547402	0.179482	0.0396693	0.0175129	0.107681	0.0164165	0.0333619	0.0449812	0.0372178	0.0400499	58	139	120.5	59	132.5	57.5	185	59	78	NA	67.5	NA	91.5	107	95.5	182	174.5	152.5	82	71
ENSG00000143742	chr1	225789351	ENST00000304786	364	AAACT	0	0.214057	0.27736	0.153909	0.358294	0.317628	0.291578	0.332841	0.147031	0.31908	NA	0.277632	NA	0.417185	0.434773	0.274039	0.533528	0.368401	0.300342	0.348661	0.300546	0.306367	0.444437	0.232932	59.5	151	121	62.5	145.5	61.5	188.5	60.5	80.5	NA	67	NA	99.5	116.5	101.5	193.5	191	167.5	95	80.5
ENSG00000143742	chr1	225789376	ENST00000304786	389	AGACT	0	0.500407	0.24319	0.103435	0.226045	0.185239	0.461921	0.447512	0.345098	0.357477	NA	0.391627	NA	0.116464	0.334519	0.550031	0.510685	0.169604	0.0958951	0.58633	0.466043	0.579283	0.381921	0.183237	65.5	159	127.5	64.5	150.5	65.5	207	64.5	84.5	NA	70.5	NA	106.5	122.5	113.5	204.5	199	174.5	100	83.5
ENSG00000143742	chr1	225789430	ENST00000304786	443	GGACA	0	0.635903	0.476554	0.36456	0.713365	0.481851	0.49411	0.442726	0.522993	0.529092	NA	0.644033	NA	0.563996	0.73641	0.738363	0.705296	0.350794	0.270243	0.493277	0.490294	0.829687	0.0498987	0.129679	57	146.5	115	54.5	137	53	174	57.5	74	NA	64.5	NA	93	105	99.5	187.5	181.5	158	85.5	73.5
ENSG00000143742	chr1	225789449	ENST00000304786	462	TAACT	0	0.0530128	0.0624701	0.0681761	0.0518128	0.0854652	0.113613	0.080194	0.0558884	0.0549339	NA	0.169565	NA	0.12568	0.067866	0.0491859	0.134138	0.0660679	0.0548845	0.0932531	0.0649111	0.0855415	0.149987	0.0522679	67.5	164	133.5	65.5	152.5	65	206.5	67.5	88.5	NA	72	NA	106	124	115	208.5	209	180.5	107	86
ENSG00000143742	chr1	225789570	ENST00000304786	583	GAACA	0	0.401142	0.456977	0.58561	0.439686	0.389839	0.631772	0.47198	0.585086	0.480007	NA	0.251352	NA	0.320238	0.218147	0.636628	0.505482	0.353141	0.494376	0.498441	0.447374	0.63099	0.409813	0.391609	65	168.5	130	67.5	144.5	67.5	205	66	85	NA	76	NA	109.5	120.5	114	206	204	179	114.5	89.5
ENSG00000143742	chr1	225789594	ENST00000304786	607	AAACT	0	0.180278	0.159142	0.238513	0.20621	0.107831	0.239983	0.239303	0.345148	0.224995	NA	0.198752	NA	0.143454	0.233134	0.191702	0.223766	0.354226	0.252586	0.136333	0.192663	0.116224	0.208459	0.196456	65.5	167	132.5	62	151	69	206.5	66.5	85.5	NA	76.5	NA	107	125.5	114.5	209.5	201.5	179	111	97
ENSG00000143742	chr1	225789621	ENST00000304786	634	AAACA	0	0.086154	0.0155276	0.0357682	0.0271168	0.0133543	0.0665455	0.0518845	0.0378033	0.0487078	NA	0.021585	0.0276354	0.0283815	0.0782505	0.0562223	0.0366557	0.0661135	0.0245618	0.266718	0.0388379	0.0280523	0.0373651	0.0207018	68	173.5	139.5	69	157.5	71	216	70	90	NA	79	50.5	112.5	132.5	124.5	221	221	189	123	103.5
ENSG00000143742	chr1	225789682	ENST00000304786	695	AAACC	0	0.00903567	0.00728176	0.00443815	0.00589611	0.00943975	0.00717136	0.0148609	0.00790864	0.00961943	NA	0.0265411	NA	0.00676096	0.00738117	0.00796588	0.015169	0.0251826	0.017148	0.0149676	0.0115341	0.0264767	0.0072245	0.00997938	67.5	171	135.5	67	155	69.5	212.5	68	92	NA	75.5	NA	112.5	130.5	120.5	214	215.5	184	124.5	105.5
ENSG00000143742	chr1	225789722	ENST00000304786	735	GAACA	0	0.335384	0.344828	0.307542	0.284102	0.307139	0.282828	0.412012	0.263788	0.262344	NA	0.340031	NA	0.245716	0.34206	0.365076	0.374228	0.367471	0.359104	0.32552	0.324239	0.243727	0.401601	0.292253	70	176	139.5	69	158.5	71	214.5	69.5	90.5	NA	77.5	NA	109.5	128.5	128.5	220	216	188.5	128.5	108
ENSG00000143742	chr1	225789734	ENST00000304786	747	TAACC	0	0.0007837	0.000972016	0.00115626	0.00130451	0.000686712	0.000939074	0.00095607	0.00053577	0.0029033	NA	0.00139737	NA	0.000824004	0.00102988	0.000536007	0.00223874	0.00149675	0.00199666	0.0010535	0.000904951	0.00055351	0.000758599	0.000436131	70.5	172	141	69.5	158	71	221.5	68.5	90.5	NA	77.5	NA	111	133	125.5	223	222.5	188.5	133.5	112.5
ENSG00000143742	chr1	225789785	ENST00000304786	798	TGACC	0	0.0876672	0.15147	0.133154	0.206662	0.0902929	0.0527586	0.0906939	0.171137	0.197957	NA	0.218454	NA	0.0794767	0.170067	0.0896206	0.306016	0.0627496	0.0951488	0.0381382	0.126504	0.0675565	0.0779153	0.109825	68.5	171.5	139	69	158.5	69	219.5	68.5	89.5	NA	78.5	NA	107.5	129.5	127.5	207	223.5	182.5	134	112.5
ENSG00000143742	chr1	225789818	ENST00000304786	831	TAACT	0	0.0502805	0.0686451	0.079363	0.0584975	0.185986	0.087882	0.0582804	0.0981964	0.210378	NA	0.169743	0.136089	0.0599017	0.219159	0.199766	0.248232	0.0407425	0.153215	0.0886025	0.217376	0.222969	0.0491752	0.213071	73.5	177.5	147.5	69	160	74	227.5	70.5	93.5	NA	81	50	114	130.5	131	217.5	222.5	189.5	149	119.5
ENSG00000143742	chr1	225789907	ENST00000304786	920	TGACT	0	0.314469	0.437211	0.284852	0.51837	0.36334	0.485471	0.424708	0.484772	0.549345	NA	0.315914	NA	0.732124	0.382432	0.580549	0.589758	0.449089	0.583629	0.256631	0.367391	0.495882	0.392837	0.437825	73.5	174.5	138.5	70.5	154	70.5	224.5	66.5	92.5	NA	76.5	NA	111.5	130	125.5	215.5	218	194.5	151.5	118.5
ENSG00000143742	chr1	225789911	ENST00000304786	924	TAACA	0	0.0112295	0.00992746	0.00770152	0.0152857	0.0061332	0.0103637	0.0246313	0.00949035	0.00783558	NA	0.00626257	NA	0.021843	0.0204928	0.00673305	0.0096283	0.00277309	0.032126	0.00649362	0.0121853	0.00332247	0.0101077	0.0102113	74.5	180.5	141	70.5	161.5	72	229	67.5	94.5	NA	82.5	NA	114	134.5	130	220	220	194.5	156	121.5
ENSG00000143742	chr1	225789943	ENST00000304786	956	AAACT	0	0.0673187	0.0532233	0.028675	0.0628659	0.0430838	0.0449967	0.0439254	0.0505971	0.0303842	NA	0.0395537	NA	0.0198529	0.0219096	0.0302981	0.138564	0.0624786	0.0439817	0.0220278	0.0659805	0.0305409	0.0438935	0.117059	73	178	140.5	70.5	158	68.5	224.5	65.5	90.5	NA	79.5	NA	112.5	128	128	213.5	215	190.5	152.5	121
ENSG00000143742	chr1	225789991	ENST00000304786	1004	TGACT	0	0.214915	0.254209	0.204043	0.151819	0.156734	0.214654	0.176239	0.0895531	0.352699	NA	0.399277	NA	0.32468	0.196154	0.439046	0.290667	0.135795	0.0978845	0.237478	0.228434	0.223905	0.313403	0.112998	78	174	137	69	156	70.5	212	66.5	88	NA	80.5	NA	107.5	128.5	123.5	210.5	214	187.5	155	122.5
ENSG00000143742	chr1	225790078	ENST00000304786	1091	AAACC	0	0.0222087	0.0438063	0.0294051	0.0541791	0.0210015	0.0130033	0.0549483	0.0257743	0.0227233	NA	0.0374059	NA	0.0550903	0.0527772	0.0229849	0.0220493	0.0372619	0.0375913	0.00967527	0.0166685	0.0461916	0.0243811	0.0256871	70	177	137	67	152	68	213.5	64.5	87.5	NA	76.5	NA	107	128.5	127	214.5	212.5	188.5	162.5	129
ENSG00000143742	chr1	225790152	ENST00000304786	1165	GAACT	0	0.498404	0.706363	0.70401	0.625161	0.589877	0.533976	0.704587	0.618774	0.765516	NA	0.680701	0.740982	0.803555	0.694079	0.6412	0.628775	0.732833	0.73297	0.603535	0.584238	0.748482	0.512205	0.426919	83	193.5	151	72.5	169	75	237	71.5	95	NA	84.5	51.5	118	139.5	139.5	231.5	237.5	205.5	186.5	148
ENSG00000143742	chr1	225790179	ENST00000304786	1192	TGACA	0	0.343961	0.663141	0.456538	0.441684	0.510607	0.399331	0.42628	0.525118	0.378363	NA	0.369619	NA	0.641115	0.303239	0.550076	0.552067	0.41397	0.742119	0.345016	0.45141	0.6507	0.440268	0.399743	74.5	183	135	64.5	161	70.5	223	63	87	NA	76.5	NA	110.5	124	133	217.5	216.5	190.5	173.5	138.5
ENSG00000143742	chr1	225790209	ENST00000304786	1222	TAACC	0	0.000684265	0.000591685	0.000327875	0.000463247	0.000304731	0.000459351	0.000319499	0.000172245	0.000853066	NA	0.000489199	0.000549247	0.000648172	0.000842047	0.000758241	0.000532314	0.00117772	0.000950644	0.000448485	0.000447079	0.000254264	0.000643128	0.00145691	83	195.5	149	72	171	77	238.5	69.5	96.5	NA	85	52	118.5	139	142.5	233.5	240.5	205.5	190	151.5
ENSG00000143742	chr1	225790227	ENST00000304786	1240	TGACT	0	0.559187	0.58055	0.834625	0.759973	0.710825	0.564339	0.712299	0.593214	0.761049	NA	0.698135	NA	0.710957	0.689606	0.772528	0.790245	0.782579	0.719801	0.665042	0.635186	0.708077	0.571873	0.574318	82.5	191	146	70.5	167.5	74	230.5	68.5	96.5	NA	80.5	NA	115	141	136.5	231.5	236.5	200	190	146
ENSG00000143742	chr1	225790256	ENST00000304786	1269	AAACT	0	0.0159945	0.11679	0.129861	0.0440691	0.0167277	0.0635336	0.0304102	0.0161033	0.0528543	NA	0.0148921	0.0230371	0.0414658	0.0140842	0.0713633	0.0329001	0.0399543	0.0710806	0.0550797	0.117265	0.0612243	0.0159809	0.0207712	81.5	189	145	69.5	167	72	227	68	91.5	NA	79.5	50.5	117	133	142	231	230.5	200	183	149
ENSG00000143742	chr1	225790378	ENST00000304786	1391	GAACA	0	0.653107	0.551041	0.570043	0.643714	0.450296	0.398566	0.465488	0.486858	0.622341	NA	0.593482	0.56919	0.503695	0.565236	0.575476	0.603105	0.473952	0.615782	0.628474	0.668026	0.60629	0.620919	0.572099	74.5	182.5	134	69.5	162.5	74	227.5	63	92.5	NA	80	50.5	112	127	135.5	212.5	224.5	187	183	146.5
ENSG00000163041	chr1	226071388	ENST00000366813	694	AGACA	0	0.157855	0.0422391	0.0458724	0.114479	0.0177782	0.0597575	0.0765987	0.0532822	0.0836357	0.0817097	0.0930176	0.146686	0.286377	0.287378	0.22069	0.179098	0.0694278	0.147695	0.0238591	0.0170113	0.170312	0.190706	0.0400241	169	443.5	498.5	235.5	491	224	515	194.5	179	107	206	226	249.5	299	274.5	496.5	432	379	374.5	306.5
ENSG00000163041	chr1	226071423	ENST00000366813	729	TAACA	0	0.00777552	0.00869155	0.00483149	0.0135329	0.00649661	0.0284022	0.0346502	0.01973	0.00552791	0.0153641	0.00934981	0.0082193	0.0120365	0.0124199	0.00970233	0.0296412	0.0117461	0.0204277	0.0136517	0.00787137	0.0050795	0.0192465	0.0126862	181.5	469.5	516.5	245.5	514.5	236	543.5	197	191.5	109	214	232	253	327	298.5	512.5	459	388	395.5	316
ENSG00000163041	chr1	226071439	ENST00000366813	745	AGACA	0	0.338305	0.158735	0.41361	0.127666	0.533313	0.113218	0.0755765	0.107363	0.0630673	0.759752	0.148191	0.0912727	0.0684096	0.343661	0.540194	0.443713	0.239288	0.639087	0.195585	0.184318	0.353598	0.554691	0.222049	166.5	445	487.5	226	475.5	214	507	181	182.5	106	197.5	215	243	294.5	274	479.5	421	372.5	365.5	296
ENSG00000163041	chr1	226071499	ENST00000366813	805	AAACA	0	0.0803463	0.0308339	0.0282135	0.017953	0.0406463	0.0497526	0.0332354	0.0161963	0.16719	0.0762513	0.0446668	0.0346686	0.021601	0.0235303	0.0237744	0.041333	0.013016	0.0961996	0.0372169	0.0247218	0.0227905	0.0328375	0.0749477	172.5	428.5	501	237.5	498.5	232	527	191.5	185.5	101	207.5	226	251.5	319	280	482.5	436.5	357.5	392.5	305
ENSG00000163041	chr1	226071630	ENST00000366813	936	GGACA	0	0.399823	0.509709	0.317603	0.206575	0.214477	0.155826	0.491535	0.131515	0.109357	0.0713422	0.437966	0.240827	0.356926	0.576213	0.667004	0.737726	0.272799	0.197583	0.32588	0.35284	0.641548	0.271741	0.562276	172.5	462	491	230.5	495	227	525.5	189.5	183.5	101	203	212	240	310.5	299.5	494.5	463	374.5	423.5	336.5
ENSG00000163041	chr1	226071734	ENST00000366813	1040	GAACA	0	0.159555	0.450488	0.206347	0.332504	0.327983	0.2225	0.197053	0.17417	0.360405	0.0535126	0.0539504	0.104788	0.425097	0.139782	0.283341	0.0901763	0.265146	0.456736	0.152656	0.120512	0.160218	0.247485	0.186406	188	484	524	248	529	242	571.5	202.5	193.5	109	215	126	268	333	308	520	483.5	405.5	461.5	373
ENSG00000163041	chr1	226071774	ENST00000366813	1080	AAACC	0	0.0233853	0.00282962	0.00479836	0.00195428	0.0173354	0.00144166	0.00193603	0.00185986	0.00373947	0.00264233	0.00277796	0.00425176	0.00285549	0.00233856	0.00320681	0.0087499	0.00347513	0.00495048	0.00308729	0.00161279	0.0048482	0.00773092	0.0143318	173.5	431	504	234	512.5	226.5	535.5	199	188.5	103	206.5	117.5	251	305	272	453	464.5	366.5	431.5	346.5
ENSG00000163041	chr1	226071793	ENST00000366813	1099	GGACA	0	0.812398	0.516631	0.586251	0.417569	0.211836	0.610829	0.206209	0.693629	0.454891	0.444376	0.549562	0.100877	0.0866882	0.32923	0.375016	0.634116	0.697915	0.36132	0.149573	0.193965	0.492386	0.602465	0.422209	147	376.5	430.5	203	427.5	195.5	473	162.5	158.5	82	177.5	167	215	255	231	392	394.5	341.5	355.5	293
ENSG00000163041	chr1	226071821	ENST00000366813	1127	AAACA	0	0.0134415	0.0714419	0.00468337	0.0100435	0.00537741	0.00492778	0.00618334	0.00530927	0.0240197	0.00313491	0.0127449	0.0152334	0.00332759	0.00451437	0.016943	0.00878293	0.00798183	0.0418549	0.00662113	0.0028867	0.0134881	0.00298338	0.00561193	163	410	487.5	231	486.5	222.5	522	187	176	93	195	114.5	243	285	255.5	435	453	369	426.5	350.5
ENSG00000163041	chr1	226071910	ENST00000366813	1216	TAACT	0	0.240505	0.226884	0.171067	0.252262	0.200785	0.238711	0.207131	0.136726	0.237488	0.378522	0.186848	0.232467	0.234597	0.312218	0.24897	0.241955	0.169675	0.391337	0.22062	0.223206	0.193238	0.232123	0.201297	127.5	318.5	400.5	189.5	394.5	182	450.5	157	153.5	79	164.5	102.5	197	225.5	203.5	347.5	404.5	322.5	378	317
ENSG00000163041	chr1	226064370	ENST00000366815	175	AGACT	0	0.166378	0.0738086	0.403455	0.27975	0.138294	0.309439	0.0362021	0.113009	0.264383	0.152671	0.172603	0.200741	0.114106	0.124077	0.0608211	0.0579762	0.155075	0.305119	0.165471	0.179122	0.150791	0.0653394	0.0852733	298	796	888	425	859	400	455.5	328	328	92	376	205	434	532	461	853	751	668	599	452
ENSG00000163041	chr1	226064465	ENST00000366815	270	AAACC	0	0.00414944	0.00528303	0.00203748	0.00136346	0.0038625	0.00528801	0.00557927	0.00155818	0.003519	0.00184411	0.00234568	0.00344849	0.00443554	0.00201724	0.00677471	0.0012908	0.00989135	0.0051387	0.00468007	0.00337456	0.00185978	0.00261932	0.00292335	321	442	499.5	463	495.5	440	513	366	354	110	399	230	492	303	269	483.5	432	735	354.5	274
ENSG00000163041	chr1	226065707	ENST00000366815	336	GAACT	0	0.704695	0.875838	0.542492	0.865861	0.738239	0.724675	0.788067	0.501686	0.517971	0.5573	0.774255	0.632832	0.847598	0.824591	0.747921	0.79576	0.781059	0.879384	0.688124	0.8184	0.756098	0.855702	0.51001	325	451	505.5	467	494.5	434	524	194	359	106	399	229	485	302.5	277.5	496.5	431.5	381	369.5	287.5
ENSG00000163041	chr1	226065722	ENST00000366815	351	AAACT	0	0.0667847	0.0389216	0.0705613	0.0411969	0.0436627	0.199476	0.309765	0.0674911	0.108971	0.190016	0.140843	0.0686701	0.0915098	0.0564868	0.129038	0.0610333	0.0912272	0.0473815	0.02478	0.0491974	0.135504	0.0991156	0.282459	285	423	469	432	451	399	478	338	326	98	375	210	463	277	261	470.5	388	350.5	331.5	258.5
ENSG00000163041	chr1	226065760	ENST00000366815	389	GGACT	0	0.77835	0.17582	0.390235	0.407706	0.382121	0.638234	0.575637	0.530013	0.473144	0.318544	0.386052	0.341573	0.219126	0.74763	0.618571	0.275467	0.31441	0.395661	0.518501	0.52037	0.594435	0.492659	0.597266	287	394.5	450.5	425	441.5	369	466.5	334	320	100	347	212	459	265.5	248	437	401	344	322.5	256.5
ENSG00000163041	chr1	226065768	ENST00000366815	397	AAACA	0	0.0197525	0.0154398	0.00949438	0.0116631	0.013191	0.0142024	0.0137311	0.0136145	0.0186914	0.0376607	0.019813	0.0652671	0.0179708	0.0175755	0.0100144	0.0166315	0.0220105	0.0187272	0.004975	0.0153608	0.00847437	0.0203437	0.0127422	301	428.5	480.5	435	469.5	415	492	336	340	105	376	215	460	291	273	479	406.5	358.5	359	273
ENSG00000143799	chr1	226388687	ENST00000366794	829	AGACA	0	NA	NA	0.244587	0.0746949	0.0880537	0.0379494	0.0491232	NA	NA	NA	NA	NA	NA	0.0488622	NA	0.0505043	NA	NA	NA	NA	NA	NA	NA	NA	NA	83	53	85	51	117	NA	NA	NA	NA	NA	NA	67	NA	114	NA	NA	NA	NA
ENSG00000143799	chr1	226386420	ENST00000366794	883	GAACA	0	NA	NA	0.255366	0.233975	0.293676	0.326808	0.189245	NA	NA	NA	NA	NA	NA	0.124338	NA	0.548238	NA	0.373329	NA	NA	NA	NA	NA	NA	NA	91	56	91	53	123	NA	NA	NA	NA	NA	NA	72	NA	133	NA	53	NA	NA
ENSG00000143799	chr1	226386381	ENST00000366794	922	TGACC	0	NA	NA	0.216467	0.221925	0.336076	0.291148	0.0662501	NA	NA	NA	NA	NA	NA	0.0855594	NA	0.194322	NA	NA	NA	NA	NA	NA	NA	NA	NA	87	61	81	57	120	NA	NA	NA	NA	NA	NA	70	NA	118	NA	NA	NA	NA
ENSG00000143799	chr1	226385673	ENST00000366794	985	GGACC	0	NA	NA	0.298384	0.323004	0.285776	0.341589	0.172267	NA	NA	NA	NA	NA	NA	0.254392	NA	0.515984	NA	NA	NA	NA	NA	NA	NA	NA	NA	87	53	85	55	121	NA	NA	NA	NA	NA	NA	68	NA	128	NA	NA	NA	NA
ENSG00000143799	chr1	226385542	ENST00000366794	1116	AGACA	0	NA	NA	0.101662	0.166949	0.215236	0.138492	0.100795	NA	NA	NA	NA	NA	NA	0.0779516	NA	0.0656693	NA	0.211651	NA	NA	NA	NA	NA	NA	NA	92	60	89	57	124	NA	NA	NA	NA	NA	NA	75	NA	140	NA	51	NA	NA
ENSG00000143799	chr1	226385512	ENST00000366794	1146	TAACC	0	NA	NA	0.000710309	0.000395417	0.0005126	0.000405312	0.00119025	NA	NA	NA	NA	NA	NA	0.000887632	0.000613034	0.000659645	NA	0.000284255	NA	NA	NA	NA	NA	NA	NA	95	62	95	59	133	NA	NA	NA	NA	NA	NA	80	52	149	NA	55	NA	NA
ENSG00000143799	chr1	226383134	ENST00000366794	1204	GGACC	0	NA	NA	0.23908	0.429849	0.305591	0.409048	0.255642	NA	NA	NA	NA	NA	NA	0.245175	NA	0.432621	NA	0.230675	NA	NA	NA	NA	NA	NA	NA	93	58	93	54	115	NA	NA	NA	NA	NA	NA	76	NA	141	NA	53	NA	NA
ENSG00000143799	chr1	226383114	ENST00000366794	1224	AAACC	0	NA	NA	0.0199066	0.0168021	0.0172769	0.00812006	0.0420323	NA	NA	NA	NA	NA	NA	0.0399311	NA	0.0277941	NA	0.0381033	NA	NA	NA	NA	NA	NA	NA	94	60	88	56	124	NA	NA	NA	NA	NA	NA	71	NA	140	NA	52	NA	NA
ENSG00000143799	chr1	226383053	ENST00000366794	1285	GAACT	0	NA	NA	0.672484	0.52034	0.748659	0.507557	0.805422	NA	NA	NA	NA	NA	NA	0.668428	0.86474	0.858482	NA	0.743107	NA	NA	NA	NA	NA	NA	NA	98	61	94	55	136	NA	NA	NA	NA	NA	NA	81	54	149	NA	55	NA	NA
ENSG00000143799	chr1	226381179	ENST00000366794	1332	TGACT	0	NA	0.300622	0.282847	0.33018	0.116312	0.275271	0.302262	NA	NA	NA	NA	NA	0.177558	0.408499	0.326767	0.534802	NA	0.388996	NA	NA	NA	NA	NA	NA	51	102	62	97	60	130	NA	NA	NA	NA	NA	51	83	55	150	NA	53	NA	NA
ENSG00000143799	chr1	226381157	ENST00000366794	1354	GAACA	0	NA	0.0738263	0.104344	0.0974783	0.0753363	0.106878	0.0820213	NA	NA	NA	NA	NA	NA	0.128077	0.0927696	0.335297	NA	0.0726936	NA	NA	NA	NA	NA	NA	50	101	62	95	61	129	NA	NA	NA	NA	NA	NA	79	56	153	NA	55	NA	NA
ENSG00000143799	chr1	226381126	ENST00000366794	1385	AAACT	0	NA	0.0779391	0.0669383	0.129587	0.379415	0.157514	0.169246	0.29553	NA	NA	NA	NA	0.277217	0.131932	0.216236	0.143442	NA	0.110558	NA	NA	NA	NA	NA	NA	52	104	64	97	60	140	51	NA	NA	NA	NA	50	81	60	159	NA	57	NA	NA
ENSG00000143799	chr1	226380095	ENST00000366794	1513	GGACT	0	NA	NA	0.372833	0.711419	0.436661	0.527112	0.528123	NA	NA	NA	NA	NA	NA	0.161166	0.39429	0.644189	NA	0.581015	NA	NA	NA	NA	NA	NA	NA	93	58	92	57	125	NA	NA	NA	NA	NA	NA	76	55	139	NA	53	NA	NA
ENSG00000143799	chr1	226379609	ENST00000366794	1719	TAACT	0	NA	0.278723	0.227507	0.152165	0.0739176	0.049158	0.148256	0.142595	0.0308598	NA	NA	NA	0.042763	0.0329151	0.0642654	0.3136	0.168217	0.201204	NA	NA	NA	NA	0.0430615	NA	64	113	69	122	65	159	56	52	NA	NA	NA	56	103	75	175	54	61	NA	NA
ENSG00000143799	chr1	226379273	ENST00000366794	1757	GGACT	0	NA	0.645026	0.795976	0.772905	0.659158	0.597624	0.635669	NA	0.719888	NA	NA	NA	NA	0.514683	0.783781	0.911475	NA	0.641014	NA	NA	NA	NA	0.703252	NA	57	105	64	114	60	145	NA	50	NA	NA	NA	NA	96	68	163	NA	57	NA	NA
ENSG00000143799	chr1	226379267	ENST00000366794	1763	GAACA	0	NA	0.310384	0.382718	0.232462	0.32083	0.324517	0.26728	0.365925	0.185891	NA	NA	NA	0.369792	0.294958	0.310606	0.185583	NA	0.336314	NA	NA	NA	NA	0.170027	NA	62	105	65	113	59	151	53	52	NA	NA	NA	53	103	74	166	NA	57	NA	NA
ENSG00000143799	chr1	226379205	ENST00000366794	1825	GGACA	0	NA	0.0128255	0.0515467	0.0814586	0.0195715	0.0575584	0.0294758	NA	NA	NA	NA	NA	NA	0.174156	0.155608	0.113998	NA	0.32	NA	NA	NA	NA	NA	NA	51	97	62	100	54	128	NA	NA	NA	NA	NA	NA	82	69	150	NA	54	NA	NA
ENSG00000143799	chr1	226379191	ENST00000366794	1839	GAACC	0	NA	0.069346	0.0719203	0.166834	0.104791	0.113635	0.206567	0.124994	NA	NA	NA	NA	0.0685049	0.118124	0.0699104	0.0826668	0.0484343	0.200781	NA	NA	NA	NA	0.0664983	NA	66	112	70	121	62	160	53	NA	NA	NA	NA	57	102	73	176	53	60	NA	NA
ENSG00000143799	chr1	226379145	ENST00000366794	1885	AAACA	0	NA	0.055681	0.0296156	0.0380048	0.0237073	0.0100508	0.0668174	0.00356001	0.0576915	NA	NA	NA	0.0102075	0.0295796	0.0184676	0.0142477	0.0126185	0.0222548	NA	NA	NA	NA	0.0202779	NA	72	111	70	116	64	163	54	53	NA	NA	NA	55	106	80	176	55	61	NA	NA
ENSG00000143799	chr1	226377249	ENST00000366794	1943	AAACT	0	NA	0.200084	0.142266	0.222442	0.0816563	0.0897453	0.276472	0.121435	NA	NA	NA	NA	0.0877423	0.0825313	0.308771	0.367674	NA	0.185449	NA	NA	NA	NA	0.148649	NA	67	111	66	108	59	146	54	NA	NA	NA	NA	51	93	75	170	NA	59	NA	NA
ENSG00000143799	chr1	226377243	ENST00000366794	1949	GAACA	0	NA	0.138927	0.198615	0.180967	0.172076	0.166991	0.156395	0.1679	0.137677	NA	NA	NA	0.147541	0.0913758	0.0855669	0.231867	NA	0.140115	NA	NA	NA	NA	0.134164	NA	72	103	63	121	63	151	53	50	NA	NA	NA	51	95	77	165	NA	58	NA	NA
ENSG00000143799	chr1	226377185	ENST00000366794	2007	AAACC	0	NA	0.00983787	0.0214453	0.0281421	0.00340229	0.00729382	0.0112236	0.0158368	0.00710797	NA	NA	NA	0.0149276	0.00337857	0.0199408	0.0345333	0.0124316	0.0147702	NA	NA	NA	NA	0.00278848	NA	73	110	69	122	63	160	54	50	NA	NA	NA	58	100	82	182	53	56	NA	NA
ENSG00000143799	chr1	226377118	ENST00000366794	2074	TGACT	0	NA	0.262158	0.0727105	0.101417	0.208332	0.0529169	0.156183	0.130469	0.136417	NA	NA	NA	0.222333	0.0669205	0.110784	0.329017	0.0817301	0.0555935	NA	NA	0.266408	NA	0.0852851	NA	77	123	71	132	65	169	59	55	NA	NA	NA	57	111	92	192	61	64	NA	NA
ENSG00000143799	chr1	226374330	ENST00000366794	2109	TGACA	0	NA	0.0916347	0.0343671	0.0164483	0.0761626	0.0598545	0.0215857	0.0113394	0.0579639	NA	NA	NA	0.073629	0.0340257	0.0958688	0.0153484	0.0417482	0.0501888	NA	NA	0.0286214	NA	0.00966662	NA	79	115	72	127	63	168	56	54	NA	NA	NA	60	115	90	195	60	65	NA	NA
ENSG00000143799	chr1	226374284	ENST00000366794	2155	GGACC	0	NA	0.239821	0.162054	0.246363	0.135012	0.287081	0.232727	0.35855	0.282618	NA	NA	NA	0.346275	0.119979	0.59278	0.161597	0.283056	0.251205	NA	NA	0.219886	NA	0.395622	NA	73	120	69	128	67	168	55	52	NA	NA	NA	60	103	93	195	63	65	NA	NA
ENSG00000143799	chr1	226368218	ENST00000366794	2401	GAACA	0	NA	0.419697	0.287709	0.339937	0.239879	0.198695	0.376792	0.230113	0.327661	NA	NA	NA	0.194233	0.208752	0.219653	0.308652	0.588424	0.410313	NA	NA	0.127083	NA	0.334123	NA	85	124	77	140	68	181	63	54	NA	NA	NA	67	120	107	201	67	67	NA	NA
ENSG00000143799	chr1	226368209	ENST00000366794	2410	AGACA	0	NA	0.103496	0.0449649	0.0329881	0.0281411	0.0393595	0.0403629	0.0584093	NA	NA	NA	NA	0.219855	0.0365387	0.0775262	0.222388	0.159306	0.0571553	NA	NA	0.0707839	NA	0.0306241	NA	74	108	71	117	61	162	56	NA	NA	NA	NA	63	102	89	185	60	55	NA	NA
ENSG00000143799	chr1	226367589	ENST00000366794	2440	TGACA	0	NA	0.0260115	0.0156919	0.0223073	0.0178488	0.0292202	0.00641441	0.0300349	NA	NA	NA	NA	0.0741102	0.0853596	0.135604	0.00599086	0.0108789	0.0412809	NA	NA	0.00409734	NA	0.0206667	NA	74	100	57	104	56	140	60	NA	NA	NA	NA	56	90	85	160	58	55	NA	NA
ENSG00000143799	chr1	226367577	ENST00000366794	2452	GGACA	0	NA	0.12296	0.0961853	0.0205067	0.0489977	0.399769	0.252236	0.422918	NA	NA	NA	NA	0.0988067	0.0970773	0.0213748	0.170674	0.0867147	0.0206217	NA	NA	0.0449439	NA	0.189443	NA	77	104	69	121	62	162	53	NA	NA	NA	NA	59	115	94	195	61	59	NA	NA
ENSG00000143799	chr1	226367491	ENST00000366794	2538	AAACT	0	NA	0.0993909	0.212292	0.431388	0.364722	0.361742	0.29012	0.419967	NA	NA	NA	NA	0.370636	0.337462	0.22241	0.313922	0.326198	0.381922	NA	NA	0.4943	NA	0.198339	NA	74	120	72	127	69	166	64	NA	NA	NA	NA	65	117	106	189	67	66	NA	NA
ENSG00000143799	chr1	226367487	ENST00000366794	2542	TGACA	0	NA	0.145852	0.119409	0.073041	0.0903803	0.0900536	0.0703964	0.114302	0.0431864	NA	NA	NA	0.109867	0.089893	0.0442049	0.0429416	0.0699037	0.110998	NA	NA	0.0698819	NA	0.227105	NA	85	117	68	136	67	171	60	53	NA	NA	NA	66	119	112	203	68	64	NA	NA
ENSG00000143799	chr1	226366045	ENST00000366794	2557	TGACA	0	NA	0.112483	0.0554808	0.056311	0.00497234	0.0700776	0.0832341	0.0184124	0.0672476	NA	NA	NA	0.00122142	0.00985974	0.0262703	0.1108	0.0272282	0.0622085	0.0848231	NA	0.00315505	NA	0.0994276	NA	85	126	76	132	74	181	66	51	NA	NA	NA	65	128	114	205	70	67	50	NA
ENSG00000143799	chr1	226366000	ENST00000366794	2602	GAACA	0	NA	0.225116	0.272862	0.276089	0.160485	0.131294	0.167322	0.212339	0.224104	NA	NA	NA	0.292609	0.292384	0.294696	0.310884	0.0858295	0.266837	NA	NA	0.41189	NA	0.269754	NA	86	124	75	137	68	178	69	54	NA	NA	NA	72	124	115	199	69	59	NA	NA
ENSG00000143799	chr1	226365970	ENST00000366794	2632	TGACT	0	NA	0.364566	0.383687	0.143053	0.347142	0.416487	0.357374	0.430755	0.384643	NA	NA	NA	0.483436	0.118998	0.465751	0.341412	0.302331	0.389946	0.180219	NA	0.361264	NA	0.06518	NA	85	124	76	140	70	184	68	52	NA	NA	NA	68	130	122	209	72	62	50	NA
ENSG00000143799	chr1	226365093	ENST00000366794	2710	TAACC	0	NA	0.00586092	0.00108612	0.00362575	0.0019958	0.00280213	0.00689912	0.00123435	0.00435424	NA	NA	NA	0.00175941	0.00298721	0.00348145	0.00601131	0.00124055	0.0132643	0.00157064	NA	0.00122857	NA	0.00120896	NA	98	134	78	147	72	196	71	58	NA	NA	NA	74	136	134	222	79	71	56	NA
ENSG00000143799	chr1	226365064	ENST00000366794	2739	GGACC	0	NA	0.52061	0.317582	0.643307	0.276771	0.387173	0.335812	0.232616	0.43798	NA	NA	NA	0.235816	0.330274	0.428223	0.434524	0.254517	0.365464	0.209692	0.446214	0.31441	NA	0.167472	NA	99	139	80	144	69	197	71	58	NA	NA	NA	71	137	127	215	74	69	59	51
ENSG00000143799	chr1	226364070	ENST00000366794	2802	TGACA	0	NA	0.564204	0.127699	0.16499	0.167549	0.465549	0.423707	0.582003	0.603785	NA	NA	NA	0.409618	0.18262	0.593719	0.413109	0.413587	0.752116	0.277723	0.130575	0.607494	NA	0.179254	NA	98	129	75	140	65	187	67	57	NA	NA	NA	70	134	134	205	72	69	57	52
ENSG00000143799	chr1	226364033	ENST00000366794	2839	TGACA	0	NA	0.136698	0.0254732	0.026238	0.0538601	0.0692409	0.0656716	0.0745791	0.0652946	NA	NA	NA	0.0436528	0.014279	0.0499786	0.129835	0.305271	0.0517524	0.0236933	0.00681925	0.152123	NA	0.0118808	NA	100	129	78	140	68	196	68	56	NA	NA	NA	71	133	134	212	76	70	62	53
ENSG00000143799	chr1	226363988	ENST00000366794	2884	AGACC	0	NA	0.0416272	0.0588341	0.0580798	0.10816	0.10089	0.0542217	0.0728706	0.089451	NA	NA	NA	0.0655903	0.0509896	0.0467389	0.0478571	0.063823	0.0322707	0.0350145	0.03825	0.118364	NA	0.0492758	NA	98	128	78	147	68	197	73	60	NA	NA	NA	75	134	143	220	79	70	65	57
ENSG00000143799	chr1	226363946	ENST00000366794	2926	AAACA	0	NA	0.00805479	0.0138498	0.0656994	0.0154803	0.0640119	0.0233174	0.0202511	0.021157	NA	NA	NA	0.0251068	0.0134228	0.00641865	0.0272775	0.0126727	0.0185916	0.0328642	0.0336046	0.00918192	NA	0.0139764	NA	102	135	82	147	75	194	71	62	NA	NA	NA	79	141	144	228	82	76	70	58
ENSG00000143799	chr1	226363154	ENST00000366794	2936	GAACT	0	NA	0.37894	0.781516	0.714231	0.836127	0.894932	0.860904	0.797025	0.827083	NA	NA	NA	0.832148	0.72693	0.672614	0.590847	0.396224	0.570751	0.746938	0.510802	0.691162	NA	0.741804	NA	103	134	76	146	74	198	68	57	NA	NA	NA	73	141	144	223	79	72	68	57
ENSG00000143799	chr1	226362072	ENST00000366794	3003	AAACT	0	NA	0.151309	0.0117728	0.0446184	0.133858	0.0946813	0.0286233	0.0186232	0.121529	NA	NA	0.00664413	0.00215048	0.0143525	0.00769782	0.0144993	0.013643	0.0113233	0.0231736	0.00609207	0.0284376	0.0307825	0.00740796	NA	99	139	84	149	72	198	67	61	NA	NA	50	77	151	151	229	83	74	76	63
ENSG00000143799	chr1	226362050	ENST00000366794	3025	TAACA	0	NA	0.0230921	0.0329963	0.0309988	0.0329069	0.0206236	0.0217707	0.0308812	0.0160116	NA	NA	0.0190303	0.0422231	0.0266186	0.0375007	0.0414104	0.0146042	0.0260304	0.0240561	0.0285178	0.0369125	0.063082	0.0231174	NA	107	146	85	153	77	204	72	63	NA	NA	50	80	158	151	237	89	78	78	67
ENSG00000143799	chr1	226362015	ENST00000366794	3060	GGACC	0	NA	0.530334	0.203692	0.247685	0.262127	0.312221	0.187822	0.160943	0.399641	NA	NA	NA	0.166309	0.505806	0.358745	0.445766	0.179865	0.222811	0.217187	0.142104	0.0607561	0.269432	0.164051	NA	102	139	78	144	74	180	70	60	NA	NA	NA	74	152	141	223	88	74	72	68
ENSG00000143799	chr1	226361990	ENST00000366794	3085	TGACA	0	NA	0.237281	0.0446647	0.0625856	0.0123972	0.15974	0.0509202	0.0324255	0.0349486	NA	NA	NA	0.0492924	0.0223704	0.0118012	0.149491	0.0160148	0.0710312	0.0167492	0.0487592	0.0242739	0.0107296	0.0584121	NA	99	138	78	147	73	196	72	60	NA	NA	NA	75	153	151	225	90	73	73	69
ENSG00000143799	chr1	226361493	ENST00000366794	3155	AAACT	0	NA	0.234268	0.382553	0.726877	0.755133	0.797713	0.667001	0.383142	0.582549	NA	NA	NA	0.603957	0.266188	0.619624	0.342898	0.471369	0.420161	0.319881	0.62743	0.274781	0.364382	0.50355	NA	104	135	82	148	77	197	71	59	NA	NA	NA	77	155	158	238	86	75	77	70
ENSG00000143799	chr1	226361474	ENST00000366794	3174	AGACC	0	NA	0.330116	0.333106	0.387605	0.304546	0.501867	0.102061	0.186125	0.217557	NA	NA	NA	0.235558	0.146761	0.282584	0.243682	0.195867	0.216825	0.235588	0.274173	0.386224	0.170607	0.300765	NA	98	117	72	123	63	185	60	52	NA	NA	NA	66	131	138	206	82	67	73	67
ENSG00000143799	chr1	226361348	ENST00000366794	3300	AAACC	0	NA	0.1471	0.242902	0.442259	0.071322	0.101608	0.225871	0.250957	0.166599	NA	0.0515238	0.127912	0.196291	0.0635308	0.151319	0.192123	0.114231	0.183757	0.0562242	0.141415	0.106471	0.115618	0.0145479	NA	116	147	83	158	78	212	73	63	NA	50	50	83	163	172	255	100	77	91	78
ENSG00000143799	chr1	226361301	ENST00000366794	3347	TAACT	0	NA	0.0168637	0.0909554	0.0282744	0.0351024	0.262071	0.0958268	0.182981	0.104257	NA	NA	NA	0.106161	0.112136	0.0410748	0.173689	0.154215	0.140388	0.0355533	0.0199829	0.0318877	0.0593866	0.0182743	NA	112	148	82	155	79	211	75	62	NA	NA	NA	79	161	163	255	96	76	92	80
ENSG00000143799	chr1	226361215	ENST00000366794	3433	AAACT	0	NA	0.499515	0.282657	0.538348	0.705012	0.268832	0.282794	0.203724	0.418274	NA	NA	NA	0.0675948	0.381721	0.181166	0.275687	0.248011	0.353578	0.138222	0.155388	0.303117	0.0928996	0.384009	NA	104	140	80	144	68	201	71	60	NA	NA	NA	81	155	155	243	84	73	92	74
ENSG00000143799	chr1	226361211	ENST00000366794	3437	TGACA	0	NA	0.0748683	0.0389901	0.0576	0.0272195	0.125636	0.148872	0.0500098	0.0510895	NA	NA	NA	0.104133	0.0226423	0.0427834	0.132757	0.0357112	0.0401913	0.0298904	0.0179318	0.0877634	0.0929612	0.0385134	NA	103	137	81	146	69	201	67	58	NA	NA	NA	81	152	151	240	91	72	89	74
ENSG00000143799	chr1	226361173	ENST00000366794	3475	AGACT	0	NA	0.0683438	0.0965207	0.0303903	0.177988	0.328186	0.156311	0.0727323	0.189812	NA	NA	NA	0.192262	0.232481	0.198062	0.0516742	0.0399244	0.165945	0.207327	0.026798	0.375911	0.158301	0.216302	NA	95	128	64	130	62	179	61	58	NA	NA	NA	73	137	141	203	83	68	81	73
ENSG00000143799	chr1	226361155	ENST00000366794	3493	AAACC	0	NA	0.0200142	0.0253755	0.0221549	0.00809812	0.023061	0.016588	0.022246	0.0071218	NA	NA	NA	0.0133365	0.0114338	0.0141785	0.0121014	0.00930732	0.0382376	0.00386548	0.00287366	0.0252296	0.0118352	0.0142024	NA	99	143	77	141	71	200	71	58	NA	NA	NA	82	154	147	250	91	74	87	76
ENSG00000143799	chr1	226361017	ENST00000366794	3631	AAACT	0	NA	NA	0.182853	0.169308	0.210232	0.119399	0.277487	0.0522185	NA	NA	NA	NA	0.35202	0.097755	NA	0.228715	0.278822	NA	NA	NA	NA	0.039845	NA	NA	NA	120	63	126	58	169	58	NA	NA	NA	NA	63	123	NA	82	67	NA	NA	NA
ENSG00000153187	chr1	244862719	ENST00000640218	932	AAACA	0	NA	0.00303823	0.0065949	0.00628847	0.00316799	0.0186101	0.00680908	NA	0.0136338	NA	0.00433701	0.0156003	0.00683707	0.0171276	0.00873238	0.0150634	0.00668222	0.00401527	NA	NA	NA	NA	0.0114066	NA	112	97	57	81	50	79	NA	61	NA	74	51	76	136	72	122	102	168	NA	NA
ENSG00000153187	chr1	244862678	ENST00000640218	973	AGACC	0	NA	0.215861	0.264378	0.282164	0.274034	0.251235	0.285685	NA	0.345871	NA	0.27957	0.285184	0.245062	0.135372	0.291769	0.220439	0.161254	0.300969	NA	NA	NA	NA	0.329802	NA	66	100	57	82	53	84	NA	62	NA	78	54	79	140	74	124	104	96	NA	NA
ENSG00000153187	chr1	244862631	ENST00000640218	1020	GAACA	0	NA	0.117226	0.305922	0.18907	0.115955	0.211392	0.207981	NA	0.128228	NA	0.209355	0.0846458	0.165972	0.103998	0.235602	0.287712	0.13598	0.058206	NA	NA	NA	NA	0.0544273	NA	65	96	56	83	54	82	NA	62	NA	76	53	80	135	72	122.5	103	94.5	NA	NA
ENSG00000153187	chr1	244862495	ENST00000640218	1072	GAACA	0	NA	0.334368	0.427007	0.381261	0.386058	0.412809	0.296088	NA	0.26517	NA	0.345135	0.149422	0.436797	0.388159	0.483686	0.430506	0.353332	0.347411	NA	NA	NA	NA	0.398538	NA	68	99	58	84	54	84.5	NA	62	NA	77	50	81	139	77	129.5	105	97.5	NA	NA
ENSG00000153187	chr1	244862484	ENST00000640218	1083	TGACA	0	NA	0.06751	0.0277983	0.156465	0.0356184	0.0691941	0.0657659	NA	0.0757496	NA	0.0584186	0.039291	0.210966	0.0193272	0.100067	0.122129	0.0721213	0.262987	NA	NA	NA	NA	0.0364948	NA	63	86	53	79	50	75.5	NA	59	NA	67	52	72	129	75	122.5	96	164	NA	NA
ENSG00000153187	chr1	244859296	ENST00000640218	1325	TAACT	0	NA	0.0333439	0.00542426	0.0330485	0.00675398	0.0488285	0.0318596	NA	0.0131152	NA	0.0193381	0.0421436	0.00929546	0.00443059	0.0224084	0.0173438	0.0138898	0.0268432	NA	NA	NA	NA	0.0132173	NA	72	100	59	87	54	88	NA	61	NA	77	54	83	141	77	136.5	111	100.5	NA	NA
ENSG00000153187	chr1	244858797	ENST00000640218	1391	AAACA	0	NA	0.0239298	0.0963262	0.25613	0.0526059	0.0547646	0.0593099	NA	0.024094	NA	0.0519511	0.0569018	0.126969	0.017005	0.164096	0.0942714	0.0470444	0.085456	NA	NA	NA	NA	0.0440126	NA	66	98	58	81	50	85.5	NA	58	NA	74	52	82	134	73	126	108	96	NA	NA
ENSG00000153187	chr1	244858782	ENST00000640218	1406	AGACT	0	NA	0.537724	0.457451	0.536228	0.303722	0.284001	0.708164	NA	0.213542	NA	0.530347	NA	0.224761	0.457475	0.394062	0.209591	0.29508	0.306866	NA	NA	NA	NA	0.318404	NA	70	94	56	82	50	81	NA	61	NA	74	NA	80	137	72	127.5	102	94.5	NA	NA
ENSG00000153187	chr1	244858273	ENST00000640218	1461	TAACT	0	NA	0.0952484	0.0777953	0.0451841	0.0321185	0.127541	0.156458	NA	0.177166	NA	0.087011	0.169114	0.104092	0.0490557	0.0626264	0.0724099	0.100106	0.0758029	NA	NA	NA	NA	0.0319297	NA	70	103	60	87	51	88	NA	61	NA	77	53	84	143	79	137	111	104.5	NA	NA
ENSG00000153187	chr1	244858251	ENST00000640218	1483	GAACT	0	NA	0.716099	0.171872	0.634912	0.844382	0.318308	0.561654	NA	0.380447	NA	0.653935	0.587252	0.557843	0.539213	0.572048	0.602207	0.757997	0.507402	NA	NA	NA	NA	0.361965	NA	73	100	57	84	53	88.5	NA	64	NA	77	54	82	141	80	138	110	103	NA	NA
ENSG00000153187	chr1	244858044	ENST00000640218	1690	GGACC	0	NA	0.347166	0.47766	0.526667	0.38075	0.344942	0.591615	NA	0.267548	NA	0.425062	0.325462	0.278711	0.197859	0.268831	0.323535	0.0722391	0.144701	NA	NA	NA	NA	0.0895087	NA	69.5	101	58	85	51	85.5	NA	64	NA	71	50	80	133	77	136	105	100	NA	NA
ENSG00000153187	chr1	244857681	ENST00000640218	1760	AAACT	0	NA	0.0895793	0.144772	0.0421079	0.0903461	0.0404184	0.108702	NA	0.10232	NA	0.0317771	0.153406	0.0341997	0.0102202	0.0530413	0.0389901	0.0135805	0.0390828	NA	NA	NA	NA	0.0827218	NA	71.5	101	62	85	54	89.5	NA	66	NA	75	52	83	144	77	142.5	109	102.5	NA	NA
ENSG00000153187	chr1	244857664	ENST00000640218	1777	AAACA	0	NA	0.0293111	0.0218557	0.193021	0.0185192	0.0267349	0.0331146	NA	0.043759	NA	0.0299388	0.0398207	0.0354459	0.0311094	0.00919288	0.104853	0.0870117	0.08585	NA	NA	NA	NA	0.0090484	NA	74.5	104	62	85	54	93	NA	67	NA	79	53	84	143	79	143.5	113	106	NA	NA
ENSG00000153187	chr1	244857635	ENST00000640218	1806	TAACA	0	NA	0.00795134	0.0122703	0.0170695	0.00993079	0.0114152	0.00902817	NA	0.0087018	NA	0.00948161	0.0132511	0.00998157	0.00856704	0.00958735	0.0145125	0.0186681	0.0139771	NA	NA	NA	NA	0.00727099	NA	74.5	104	62	88	54	93	NA	67	NA	79	55	83	144	78	143	112	106.5	NA	NA
ENSG00000153187	chr1	244856813	ENST00000640218	1887	GAACA	0	NA	0.66876	0.648118	0.689682	0.654993	0.54395	0.661152	NA	0.687144	NA	0.561622	NA	0.719853	0.43682	0.814074	0.796391	0.414721	0.719234	NA	NA	NA	NA	0.22822	NA	71.5	98	60	82	54	87	NA	62	NA	71	NA	80	132	76	137	103	100.5	NA	NA
ENSG00000153187	chr1	244856534	ENST00000640218	2064	AGACT	0	NA	0.146468	0.0498158	0.0180147	0.060357	0.0108438	0.0176263	NA	0.124118	NA	0.0478444	0.319893	0.0555334	0.0229059	0.267847	0.0555724	0.191417	0.0750609	NA	NA	NA	NA	0.0344765	NA	73.5	98	59	89	52	90	NA	68	NA	76	53	79	139	80	144	110	105	NA	NA
ENSG00000153187	chr1	244856520	ENST00000640218	2078	GAACA	0	NA	0.429802	0.532015	0.593522	0.5017	0.564533	0.552253	NA	0.544898	NA	NA	0.410529	0.627335	0.702886	0.345272	0.509802	0.453393	0.629805	NA	NA	NA	NA	0.370082	NA	75.5	103	59	85	53	87.5	NA	66	NA	NA	53	83	139	80	142.5	111	106.5	NA	NA
ENSG00000153187	chr1	244856479	ENST00000640218	2119	GAACA	0	NA	0.175871	0.250141	0.304725	0.0914739	0.226678	0.140916	NA	0.225759	NA	NA	0.262162	0.119631	0.138289	0.0947008	0.15085	0.293327	0.266945	NA	NA	NA	NA	0.141058	NA	78.5	108	63	90	55	95	NA	70	NA	NA	55	85	149	83	150.5	116	110	NA	NA
ENSG00000153187	chr1	244856155	ENST00000640218	2145	AAACT	0	NA	0.0774593	0.0197778	0.125955	0.0290094	0.0180935	0.091205	NA	0.0307841	NA	NA	NA	0.060594	0.022787	0.0250577	0.0522555	0.0130159	0.0615009	NA	NA	NA	NA	0.0234883	NA	73	98	58	80	54	86	NA	64	NA	NA	NA	77	127	75	137	90	105	NA	NA
ENSG00000153187	chr1	244856114	ENST00000640218	2186	TAACC	0	NA	0.00382094	0.00417876	0.0016588	0.00187385	0.00206411	0.0031137	NA	0.00343323	NA	0.00651871	0.00442773	NA	0.00106543	NA	0.00419476	0.00416821	0.00954381	NA	NA	NA	NA	0.00150472	NA	73	103	60	87	53	92	NA	65	NA	50.5	53	NA	139	NA	146	112	107.5	NA	NA
ENSG00000153187	chr1	244856103	ENST00000640218	2197	GAACT	0	NA	0.36354	0.262911	0.499241	0.270723	0.565338	0.256423	NA	0.422625	NA	0.193423	0.232814	0.341724	0.528966	0.277856	0.322742	0.182833	0.446478	NA	NA	NA	NA	0.229858	NA	76.5	108	59	88	55	92.5	NA	68	NA	50	54	51	83.5	80	150	113	110	NA	NA
ENSG00000153187	chr1	244856079	ENST00000640218	2221	AAACT	0	NA	0.215521	0.243511	0.210429	0.293132	0.213221	0.208735	NA	0.0971146	NA	0.135464	0.118435	0.60969	0.428418	0.0961292	0.290995	0.277362	0.130793	NA	NA	NA	NA	0.0685579	NA	76	64	62	89	57	96	NA	67	NA	52.5	55	84	84.5	51	152	116	112	NA	NA
ENSG00000153187	chr1	244856025	ENST00000640218	2275	AAACA	0	NA	0.00875898	0.00328456	0.0142937	0.0052039	0.0176448	0.0115359	NA	0.00753689	NA	0.00537558	0.00310886	NA	0.00230819	NA	0.0422946	0.0109525	0.00442907	NA	NA	NA	NA	NA	NA	74	61	55	84	54	87	NA	61	NA	50.5	53	NA	77.5	NA	139.5	100	106	NA	NA
ENSG00000153187	chr1	244856020	ENST00000640218	2280	GAACA	0	NA	0.37319	0.285873	0.415002	0.300049	0.463686	0.314463	NA	0.315563	NA	0.379726	0.229238	0.299441	0.224497	0.372289	0.41154	0.341101	0.394773	NA	NA	NA	NA	0.3248	NA	78.5	106	60	86	57	91	NA	65	NA	52.5	54	87	82	53	147.5	112	115	NA	NA
ENSG00000153187	chr1	244855978	ENST00000640218	2322	GAACC	0	NA	0.301418	0.183972	0.291054	0.0455392	0.0982214	0.100634	NA	0.429065	NA	0.323114	0.0653212	0.282948	0.0415024	NA	0.0999887	0.479605	0.253613	NA	NA	NA	NA	NA	NA	81	63	52	91	56	92.5	NA	68	NA	52.5	52	50	79.5	NA	145.5	62.5	113.5	NA	NA
ENSG00000153187	chr1	244855969	ENST00000640218	2331	TAACA	0	NA	0.00516773	0.00592862	0.009597	0.0057469	0.00565136	0.00786588	NA	0.00650448	NA	0.0040497	0.00905287	0.00771488	0.0106869	NA	0.00987802	0.00530723	0.0135696	NA	NA	NA	NA	0.00506716	NA	87.5	66	60	95	58	96.5	NA	70	NA	54	58	55.5	86.5	NA	74.2	68	118.5	NA	NA
ENSG00000153187	chr1	244855476	ENST00000640218	2529	AAACA	0	NA	0.0258325	0.0519223	0.0384982	0.0269932	0.0348649	0.0414626	NA	NA	NA	0.0362488	0.0774034	0.0197801	0.027811	NA	0.0344165	0.0443955	0.0492847	NA	NA	NA	NA	0.0199615	NA	89	68.5	57	97	61	100.5	NA	NA	NA	58	56	55.5	67.3333	NA	59	54.6667	88	NA	NA
ENSG00000153187	chr1	244855467	ENST00000640218	2538	GAACT	0	NA	0.205689	0.300119	0.276046	0.206015	0.0931728	0.565769	NA	0.272035	NA	0.329942	0.324019	0.484269	0.255218	NA	0.353919	0.376207	0.421774	NA	NA	NA	NA	0.361103	NA	88	69.5	60	93	57	97.5	NA	67	NA	58.5	55	57.5	67.6667	NA	76	55	122	NA	NA
ENSG00000153187	chr1	244855434	ENST00000640218	2571	GAACT	0	NA	0.648538	0.792933	0.687768	0.619906	0.525833	0.735138	NA	NA	NA	0.479612	0.588993	0.595477	0.47803	NA	0.610673	0.476389	0.678263	NA	NA	NA	NA	0.70862	NA	88	66	57	93	58	92.5	NA	NA	NA	54.5	55	55	63.6667	NA	64.6667	52.6667	85	NA	NA
ENSG00000153187	chr1	244855043	ENST00000640218	2583	GAACT	0	NA	0.493972	0.605947	0.716274	0.587548	0.382442	0.578283	NA	NA	NA	0.364204	0.583891	0.615074	0.578711	NA	0.51124	0.680695	0.801593	NA	NA	NA	NA	0.485412	NA	88	66	57	90	55	92	NA	NA	NA	59	58	58	64.3333	NA	60.1429	50.6667	84	NA	NA
ENSG00000153187	chr1	244855025	ENST00000640218	2601	AAACA	0	NA	0.00288582	0.00322268	0.00363117	0.00464257	0.00525665	0.00495848	NA	NA	NA	0.00417804	0.00307959	0.00268842	0.00411133	NA	0.00757432	0.00335243	0.0051095	NA	NA	NA	NA	0.00584918	NA	93	70.5	59	58	59	100.5	NA	NA	NA	58	60	58	57	NA	61.8571	57.6667	91	NA	NA
ENSG00000153187	chr1	244854432	ENST00000640218	2725	GAACT	1	NA	0.957521	0.962099	0.946412	0.991035	0.922964	0.97376	NA	NA	NA	0.951177	0.970748	0.966591	0.985197	NA	0.979548	0.986489	0.910874	NA	NA	NA	NA	0.973632	NA	88	68.5	56	91	56	96	NA	NA	NA	57.5	54	51	63.6667	NA	67.1667	52	112.5	NA	NA
ENSG00000153187	chr1	244854411	ENST00000640218	2746	AAACC	0	NA	0.0657514	0.0563792	0.0213132	0.0211065	0.0185878	0.0512904	NA	NA	NA	0.0460034	0.0547245	NA	0.00882634	NA	0.00928623	0.0202327	0.0178233	NA	NA	NA	NA	0.0296362	NA	81	55.5	51	77	51	86.5	NA	NA	NA	52	54	NA	59.6667	NA	56.7143	51.6667	115	NA	NA
ENSG00000153187	chr1	244854373	ENST00000640218	2784	TAACT	0	NA	0.144535	0.101359	0.239381	0.133686	0.0855986	0.135158	NA	NA	NA	0.241732	0.0819365	0.131934	0.20377	NA	0.223055	0.0948231	0.158972	NA	NA	NA	NA	0.0739691	NA	67	63.5	58	84	59	94.5	NA	NA	NA	58.5	56	56.5	55.75	NA	62.5714	58.3333	120	NA	NA
ENSG00000153187	chr1	244854364	ENST00000640218	2793	AAACA	0	NA	0.0487814	0.0210872	0.0539297	0.0203266	0.0544912	0.0553172	NA	NA	NA	0.0344837	0.0137901	0.0130842	NA	NA	0.0317972	0.0480392	0.0193334	NA	NA	NA	NA	0.0209326	NA	68	64	59	83	59	94	NA	NA	NA	57.5	56	55	NA	NA	63	57	122	NA	NA
ENSG00000153187	chr1	244854248	ENST00000640218	2909	GAACC	0	NA	0.146334	0.10095	0.0711404	0.0585344	0.0909086	0.0687709	NA	NA	NA	0.0573734	NA	0.268629	NA	NA	0.0892714	0.0921996	0.0953994	NA	NA	NA	NA	0.0705488	NA	66.6667	63.5	61	86	57	95.5	NA	NA	NA	59.5	NA	57	NA	NA	70.8333	58.6667	121.5	NA	NA
ENSG00000171863	chr2	3580120	ENST00000403564	508	TGACA	0	0.0151195	0.043216	0.0156504	0.0215966	0.0313175	0.0231415	0.0774043	0.0343369	0.0165605	0.0227165	0.0248334	0.0311742	0.0322521	0.0323614	0.0243906	0.0706928	0.0190091	0.0237535	0.0206476	0.018361	0.0340069	0.0366282	0.0131788	375.333	455.667	358	177.667	348.333	253	373.333	165.5	380	180.333	376.667	342	404.667	386	325.25	355.5	417.75	347.25	391.333	380.333
ENSG00000171863	chr2	3580194	ENST00000403564	582	AAACT	0	0.0255838	0.0339304	0.0415957	0.187892	0.0177193	0.360065	0.0198272	0.0187357	0.0131719	0.0297193	0.0150599	0.0240899	0.0205577	0.0157904	0.026596	0.0495119	0.0162062	0.0587335	0.0110157	0.0795655	0.1158	0.0547138	0.0808467	402.667	346.75	373.667	181.667	368	182.667	393.667	174.5	403.667	185	391.333	357.333	407.667	417	333.25	359	445	351.25	418.333	409.333
ENSG00000171863	chr2	3580244	ENST00000403564	632	GAACA	0	0.103356	0.136486	0.102092	0.177064	0.0794919	0.122225	0.129685	0.039907	0.0869844	0.0985397	0.12969	0.193637	0.154	0.167146	0.055028	0.0990628	0.0811505	0.210048	0.126054	0.165783	0.0795656	0.238725	0.0631591	400	352	374.667	181.667	364.667	185	388	171.5	401	187	391.667	362.667	417	415	333.75	361.25	444.5	353.25	411.667	405.333
ENSG00000171863	chr2	3580254	ENST00000403564	642	GAACA	0	0.228621	0.244424	0.306592	0.286353	0.305178	0.432373	0.280592	0.208261	0.523964	0.339766	0.350294	0.333124	0.266263	0.399272	0.226457	0.325697	0.258036	0.374357	0.216618	0.238133	0.26937	0.219749	0.278723	374	438	354.333	174.333	347	254.5	368.333	164	377.667	178.667	373.667	345.333	398.333	381.333	319.25	346.75	412.75	338.75	385.667	383.333
ENSG00000171863	chr2	3580811	ENST00000403564	655	AAACT	0	0.155013	0.0898012	0.0603351	0.0500512	0.0523802	0.0190631	0.0284463	0.0585234	0.0376298	0.0185446	0.0537425	0.128783	0.0353774	0.0217092	0.0488876	0.0539862	0.0891733	0.10562	0.027434	0.0720261	0.11532	0.0878494	0.0332271	382.333	324.25	365	173.667	353.333	261	376	169	384.667	178	376.667	342	398	400	304.75	336	425.75	331	393	377.667
ENSG00000171863	chr2	3580883	ENST00000403564	727	AAACA	0	0.0196181	0.0105392	0.0357774	0.0254871	0.00750207	0.011268	0.0190288	0.0241622	0.0184691	0.00633341	0.0112977	0.0150426	0.0173664	0.0113835	0.0252607	0.0551212	0.0625658	0.013682	0.0131578	0.0125498	0.030036	0.0117802	0.017212	350.667	259.667	336.667	163.667	323.667	165	343.333	291	358	160	346.667	320.333	359	375.333	226.667	266.667	506.333	262	271	268.667
ENSG00000171863	chr2	3575839	ENST00000304921	261	GAACT	0	0.246018	0.444615	0.221467	0.239689	0.132182	0.27303	0.312575	0.560597	0.366348	0.128006	0.226491	0.394724	0.235823	0.33092	0.427109	0.108521	0.302667	0.158079	0.376943	0.570865	0.367258	0.506886	0.433805	390	436.667	366.667	176.667	358.333	513	380.667	170.5	386	180.667	377	344	402.667	400.333	405.667	332.25	529	340.25	380.333	374.667
ENSG00000171863	chr2	3575845	ENST00000304921	267	GGACC	0	0.256517	0.380936	0.269062	0.242198	0.357745	0.316107	0.592699	0.54525	0.239011	0.414968	0.611658	0.595544	0.196938	0.425436	0.390748	0.439292	0.499158	0.157171	0.417967	0.35874	0.256655	0.316384	0.513325	366.333	414	341	246.5	336.333	485	353.667	162.5	360.667	486	349	327.333	377.667	368.667	382	311.25	371.5	324.75	352	350
ENSG00000171863	chr2	3580148	ENST00000304921	558	GGACT	0	0.222072	0.259958	0.603935	0.300319	0.417821	0.277664	0.145322	0.445858	0.339972	0.152588	0.360589	0.414335	0.31799	0.214787	0.275045	0.224894	0.16587	0.249704	0.290434	0.24964	0.333332	0.315565	0.320691	395.333	355.5	372.333	183.333	364.667	515	389.333	174	398.667	184	389.667	356.333	412.333	415	332.5	362.25	436.5	356.75	410.333	404.333
ENSG00000171863	chr2	3580229	ENST00000304921	639	GGACA	0	0.0118816	0.0619288	0.0877774	0.126846	0.255499	0.0564666	0.0648933	0.0405378	0.261032	0.0559011	0.100455	0.0693681	0.0411404	0.0340151	0.185136	0.154844	0.0585681	0.244037	0.0893717	0.0390032	0.0733383	0.14814	0.0263878	378.333	343.75	355.333	173	352	489	374	167.5	385.667	180.333	379	345.667	399	398	327	355	425.5	347.75	400.667	391.333
ENSG00000171863	chr2	3580892	ENST00000304921	758	TGACT	0	0.362045	0.677536	0.40367	0.330614	0.137977	0.386246	0.558429	0.354179	0.297734	0.0904545	0.112214	0.271221	0.122273	0.229229	0.491168	0.521057	0.324881	0.646987	0.636595	0.752676	0.836143	0.294574	0.171032	341	180.333	318.333	155.333	318.333	449	317.333	272	330.333	218.5	321	296.667	320.667	368	146.667	173.333	500	161.333	222.667	206
ENSG00000134308	chr2	9630365	ENST00000381844	251	TGACC	0	0.242301	0.234734	0.414177	0.288142	0.37789	0.296987	0.463878	0.357583	0.365972	0.203476	0.133729	0.288918	0.213113	0.140836	0.325491	0.259827	0.104213	0.247983	0.228468	NA	0.192865	NA	0.113626	113.5	352	142.5	67	129	59	210.5	98	188.5	109	175	129.5	258.5	156	137.5	230	171	152.5	71	NA
ENSG00000134308	chr2	9630248	ENST00000381844	368	AGACC	0	0.102653	0.0312688	0.0366998	0.190439	0.0704437	0.0990074	0.0840875	0.0431959	0.0223663	0.0199987	0.0801492	0.0800293	0.120396	0.0255244	0.0192078	0.0907691	0.0550545	0.0422004	0.0458598	NA	0.0967603	NA	0.143384	121	361	142.5	73.5	135.5	60.5	207	96	198	113	177	133	269	164	142.5	238.5	177	154	66	NA
ENSG00000134308	chr2	9630211	ENST00000381844	405	GGACT	1	0.853921	0.242169	0.476059	0.432818	0.501451	0.729654	0.656217	0.626562	0.858858	0.477106	0.799547	0.894548	0.602006	0.366654	0.705834	0.703617	0.398743	0.790993	0.797282	NA	0.395432	0.46313	0.712949	123.5	373.5	149	73	139	64	219	103	203	116	182.5	130.5	272	164	153.5	245	181.5	161.5	72	NA
ENSG00000134308	chr2	9591393	ENST00000381844	580	AAACA	0	0.00573112	0.0151399	0.0048551	0.0145972	0.00436066	0.0157746	0.00373034	0.00278604	0.00978555	0.00444752	0.0168325	0.0268032	0.0155863	0.0417632	0.0353533	0.00720066	0.026052	0.054338	0.0967725	0.0048793	0.0223581	NA	0.00512585	133.5	394	157	78.5	148	67	228	105	213.5	118	193	139	287.5	178.5	157.5	259	193.5	170	77	52
ENSG00000134308	chr2	9588229	ENST00000381844	681	TAACT	0	0.0351708	0.0472898	0.0334041	0.0408094	0.0516232	0.0536215	0.123479	0.0593605	0.0933591	0.0459992	0.0381033	0.0618377	0.0418894	0.030632	0.0295848	0.0850602	0.0364446	0.0395933	0.0180875	0.0407704	0.0538493	NA	0.0285807	144.5	410.5	162	80.5	152.5	69	236	64	223.5	121	196.5	143	299	186.5	167	269	208.5	173	53	54
ENSG00000134308	chr2	9588196	ENST00000381844	714	TAACC	0	0.00121307	0.000869772	0.00120997	0.00348075	0.000984877	0.00113022	0.00291233	0.00122139	0.000805667	0.000710905	0.0010785	0.00115554	0.000996634	0.00105306	0.00100924	0.00648365	0.000713993	0.00332954	0.000942366	0.000955939	0.00221201	NA	0.000952232	142.5	402.5	156	79.5	146.5	67.5	226.5	62.5	216.5	117	193	141.5	289.5	181	164.5	261.5	203	166.5	52.5	55
ENSG00000134308	chr2	9587486	ENST00000381844	769	GAACT	0	0.113791	0.276996	0.267462	0.198735	0.237302	0.646136	0.104944	0.165372	0.12506	0.279928	0.266537	0.286683	0.245764	0.216031	0.154227	0.167811	0.113852	0.22769	0.115084	0.0782437	0.106434	NA	0.151868	145	424.5	162.5	78	151	65.5	236.5	63.5	221.5	119	198	141.5	296	185	170.5	269.5	208.5	181	54.5	58
ENSG00000134308	chr2	9587466	ENST00000381844	789	AGACT	0	0.232956	0.0994162	0.15697	0.0811187	0.127804	0.0538079	0.0638284	0.221026	0.424039	0.264074	0.0406302	0.397733	0.132289	0.297738	0.233004	0.14768	0.150907	0.342656	0.345726	0.084621	0.202972	NA	0.379237	133.5	402	155.5	78	147.5	64	230	61.5	217.5	121	193.5	141	293	178.5	170	262	196	177.5	52	56
ENSG00000134308	chr2	9587454	ENST00000381844	801	AGACA	0	0.0564493	0.0696155	0.0715928	0.151909	0.107977	0.0647353	0.199088	0.0402456	0.0659197	0.138287	0.0590211	0.068565	0.103441	0.0684746	0.0647982	0.173526	0.0780763	0.107935	0.0717501	0.0457458	0.107184	NA	0.12475	124.5	390	146.5	73.5	138.5	62.5	216.5	58.5	209	110	183	129	278	170.5	153.5	248	190.5	157	50	53
ENSG00000134308	chr2	9587424	ENST00000381844	831	AGACA	0	0.0140912	0.0147593	0.0174992	0.0344297	0.0340103	0.0175295	0.0271957	0.0223135	0.069377	0.0180703	0.043741	0.0463435	0.0310031	0.0221929	0.0249172	0.0359306	0.0247221	0.0288461	0.036143	0.0873188	0.0111208	NA	0.0376826	132.5	392	154	73	140.5	60	220.5	96	208.5	113	181	136.5	283.5	170	162.5	257	199	169.5	53	58
ENSG00000134308	chr2	9587416	ENST00000381844	839	TAACA	0	0.0219914	0.028818	0.0363031	0.0408411	0.0159345	0.0343192	0.0351923	0.0140907	0.0364327	0.0239815	0.0310114	0.0331734	0.0238335	0.0328471	0.0504241	0.0502659	0.0258465	0.0370585	0.0168948	0.0333121	0.00901655	0.0511141	0.0231134	147	428.5	165.5	82.5	156	69.5	240.5	63	227	125	204.5	148	305.5	190	176	277	215.5	184	58.5	61
ENSG00000134308	chr2	9585339	ENST00000381844	848	GGACA	0	0.0514929	0.251016	0.0784343	0.082984	0.102227	0.0735854	0.104616	0.028683	0.261675	0.0131395	0.0716234	0.0423376	0.0538064	0.0605946	0.0308944	0.0407098	0.083019	0.0392214	0.0495145	0.0942869	0.0562714	NA	0.248662	119	377.5	142	72.5	133.5	58.5	207	94	198.5	111	176	127.5	276.5	155.5	156.5	252.5	175	163.5	51	53
ENSG00000134308	chr2	9585332	ENST00000381844	855	AGACA	0	0.208247	0.363351	0.0891238	0.352385	0.232134	0.228815	0.253631	0.145267	0.372131	0.309499	0.13113	0.214314	0.329367	0.134731	0.414774	0.419574	0.199669	0.202773	0.271598	0.0738527	0.285665	NA	0.30057	132.5	407.5	157.5	77	146.5	62.5	228.5	61	217	115	197	135	291	178.5	164.5	265.5	203	170	53.5	57
ENSG00000134308	chr2	9585290	ENST00000381844	897	AAACT	0	0.0400854	0.0193054	0.0251736	0.0428075	0.028886	0.0272188	0.00953054	0.00947611	0.0328161	0.0211695	0.0425817	0.0204347	0.00901285	0.02242	0.0498598	0.0280851	0.0475214	0.0804122	0.0259676	0.020232	0.0379974	NA	0.0179642	150	433	164	82	155	72	242	65	226	126	208	149.5	303.5	192.5	180	283.5	214.5	184.5	59.5	63
ENSG00000134308	chr2	9585249	ENST00000381844	938	AAACC	0	0.0532772	0.0316966	0.0121493	0.00563	0.00998571	0.0110466	0.00925573	0.0132585	0.0102827	0.00270563	0.00720808	0.00230749	0.00396638	0.00775957	0.00878846	0.0487195	0.0115963	0.0204166	0.0383762	0.0114889	0.00965261	NA	0.011734	128.5	391.5	139	74	140	61	216	59	200	114	183	136	274.5	169.5	159	257	189	165	57	58
ENSG00000134308	chr2	9585195	ENST00000381844	992	AAACC	0	0.00694714	0.0186789	0.0149527	0.0122554	0.0113236	0.00765113	0.0116968	0.0079957	0.0103697	0.00368726	0.00721701	0.0457207	0.0263276	0.0373406	0.021262	0.0181997	0.0220987	0.00868353	0.00759894	0.0056473	0.00599933	0.00609552	0.0386933	138	407.5	146.5	72.5	140	62	225	58.5	207.5	117	187.5	140	276	180.5	178	276.5	198.5	171	55.5	56
ENSG00000134308	chr2	9585135	ENST00000381844	1052	AAACT	0	0.0117586	0.0100409	0.0171318	0.170385	0.0234259	0.0206199	0.07912	0.00653459	0.00806211	0.00658476	0.0664489	0.0337618	0.0133855	0.126091	0.0733016	0.118195	0.0136449	0.0270937	0.00559894	0.020435	0.0214854	0.020188	0.0186421	152.5	430	156	78	152	70	237.5	62.5	222.5	125	205	148.5	297	190	182.5	290.5	214.5	177.5	62.5	62
ENSG00000134308	chr2	9585049	ENST00000381844	1138	AAACA	0	0.0278605	0.0439111	0.0381156	0.0255566	0.0376991	0.0385108	0.0198768	0.019048	0.0230802	0.143883	0.0223373	0.0281304	0.0254705	0.107411	0.0144025	0.0618361	0.0920849	0.0351559	0.0306053	NA	0.0960648	0.0403877	0.021946	157.5	437.5	165	80	152	69	240.5	64	226.5	123	212.5	148	303.5	191.5	184	291.5	224	180	65	NA
ENSG00000134308	chr2	9585040	ENST00000381844	1147	TAACT	0	0.0993278	0.0408811	0.13265	0.0887769	0.0539324	0.112874	0.0874653	0.0365663	0.0883293	0.232472	0.271231	0.0456029	0.0619973	0.199533	0.105896	0.150789	0.0779842	0.100327	0.133187	NA	0.142627	0.0563823	0.221825	150.5	398.5	147.5	74.5	146	61	222.5	91	204.5	104	182	136	269	184.5	166	265	206.5	163	67	NA
ENSG00000134308	chr2	9585032	ENST00000381844	1155	AAACA	0	0.0452114	0.0352627	0.0323975	0.0530044	0.095674	0.0460669	0.0538179	0.0574383	0.0357541	0.036833	0.0477327	0.0578899	0.0315797	0.0585971	0.0633845	0.0351815	0.138961	0.14902	0.033685	NA	0.0802729	0.0536807	0.050099	166.5	464	170	84	163	72	250	67	239.5	129	219.5	154	318.5	200.5	196	297.5	237	190	70.5	NA
ENSG00000134308	chr2	9585017	ENST00000381844	1170	GGACT	0	0.762406	0.823463	0.721218	0.701301	0.492521	0.602296	0.622799	0.282075	0.626144	0.836742	0.434666	0.680232	0.782846	0.689632	0.782918	0.69356	0.331765	0.475439	0.648095	NA	0.621742	0.516976	0.663211	163.5	454.5	163	82.5	156	70	242.5	65	227	127	211.5	150	314.5	195.5	196.5	298	229.5	191.5	69.5	NA
ENSG00000134308	chr2	9584984	ENST00000381844	1203	GAACC	0	0.317707	0.325117	0.298137	0.362524	0.156563	0.233517	0.153851	0.244811	0.166159	0.211038	0.190717	0.370346	0.277474	0.220529	0.240497	0.300134	0.264825	0.245138	0.111204	NA	0.443968	0.221336	0.345302	146	433.5	150	72.5	144.5	66	228	62	215	118	197	139	290.5	177.5	180.5	273.5	202	175	61	NA
ENSG00000134308	chr2	9584968	ENST00000381844	1219	TGACT	0	0.711028	0.688292	0.770451	0.500749	0.569578	0.672951	0.721635	0.53552	0.535856	0.766043	0.806534	0.662323	0.724914	0.475265	0.647178	0.686001	0.690697	0.635929	0.634743	NA	0.707381	0.578489	0.541644	166.5	445.5	159.5	80.5	156	70	231	65.5	223	118	209	145	300	186.5	194	301	226	180	68.5	NA
ENSG00000134308	chr2	9584900	ENST00000381844	1287	TAACT	0	0.412936	0.562989	0.407362	0.487957	0.531649	0.679267	0.330557	0.52711	0.392458	0.465076	0.548247	0.627012	0.533491	0.298339	0.380079	0.701496	0.559645	0.710134	0.335256	0.321466	0.460671	0.548581	0.483413	173.5	462.5	174	85.5	166	75	259	68	243.5	131	221.5	154.5	324.5	206	196.5	299.5	240	183.5	75.5	50.5
ENSG00000134308	chr2	9584460	ENST00000381844	1727	AAACT	0	0.225225	0.353373	0.224353	0.115869	0.149471	0.0890268	0.105335	0.157333	0.404912	0.112839	0.108548	0.268178	0.359558	0.137955	0.262875	0.231951	0.114974	0.22132	0.341606	0.108147	0.243928	0.332788	0.422845	180	479	170.5	85	174.5	75.5	252	67	219	76.5	214	148.5	310	195.5	220.5	305	251	188.5	91.5	65
ENSG00000134308	chr2	9584379	ENST00000381844	1808	GGACC	0	0.159933	0.193768	0.169359	0.168323	0.223079	0.207252	0.136878	0.310354	0.146884	0.0766237	0.164603	0.198803	0.316224	0.409024	0.113619	0.149035	0.140831	0.211987	0.158976	0.117409	0.106415	0.0993151	0.18852	144	412	138	71.5	148.5	61.5	213	55	185	115	181	122	269.5	147.5	185	268	207	166	73.5	60
ENSG00000134308	chr2	9584352	ENST00000381844	1835	TGACT	0	0.400662	0.438462	0.568237	0.439083	0.483685	0.552413	0.373515	0.177109	0.477761	0.414964	0.336645	0.34076	0.588676	0.474027	0.338609	0.672002	0.177063	0.461666	0.104707	0.181239	0.368538	0.412416	0.244782	171	457	156.5	77.5	161	70.5	235	63.5	213	72	203	138	288.5	185.5	219.5	295	232.5	183	89.5	63.5
ENSG00000134308	chr2	9584307	ENST00000381844	1880	TAACA	0	0.014801	0.0320263	0.051182	0.0368636	0.021416	0.0495446	0.0217308	0.029819	0.0281411	0.0167558	0.0473733	0.019619	0.0131762	0.0433804	0.0363571	0.0285855	0.012335	0.0594757	0.0376829	0.0319997	0.0356545	0.0187761	0.0463697	175.5	411	163.5	83.5	171.5	72.5	244	67.5	216	77	204.5	141.5	283.5	192.5	198.5	272.5	244	161	89.5	62.5
ENSG00000134308	chr2	9584296	ENST00000381844	1891	TAACA	0	0.0374041	0.0523549	0.0326523	0.0858645	0.0558966	0.0196144	0.056172	0.0182882	0.0195703	0.0250265	0.0333322	0.0306677	0.022105	0.0261194	0.0622927	0.0553455	0.0354543	0.0763382	0.0152798	0.0578656	0.0225791	0.0545907	0.0247308	173	355.5	160	81.5	170	70	239.5	63.5	216	78	205.5	142	290	186.5	175.5	248.5	240.5	147	80.5	54
ENSG00000134308	chr2	9584270	ENST00000381844	1917	AAACC	0	0.00816552	0.00385504	0.00333154	0.0277189	0.0175773	0.0793675	0.0079462	NA	0.0131462	0.0110795	0.0195651	0.0544373	0.0220075	0.0126072	0.00887301	0.0057791	0.00853648	0.00634335	0.00607358	NA	0.00357356	0.0313147	0.0165903	108.5	235	119.5	60.5	125	56	189.5	NA	160.5	63.5	154	103	218.5	130	130	175	168.5	111	53.5	NA
ENSG00000134308	chr2	9630443	ENST00000238081	165	AGACT	1	0.875	0.224962	0.324851	0.593855	0.658189	0.587384	0.509502	0.592787	0.295638	0.673401	0.704006	0.630517	0.741652	0.570634	0.809979	0.840491	0.569553	0.726146	0.370268	NA	0.505264	NA	0.364851	203	305	126	104	114	97	186.5	92	175.5	110	156	217	235	145.5	123.5	201.5	157	133.5	59	NA
ENSG00000134308	chr2	9584249	ENST00000238081	1930	TAACA	0	0.0211625	0.0184819	0.0167521	NA	0.0269261	0.0359584	0.0184794	NA	0.0125038	0.0374766	0.02035	0.0261646	0.00794535	0.0201126	0.0249817	0.0359602	0.0192589	0.043219	0.0205971	NA	0.0204609	0.0315359	0.0141978	90	247	92.5	NA	96	62	133	NA	133	52.5	125	88.5	186	118	142	190	151	114.5	57	NA
[truncated: 136,079 more rows]
[truncated: 3 more columns]
