# Supplementary material for: A systematic benchmark of Nanopore long-read RNA sequencing for transcript-level analysis in human cell lines
Source: Nat Methods. 2025 Mar 13;22(4):801–12. doi: 10.1038/s41592-025-02623-4 (PMC11978509; doi:10.1038/s41592-025-02623-4)
Supplement: Supplementary file 17 — Data usage summary by section. [file 41592_2025_2623_MOESM17_ESM.xlsx]

## Sheet: Dataset by section
Dataset usage summary by section
Section name	Dataset	Number of samples	Cell lines/Patient samples	Protocol	NDR
Deeptranscriptome profiling of human cell lines using Nanopore RNA-Sequencing	All SG-NEx samples	139	A549, HepG2, HEYA8, HCT116. H9, K562, MCF7, NCC24, N104, N122, HINIPC7, Hek293T, IM95	cDNA, directRNA, directcDNA, Illumina, PacBio	NA
A comparison of five RNA-Seq protocols	All SG-NEx samples	139	A549, HepG2, HEYA8, HCT116. H9, K562, MCF7, NCC24, N104, N122, HINIPC7, Hek293T, IM95	cDNA, directRNA, directcDNA, Illumina, PacBio	NA
Gene expression is robustly expressed across difference RNA-Seq protocols	Core SG-NEx samples with sequencing depth >= 400000	80	A549, HepG2, HEYA8, HCT116. H9, K562, MCF7	cDNA, directRNA, directcDNA, Illumina	0.316
Major isoform expression is more robustly estimated with long read RNA-Seq compared to short read RNA-Seq	Core SG-NEx samples with sequencing depth >= 400000	80	A549, HepG2, HEYA8, HCT116. H9, K562, MCF7	cDNA, directRNA, directcDNA, Illumina	0.316
Read fragmentation results in over-estimation of expression of major isoforms that are identified in short read RNA-Seq data	SG-NEx samples that can find a replicate in Illumina samples	67	A549, HepG2, HEYA8, HCT116. H9, K562, MCF7	cDNA, directRNA, directcDNA,Illumina	NA
Full-length reads enable the analysis of individual isoform expression	Core SG-NEx samples with sequencing depth >= 400000	80	A549, HepG2, HEYA8, HCT116. H9, K562, MCF7	cDNA, directRNA, directcDNA,Illumina	0.316
Novel transcripts are enriched in transposable elements	All SG-NEx samples	111	A549, HepG2, HEYA8, HCT116. H9, K562, MCF7, NCC24, N104, N122, HINIPC7, Hek293T, IM95	cDNA, directRNA, directcDNA	0.1
Detection and quantification of full length fusion transcripts	Core SG-NEx samples	96	A549, HepG2, HEYA8, HCT116. H9, K562, MCF7	cDNA, directRNA, directcDNA,Illumina	1
The landscape of m6A RNA modifications in the SG-NEx cell lines	Core SG-NEx samples	23	A549, HepG2, HEYA8, HCT116. H9, K562, MCF7	directRNA	NA

## Sheet: Dataset by figure
Detailed sample usage for each figure
Sample	Figure 1b-c	Figure 2	Figure 3a, Figure 4a	Figure3b-c, 4b, 4e-g	Figure 3f	Figure 3d-e, Figure4c	Fugure4i-k	Figure 5	Fugure 6a-c	Fugure 6b	Figure 6d	Figure 7	Figure 8
SGNex_HN1NPC7_cDNA_replicate1_run1	*	*			*				*						#NAME?		A549_Rep5-Run1_probability		SGNex_A549_directRNA_replicate5_run1
SGNex_MCF7-EV_directRNA_replicate2_run1	*	*		*	*		*	*	*	*	*				#NAME?		A549_Rep6-Run1_probability		SGNex_A549_directRNA_replicate6_run1
SGNex_MCF7-EV_directRNA_replicate1_run1	*	*		*	*			*	*	*	*				#NAME?		H9_Rep1-Run1_probability		SGNex_H9_directRNA_replicate2_run1
SGNex_NCC24_directRNA_replicate1_run1	*	*			*				*						#NAME?		H9_Rep1-Run2_probability		SGNex_H9_directRNA_replicate3_run1
SGNex_IM95_directRNA_replicate1_run1	*	*			*				*						#NAME?		H9_Rep2-Run1_probability		SGNex_H9_directRNA_replicate4_run1
SGNex_Myeloma-N104_directRNA_replicate1_run1	*	*			*				*						#NAME?		H9_Rep2-Run2_probability		SGNex_H9_directRNA_replicate2_run2
SGNex_Myeloma-N122_directRNA_replicate1_run1	*	*			*				*						#NAME?		H9_Rep3-Run1_probability		SGNex_H9_directRNA_replicate3_run2
SGNex_Myeloma-N082_directRNA_replicate1_run1	*	*							*						#NAME?		H9_Rep3-Run2_probability		SGNex_H9_directRNA_replicate4_run2
SGNex_Hct116_directRNA_replicate1_run1	*	*							*	*		*			#NAME?		HEYA8_Rep1-Run1_probability		SGNex_HEYA8_directRNA_replicate1_run2
SGNex_Hct116_directRNA_replicate1_run2	*	*		*	*			*	*	*	*	*			#NAME?		HEYA8_Rep1-Run2_probability		SGNex_HEYA8_directRNA_replicate2_run2
SGNex_Hct116_directRNA_replicate1_run3	*	*		*	*			*	*	*	*	*			#NAME?		HEYA8_Rep2-Run1_probability		SGNex_HEYA8_directRNA_replicate3_run1
SGNex_Hct116_directcDNA_replicate1_run4	*	*							*	*		*			#NAME?		HEYA8_Rep2-Run2_probability		SGNex_HEYA8_directRNA_replicate1_run1
SGNex_Hct116_directcDNA_replicate1_run5	*	*		*	*			*	*	*	*	*			#NAME?		HEYA8_Rep3-Run1_probability		SGNex_HEYA8_directRNA_replicate2_run1
SGNex_Hct116_cDNA_replicate1_run6	*	*		*	*			*	*	*	*	*			#NAME?		Hct116_Rep2-Run1_probability		SGNex_Hct116_directRNA_replicate3_run1
SGNex_Hek293T_directRNA_replicate1_run1	*	*			*				*						#NAME?		Hct116_Rep2-Run4_probability		SGNex_Hct116_directRNA_replicate3_run4
SGNex_Hek293T_directRNA_replicate2_run1	*	*			*				*						#NAME?		Hct116_Rep3-Run3_probability		SGNex_Hct116_directRNA_replicate4_run3
SGNex_Hek293T_directRNA_replicate3_run1	*	*			*				*						#NAME?		HepG2_Rep5-Run2_probability		SGNex_HepG2_directRNA_replicate5_run2
SGNex_Hek293T_directRNA_replicate4_run1	*	*			*				*						#NAME?		HepG2_Rep6-Run1_probability		SGNex_HepG2_directRNA_replicate6_run1
SGNex_K562_directRNA_replicate1_run1	*	*		*	*			*	*	*	*	*			#NAME?		K562_Rep4-Run1_probability		SGNex_K562_directRNA_replicate4_run1
SGNex_K562_directcDNA_replicate1_run2	*	*		*	*			*	*	*	*	*			#NAME?		K562_Rep5-Run1_probability		SGNex_K562_directRNA_replicate5_run1
SGNex_K562_cDNA_replicate1_run3	*	*		*	*			*	*	*	*	*			#NAME?		K562_Rep6-Run1_probability		SGNex_K562_directRNA_replicate6_run1
SGNex_K562_directcDNA_replicate2_run1	*	*							*	*		*			#NAME?		MCF7_Rep3-Run1_probability		SGNex_MCF7_directRNA_replicate3_run1
SGNex_K562_directcDNA_replicate2_run2	*	*							*	*		*			#NAME?		MCF7_Rep4-Run1_probability		SGNex_MCF7_directRNA_replicate4_run1
SGNex_K562_cDNAStranded_replicate2_run3	*	*		*	*			*	*	*	*	*			#NAME?
SGNex_K562_directcDNA_replicate3_run1	*	*		*	*		*	*	*	*	*	*			#NAME?
SGNex_K562_cDNAStranded_replicate3_run2	*	*		*	*		*	*	*	*	*	*			#NAME?
SGNex_K562_cDNAStranded_replicate3_run3	*	*		*	*		*	*	*	*	*	*			#NAME?
SGNex_K562_directRNA_replicate4_run1	*	*	*	*	*		*	*	*	*	*	*	*		#NAME?
SGNex_K562_directRNA_replicate5_run1	*	*	*	*	*		*	*	*	*	*	*	*		#NAME?
SGNex_K562_directcDNA_replicate4_run2	*	*	*	*	*		*	*	*	*	*	*			#NAME?
SGNex_K562_cDNA_replicate3_run4	*	*		*	*		*	*	*	*	*	*			#NAME?
SGNex_K562_directRNA_replicate6_run1	*	*		*	*			*	*	*	*	*	*		#NAME?
SGNex_HepG2_directcDNA_replicate1_run1	*	*		*	*			*	*	*	*	*			#NAME?
SGNex_HepG2_directRNA_replicate5_run1	*	*		*	*		*	*	*	*	*	*			#NAME?
SGNex_HepG2_directcDNA_replicate1_run2	*	*		*	*			*	*	*	*	*			#NAME?
SGNex_HepG2_directRNA_replicate1_run3	*	*		*	*			*	*	*	*	*			#NAME?
SGNex_HepG2_cDNA_replicate1_run4	*	*		*	*			*	*	*	*	*			#NAME?
SGNex_HepG2_directRNA_replicate2_run1	*	*					*		*	*		*			#NAME?
SGNex_HepG2_directRNA_replicate3_run1	*	*							*	*		*			#NAME?
SGNex_HepG2_directcDNA_replicate4_run1	*	*					*		*	*		*			#NAME?
SGNex_HepG2_directcDNA_replicate4_run2	*	*		*	*		*	*	*	*	*	*			#NAME?
SGNex_HepG2_cDNAStranded_replicate4_run3	*	*		*	*		*	*	*	*	*	*			#NAME?
SGNex_HepG2_directRNA_replicate5_run2	*	*		*	*		*	*	*	*	*	*	*		#NAME?
SGNex_HepG2_directcDNA_replicate5_run3	*	*		*	*		*	*	*	*	*	*			#NAME?
SGNex_HepG2_cDNAStranded_replicate5_run4	*	*		*	*		*	*	*	*	*	*			#NAME?
SGNex_HepG2_directRNA_replicate6_run1	*	*		*	*			*	*	*	*	*	*		#NAME?
SGNex_A549_directcDNA_replicate2_run1	*	*							*	*		*			#NAME?
SGNex_A549_directcDNA_replicate3_run1	*	*					*		*	*		*			#NAME?
SGNex_A549_directcDNA_replicate3_run2	*	*		*	*	*	*	*	*	*	*	*			#NAME?
SGNex_A549_cDNAStranded_replicate3_run3	*	*		*	*	*	*	*	*	*	*	*			#NAME?
SGNex_A549_directRNA_replicate5_run1	*	*		*	*	*	*	*	*	*	*	*	*		#NAME?
SGNex_A549_cDNAStranded_replicate5_run2	*	*		*	*	*	*	*	*	*	*	*			#NAME?
SGNex_A549_directcDNA_replicate5_run3	*	*		*	*	*	*	*	*	*	*	*			#NAME?
SGNex_A549_directRNA_replicate6_run1	*	*		*	*	*		*	*	*	*	*	*		#NAME?
SGNex_A549_directRNA_replicate4_run1	*	*		*	*	*		*	*	*	*	*			#NAME?
SGNex_A549_directRNA_replicate1_run1	*	*		*	*	*	*	*	*	*	*	*			#NAME?
SGNex_A549_cDNA_replicate1_run2	*	*		*	*	*	*	*	*	*	*	*			#NAME?
SGNex_A549_directcDNA_replicate1_run3	*	*		*	*		*	*	*	*	*	*			#NAME?
SGNex_H9_directRNA_replicate1_run1	*	*		*	*			*	*	*	*				#NAME?
SGNex_H9_directcDNA_replicate1_run2	*	*		*	*			*	*	*	*				#NAME?
SGNex_H9_cDNA_replicate2_run4	*	*	*	*	*		*	*	*	*	*	*			#NAME?
SGNex_H9_cDNA_replicate3_run4	*	*	*	*	*		*	*	*	*	*	*			#NAME?
SGNex_H9_cDNA_replicate4_run4	*	*	*	*	*		*	*	*	*	*	*			#NAME?
SGNex_H9_directcDNA_replicate2_run3	*	*	*	*	*		*	*	*	*	*	*			#NAME?
SGNex_H9_directcDNA_replicate3_run3	*	*	*	*	*		*	*	*	*	*	*			#NAME?
SGNex_H9_directcDNA_replicate4_run3	*	*	*	*	*		*	*	*	*	*	*			#NAME?
SGNex_H9_directRNA_replicate2_run1	*	*	*	*	*		*	*	*	*	*	*	*		#NAME?
SGNex_H9_directRNA_replicate2_run2	*	*	*	*	*		*		*	*		*	*		#NAME?
SGNex_H9_directRNA_replicate3_run1	*	*	*	*	*		*	*	*	*	*	*	*		#NAME?
SGNex_H9_directRNA_replicate3_run2	*	*	*	*	*		*		*	*		*	*		#NAME?
SGNex_H9_directRNA_replicate4_run1	*	*	*	*	*		*	*	*	*	*	*	*		#NAME?
SGNex_H9_directRNA_replicate4_run2	*	*	*	*	*		*		*	*		*	*		#NAME?
SGNex_HEYA8_cDNA_replicate1_run4	*	*	*	*	*		*	*	*	*	*	*			#NAME?
SGNex_HEYA8_cDNA_replicate2_run4	*	*	*	*	*		*	*	*	*	*	*			#NAME?
SGNex_HEYA8_cDNA_replicate3_run3	*	*	*	*	*		*	*	*	*	*	*			#NAME?
SGNex_HEYA8_directcDNA_replicate1_run3	*	*	*	*	*		*	*	*	*	*	*			#NAME?
SGNex_HEYA8_directcDNA_replicate2_run3	*	*	*	*	*		*	*	*	*	*	*			#NAME?
SGNex_HEYA8_directcDNA_replicate3_run2	*	*	*	*	*		*	*	*	*	*	*			#NAME?
SGNex_HEYA8_directRNA_replicate1_run1	*	*	*	*	*		*	*	*	*	*	*	*		#NAME?
SGNex_HEYA8_directRNA_replicate1_run2	*	*	*	*	*		*		*	*		*	*		#NAME?
SGNex_HEYA8_directRNA_replicate2_run1	*	*	*	*	*		*	*	*	*	*	*	*		#NAME?
SGNex_HEYA8_directRNA_replicate2_run2	*	*	*	*	*		*	*	*	*	*	*	*		#NAME?
SGNex_HEYA8_directRNA_replicate3_run1	*	*	*	*	*		*	*	*	*	*	*	*		#NAME?
SGNex_Hct116_directRNA_replicate2_run1	*	*							*	*		*			#NAME?
SGNex_Hct116_directRNA_replicate2_run2	*	*							*	*		*			#NAME?
SGNex_Hct116_directRNA_replicate2_run3	*	*							*	*		*			#NAME?
SGNex_Hct116_directRNA_replicate2_run4	*	*							*	*		*			#NAME?
SGNex_Hct116_directRNA_replicate2_run5	*	*							*	*		*			#NAME?
SGNex_Hct116_directRNA_replicate2_run6	*	*							*	*		*			#NAME?
SGNex_Hct116_directRNA_replicate3_run1	*	*	*	*	*		*	*	*	*	*	*	*		#NAME?
SGNex_Hct116_directcDNA_replicate3_run2	*	*	*	*	*		*	*	*	*	*	*			#NAME?
SGNex_Hct116_directcDNA_replicate4_run1	*	*	*	*	*		*	*	*	*	*	*			#NAME?
SGNex_Hct116_directcDNA_replicate5_run1	*	*	*	*	*		*	*	*	*	*	*			#NAME?
SGNex_Hct116_cDNA_replicate3_run3	*	*	*	*	*		*	*	*	*	*	*			#NAME?
SGNex_Hct116_cDNA_replicate4_run2	*	*	*	*	*		*	*	*	*	*	*			#NAME?
SGNex_Hct116_cDNA_replicate3_run5	*	*	*					*	*	*	*	*			#NAME?
SGNex_Hct116_cDNA_replicate4_run4	*	*	*					*	*	*	*	*			#NAME?
SGNex_Hct116_cDNA_replicate4_run5	*	*						*	*	*	*				#NAME?
SGNex_Hct116_directRNA_replicate3_run4	*	*		*	*		*	*	*	*	*	*	*		#NAME?
SGNex_Hct116_directRNA_replicate4_run3	*	*		*	*		*	*	*	*	*	*	*		#NAME?
SGNex_MCF7_directRNA_replicate1_run1	*	*							*	*		*			#NAME?
SGNex_MCF7_directcDNA_replicate1_run2	*	*		*	*			*	*	*	*	*			#NAME?
SGNex_MCF7_cDNA_replicate1_run3	*	*		*	*			*	*	*	*	*			#NAME?
SGNex_MCF7_cDNAStranded_replicate2_run1	*	*		*	*		*	*	*	*	*	*			#NAME?
SGNex_MCF7_directRNA_replicate3_run1	*	*		*	*		*	*	*	*	*	*	*		#NAME?
SGNex_MCF7_cDNAStranded_replicate3_run2	*	*	*	*	*		*	*	*	*	*	*			#NAME?
SGNex_MCF7_directcDNA_replicate3_run3	*	*	*	*	*		*	*	*	*	*	*			#NAME?
SGNex_MCF7_directRNA_replicate4_run1	*	*	*	*	*		*	*	*	*	*	*	*		#NAME?
SGNex_MCF7_directcDNA_replicate4_run2	*	*	*	*	*		*	*	*	*	*	*			#NAME?
SGNex_MCF7_directRNA_replicate2_run2	*	*					*		*	*		*			#NAME?
SGNex_MCF7_directRNA_replicate2_run3	*	*		*	*		*	*	*	*	*	*			#NAME?
SGNex_A549_Illumina_replicate1_run1	*	*	*	*	*	*	*								#NAME?
SGNex_A549_Illumina_replicate3_run1	*	*	*	*	*	*	*								#NAME?
SGNex_A549_Illumina_replicate5_run1	*	*	*	*	*	*	*								#NAME?
SGNex_HepG2_Illumina_replicate2_run1	*	*	*	*	*		*								#NAME?
SGNex_HepG2_Illumina_replicate4_run1	*	*	*	*	*		*								#NAME?
SGNex_HepG2_Illumina_replicate5_run1	*	*	*	*	*		*								#NAME?
SGNex_Hct116_Illumina_replicate3_run1	*	*	*	*	*		*								#NAME?
SGNex_Hct116_Illumina_replicate4_run1	*	*	*	*	*		*								#NAME?
SGNex_Hct116_Illumina_replicate5_run1	*	*	*	*	*		*								#NAME?
SGNex_K562_Illumina_replicate3_run1	*	*	*	*	*		*								#NAME?
SGNex_K562_Illumina_replicate4_run1	*	*	*	*	*		*								#NAME?
SGNex_K562_Illumina_replicate5_run1	*	*	*	*	*		*								#NAME?
SGNex_MCF7_Illumina_replicate2_run1	*	*	*	*	*		*								#NAME?
SGNex_MCF7_Illumina_replicate3_run1	*	*	*	*	*		*								#NAME?
SGNex_MCF7_Illumina_replicate4_run1	*	*	*	*	*		*								#NAME?
SGNex_H9_Illumina_replicate2_run1	*	*	*	*	*		*								#NAME?
SGNex_H9_Illumina_replicate3_run1	*	*	*	*	*		*								#NAME?
SGNex_H9_Illumina_replicate4_run1	*	*	*	*	*		*								#NAME?
SGNex_HEYA8_Illumina_replicate1_run1	*	*	*	*	*		*								#NAME?
SGNex_HEYA8_Illumina_replicate2_run1	*	*	*	*	*		*								#NAME?
SGNex_HEYA8_Illumina_replicate3_run1	*	*	*	*	*		*								#NAME?
SGNex_MCF7_PacBio-SMRTcell_replicate5_run1	*	*													#NAME?
SGNex_HepG2_PacBio-SMRTcell_replicate7_run1	*	*													#NAME?
SGNex_A549_PacBio-SMRTcell_replicate7_run1	*	*													#NAME?
SGNex_Hct116_PacBio-SMRTcell_replicate7_run1	*	*													#NAME?
SGNex_K562_PacBio-SMRTcell_replicate7_run1	*	*													#NAME?
SGNex_HEYA8_PacBio-SMRTcell_replicate4_run1	*	*													#NAME?
SGNex_Hct116_directRNA_replicate6_run1	*	*							*	*	*				#NAME?
Total number of samples	139	139	59	102	111	12	85	80	111	101	80	96	23		23
